# Supplementary material for: Comparison of the MicroRNA Expression Profiles of Male and Female Avian Primordial Germ Cell Lines
Source: Stem Cells Int. 2018 Jul 10;2018:1780679. doi: 10.1155/2018/1780679 (PMC6079386; doi:10.1155/2018/1780679)
Supplement: Supplementary 2 — Tables 2, 3, 4, and 5: results of LC microarray analysis. [file 1780679.f2.zip]

Archive with 4 entries (4 files):
- 1780679.f2.xls
- 1780679.f3.xls
- 1780679.f4.xls
- 1780679.f5.xls
