# Supplementary material for: Comparison of the MicroRNA Expression Profiles of Male and Female Avian Primordial Germ Cell Lines
Source: Stem Cells Int. 2018 Jul 10;2018:1780679. doi: 10.1155/2018/1780679 (PMC6079386; doi:10.1155/2018/1780679)
Supplement: Supplementary 2 — Tables 2, 3, 4, and 5: results of LC microarray analysis. [file 1780679.f2.zip › 1780679.f2.xls]

## Sheet: File Info
Data Report
Data Information
Layout File	MRA-1005_miRChicken_21.xls
Original Image File	04_CH21_170410-171012-Gocza-D-385.tif
Processed Image A File	04_CH21_170410-171012-Gocza-D-385Cy3.tif
Processed Image B File
Assay Information
Date of Assay	2017-10-12
Chip ID	04_CH21_170410
Sample source	Szent Istvan University
Sample A
Sample Name	D-(101m)
Sample Receiving Date	2017-09-29
Labeling Dye	cy3
Sample B
Sample Name
Sample Receiving Date
Labeling Dye
Data Collection Condition
Scanner	Axon GenePix 4000B Microarray Scanner
Pixel Size	10 µm
Sample A Gain	385
Sample B Gain
Data Analysis Information
Sample A background level	90.1041
Sample A background standard deviation	4.01975
Sample B background level
Sample B background standard deviation
Normalization Method	No Normalization
Customer Information
Organization Name	Szent Istvan University
Order Information
Order Receiving Date	2017-09-29
Sales Order No.	6914-S170236
Support Information
Technical Contact	Customer Support
Telephone	713-664-7087
Email	support@lcsciences.com

## Sheet: Summary
		A-D-(101m)-cy3 Signal						Differential
Index	Reporter Name	Mean	StDev	p-value	Mean	StDev	p-value	Log2 Ratio (B/A)	p-value	Group	Reporter Control Type	Target Sequence (5' to 3')	Accession No.	Note	Reporter Source	Chicken
1	gga-let-7a-2-3p	0.979686	8.96212	0.923974						experimental		CUGUACAACCUCCUAGCUUUCC	MIMAT0031037	mature miRNA|Qualified Repeats:A=3/3	standard	gga-let-7a-2-3p
2	gga-let-7a-3p	2.01083	10.1382	0.85672						experimental		CUAUACAAUCUACUGUCUUUCC	MIMAT0026491,MIMAT0026543	mature miRNA|Qualified Repeats:A=3/3	standard	gga-let-7a-3p, gga-let-7k-3p
3	gga-let-7a-5p	9.32504	13.1702	0.478892						experimental		UGAGGUAGUAGGUUGUAUAGUU	MIMAT0001101,MIMAT0001181	mature miRNA|Qualified Repeats:A=3/3	standard	gga-let-7a-5p, gga-let-7j-5p
4	gga-let-7b	9.98313	10.1921	0.327303						experimental		UGAGGUAGUAGGUUGUGUGGUU	MIMAT0001102	mature miRNA|Qualified Repeats:A=3/3	standard	gga-let-7b
5	gga-let-7c-3p	6.75912	13.9445	0.627856						experimental		CUGUACAACCUUCUAGCUUUCC	MIMAT0026492	mature miRNA|Qualified Repeats:A=3/3	standard	gga-let-7c-3p
6	gga-let-7c-5p	10.2241	10.8342	0.345299						experimental		UGAGGUAGUAGGUUGUAUGGUU	MIMAT0001104	mature miRNA|Qualified Repeats:A=3/3	standard	gga-let-7c-5p
7	gga-let-7d	4.16129	10.4844	0.69142						experimental		AGAGGUAGUGGGUUGCAUAGU	MIMAT0001161	mature miRNA|Qualified Repeats:A=3/3	standard	gga-let-7d
8	gga-let-7f-3p	6.58184	9.4869	0.487791						experimental		CUAUACAAUCUAUUGCCUUCCC	MIMAT0026528	mature miRNA|Qualified Repeats:A=3/3	standard	gga-let-7f-3p
9	gga-let-7f-5p	6.66954	12.0685	0.580486						experimental		UGAGGUAGUAGAUUGUAUAGUU	MIMAT0001162	mature miRNA|Qualified Repeats:A=3/3	standard	gga-let-7f-5p
10	gga-let-7g-3p	3.93873	10.5707	0.709422						experimental		CUGUACAGGCCACUGCCUUGCC	MIMAT0026527	mature miRNA|Qualified Repeats:A=3/3	standard	gga-let-7g-3p
11	gga-let-7g-5p	0.566884	11.3293	1						experimental		UGAGGUAGUAGUUUGUACAGU	MIMAT0001160	mature miRNA|Qualified Repeats:A=3/3	standard	gga-let-7g-5p
12	gga-let-7i	2.03613	11.2456	0.856312						experimental		UGAGGUAGUAGUUUGUGCUGU	MIMAT0001098	mature miRNA|Qualified Repeats:A=3/3	standard	gga-let-7i
13	gga-let-7j-3p	3.82775	10.7775	0.722452						experimental		CUAUACAGUCUAUUGCCUUCCU	MIMAT0026542	mature miRNA|Qualified Repeats:A=3/3	standard	gga-let-7j-3p
14	gga-let-7k-5p	0.438021	9.65166	1						experimental		UGAGGUAGUAGAUUGAAUAGUU	MIMAT0001182	mature miRNA|Qualified Repeats:A=3/3	standard	gga-let-7k-5p
15	gga-miR-1a-1-5p	0.534288	8.44949	1						experimental		ACAUACUUCUUUAUAUGCCCAUA	MIMAT0031071	mature miRNA|Qualified Repeats:A=3/3	standard	gga-miR-1a-1-5p
16	gga-miR-1a-2-5p	0.01	8.35388	1						experimental		ACAUACUUCUUUAUGUACCCAUA	MIMAT0026510	mature miRNA|Qualified Repeats:A=3/3	standard	gga-miR-1a-2-5p
17	gga-miR-1a-3p	0.01	8.17945	1						experimental		UGGAAUGUAAAGAAGUAUGUA	MIMAT0001127	mature miRNA|Qualified Repeats:A=3/3	standard	gga-miR-1a-3p
18	gga-miR-1b-3p	6.54582	14.6735	0.724756						experimental		UGGAAUGUUAAGAAGUAUGUA	MIMAT0001175	mature miRNA|Qualified Repeats:A=3/3	standard	gga-miR-1b-3p
19	gga-miR-1b-5p	0.0514758	9.09239	1						experimental		ACAUACUUCUUCAUAUGCCCAUA	MIMAT0026536	mature miRNA|Qualified Repeats:A=3/3	standard	gga-miR-1b-5p
20	gga-miR-1c	0.01	10.199	1						experimental		UGGAAUGGAAAGCAGUAUGUAU	MIMAT0007503	mature miRNA|Qualified Repeats:A=3/3	standard	gga-miR-1c
21	gga-miR-7	1.49889	10.1553	0.96617						experimental		UGGAAGACUAGUGAUUUUGUUG	MIMAT0001157	mature miRNA|Qualified Repeats:A=3/3	standard	gga-miR-7
22	gga-miR-7b	1.34316	9.88668	0.92012						experimental		UGGAAGACUAGUGAUUUUUGUU	MIMAT0001192	mature miRNA|Qualified Repeats:A=3/3	standard	gga-miR-7b
23	gga-miR-9-3p	2.0008	9.98958	0.841245						experimental		UAAAGCUAGAGAACCGAAUGU	MIMAT0003350	mature miRNA|Qualified Repeats:A=3/3	standard	gga-miR-9-3p
24	gga-miR-9-5p	1.44233	9.93064	0.903402						experimental		UCUUUGGUUAUCUAGCUGUAUGA	MIMAT0001195	mature miRNA|Qualified Repeats:A=3/3	standard	gga-miR-9-5p
25	gga-miR-10a-3p	0.601937	9.48754	0.949409						experimental		AAAUUCGUAUCUAGGGGAAUA	MIMAT0007732	mature miRNA|Qualified Repeats:A=3/3	standard	gga-miR-10a-3p
26	gga-miR-10a-5p	0.01	9.50457	1						experimental		UACCCUGUAGAUCCGAAUUUGU	MIMAT0007731	mature miRNA|Qualified Repeats:A=3/3	standard	gga-miR-10a-5p
27	gga-miR-10b-3p	0.0771097	8.91104	1						experimental		AGAUUCGAUUCUAGGGGAAUA	MIMAT0026521	mature miRNA|Qualified Repeats:A=3/3	standard	gga-miR-10b-3p
28	gga-miR-10b-5p	7.49499	26.6896	0.791121						experimental		UACCCUGUAGAACCGAAUUUGU	MIMAT0001148	mature miRNA|Qualified Repeats:A=3/3	standard	gga-miR-10b-5p
29	gga-miR-15a	0.282743	9.84255	1						experimental		UAGCAGCACAUAAUGGUUUGU	MIMAT0001117	mature miRNA|Qualified Repeats:A=3/3	standard	gga-miR-15a
30	gga-miR-15b-3p	0.01	9.58646	1						experimental		GAAUCAUUAUUUGCUGCUUUA	MIMAT0026524	mature miRNA|Qualified Repeats:A=3/3	standard	gga-miR-15b-3p
31	gga-miR-15b-5p	52.2291	12.4222	2.61349e-05						experimental		UAGCAGCACAUCAUGGUUUGCA	MIMAT0001154	mature miRNA|Qualified Repeats:A=3/3	standard	gga-miR-15b-5p
32	gga-miR-15c-3p	0.01	8.78586	1						experimental		CAGACCAUUCUGGGCUGCCUCA	MIMAT0007738	mature miRNA|Qualified Repeats:A=3/3	standard	gga-miR-15c-3p
33	gga-miR-15c-5p	28.7782	10.2458	0.00497004						experimental		UAGCAGCACAUCAUGGUUUGUA	MIMAT0007737	mature miRNA|Qualified Repeats:A=3/3	standard	gga-miR-15c-5p
34	gga-miR-16-1-3p	0.01	10.147	1						experimental		CCAGUAUUAACUGUGCUGCUGAA	MIMAT0026500	mature miRNA|Qualified Repeats:A=3/3	standard	gga-miR-16-1-3p
35	gga-miR-16-2-3p	0.01	7.609	1						experimental		CCAAUAUUAUUGUGCUGCUUAA	MIMAT0031058	mature miRNA|Qualified Repeats:A=3/3	standard	gga-miR-16-2-3p
36	gga-miR-16-5p	63.3176	12.3805	3.14372e-07						experimental		UAGCAGCACGUAAAUAUUGGUG	MIMAT0001116	mature miRNA|Qualified Repeats:A=3/3	standard	gga-miR-16-5p
37	gga-miR-16c-3p	0.433937	10.038	1						experimental		CCAGUAUUGCAUUGCUGCUUUA	MIMAT0026786	mature miRNA|Qualified Repeats:A=3/3	standard	gga-miR-16c-3p
38	gga-miR-16c-5p	17.9332	11.3817	0.115092						experimental		UAGCAGCACGUAAAUACUGGAG	MIMAT0007739	mature miRNA|Qualified Repeats:A=3/3	standard	gga-miR-16c-5p
39	gga-miR-17-3p	8.69362	11.2839	0.441006						experimental		ACUGCAGUGAAGGCACUUGU	MIMAT0001115	mature miRNA|Qualified Repeats:A=3/3	standard	gga-miR-17-3p
40	gga-miR-17-5p	107.251	13.2724	6.66134e-16						experimental		CAAAGUGCUUACAGUGCAGGUAGU	MIMAT0001114	mature miRNA|Qualified Repeats:A=3/3	standard	gga-miR-17-5p
41	gga-miR-18a-3p	25.3144	12.3103	0.0397359						experimental		ACUGCCCUAAGUGCUCCUUCUG	MIMAT0026499	mature miRNA|Qualified Repeats:A=3/3	standard	gga-miR-18a-3p
42	gga-miR-18a-5p	20.5749	12.0663	0.0881456						experimental		UAAGGUGCAUCUAGUGCAGAUA	MIMAT0001113	mature miRNA|Qualified Repeats:A=3/3	standard	gga-miR-18a-5p
43	gga-miR-18b-3p	78.4888	12.8482	1.0006e-09						experimental		UACUGCCCUAAAUGCUCCUUCUGGC	MIMAT0026516	mature miRNA|Qualified Repeats:A=3/3	standard	gga-miR-18b-3p
44	gga-miR-18b-5p	15.3237	12.3747	0.215571						experimental		UAAGGUGCAUCUAGUGCAGUUA	MIMAT0001141	mature miRNA|Qualified Repeats:A=3/3	standard	gga-miR-18b-5p
45	gga-miR-19a-3p	9.23302	10.8942	0.396675						experimental		UGUGCAAAUCUAUGCAAAACUGA	MIMAT0001112	mature miRNA|Qualified Repeats:A=3/3	standard	gga-miR-19a-3p
46	gga-miR-19a-5p	3.11159	9.82087	0.806139						experimental		AGUUUUGCAUAGUUGCACUAC	MIMAT0026498	mature miRNA|Qualified Repeats:A=3/3	standard	gga-miR-19a-5p
47	gga-miR-19b-3p	42.4497	10.6384	6.59387e-05						experimental		UGUGCAAAUCCAUGCAAAACUGA	MIMAT0001110	mature miRNA|Qualified Repeats:A=3/3	standard	gga-miR-19b-3p
48	gga-miR-19b-5p	4.27156	10.2004	0.675369						experimental		AGUUUUGCAGGUUUGCAUCCAGC	MIMAT0026496	mature miRNA|Qualified Repeats:A=3/3	standard	gga-miR-19b-5p
49	gga-miR-20a-3p	0.01	9.12841	1						experimental		AAUCUACUGCAUUAUAAGCACUUAAAGU	MIMAT0026497	mature miRNA|Qualified Repeats:A=3/3	standard	gga-miR-20a-3p
50	gga-miR-20a-5p	65.987	16.9833	0.000102054						experimental		UAAAGUGCUUAUAGUGCAGGUAG	MIMAT0001111	mature miRNA|Qualified Repeats:A=3/3	standard	gga-miR-20a-5p
51	gga-miR-20b-3p	0.01	9.27508	1						experimental		ACUGUAAUGUGGGCACUUACAG	MIMAT0026551	mature miRNA|Qualified Repeats:A=3/3	standard	gga-miR-20b-3p
52	gga-miR-20b-5p	38.2556	13.5882	0.00486977						experimental		CAAAGUGCUCAUAGUGCAGGUAG	MIMAT0001411	mature miRNA|Qualified Repeats:A=3/3	standard	gga-miR-20b-5p
53	gga-miR-21-3p	1.47866	9.19891	0.872288						experimental		CAACAACAGUCGGUAGGCUGUC	MIMAT0026643	mature miRNA|Qualified Repeats:A=3/3	standard	gga-miR-21-3p
54	gga-miR-21-5p	2.10775	10.3982	0.839357						experimental		UAGCUUAUCAGACUGAUGUUGA	MIMAT0003774	mature miRNA|Qualified Repeats:A=3/3	standard	gga-miR-21-5p
55	gga-miR-22-3p	7.70507	9.28926	0.406814						experimental		AAGCUGCCAGUUGAAGAACUGU	MIMAT0007288	mature miRNA|Qualified Repeats:A=3/3	standard	gga-miR-22-3p
56	gga-miR-22-5p	0.01	10.1323	1						experimental		AGUUCUUCAGUGGCAAGCUUUA	MIMAT0007287	mature miRNA|Qualified Repeats:A=3/3	standard	gga-miR-22-5p
57	gga-miR-23b-3p	21.4917	13.1186	0.101346						experimental		AUCACAUUGCCAGGGAUUACC	MIMAT0001186	mature miRNA|Qualified Repeats:A=3/3	standard	gga-miR-23b-3p
58	gga-miR-23b-5p	0.01	9.30727	1						experimental		GGGUUCCUGGCAUGAUGAUUU	MIMAT0026546	mature miRNA|Qualified Repeats:A=3/3	standard	gga-miR-23b-5p
59	gga-miR-24-3p	16.4188	10.3157	0.111445						experimental		UGGCUCAGUUCAGCAGGAACAG	MIMAT0001188	mature miRNA|Qualified Repeats:A=3/3	standard	gga-miR-24-3p
60	gga-miR-24-5p	0.01	11.2682	1						experimental		GUGCCUACUGAGCUGAUAUCAGU	MIMAT0026548	mature miRNA|Qualified Repeats:A=3/3	standard	gga-miR-24-5p
61	gga-miR-26a-3p	0.01	9.48373	1						experimental		CCUAUUCUUGGUUACUUGCACUG	MIMAT0026501	mature miRNA|Qualified Repeats:A=3/3	standard	gga-miR-26a-3p
62	gga-miR-26a-5p	61.3383	16.0845	0.000136874						experimental		UUCAAGUAAUCCAGGAUAGGC	MIMAT0001118	mature miRNA|Qualified Repeats:A=3/3	standard	gga-miR-26a-5p
63	gga-miR-27b-3p	0.0850046	8.5805	1						experimental		UUCACAGUGGCUAAGUUCUGC	MIMAT0001187	mature miRNA|Qualified Repeats:A=3/3	standard	gga-miR-27b-3p
64	gga-miR-27b-5p	0.01	9.7972	1						experimental		AGAGCUUAGCUGAUUGGUGAACA	MIMAT0026547	mature miRNA|Qualified Repeats:A=3/3	standard	gga-miR-27b-5p
65	gga-miR-29a-3p	0.594536	10.1683	1						experimental		UAGCACCAUUUGAAAUCGGUU	MIMAT0001096	mature miRNA|Qualified Repeats:A=3/3	standard	gga-miR-29a-3p
66	gga-miR-29a-5p	0.01	9.08224	1						experimental		CUGAUUUCUUUUGGUGUUCAGA	MIMAT0026487	mature miRNA|Qualified Repeats:A=3/3	standard	gga-miR-29a-5p
67	gga-miR-29b-1-5p	0.01	8.63346	1						experimental		AGCUGGUUUCAUAUGGUGGUUUAGA	MIMAT0026488	mature miRNA|Qualified Repeats:A=3/3	standard	gga-miR-29b-1-5p
68	gga-miR-29b-2-5p	0.553629	8.70724	1						experimental		AGCUGGUUUCACAUGGUGGCUUAGA	MIMAT0031072	mature miRNA|Qualified Repeats:A=3/3	standard	gga-miR-29b-2-5p
69	gga-miR-29b-3p	4.86517	10.0161	0.627135						experimental		UAGCACCAUUUGAAAUCAGUGUU	MIMAT0001097	mature miRNA|Qualified Repeats:A=3/3	standard	gga-miR-29b-3p
70	gga-miR-29c-3p	7.6362	9.7543	0.433683						experimental		UAGCACCAUUUGAAAUCGGU	MIMAT0001183	mature miRNA|Qualified Repeats:A=3/3	standard	gga-miR-29c-3p
71	gga-miR-29c-5p	6.47985	9.36903	0.489146						experimental		CCGAUUUCUCUUGGUGUUCAG	MIMAT0026544	mature miRNA|Qualified Repeats:A=3/3	standard	gga-miR-29c-5p
72	gga-miR-30a-3p	8.26318	10.3388	0.42412						experimental		CUUUCAGUCGGAUGUUUGCAGC	MIMAT0001136	mature miRNA|Qualified Repeats:A=3/3	standard	gga-miR-30a-3p
73	gga-miR-30a-5p	72.511	14.0106	2.26994e-07						experimental		UGUAAACAUCCUCGACUGGAAG	MIMAT0001135	mature miRNA|Qualified Repeats:A=3/3	standard	gga-miR-30a-5p
74	gga-miR-30b-3p	35.6792	9.81054	0.000275777						experimental		CUGGGGGGUGGAUGUUUACUUC	MIMAT0026512	mature miRNA|Qualified Repeats:A=3/3	standard	gga-miR-30b-3p
75	gga-miR-30b-5p	22.7291	10.7717	0.0348398						experimental		UGUAAACAUCCUACACUCAGCU	MIMAT0001130	mature miRNA|Qualified Repeats:A=3/3	standard	gga-miR-30b-5p
76	gga-miR-30c-1-3p	28.6116	10.4044	0.00595703						experimental		UGGGAGAGGAUUGUUUACGCC	MIMAT0031105	mature miRNA|Qualified Repeats:A=3/3	standard	gga-miR-30c-1-3p
77	gga-miR-30c-2-3p	10.654	10.9026	0.32844						experimental		UGGGAGAAGGCUGUUUACUCU	MIMAT0026515	mature miRNA|Qualified Repeats:A=3/3	standard	gga-miR-30c-2-3p
78	gga-miR-30c-5p	48.6508	11.0775	1.12235e-05						experimental		UGUAAACAUCCUACACUCUCAGCU	MIMAT0001137	mature miRNA|Qualified Repeats:A=3/3	standard	gga-miR-30c-5p
79	gga-miR-30d	92.8526	12.2962	4.29656e-14						experimental		UGUAAACAUCCCCGACUGGAAG	MIMAT0001129	mature miRNA|Qualified Repeats:A=3/3	standard	gga-miR-30d
80	gga-miR-30e-3p	7.09517	9.29317	0.445147						experimental		UUUCAGUCGGAUGUUUACAGC	MIMAT0026538	mature miRNA|Qualified Repeats:A=3/3	standard	gga-miR-30e-3p
81	gga-miR-30e-5p	17.724	11.1451	0.111746						experimental		UGUAAACAUCCUUGACUGG	MIMAT0001177	mature miRNA|Qualified Repeats:A=3/3	standard	gga-miR-30e-5p
82	gga-miR-31-3p	2.77652	10.2881	0.797419						experimental		UGCUAUGCCAACAUAUUGUCAUC	MIMAT0026549	mature miRNA|Qualified Repeats:A=3/3	standard	gga-miR-31-3p
83	gga-miR-31-5p	13.2521	11.9276	0.266518						experimental		AGGCAAGAUGUUGGCAUAGCUG	MIMAT0001189	mature miRNA|Qualified Repeats:A=3/3	standard	gga-miR-31-5p
84	gga-miR-32-3p	8.25397	11.0377	0.454553						experimental		AAUUUAGUGUGUGCGAUACU	MIMAT0026508	mature miRNA|Qualified Repeats:A=3/3	standard	gga-miR-32-3p
85	gga-miR-32-5p	7.47388	11.7932	0.526222						experimental		UAUUGCACAUUACUAAGUUGC	MIMAT0001125	mature miRNA|Qualified Repeats:A=3/3	standard	gga-miR-32-5p
86	gga-miR-33-3p	10.1068	9.04713	0.26391						experimental		AAUGUUCCUGCAGUGCAGUA	MIMAT0026490	mature miRNA|Qualified Repeats:A=3/3	standard	gga-miR-33-3p
87	gga-miR-33-5p	7.21342	9.01087	0.423378						experimental		GUGCAUUGUAGUUGCAUUGC	MIMAT0001100	mature miRNA|Qualified Repeats:A=3/3	standard	gga-miR-33-5p
88	gga-miR-34a-3p	9.34311	9.66393	0.333612						experimental		CAAUCAGCAAGUAUACUGCCCUA	MIMAT0026535	mature miRNA|Qualified Repeats:A=3/3	standard	gga-miR-34a-3p
89	gga-miR-34a-5p	42.6109	10.0197	2.10959e-05						experimental		UGGCAGUGUCUUAGCUGGUUGUU	MIMAT0001173	mature miRNA|Qualified Repeats:A=3/3	standard	gga-miR-34a-5p
90	gga-miR-34b-3p	312.016	23.979	0						experimental		AAUCACUAAAUUCACUGCCAUC	MIMAT0026540	mature miRNA|Qualified Repeats:A=3/3	standard	gga-miR-34b-3p
91	gga-miR-34b-5p	7.91592	9.44519	0.40195						experimental		CAGGCAGUGUAGUUAGCUGAUUG	MIMAT0001179	mature miRNA|Qualified Repeats:A=3/3	standard	gga-miR-34b-5p
92	gga-miR-34c-3p	80.2192	27.1051	0.00307887						experimental		AAUCACUAACCACACAGCCAGG	MIMAT0026541	mature miRNA|Qualified Repeats:A=3/3	standard	gga-miR-34c-3p
93	gga-miR-34c-5p	5.62172	11.9528	0.6381						experimental		AGGCAGUGUAGUUAGCUGAUUGC	MIMAT0001180	mature miRNA|Qualified Repeats:A=3/3	standard	gga-miR-34c-5p
94	gga-miR-92-3p	4032.52	144.107	0						experimental		UAUUGCACUUGUCCCGGCCUG	MIMAT0001109	mature miRNA|Qualified Repeats:A=3/3	standard	gga-miR-92-3p
95	gga-miR-92-5p	18.8991	10.6515	0.0759932						experimental		AGGUUGGGAUCAGUUGCAAUGCU	MIMAT0026495	mature miRNA|Qualified Repeats:A=3/3	standard	gga-miR-92-5p
96	gga-miR-99a-3p	1.5325	9.15102	0.897482						experimental		CAAGCUCGCUUCUAUGGGUCU	MIMAT0006781	mature miRNA|Qualified Repeats:A=3/3	standard	gga-miR-99a-3p
97	gga-miR-99a-5p	1.39184	9.76008	0.946681						experimental		AACCCGUAGAUCCGAUCUUGUG	MIMAT0001103	mature miRNA|Qualified Repeats:A=3/3	standard	gga-miR-99a-5p
98	gga-miR-100-3p	0.80462	9.21811	0.934768						experimental		AAGCUUGUAUCUAUAGGUAUG	MIMAT0026539	mature miRNA|Qualified Repeats:A=3/3	standard	gga-miR-100-3p
99	gga-miR-100-5p	3.1592	9.7971	0.747086						experimental		AACCCGUAGAUCCGAACUUGUG	MIMAT0001178	mature miRNA|Qualified Repeats:A=3/3	standard	gga-miR-100-5p
100	gga-miR-101-1-5p	3.1216	9.62718	0.745734						experimental		UCGGUUAUCAUGGUACCGGUGCU	MIMAT0026545	mature miRNA|Qualified Repeats:A=3/3	standard	gga-miR-101-1-5p
101	gga-miR-101-2-5p	2.20413	9.90971	0.823975						experimental		UCAGUUAUCACAGUGCUGAUGCU	MIMAT0031077	mature miRNA|Qualified Repeats:A=3/3	standard	gga-miR-101-2-5p
102	gga-miR-101-3p	9.9531	11.8828	0.402223						experimental		GUACAGUACUGUGAUAACUGAA	MIMAT0001185	mature miRNA|Qualified Repeats:A=3/3	standard	gga-miR-101-3p
103	gga-miR-103-1-5p	3.04495	9.72358	0.754151						experimental		UCGGCUUCUUUACAGUGCUGCCUUG	MIMAT0031070	mature miRNA|Qualified Repeats:A=3/3	standard	gga-miR-103-1-5p
104	gga-miR-103-2-5p	2.01005	9.41849	0.830992						experimental		AGCUUCUUUACAGUGCUGCCUUG	MIMAT0026519	mature miRNA|Qualified Repeats:A=3/3	standard	gga-miR-103-2-5p
105	gga-miR-103-3p	84.7443	14.5564	5.8091e-09						experimental		AGCAGCAUUGUACAGGGCUAUGA	MIMAT0001145	mature miRNA|Qualified Repeats:A=3/3	standard	gga-miR-103-3p
106	gga-miR-106-3p	3.8061	10.9369	0.72782						experimental		ACUGCAGUAUAAGCACUUCUGG	MIMAT0026517	mature miRNA|Qualified Repeats:A=3/3	standard	gga-miR-106-3p
107	gga-miR-106-5p	98.1719	41.0467	0.016763						experimental		AAAAGUGCUUACAGUGCAGGUA	MIMAT0001142	mature miRNA|Qualified Repeats:A=3/3	standard	gga-miR-106-5p
108	gga-miR-107-3p	68.4148	29.8383	0.0218483						experimental		AGCAGCAUUGUACAGGGCUAUCA	MIMAT0001147	mature miRNA|Qualified Repeats:A=3/3	standard	gga-miR-107-3p
109	gga-miR-107-5p	1.73425	10.7451	0.922649						experimental		AGCUUCUUUACAGUGUUGCCUUG	MIMAT0026520	mature miRNA|Qualified Repeats:A=3/3	standard	gga-miR-107-5p
110	gga-miR-122-3p	0.198786	8.99315	1						experimental		AACGCCAUUAUCACACUAAAUA	MIMAT0026550	mature miRNA|Qualified Repeats:A=3/3	standard	gga-miR-122-3p
111	gga-miR-122-5p	4.79243	9.53838	0.615338						experimental		UGGAGUGUGACAAUGGUGUUUGU	MIMAT0001190	mature miRNA|Qualified Repeats:A=3/3	standard	gga-miR-122-5p
112	gga-miR-122b	2.79934	10.2936	0.785648						experimental		AGUGUGACACUGGUGUUUUU	MIMAT0007719	mature miRNA|Qualified Repeats:A=3/3	standard	gga-miR-122b
113	gga-miR-124a-3p	2.93937	8.93072	0.742041						experimental		UUAAGGCACGCGGUGAAUGCCA	MIMAT0001128	mature miRNA|Qualified Repeats:A=3/3	standard	gga-miR-124a-3p
114	gga-miR-124a-5p	3.98063	11.9593	0.739234						experimental		GUUCACAGCGGACCUUGAU	MIMAT0026511	mature miRNA|Qualified Repeats:A=3/3	standard	gga-miR-124a-5p
115	gga-miR-124b	0.93932	10.0943	0.94666						experimental		UUAAGGCACGCAGUGAAUGCCA	MIMAT0001174	mature miRNA|Qualified Repeats:A=3/3	standard	gga-miR-124b
116	gga-miR-124c-3p	2.39113	11.3865	0.87576						experimental		UCAAGGUCCGCUGUGAACACGG	MIMAT0025600	mature miRNA|Qualified Repeats:A=3/3	standard	gga-miR-124c-3p
117	gga-miR-124c-5p	0.135552	9.31283	1						experimental		CAUUCACCGCGUGCCUUAAUU	MIMAT0025599	mature miRNA|Qualified Repeats:A=3/3	standard	gga-miR-124c-5p
118	gga-miR-125b-3p	0.499313	10.6189	1						experimental		ACAAGUCAGGCUCUUGGGACCU	MIMAT0026493	mature miRNA|Qualified Repeats:A=3/3	standard	gga-miR-125b-3p
119	gga-miR-125b-5p	13.5558	11.7661	0.249249						experimental		UCCCUGAGACCCUAACUUGUGA	MIMAT0001105	mature miRNA|Qualified Repeats:A=3/3	standard	gga-miR-125b-5p
120	gga-miR-126-3p	2.45273	9.22438	0.790306						experimental		UCGUACCGUGAGUAAUAAUGCGC	MIMAT0001169	mature miRNA|Qualified Repeats:A=3/3	standard	gga-miR-126-3p
121	gga-miR-126-5p	2.02477	10.2199	0.871323						experimental		CAUUAUUACUUUUGGUACGCG	MIMAT0003723	mature miRNA|Qualified Repeats:A=3/3	standard	gga-miR-126-5p
122	gga-miR-128-1-5p	6.78258	9.75153	0.486689						experimental		CGGGGCCGUAACACUGUCUGAGA	MIMAT0031096	mature miRNA|Qualified Repeats:A=3/3	standard	gga-miR-128-1-5p
123	gga-miR-128-2-5p	2.73177	9.74258	0.798242						experimental		GGGGGCCGUUACACUGUAAGAGA	MIMAT0026506	mature miRNA|Qualified Repeats:A=3/3	standard	gga-miR-128-2-5p
124	gga-miR-128-3p	171.393	16.75	0						experimental		UCACAGUGAACCGGUCUCUUU	MIMAT0001123	mature miRNA|Qualified Repeats:A=3/3	standard	gga-miR-128-3p
125	gga-miR-130a-3p	12.0648	11.5737	0.297183						experimental		CAGUGCAAUAUUAAAAGGGCAU	MIMAT0001167	mature miRNA|Qualified Repeats:A=3/3	standard	gga-miR-130a-3p
126	gga-miR-130a-5p	0.01	8.40946	1						experimental		GCCCUUUUUCUGUUGUACUACU	MIMAT0026532	mature miRNA|Qualified Repeats:A=3/3	standard	gga-miR-130a-5p
127	gga-miR-130b-3p	20.7158	9.74946	0.0335904						experimental		CAGUGCAAUAAUGAAAGGGCGU	MIMAT0001165	mature miRNA|Qualified Repeats:A=3/3	standard	gga-miR-130b-3p
128	gga-miR-130b-5p	3.97161	18.1845	1						experimental		CCUCUUUCCCUGUUGCACUACU	MIMAT0026530	mature miRNA|Qualified Repeats:A=3/3	standard	gga-miR-130b-5p
129	gga-miR-130c-3p	5.45436	10.7028	0.610296						experimental		CAGUGCAAUGUUAAAAGGGCAU	MIMAT0007734	mature miRNA|Qualified Repeats:A=3/3	standard	gga-miR-130c-3p
130	gga-miR-130c-5p	0.01	8.39261	1						experimental		GCCCUUUUUAUGUUGUACUACU	MIMAT0007733	mature miRNA|Qualified Repeats:A=3/3	standard	gga-miR-130c-5p
131	gga-miR-133a-3p	1.36729	8.66568	1						experimental		UUGGUCCCCUUCAACCAGCUGU	MIMAT0001126	mature miRNA|Qualified Repeats:A=3/3	standard	gga-miR-133a-3p
132	gga-miR-133a-5p	0.776984	8.10642	1						experimental		AGCUGGUAAAAUGGAACCAAAUC	MIMAT0026509	mature miRNA|Qualified Repeats:A=3/3	standard	gga-miR-133a-5p
133	gga-miR-133b	0.557673	8.44687	1						experimental		UUGGUCCCCUUCAACCAGCUA	MIMAT0001138	mature miRNA|Qualified Repeats:A=3/3	standard	gga-miR-133b
134	gga-miR-133c-3p	1.93842	9.25784	0.83414						experimental		UUGGUCCCCUUCAACCAGCUGC	MIMAT0001176	mature miRNA|Qualified Repeats:A=3/3	standard	gga-miR-133c-3p
135	gga-miR-133c-5p	0.01	10.621	1						experimental		GCUGGUAAAAAGGAACCAGAUC	MIMAT0026537	mature miRNA|Qualified Repeats:A=3/3	standard	gga-miR-133c-5p
136	gga-miR-135a-1-3p	0.27926	9.6887	1						experimental		AUAUAGGGAUUGAAGCCGUGCA	MIMAT0031036	mature miRNA|Qualified Repeats:A=3/3	standard	gga-miR-135a-1-3p
137	gga-miR-135a-2-3p	147.487	17.2678	0						experimental		AUGUAGGGAUGGAAGCCAUGAA	MIMAT0026489	mature miRNA|Qualified Repeats:A=3/3	standard	gga-miR-135a-2-3p
138	gga-miR-135a-3-3p	23.396	11.6621	0.0448254						experimental		AUGUAGGGCGAAAAGCCAUGGG	MIMAT0031038	mature miRNA|Qualified Repeats:A=3/3	standard	gga-miR-135a-3-3p
139	gga-miR-135a-5p	0.01	8.89446	1						experimental		UAUGGCUUUUUAUUCCUAUGUGA	MIMAT0001099	mature miRNA|Qualified Repeats:A=3/3	standard	gga-miR-135a-5p
140	gga-miR-135b	1.79475	10.2084	0.877747						experimental		UAUGGCUUUUUAUUCCUUUU	MIMAT0007536	mature miRNA|Qualified Repeats:A=3/3	standard	gga-miR-135b
141	gga-miR-137-3p	0.01	8.78579	1						experimental		UAUUGCUUAAGAAUACGCGUAG	MIMAT0001153	mature miRNA|Qualified Repeats:A=3/3	standard	gga-miR-137-3p
142	gga-miR-137-5p	6.81224	15.2126	0.900848						experimental		ACGGGUAUUCUUGGGUGGAUAAUA	MIMAT0026523	mature miRNA|Qualified Repeats:A=3/3	standard	gga-miR-137-5p
143	gga-miR-138-1-3p	12.2717	18.7313	0.524637						experimental		UACUUCACAACACCAGGGUG	MIMAT0026505	mature miRNA|Qualified Repeats:A=3/3	standard	gga-miR-138-1-3p
144	gga-miR-138-2-3p	0.0621835	9.87419	1						experimental		UAUUUCACUACACCAGGGUU	MIMAT0031069	mature miRNA|Qualified Repeats:A=3/3	standard	gga-miR-138-2-3p
145	gga-miR-138-5p	13.3808	8.9616	0.135381						experimental		AGCUGGUGUUGUGAAUC	MIMAT0001122	mature miRNA|Qualified Repeats:A=3/3	standard	gga-miR-138-5p
146	gga-miR-140-3p	65.7925	13.3925	8.97117e-07						experimental		CCACAGGGUAGAACCACGGAC	MIMAT0003722	mature miRNA|Qualified Repeats:A=3/3	standard	gga-miR-140-3p
147	gga-miR-140-5p	0.01	8.2388	1						experimental		AGUGGUUUUACCCUAUGGUAG	MIMAT0001159	mature miRNA|Qualified Repeats:A=3/3	standard	gga-miR-140-5p
148	gga-miR-142-3p	0.01	9.20232	1						experimental		UGUAGUGUUUCCUACUUUAUGG	MIMAT0001194	mature miRNA|Qualified Repeats:A=3/3	standard	gga-miR-142-3p
149	gga-miR-142-5p	0.01	9.35181	1						experimental		CCCAUAAAGUAGAAAGCACUAC	MIMAT0001193	mature miRNA|Qualified Repeats:A=3/3	standard	gga-miR-142-5p
150	gga-miR-144-3p	0.01	9.81566	1						experimental		CUACAGUAUAGAUGAUGUACUC	MIMAT0003776	mature miRNA|Qualified Repeats:A=3/3	standard	gga-miR-144-3p
151	gga-miR-144-5p	0.01	9.83408	1						experimental		GGAUAUCAUCAUAUACUGUAAG	MIMAT0026644	mature miRNA|Qualified Repeats:A=3/3	standard	gga-miR-144-5p
152	gga-miR-146a-3p	0.01	9.41262	1						experimental		ACCCAUGGGGCUCAGUUCUUCAG	MIMAT0026529	mature miRNA|Qualified Repeats:A=3/3	standard	gga-miR-146a-3p
153	gga-miR-146a-5p	0.01	9.81729	1						experimental		UGAGAACUGAAUUCCAUGGGUU	MIMAT0001163	mature miRNA|Qualified Repeats:A=3/3	standard	gga-miR-146a-5p
154	gga-miR-146b-3p	0.01	9.32083	1						experimental		CCCUAUGGAUUCAGUUCUGC	MIMAT0003724	mature miRNA|Qualified Repeats:A=3/3	standard	gga-miR-146b-3p
155	gga-miR-146b-5p	10.3854	11.1383	0.351097						experimental		UGAGAACUGAAUUCCAUAGGCG	MIMAT0003351	mature miRNA|Qualified Repeats:A=3/3	standard	gga-miR-146b-5p
156	gga-miR-146c-3p	0.234187	10.6662	1						experimental		AGUCCAUGGUAUUCAGUUCUCU	MIMAT0007736	mature miRNA|Qualified Repeats:A=3/3	standard	gga-miR-146c-3p
157	gga-miR-146c-5p	9.69733	11.3741	0.39386						experimental		UGAGAACUGAAUUCCAUGGACUG	MIMAT0007735	mature miRNA|Qualified Repeats:A=3/3	standard	gga-miR-146c-5p
158	gga-miR-147	0.355609	9.81924	1						experimental		GUGUGCGGAAAUGCUUCUGC	MIMAT0003352	mature miRNA|Qualified Repeats:A=3/3	standard	gga-miR-147
159	gga-miR-148a-3p	2.59172	9.04351	0.788232						experimental		UCAGUGCACUACAGAACUUUGU	MIMAT0001120	mature miRNA|Qualified Repeats:A=3/3	standard	gga-miR-148a-3p
160	gga-miR-148a-5p	0.376192	9.09987	1						experimental		AAAGUUCUGUGACACUCAGACU	MIMAT0026503	mature miRNA|Qualified Repeats:A=3/3	standard	gga-miR-148a-5p
161	gga-miR-153-3p	0.0572431	10.5973	1						experimental		UUGCAUAGUCACAAAAGUGA	MIMAT0001119	mature miRNA|Qualified Repeats:A=3/3	standard	gga-miR-153-3p
162	gga-miR-153-5p	0.454282	9.27274	1						experimental		UCAUUUUUGUGAUGUUGCAGCU	MIMAT0026502	mature miRNA|Qualified Repeats:A=3/3	standard	gga-miR-153-5p
163	gga-miR-155	1.25605	9.54673	0.943209						experimental		UUAAUGCUAAUCGUGAUAGGGG	MIMAT0001106	mature miRNA|Qualified Repeats:A=3/3	standard	gga-miR-155
164	gga-miR-181a-3p	8.21976	9.59771	0.39173						experimental		ACCAUCGACCGUUGAUUGUACC	MIMAT0001150	mature miRNA|Qualified Repeats:A=3/3	standard	gga-miR-181a-3p
165	gga-miR-181a-5p	614.12	36.3341	0						experimental		AACAUUCAACGCUGUCGGUGAGU	MIMAT0001168	mature miRNA|Qualified Repeats:A=3/3	standard	gga-miR-181a-5p
166	gga-miR-181b-1-3p	4.54484	8.57272	0.595984						experimental		UCACUGAACAAUGAAUGCAAC	MIMAT0026522	mature miRNA|Qualified Repeats:A=3/3	standard	gga-miR-181b-1-3p
167	gga-miR-181b-2-3p	4.95188	9.16753	0.589067						experimental		UCACUGAUCAAUGAAUGCAAA	MIMAT0031059	mature miRNA|Qualified Repeats:A=3/3	standard	gga-miR-181b-2-3p
168	gga-miR-181b-5p	198.138	23.8851	1.11022e-16						experimental		AACAUUCAUUGCUGUCGGUGGG	MIMAT0001151	mature miRNA|Qualified Repeats:A=3/3	standard	gga-miR-181b-5p
169	gga-miR-183	13.4421	9.70933	0.166193						experimental		UAUGGCACUGGUAGAAUUCACUG	MIMAT0001191	mature miRNA|Qualified Repeats:A=3/3	standard	gga-miR-183
170	gga-miR-184-3p	9.30132	10.2589	0.364555						experimental		UGGACGGAGAACUGAUAAGGGU	MIMAT0001158	mature miRNA|Qualified Repeats:A=3/3	standard	gga-miR-184-3p
171	gga-miR-184-5p	11.2168	9.711	0.248036						experimental		CCUUAUCACUUUUCCAGCCCAGC	MIMAT0026526	mature miRNA|Qualified Repeats:A=3/3	standard	gga-miR-184-5p
172	gga-miR-187-3p	14.7461	9.63217	0.125764						experimental		UCGUGUCUUGUGUUGCAGCC	MIMAT0001124	mature miRNA|Qualified Repeats:A=3/3	standard	gga-miR-187-3p
173	gga-miR-187-5p	9.1185	11.528	0.428924						experimental		GGCUACAACACAGGACAUGGGA	MIMAT0026507	mature miRNA|Qualified Repeats:A=3/3	standard	gga-miR-187-5p
174	gga-miR-190a-3p	1.2285	9.72633	0.903591						experimental		CUAUAUAUCAAACAUAUUCCU	MIMAT0026525	mature miRNA|Qualified Repeats:A=3/3	standard	gga-miR-190a-3p
175	gga-miR-190a-5p	2.74736	8.70245	0.757739						experimental		UGAUAUGUUUGAUAUAUUAGGU	MIMAT0001155	mature miRNA|Qualified Repeats:A=3/3	standard	gga-miR-190a-5p
176	gga-miR-193a-3p	9.08227	10.9428	0.406524						experimental		AACUGGCCUACAAAGUCCCAGU	MIMAT0007740	mature miRNA|Qualified Repeats:A=3/3	standard	gga-miR-193a-3p
177	gga-miR-193a-5p	14.3192	10.3946	0.168311						experimental		UGGGUCUUUGCGGGCGAGAUGA	MIMAT0026787	mature miRNA|Qualified Repeats:A=3/3	standard	gga-miR-193a-5p
178	gga-miR-193b-3p	9.14665	8.98204	0.308492						experimental		AACUGGCCCACAAAGUCCCGCUUU	MIMAT0003353	mature miRNA|Qualified Repeats:A=3/3	standard	gga-miR-193b-3p
179	gga-miR-193b-5p	19.2652	10.9406	0.0782377						experimental		CGGGGUUUUGGGGGCGAGAUGA	MIMAT0026629	mature miRNA|Qualified Repeats:A=3/3	standard	gga-miR-193b-5p
180	gga-miR-194	7.76869	9.70737	0.423515						experimental		UGUAACAGCAACUCCAUGUGGA	MIMAT0001133	mature miRNA|Qualified Repeats:A=3/3	standard	gga-miR-194
181	gga-miR-196-1-3p	0.93549	8.36784	0.913771						experimental		CAAGAACAUCAAACUACCUGAU	MIMAT0031017	mature miRNA|Qualified Repeats:A=3/3	standard	gga-miR-196-1-3p
182	gga-miR-196-2-3p	5.21065	10.2208	0.610161						experimental		CUACAGCACGAAACUGCCUUAA	MIMAT0026504	mature miRNA|Qualified Repeats:A=3/3	standard	gga-miR-196-2-3p
183	gga-miR-196-5p	1.77243	9.69382	0.915796						experimental		UAGGUAGUUUCAUGUUGUUGG	MIMAT0001121	mature miRNA|Qualified Repeats:A=3/3	standard	gga-miR-196-5p
184	gga-miR-199-3p	1.09533	8.9575	0.936288						experimental		UACAGUAGUCUGCACAUUGG	MIMAT0003721	mature miRNA|Qualified Repeats:A=3/3	standard	gga-miR-199-3p
185	gga-miR-199-5p	3.79208	11.1466	0.733689						experimental		CCCAGUGUUCAGACUACCUGUUC	MIMAT0001152	mature miRNA|Qualified Repeats:A=3/3	standard	gga-miR-199-5p
186	gga-miR-199b	15.9558	24.8752	0.524378						experimental		CAGUAGUCUGCACAUUUGGU	MIMAT0007583	mature miRNA|Qualified Repeats:A=3/3	standard	gga-miR-199b
187	gga-miR-200a-3p	0.01	9.25838	1						experimental		UAACACUGUCUGGUAACGAUGU	MIMAT0001171	mature miRNA|Qualified Repeats:A=3/3	standard	gga-miR-200a-3p
188	gga-miR-200a-5p	0.01	7.90762	1						experimental		CAUCUUACUAGACAGUGCUGGA	MIMAT0026533	mature miRNA|Qualified Repeats:A=3/3	standard	gga-miR-200a-5p
189	gga-miR-200b-3p	0.01	8.2936	1						experimental		UAAUACUGCCUGGUAAUGAUGAU	MIMAT0001172	mature miRNA|Qualified Repeats:A=3/3	standard	gga-miR-200b-3p
190	gga-miR-200b-5p	1.51384	8.4337	0.857537						experimental		UCUUACUGGGCAGCAUUGGA	MIMAT0026534	mature miRNA|Qualified Repeats:A=3/3	standard	gga-miR-200b-5p
191	gga-miR-202-3p	1.8193	9.64727	0.856085						experimental		AGAGGCAUAGAGCAUGGGAAAA	MIMAT0003355	mature miRNA|Qualified Repeats:A=3/3	standard	gga-miR-202-3p
192	gga-miR-202-5p	0.01	7.76277	1						experimental		UUUCCUAUGCAUAUACUUCUUU	MIMAT0003354	mature miRNA|Qualified Repeats:A=3/3	standard	gga-miR-202-5p
193	gga-miR-203a	0.372304	8.87832	0.966849						experimental		GUGAAAUGUUUAGGACCACUUG	MIMAT0001146	mature miRNA|Qualified Repeats:A=3/3	standard	gga-miR-203a
194	gga-miR-204	0.603755	9.69175	1						experimental		UUCCCUUUGUCAUCCUAUGCCU	MIMAT0001156,MIMAT0003368	mature miRNA|Qualified Repeats:A=3/3	standard	gga-miR-204, gga-miR-211
195	gga-miR-205a	10.5942	9.95857	0.287374						experimental		UCCUUCAUUCCACCGGAGUCUG	MIMAT0001184	mature miRNA|Qualified Repeats:A=3/3	standard	gga-miR-205a
196	gga-miR-205b	2.27873	7.88291	0.772512						experimental		CCCUUCAUUCCACCGGAAUCUG	MIMAT0001164	mature miRNA|Qualified Repeats:A=3/3	standard	gga-miR-205b
197	gga-miR-206	5.82562	9.58857	0.543454						experimental		UGGAAUGUAAGGAAGUGUGUGG	MIMAT0001139	mature miRNA|Qualified Repeats:A=3/3	standard	gga-miR-206
198	gga-miR-214	11.8067	10.68	0.268912						experimental		ACAGCAGGCACAGACAGGCAG	MIMAT0007751	mature miRNA|Qualified Repeats:A=3/3	standard	gga-miR-214
199	gga-miR-215-3p	0.01	10.121	1						experimental		CCUGUCAUUUCUAUAGGCCAAUA	MIMAT0026514	mature miRNA|Qualified Repeats:A=3/3	standard	gga-miR-215-3p
200	gga-miR-215-5p	0.0286557	10.3911	1						experimental		AUGACCUAUGAAUUGACAGAC	MIMAT0001134	mature miRNA|Qualified Repeats:A=3/3	standard	gga-miR-215-5p
201	gga-miR-216a	0.97909	10.8416	1						experimental		UAAUCUCAGCUGGCAACUGUG	MIMAT0001131	mature miRNA|Qualified Repeats:A=3/3	standard	gga-miR-216a
202	gga-miR-216b	0.01	8.85785	1						experimental		AAAUCUCUGCAGGCAAAUGUGA	MIMAT0007748	mature miRNA|Qualified Repeats:A=3/3	standard	gga-miR-216b
203	gga-miR-216c	0.01	9.46757	1						experimental		AUCUCUACAGGUAAUUGUGAGA	MIMAT0007339	mature miRNA|Qualified Repeats:A=3/3	standard	gga-miR-216c
204	gga-miR-217-3p	0.01	11.0102	1						experimental		CCAUCAGUUCCUAAUGCAUUGCC	MIMAT0026513	mature miRNA|Qualified Repeats:A=3/3	standard	gga-miR-217-3p
205	gga-miR-217-5p	1.26825	10.0826	1						experimental		UACUGCAUCAGGAACUGAUUGGAU	MIMAT0001132	mature miRNA|Qualified Repeats:A=3/3	standard	gga-miR-217-5p
206	gga-miR-218-3p	2.66739	9.61728	0.781495						experimental		CAUGGUUCUGUCAAGCACCAUG	MIMAT0026518	mature miRNA|Qualified Repeats:A=3/3	standard	gga-miR-218-3p
207	gga-miR-218-5p	4.56237	10.1943	0.654465						experimental		UUGUGCUUGAUCUAACCAUGU	MIMAT0001144	mature miRNA|Qualified Repeats:A=3/3	standard	gga-miR-218-5p
208	gga-miR-219a	0.392055	9.15986	1						experimental		UGAUUGUCCAAACGCAAUUCU	MIMAT0001170	mature miRNA|Qualified Repeats:A=3/3	standard	gga-miR-219a
209	gga-miR-219b	0.561478	9.67156	1						experimental		CACAAGAAUUGCGUUUGGACAA	MIMAT0016380	mature miRNA|Qualified Repeats:A=3/3	standard	gga-miR-219b
210	gga-miR-221-3p	34.578	15.596	0.0266062						experimental		AGCUACAUUGUCUGCUGGGUUUC	MIMAT0001108	mature miRNA|Qualified Repeats:A=3/3	standard	gga-miR-221-3p
211	gga-miR-221-5p	0.183896	9.37167	1						experimental		AACCUGGCAUACAAUGUAGAUUUCUGU	MIMAT0026494	mature miRNA|Qualified Repeats:A=3/3	standard	gga-miR-221-5p
212	gga-miR-222a	24.8384	14.2487	0.0812785						experimental		AGCUACAUCUGGCUACUGGGUCUC	MIMAT0001107	mature miRNA|Qualified Repeats:A=3/3	standard	gga-miR-222a
213	gga-miR-222b-3p	0.01	9.50321	1						experimental		AGCUACAUCUGAUUACUGGGUCAC	MIMAT0025618	mature miRNA|Qualified Repeats:A=3/3	standard	gga-miR-222b-3p
214	gga-miR-222b-5p	0.67563	10.3213	1						experimental		UGCUCAGUAGUCAGUGUAGGAUCUGU	MIMAT0025617	mature miRNA|Qualified Repeats:A=3/3	standard	gga-miR-222b-5p
215	gga-miR-223	3.90778	10.4445	0.708277						experimental		UGUCAGUUUGUCAAAUACCCC	MIMAT0001140	mature miRNA|Qualified Repeats:A=3/3	standard	gga-miR-223
216	gga-miR-301a-3p	9.36775	8.99697	0.297747						experimental		CAGUGCAAUAAUAUUGUCAAAGCAU	MIMAT0001166	mature miRNA|Qualified Repeats:A=3/3	standard	gga-miR-301a-3p
217	gga-miR-301a-5p	11.3021	11.4941	0.325431						experimental		UCUGACAAUGUUGCACUACU	MIMAT0026531	mature miRNA|Qualified Repeats:A=3/3	standard	gga-miR-301a-5p
218	gga-miR-301b-3p	9.09786	8.90669	0.307004						experimental		CAGUGCAAUAGUAUUGUCAAAGCAU	MIMAT0007742	mature miRNA|Qualified Repeats:A=3/3	standard	gga-miR-301b-3p
219	gga-miR-301b-5p	8.79186	9.24372	0.341514						experimental		GCUCUGACUUUAUUGCACUACU	MIMAT0007741	mature miRNA|Qualified Repeats:A=3/3	standard	gga-miR-301b-5p
220	gga-miR-302a	333.143	30.9085	0						experimental		AAGUGCUUCCAUGUUUUAGUGA	MIMAT0001143	mature miRNA|Qualified Repeats:A=3/3	standard	gga-miR-302a
221	gga-miR-302b-3p	128.061	18.9659	1.45232e-11						experimental		UAAGUGCUUCCAUGUUUUAGUAG	MIMAT0003357	mature miRNA|Qualified Repeats:A=3/3	standard	gga-miR-302b-3p
222	gga-miR-302b-5p	539.695	28.7512	0						experimental		ACUUUAACAUGGAGGUGCUUUCU	MIMAT0003356	mature miRNA|Qualified Repeats:A=3/3	standard	gga-miR-302b-5p
223	gga-miR-302c-3p	214.55	20.7781	0						experimental		UAAGUGCUUCCAUGUUUCAGUGG	MIMAT0003359	mature miRNA|Qualified Repeats:A=3/3	standard	gga-miR-302c-3p
224	gga-miR-302c-5p	319.972	21.2163	0						experimental		UUUAACAUGGAGGUACCUGCUG	MIMAT0003358	mature miRNA|Qualified Repeats:A=3/3	standard	gga-miR-302c-5p
225	gga-miR-302d	487.167	33.1624	0						experimental		UAAGUGCUUCCAUGUUUUAGUUG	MIMAT0003360	mature miRNA|Qualified Repeats:A=3/3	standard	gga-miR-302d
226	gga-miR-365-1-5p	4.4053	8.48692	0.603689						experimental		GAGGGACUUUUGGGGGCAGAUGU	MIMAT0026630	mature miRNA|Qualified Repeats:A=3/3	standard	gga-miR-365-1-5p
227	gga-miR-365-2-5p	0.89447	9.43843	0.999999						experimental		GAGGGACUUUCAGGGGCAGCUGU	MIMAT0031075	mature miRNA|Qualified Repeats:A=3/3	standard	gga-miR-365-2-5p
228	gga-miR-365-3p	0.01	9.68758	1						experimental		UAAUGCCCCUAAAAAUCCUUAU	MIMAT0003361	mature miRNA|Qualified Repeats:A=3/3	standard	gga-miR-365-3p
229	gga-miR-365b-5p	0.01	9.06823	1						experimental		AGGAUUUUUAGGGGCAUUAUGA	MIMAT0025674	mature miRNA|Qualified Repeats:A=3/3	standard	gga-miR-365b-5p
230	gga-miR-367	1.37203	9.82543	0.999153						experimental		AAUUGCACUUUAGCAAUGGUG	MIMAT0003369	mature miRNA|Qualified Repeats:A=3/3	standard	gga-miR-367
231	gga-miR-375	2.39479	8.42072	0.810709						experimental		UUUGUUCGUUCGGCUCGCGUUA	MIMAT0003362	mature miRNA|Qualified Repeats:A=3/3	standard	gga-miR-375
232	gga-miR-383-3p	1.97623	10.3296	0.866361						experimental		CCACAGCACUGCCUGGUCAGA	MIMAT0026631	mature miRNA|Qualified Repeats:A=3/3	standard	gga-miR-383-3p
233	gga-miR-383-5p	43.4223	14.4501	0.00265437						experimental		AGAUCAGAAGGUGAUUGUGGCU	MIMAT0003363	mature miRNA|Qualified Repeats:A=3/3	standard	gga-miR-383-5p
234	gga-miR-429-3p	3.13889	9.55623	0.764878						experimental		UAAUACUGUCUGGUAAUGCCGU	MIMAT0003371	mature miRNA|Qualified Repeats:A=3/3	standard	gga-miR-429-3p
235	gga-miR-429-5p	1.38864	8.53924	0.973976						experimental		UGUCUUACCAGGCAAAGUUAGA	MIMAT0026635	mature miRNA|Qualified Repeats:A=3/3	standard	gga-miR-429-5p
236	gga-miR-449a	2.24598	8.8657	0.799998						experimental		UGGCAGUGUAUGUUAGCUGGU	MIMAT0003372	mature miRNA|Qualified Repeats:A=3/3	standard	gga-miR-449a
237	gga-miR-449b-3p	0.86223	9.66235	0.957925						experimental		CAGUCACUACCACACUGCCAC	MIMAT0007744	mature miRNA|Qualified Repeats:A=3/3	standard	gga-miR-449b-3p
238	gga-miR-449b-5p	4.14372	10.2528	0.686081						experimental		AGGCAGUGUGCUGUUAGCGGCUG	MIMAT0007743	mature miRNA|Qualified Repeats:A=3/3	standard	gga-miR-449b-5p
239	gga-miR-449c-3p	2.04223	9.92125	0.836903						experimental		CAGCUGCUCACGGCACUCCAGA	MIMAT0007603	mature miRNA|Qualified Repeats:A=3/3	standard	gga-miR-449c-3p
240	gga-miR-449c-5p	1.41018	10.2728	0.890808						experimental		UGGCAGUGCGUGUUAGCUGGCUGU	MIMAT0007602	mature miRNA|Qualified Repeats:A=3/3	standard	gga-miR-449c-5p
241	gga-miR-451	1.30098	8.84151	0.945411						experimental		AAACCGUUACCAUUACUGAGUUU	MIMAT0003775	mature miRNA|Qualified Repeats:A=3/3	standard	gga-miR-451
242	gga-miR-454-3p	16.0579	11.7779	0.172733						experimental		UAGUGCAAUAUUGCUUAUAGGGU	MIMAT0007292	mature miRNA|Qualified Repeats:A=3/3	standard	gga-miR-454-3p
243	gga-miR-454-5p	0.0923416	9.99175	1						experimental		UCCUAACCUUAAGGAUGAG	MIMAT0007291	mature miRNA|Qualified Repeats:A=3/3	standard	gga-miR-454-5p
244	gga-miR-455-3p	1.97364	11.1372	0.939962						experimental		UGCAGUCCAUGGGCAUAUACAC	MIMAT0006788	mature miRNA|Qualified Repeats:A=3/3	standard	gga-miR-455-3p
245	gga-miR-455-5p	0.876292	9.59587	1						experimental		UAUGUGCCCUUGGACUACAUCG	MIMAT0003364	mature miRNA|Qualified Repeats:A=3/3	standard	gga-miR-455-5p
246	gga-miR-456-3p	25.2128	13.1042	0.0543356						experimental		CAGGCUGGUUAGAUGGUUGUCA	MIMAT0003777	mature miRNA|Qualified Repeats:A=3/3	standard	gga-miR-456-3p
247	gga-miR-456-5p	3.83328	10.2561	0.708567						experimental		CAGGCAUCUUCUCAGCCUACAUGUG	MIMAT0026645	mature miRNA|Qualified Repeats:A=3/3	standard	gga-miR-456-5p
248	gga-miR-458a-3p	5.8721	9.86822	0.551784						experimental		AUAGCUCUUUGAAUGGUACUGC	MIMAT0007746	mature miRNA|Qualified Repeats:A=3/3	standard	gga-miR-458a-3p
249	gga-miR-458a-5p	2.87584	10.1197	0.776257						experimental		AGCGCCAUUUUCAGAGCUAUA	MIMAT0007745	mature miRNA|Qualified Repeats:A=3/3	standard	gga-miR-458a-5p
250	gga-miR-458b-3p	1.92662	11.4353	0.898891						experimental		AUAGCUCUGAAAAUGGCGCUG	MIMAT0025831	mature miRNA|Qualified Repeats:A=3/3	standard	gga-miR-458b-3p
251	gga-miR-458b-5p	0.0985269	10.0278	1						experimental		AGUACCAUUCAAAGAGCUAUGA	MIMAT0025830	mature miRNA|Qualified Repeats:A=3/3	standard	gga-miR-458b-5p
252	gga-miR-460a-3p	0.759008	10.0409	0.999568						experimental		CACAGCGCAUACAAUGUGGAUU	MIMAT0026646	mature miRNA|Qualified Repeats:A=3/3	standard	gga-miR-460a-3p
253	gga-miR-460a-5p	1.74666	9.73283	0.935246						experimental		CCUGCAUUGUACACACUGUGUG	MIMAT0003778	mature miRNA|Qualified Repeats:A=3/3	standard	gga-miR-460a-5p
254	gga-miR-460b-3p	2.08308	10.6919	0.956726						experimental		CACAGCGCAUGCAAUGUGGACAU	MIMAT0007327	mature miRNA|Qualified Repeats:A=3/3	standard	gga-miR-460b-3p
255	gga-miR-460b-5p	1.5952	9.69091	0.872437						experimental		UCCUCAUUGUACAUGCUGUGUG	MIMAT0007326	mature miRNA|Qualified Repeats:A=3/3	standard	gga-miR-460b-5p
256	gga-miR-466	31.0938	14.4396	0.031279						experimental		AUAUAUACACACACACAUAAGAC	MIMAT0003370	mature miRNA|Qualified Repeats:A=3/3	standard	gga-miR-466
257	gga-miR-489-3p	2.0158	10.6723	0.910513						experimental		AGUGACAUCAUAUGUACGGCUGC	MIMAT0003365	mature miRNA|Qualified Repeats:A=3/3	standard	gga-miR-489-3p
258	gga-miR-489-5p	0.349304	10.2749	1						experimental		UGGUCGUAUGUAUGACGUCAUU	MIMAT0026632	mature miRNA|Qualified Repeats:A=3/3	standard	gga-miR-489-5p
259	gga-miR-490-3p	2.36582	10.5296	0.822215						experimental		CAACCUGGAGGACUCCAUGCUG	MIMAT0003366	mature miRNA|Qualified Repeats:A=3/3	standard	gga-miR-490-3p
260	gga-miR-490-5p	4.86445	10.4231	0.640693						experimental		CCAUGGAUCUCCAGGUGGGU	MIMAT0026633	mature miRNA|Qualified Repeats:A=3/3	standard	gga-miR-490-5p
261	gga-miR-499-3p	2.25823	10.3097	0.826609						experimental		AACAUCACUUUAAGUCUGUGCU	MIMAT0026634	mature miRNA|Qualified Repeats:A=3/3	standard	gga-miR-499-3p
262	gga-miR-499-5p	1.3667	9.08288	1						experimental		UUAAGACUUGUAGUGAUGUUUAG	MIMAT0003367	mature miRNA|Qualified Repeats:A=3/3	standard	gga-miR-499-5p
263	gga-miR-551-3p	3.30034	11.2131	0.768494						experimental		GCGACCCAUACUUGGUUUCAG	MIMAT0007290	mature miRNA|Qualified Repeats:A=3/3	standard	gga-miR-551-3p
264	gga-miR-551-5p	0.01	9.87824	1						experimental		GAAAUCAAGGGUGGGUAAGACCU	MIMAT0007289	mature miRNA|Qualified Repeats:A=3/3	standard	gga-miR-551-5p
265	gga-miR-757	2.31959	10.3358	0.871811						experimental		GCAGAGCUGCAGAUGGGAUUC	MIMAT0003779	mature miRNA|Qualified Repeats:A=3/3	standard	gga-miR-757
266	gga-miR-762	148.67	22.9948	1.00773e-10						experimental		GGGGCUUUGGGGAGGGAGGGGA	MIMAT0007752	mature miRNA|Qualified Repeats:A=3/3	standard	gga-miR-762
267	gga-miR-1306-3p	2.88787	8.37574	0.730236						experimental		UGGACGUUGGCUCUGGUGGUGAU	MIMAT0007329	mature miRNA|Qualified Repeats:A=3/3	standard	gga-miR-1306-3p
268	gga-miR-1306-5p	23.2994	11.921	0.0506302						experimental		ACCACCUCCCCUGCAAACGUCCAGU	MIMAT0026763	mature miRNA|Qualified Repeats:A=3/3	standard	gga-miR-1306-5p
269	gga-miR-1329-3p	0.01	9.22607	1						experimental		CCUCGUAGCUUGAUCACGAUAU	MIMAT0007282	mature miRNA|Qualified Repeats:A=3/3	standard	gga-miR-1329-3p
270	gga-miR-1329-5p	0.01	8.4185	1						experimental		UACAGUGAUCACGUUACGAUGG	MIMAT0007281	mature miRNA|Qualified Repeats:A=3/3	standard	gga-miR-1329-5p
271	gga-miR-1354	13.0996	11.2477	0.24413						experimental		CAUGGUGAUGAUGUGCUGAAG	MIMAT0007446	mature miRNA|Qualified Repeats:A=3/3	standard	gga-miR-1354
272	gga-miR-1397-3p	0.754694	9.9251	1						experimental		GAUGUAACCCAACGCAGCAUGA	MIMAT0007284	mature miRNA|Qualified Repeats:A=3/3	standard	gga-miR-1397-3p
273	gga-miR-1397-5p	0.01	12.2549	1						experimental		UGCAUUGCGACGGGUUAUAUCA	MIMAT0007283	mature miRNA|Qualified Repeats:A=3/3	standard	gga-miR-1397-5p
274	gga-miR-1416-3p	0.01	8.10457	1						experimental		ACAAUUGUAUGAGUUGAGUACA	MIMAT0007286	mature miRNA|Qualified Repeats:A=3/3	standard	gga-miR-1416-3p
275	gga-miR-1416-5p	0.01	10.3632	1						experimental		UCCUUAACUCAUGCCGCUGUG	MIMAT0007285	mature miRNA|Qualified Repeats:A=3/3	standard	gga-miR-1416-5p
276	gga-miR-1434	164.506	16.8466	0						experimental		GUGCGUGAUGAUGGAAAAUU	MIMAT0007295	mature miRNA|Qualified Repeats:A=3/3	standard	gga-miR-1434
277	gga-miR-1451-3p	0.01	7.62448	1						experimental		CGUAACUCGCUGCUGUGAGAGGC	MIMAT0007325	mature miRNA|Qualified Repeats:A=3/3	standard	gga-miR-1451-3p
278	gga-miR-1451-5p	44.5067	12.5623	0.000395426						experimental		UCGCACAGGAGCAAGUUACCGC	MIMAT0007324	mature miRNA|Qualified Repeats:A=3/3	standard	gga-miR-1451-5p
279	gga-miR-1452	0.01	8.84198	1						experimental		UUGAGAUAAGACAGAGGAUAUU	MIMAT0007328	mature miRNA|Qualified Repeats:A=3/3	standard	gga-miR-1452
280	gga-miR-1453	0.01	9.70256	1						experimental		UGGGCAGCCUCUCAGUGAGCUCU	MIMAT0007330	mature miRNA|Qualified Repeats:A=3/3	standard	gga-miR-1453
281	gga-miR-1454	669.434	49.4061	0						experimental		GUACAAUGAUGAGACUUUGGCUCC	MIMAT0007331	mature miRNA|Qualified Repeats:A=3/3	standard	gga-miR-1454
282	gga-miR-1456-3p	0.01	8.32066	1						experimental		CGGGGUCGUCGCCGUCCCUUC	MIMAT0007334	mature miRNA|Qualified Repeats:A=3/3	standard	gga-miR-1456-3p
283	gga-miR-1456-5p	166.413	18.9515	0						experimental		GAAAGGACGGAGGCGGCCCGCGC	MIMAT0007333	mature miRNA|Qualified Repeats:A=3/3	standard	gga-miR-1456-5p
284	gga-miR-1457	0.01	9.78518	1						experimental		CACUACAGGCUGCAAAAGGGUU	MIMAT0007335	mature miRNA|Qualified Repeats:A=3/3	standard	gga-miR-1457
285	gga-miR-1458	0.01	9.01559	1						experimental		UUCCUGUGAUGCUCAUGAGAA	MIMAT0007336	mature miRNA|Qualified Repeats:A=3/3	standard	gga-miR-1458
286	gga-miR-1459	0.01	9.56107	1						experimental		AUCCUGUGAUGUUCUAUAACUGAGGUUU	MIMAT0007337	mature miRNA|Qualified Repeats:A=3/3	standard	gga-miR-1459
287	gga-miR-1460	0.01	8.11632	1						experimental		AAUUUAUUGCAGCCUUCUCAGGGU	MIMAT0007338	mature miRNA|Qualified Repeats:A=3/3	standard	gga-miR-1460
288	gga-miR-1462-3p	0.01	8.7841	1						experimental		UAUCUGUCCUUGUGAGCCCCAGA	MIMAT0026764	mature miRNA|Qualified Repeats:A=3/3	standard	gga-miR-1462-3p
289	gga-miR-1462-5p	0.01	9.00214	1						experimental		UGGCUUUCCAUGACAGGUUGG	MIMAT0007340	mature miRNA|Qualified Repeats:A=3/3	standard	gga-miR-1462-5p
290	gga-miR-1463	0.01	8.62247	1						experimental		GUUCUAUGAUGCUUUGCUGAGAAUU	MIMAT0007341	mature miRNA|Qualified Repeats:A=3/3	standard	gga-miR-1463
291	gga-miR-1464	0.59637	10.6883	1						experimental		UGCUGUUUGCAGGGCCGCCUCGGA	MIMAT0007342	mature miRNA|Qualified Repeats:A=3/3	standard	gga-miR-1464
292	gga-miR-1465	0.802965	9.70088	1						experimental		UUUCAGAGGUGCUGGGUGCUU	MIMAT0007343	mature miRNA|Qualified Repeats:A=3/3	standard	gga-miR-1465
293	gga-miR-1466	0.133511	8.66989	1						experimental		GCGCUCAGGCUGGUGCUGGGGGAU	MIMAT0007344	mature miRNA|Qualified Repeats:A=3/3	standard	gga-miR-1466
294	gga-miR-1467-3p	0.482511	9.95989	1						experimental		UCACACCAGAGUAACUGGGAUC	MIMAT0007346	mature miRNA|Qualified Repeats:A=3/3	standard	gga-miR-1467-3p
295	gga-miR-1467-5p	0.01	8.2834	1						experimental		UCUCAGCUACAUCGGUGUAAAUC	MIMAT0007345	mature miRNA|Qualified Repeats:A=3/3	standard	gga-miR-1467-5p
296	gga-miR-1550-3p	3.9012	10.2168	0.70256						experimental		CUUCACUUACACUGCUCACUGGU	MIMAT0007404	mature miRNA|Qualified Repeats:A=3/3	standard	gga-miR-1550-3p
297	gga-miR-1550-5p	9.20742	9.77266	0.34608						experimental		UGAUGGGGGUGUAGUGCAGCA	MIMAT0007403	mature miRNA|Qualified Repeats:A=3/3	standard	gga-miR-1550-5p
298	gga-miR-1551-3p	23.1518	10.607	0.0290487						experimental		UGAGUUUGUGUUGCUGCUUUCU	MIMAT0007406	mature miRNA|Qualified Repeats:A=3/3	standard	gga-miR-1551-3p
299	gga-miR-1551-5p	5.23914	9.73862	0.59057						experimental		CUAGCAGCAAAAAGAACUUCAGA	MIMAT0007405	mature miRNA|Qualified Repeats:A=3/3	standard	gga-miR-1551-5p
300	gga-miR-1552-3p	4.98952	10.97	0.649208						experimental		CUAGCUGCUCUGCACUGACUG	MIMAT0007408	mature miRNA|Qualified Repeats:A=3/3	standard	gga-miR-1552-3p
301	gga-miR-1552-5p	8.74493	11.0952	0.430565						experimental		UUAGUGCGCGGUAAGCUAGGGUG	MIMAT0007407	mature miRNA|Qualified Repeats:A=3/3	standard	gga-miR-1552-5p
302	gga-miR-1553-3p	11.5453	9.71169	0.234487						experimental		UGUGGUGGGAGGACAGUGAUGU	MIMAT0007410	mature miRNA|Qualified Repeats:A=3/3	standard	gga-miR-1553-3p
303	gga-miR-1553-5p	2.94019	9.6362	0.826976						experimental		AGUCCUGUCCUGUCUACCUACUGU	MIMAT0007409	mature miRNA|Qualified Repeats:A=3/3	standard	gga-miR-1553-5p
304	gga-miR-1554	16.6608	23.9493	0.486608						experimental		GCAGGUGAUGAGGCUUUGCUG	MIMAT0007411	mature miRNA|Qualified Repeats:A=3/3	standard	gga-miR-1554
305	gga-miR-1555-3p	1.42057	10.166	0.983823						experimental		CAGGGUUAUUGGUUUUGUGUGA	MIMAT0007412	mature miRNA|Qualified Repeats:A=3/3	standard	gga-miR-1555-3p
306	gga-miR-1555-5p	4.82837	10.2522	0.637648						experimental		AGCAAACCCUUCACCCUGCC	MIMAT0026774	mature miRNA|Qualified Repeats:A=3/3	standard	gga-miR-1555-5p
307	gga-miR-1556	3.92377	11.2814	0.727968						experimental		UGCAGGCUGGAAGUAGGAGUGU	MIMAT0007413	mature miRNA|Qualified Repeats:A=3/3	standard	gga-miR-1556
308	gga-miR-1557	7.0278	10.6916	0.510949						experimental		CCCGUCGGCUGAGCGGCUGC	MIMAT0007414	mature miRNA|Qualified Repeats:A=3/3	standard	gga-miR-1557
309	gga-miR-1558	2.64832	10.1596	0.84982						experimental		CUGCUGUGAUGGGAGCUCUG	MIMAT0007415	mature miRNA|Qualified Repeats:A=3/3	standard	gga-miR-1558
310	gga-miR-1559-3p	4.45147	9.21799	0.629137						experimental		AGUUACAUGUAUGCAUCGAGCA	MIMAT0026775	mature miRNA|Qualified Repeats:A=3/3	standard	gga-miR-1559-3p
311	gga-miR-1559-5p	3.86504	12.5374	0.810304						experimental		UUCGAUGCUUGUAUGCUACUCC	MIMAT0007416	mature miRNA|Qualified Repeats:A=3/3	standard	gga-miR-1559-5p
312	gga-miR-1560-3p	6.15075	9.74104	0.527736						experimental		GCAUCUCUGGACGCGCUCGUUC	MIMAT0007418	mature miRNA|Qualified Repeats:A=3/3	standard	gga-miR-1560-3p
313	gga-miR-1560-5p	582.849	30.799	0						experimental		GCGGCGCGAGCAGAGAGGCGCU	MIMAT0007417	mature miRNA|Qualified Repeats:A=3/3	standard	gga-miR-1560-5p
314	gga-miR-1561	2.45436	9.81072	0.802442						experimental		GCCGGGUUUGCGGCCGCUUUU	MIMAT0007419	mature miRNA|Qualified Repeats:A=3/3	standard	gga-miR-1561
315	gga-miR-1562-3p	7.82347	9.41008	0.405722						experimental		UGUGCCCCGUGUAUGCAGUGCA	MIMAT0007421	mature miRNA|Qualified Repeats:A=3/3	standard	gga-miR-1562-3p
316	gga-miR-1562-5p	33.3401	11.568	0.00394807						experimental		GCACUGUAGAUGGAGGGGCUGC	MIMAT0007420	mature miRNA|Qualified Repeats:A=3/3	standard	gga-miR-1562-5p
317	gga-miR-1563	412.414	38.792	0						experimental		GCACAUGAUGAGGAAGCACUGAAA	MIMAT0007422	mature miRNA|Qualified Repeats:A=3/3	standard	gga-miR-1563
318	gga-miR-1564-3p	0.0893426	9.79683	1						experimental		CUCCUCUGCCGUGCUGGUUGUG	MIMAT0007424	mature miRNA|Qualified Repeats:A=3/3	standard	gga-miR-1564-3p
319	gga-miR-1564-5p	6.15636	11.3078	0.58612						experimental		GCAAUGAACACGGCAGUAGAGGU	MIMAT0007423	mature miRNA|Qualified Repeats:A=3/3	standard	gga-miR-1564-5p
320	gga-miR-1565	1.97604	9.07084	0.916305						experimental		CGAGGGUCGUGCCUGGUUUUGCU	MIMAT0007425	mature miRNA|Qualified Repeats:A=3/3	standard	gga-miR-1565
321	gga-miR-1567	1.4094	8.58881	0.919488						experimental		GACUGCUCAUGGCUGCCUGUUC	MIMAT0007427	mature miRNA|Qualified Repeats:A=3/3	standard	gga-miR-1567
322	gga-miR-1568	2.78096	11.2122	0.8041						experimental		GACUCAUAGAUCUGAAGGCAG	MIMAT0007428	mature miRNA|Qualified Repeats:A=3/3	standard	gga-miR-1568
323	gga-miR-1569	4.7672	16.7657	0.776135						experimental		UGUUUGGGACGUUGCUCUGCAG	MIMAT0007429	mature miRNA|Qualified Repeats:A=3/3	standard	gga-miR-1569
324	gga-miR-1570	4.19959	9.08197	0.643766						experimental		GAAGGGUGUGCAGAAGAAUGUGA	MIMAT0007430	mature miRNA|Qualified Repeats:A=3/3	standard	gga-miR-1570
325	gga-miR-1571	13.8719	10.368	0.180885						experimental		UGUUUCCUAUCCAGGCAGCACU	MIMAT0007431	mature miRNA|Qualified Repeats:A=3/3	standard	gga-miR-1571
326	gga-miR-1572	10.7038	10.8357	0.323208						experimental		GAACCUGACACACGGGCCUGC	MIMAT0007432	mature miRNA|Qualified Repeats:A=3/3	standard	gga-miR-1572
327	gga-miR-1573	6.11608	9.26022	0.508927						experimental		UGUUCUGCAGGUGCCAGUCU	MIMAT0007433	mature miRNA|Qualified Repeats:A=3/3	standard	gga-miR-1573
328	gga-miR-1574-3p	2.22217	8.32501	0.844513						experimental		ACAGGAGGAUGUCAGGAAGCUU	MIMAT0007435	mature miRNA|Qualified Repeats:A=3/3	standard	gga-miR-1574-3p
329	gga-miR-1574-5p	3.62908	9.40785	0.699663						experimental		CUGUGACUUCUCCUUGUCAGA	MIMAT0007434	mature miRNA|Qualified Repeats:A=3/3	standard	gga-miR-1574-5p
330	gga-miR-1575	18.7755	12.2596	0.125625						experimental		CUGGCAGCACGUAGGAGCAGG	MIMAT0007436	mature miRNA|Qualified Repeats:A=3/3	standard	gga-miR-1575
331	gga-miR-1576	608.026	55.4955	0						experimental		CUCGGGCGGGCGGAGCGGCAC	MIMAT0007437	mature miRNA|Qualified Repeats:A=3/3	standard	gga-miR-1576
332	gga-miR-1577	3.40042	11.3357	0.783802						experimental		CUCAGGGGUGGAAGUAGGAGAA	MIMAT0007438	mature miRNA|Qualified Repeats:A=3/3	standard	gga-miR-1577
333	gga-miR-1578	1.76146	9.54916	0.877551						experimental		UGUGCCGUUCUGACACAGCUCU	MIMAT0007439	mature miRNA|Qualified Repeats:A=3/3	standard	gga-miR-1578
334	gga-miR-1579	47.891	13.9845	0.000615285						experimental		CGUGGCGGGAAGGGAUGGGCG	MIMAT0007440	mature miRNA|Qualified Repeats:A=3/3	standard	gga-miR-1579
335	gga-miR-1580	0.964264	9.74489	0.927919						experimental		CGGCUUCUCGGUACCUGCGUU	MIMAT0007441	mature miRNA|Qualified Repeats:A=3/3	standard	gga-miR-1580
336	gga-miR-1581	12.191	11.7491	0.299418						experimental		CGAGCCGAAGGGGUGGGCGCUGC	MIMAT0007442	mature miRNA|Qualified Repeats:A=3/3	standard	gga-miR-1581
337	gga-miR-1582	13.3203	20.664	0.519149						experimental		GAAAGAGAGCCAGAACACAG	MIMAT0007443	mature miRNA|Qualified Repeats:A=3/3	standard	gga-miR-1582
338	gga-miR-1583	13.0334	9.19254	0.156216						experimental		CGUAGGGCCGUGGGACGGCA	MIMAT0007444	mature miRNA|Qualified Repeats:A=3/3	standard	gga-miR-1583
339	gga-miR-1584	90.2515	13.9879	1.10008e-10						experimental		CCGGGUGGGGCUGGGCUGGG	MIMAT0007445	mature miRNA|Qualified Repeats:A=3/3	standard	gga-miR-1584
340	gga-miR-1585	0.0567258	8.13822	1						experimental		AGUGCCCAGGUGUGGUUAAUCCUG	MIMAT0007447	mature miRNA|Qualified Repeats:A=3/3	standard	gga-miR-1585
341	gga-miR-1586	3.98829	8.8311	0.651523						experimental		CAGUCAGCUGUGGGUGGGUGGCA	MIMAT0007448	mature miRNA|Qualified Repeats:A=3/3	standard	gga-miR-1586
342	gga-miR-1587	11.1812	8.43491	0.184948						experimental		GGGCUGGGCUGGGCUGGGCA	MIMAT0007449	mature miRNA|Qualified Repeats:A=3/3	standard	gga-miR-1587
343	gga-miR-1588	0.01	9.48842	1						experimental		CAGGAACCAGCUUUCGGCUCU	MIMAT0007450	mature miRNA|Qualified Repeats:A=3/3	standard	gga-miR-1588
344	gga-miR-1589	0.01	11.3833	1						experimental		CAGCCUCUGCUGAUCGUCUUUU	MIMAT0007451	mature miRNA|Qualified Repeats:A=3/3	standard	gga-miR-1589
345	gga-miR-1590	0.01	10.2581	1						experimental		AGGGACAAAUUGCUCUCUGGAAG	MIMAT0007452	mature miRNA|Qualified Repeats:A=3/3	standard	gga-miR-1590
346	gga-miR-1591-3p	0.01	8.39255	1						experimental		CAGACUUGGCCAUGGGUAGGA	MIMAT0007454	mature miRNA|Qualified Repeats:A=3/3	standard	gga-miR-1591-3p
347	gga-miR-1591-5p	0.01	8.72909	1						experimental		UGAUUCAUUGCCUGGCUCUGC	MIMAT0007453	mature miRNA|Qualified Repeats:A=3/3	standard	gga-miR-1591-5p
348	gga-miR-1592	0.01	10.4518	1						experimental		CACUGCCUCAGACAACGGGUGU	MIMAT0007455	mature miRNA|Qualified Repeats:A=3/3	standard	gga-miR-1592
349	gga-miR-1593	0.01	8.54379	1						experimental		ACCAUCUGAUUUGGACACGCA	MIMAT0007456	mature miRNA|Qualified Repeats:A=3/3	standard	gga-miR-1593
350	gga-miR-1594	7.76533	9.47836	0.412603						experimental		UGGUGGGGAUGGGUUGGGGUU	MIMAT0007457	mature miRNA|Qualified Repeats:A=3/3	standard	gga-miR-1594
351	gga-miR-1595-3p	0.816491	10.6277	0.958315						experimental		UAGCCCCGCUGUCCUACUGCUG	MIMAT0007459	mature miRNA|Qualified Repeats:A=3/3	standard	gga-miR-1595-3p
352	gga-miR-1595-5p	9.45747	8.78827	0.281831						experimental		AAGCACGAGUGUGGUGGAGCUC	MIMAT0007458	mature miRNA|Qualified Repeats:A=3/3	standard	gga-miR-1595-5p
353	gga-miR-1596-3p	0.01	8.8078	1						experimental		AAAGGUGGCCGUGGGUGAAUGA	MIMAT0007461	mature miRNA|Qualified Repeats:A=3/3	standard	gga-miR-1596-3p
354	gga-miR-1596-5p	0.01	9.32953	1						experimental		AUUCUCCUUCAAUCCAUCUUUGU	MIMAT0007460	mature miRNA|Qualified Repeats:A=3/3	standard	gga-miR-1596-5p
355	gga-miR-1597-3p	0.01	8.52656	1						experimental		UGAGGAGCUCUGCAAGCAUGCA	MIMAT0007463	mature miRNA|Qualified Repeats:A=3/3	standard	gga-miR-1597-3p
356	gga-miR-1597-5p	0.01	8.59287	1						experimental		AUGUUUACAGGGCUCUUCAUU	MIMAT0007462	mature miRNA|Qualified Repeats:A=3/3	standard	gga-miR-1597-5p
357	gga-miR-1598	0.01	8.96899	1						experimental		AUGGUAGCACGGCAAUGAGCAU	MIMAT0007464	mature miRNA|Qualified Repeats:A=3/3	standard	gga-miR-1598
358	gga-miR-1599	17249.3	722.729	0						experimental		GGAGGGAGGAAAAAAAAAAA	MIMAT0007465	mature miRNA|Qualified Repeats:A=3/3	standard	gga-miR-1599
359	gga-miR-1600	0.427954	8.86302	1						experimental		UGGGCUGACAACAGAGGGCC	MIMAT0007466	mature miRNA|Qualified Repeats:A=3/3	standard	gga-miR-1600
360	gga-miR-1601	0.631442	8.91667	0.944787						experimental		AGUGUGAGCAGGUGCAGAGCUG	MIMAT0007467	mature miRNA|Qualified Repeats:A=3/3	standard	gga-miR-1601
361	gga-miR-1602	0.35642	9.07343	1						experimental		UGGGCUCUGCAUCACCCCAUGG	MIMAT0007468	mature miRNA|Qualified Repeats:A=3/3	standard	gga-miR-1602
362	gga-miR-1603	0.01	8.60428	1						experimental		AGUGGUUGGUUUGGUGCUGUC	MIMAT0007469	mature miRNA|Qualified Repeats:A=3/3	standard	gga-miR-1603
363	gga-miR-1604	0.899929	10.5231	1						experimental		UGGGCCCAGGGCUGUGCUGGAGA	MIMAT0007470	mature miRNA|Qualified Repeats:A=3/3	standard	gga-miR-1604
364	gga-miR-1605	0.01	9.98405	1						experimental		AGGGUUUCAUGUGUAUCUCUUG	MIMAT0007471	mature miRNA|Qualified Repeats:A=3/3	standard	gga-miR-1605
365	gga-miR-1606	0.01	9.36432	1						experimental		AGGGGGCAACAGAACAGUCCUGA	MIMAT0007472	mature miRNA|Qualified Repeats:A=3/3	standard	gga-miR-1606
366	gga-miR-1607	290.348	26.6681	0						experimental		AGGGGCGGGAGGGGUCGGGC	MIMAT0007473	mature miRNA|Qualified Repeats:A=3/3	standard	gga-miR-1607
367	gga-miR-1608	0.01	9.2566	1						experimental		UGGGACAGUGGCUGCGCCCUCU	MIMAT0007474	mature miRNA|Qualified Repeats:A=3/3	standard	gga-miR-1608
368	gga-miR-1609	0.01	11.9463	1						experimental		AGGCUGAGGCUGUGCUGGUUGU	MIMAT0007475	mature miRNA|Qualified Repeats:A=3/3	standard	gga-miR-1609
369	gga-miR-1610	27.3183	14.7547	0.0640812						experimental		UGGCUUGUGGUGGAACGGGCG	MIMAT0007476	mature miRNA|Qualified Repeats:A=3/3	standard	gga-miR-1610
370	gga-miR-1611	8.98133	13.7037	0.512187						experimental		GGAGGGCUUGCAGGCGGUGUGC	MIMAT0007477	mature miRNA|Qualified Repeats:A=3/3	standard	gga-miR-1611
371	gga-miR-1612	19.0641	13.4749	0.157104						experimental		GAAGGAAAAGGAGCUGACUGGG	MIMAT0007478	mature miRNA|Qualified Repeats:A=3/3	standard	gga-miR-1612
372	gga-miR-1613	1.2819	10.2483	1						experimental		UACAUGCGUAUAUUCUGGCAG	MIMAT0007479	mature miRNA|Qualified Repeats:A=3/3	standard	gga-miR-1613
373	gga-miR-1614-3p	0.710241	9.45797	1						experimental		CAGGGAGGAACUGCCAGCAGA	MIMAT0007481	mature miRNA|Qualified Repeats:A=3/3	standard	gga-miR-1614-3p
374	gga-miR-1614-5p	6.1718	15.5657	0.728308						experimental		GGCAUGGCAGACUCACCCUGC	MIMAT0007480	mature miRNA|Qualified Repeats:A=3/3	standard	gga-miR-1614-5p
375	gga-miR-1615	0.01	9.12092	1						experimental		UGGCAGCUGCACAGAAGCCCUUU	MIMAT0007482	mature miRNA|Qualified Repeats:A=3/3	standard	gga-miR-1615
376	gga-miR-1616	0.442631	8.5545	1						experimental		UGGAUCCUGCAGUUUGCUUUCA	MIMAT0007483	mature miRNA|Qualified Repeats:A=3/3	standard	gga-miR-1616
377	gga-miR-1617	0.01	10.6876	1						experimental		AGAGGCCUUCAGAUACUGUUUU	MIMAT0007484	mature miRNA|Qualified Repeats:A=3/3	standard	gga-miR-1617
378	gga-miR-1618-3p	0.01	9.58279	1						experimental		GAGCCCGGAGCCAGGCUGCUGU	MIMAT0007485	mature miRNA|Qualified Repeats:A=3/3	standard	gga-miR-1618-3p
379	gga-miR-1618-5p	0.01	9.84177	1						experimental		UGCAUCCUGGCUCCUGGCGUCC	MIMAT0026776	mature miRNA|Qualified Repeats:A=3/3	standard	gga-miR-1618-5p
380	gga-miR-1619	0.249783	8.54016	1						experimental		AGAAUUCAUAGCAAUACGGACU	MIMAT0007486	mature miRNA|Qualified Repeats:A=3/3	standard	gga-miR-1619
381	gga-miR-1620	0.01	9.40909	1						experimental		ACUUUAAUGGGCUUUGGAUCAC	MIMAT0007487	mature miRNA|Qualified Repeats:A=3/3	standard	gga-miR-1620
382	gga-miR-1621-3p	0.110747	9.3964	1						experimental		GGUUCGCCGUGCCGCCGCGC	MIMAT0007489	mature miRNA|Qualified Repeats:A=3/3	standard	gga-miR-1621-3p
383	gga-miR-1621-5p	0.132393	9.12483	1						experimental		ACCGGCUGCCUCGGUGGCAC	MIMAT0007488	mature miRNA|Qualified Repeats:A=3/3	standard	gga-miR-1621-5p
384	gga-miR-1622	0.01	8.81744	1						experimental		CACAUAUGAUGAGUACUGAUG	MIMAT0007490	mature miRNA|Qualified Repeats:A=3/3	standard	gga-miR-1622
385	gga-miR-1623	7.1503	11.4946	0.533878						experimental		GCAGGCACAGACAGGCAGUA	MIMAT0007491	mature miRNA|Qualified Repeats:A=3/3	standard	gga-miR-1623
386	gga-miR-1624	4.56405	10.7152	0.67013						experimental		ACACCGCACUGGCAGGGAGCA	MIMAT0007492	mature miRNA|Qualified Repeats:A=3/3	standard	gga-miR-1624
387	gga-miR-1625-3p	0.01	9.57746	1						experimental		GCAGCAGAAUAUCCCUGCCAUU	MIMAT0007494	mature miRNA|Qualified Repeats:A=3/3	standard	gga-miR-1625-3p
388	gga-miR-1625-5p	0.01	8.55145	1						experimental		UGGACCAGGGCUCUUCCUGCUGGCU	MIMAT0007493	mature miRNA|Qualified Repeats:A=3/3	standard	gga-miR-1625-5p
389	gga-miR-1626-3p	0.01	9.17007	1						experimental		UCUGGAAGUUGCCCUGGACGUG	MIMAT0007496	mature miRNA|Qualified Repeats:A=3/3	standard	gga-miR-1626-3p
390	gga-miR-1626-5p	0.01	10.9602	1						experimental		UUUCCAUGGCAGACUUUCUAGGCU	MIMAT0007495	mature miRNA|Qualified Repeats:A=3/3	standard	gga-miR-1626-5p
391	gga-miR-1627-3p	0.01	10.6586	1						experimental		CAGCCACGCUACUGUCACUGGU	MIMAT0007498	mature miRNA|Qualified Repeats:A=3/3	standard	gga-miR-1627-3p
392	gga-miR-1627-5p	0.01	9.51007	1						experimental		GAAGUGACAUGUGGUUGAUGG	MIMAT0007497	mature miRNA|Qualified Repeats:A=3/3	standard	gga-miR-1627-5p
393	gga-miR-1628	0.01	8.86672	1						experimental		AAGAGCUCUUCCUGUUGUGACC	MIMAT0007499	mature miRNA|Qualified Repeats:A=3/3	standard	gga-miR-1628
394	gga-miR-1629	129.426	15.9654	5.55112e-16						experimental		UGCUGUCGGUGGGUUUGUUCU	MIMAT0007500	mature miRNA|Qualified Repeats:A=3/3	standard	gga-miR-1629
395	gga-miR-1630	0.01	8.2305	1						experimental		AAAGAGGAAACUGAAGCUGAAA	MIMAT0007501	mature miRNA|Qualified Repeats:A=3/3	standard	gga-miR-1630
396	gga-miR-1631	1.88477	10.4288	0.896564						experimental		AAACUGGCGACGUGGGACGGUC	MIMAT0007502	mature miRNA|Qualified Repeats:A=3/3	standard	gga-miR-1631
397	gga-miR-1632-3p	0.133932	9.45107	1						experimental		AACUCAUUCAUUAACCAGCUUUU	MIMAT0007505	mature miRNA|Qualified Repeats:A=3/3	standard	gga-miR-1632-3p
398	gga-miR-1632-5p	4.55834	9.42663	0.628676						experimental		UGCUUGUUUUUGGAUGAGCUUGC	MIMAT0007504	mature miRNA|Qualified Repeats:A=3/3	standard	gga-miR-1632-5p
399	gga-miR-1633	6.73323	11.5501	0.559896						experimental		UGCGCUUCUGCUCAGCUCGGUGU	MIMAT0007506	mature miRNA|Qualified Repeats:A=3/3	standard	gga-miR-1633
400	gga-miR-1634	7.03909	8.89532	0.428724						experimental		UGCGACGCAUCGGCCUUUCUUC	MIMAT0007507	mature miRNA|Qualified Repeats:A=3/3	standard	gga-miR-1634
401	gga-miR-1635	10.4519	10.3363	0.311901						experimental		UGCCCAGGCUGUGCUGUGCUCUGGG	MIMAT0007508	mature miRNA|Qualified Repeats:A=3/3	standard	gga-miR-1635
402	gga-miR-1636	44.5016	14.3393	0.00191143						experimental		UGCAGGUGAUGGCGGGGCUG	MIMAT0007509	mature miRNA|Qualified Repeats:A=3/3	standard	gga-miR-1636
403	gga-miR-1637	12.462	12.2708	0.309797						experimental		UGAUAGCUGCUGUGGCACGGA	MIMAT0007510	mature miRNA|Qualified Repeats:A=3/3	standard	gga-miR-1637
404	gga-miR-1638	25.273	11.1156	0.0229783						experimental		GUAGUUUGUGUUGUUUGUUU	MIMAT0007511	mature miRNA|Qualified Repeats:A=3/3	standard	gga-miR-1638
405	gga-miR-1639	5.80565	10.4035	0.576788						experimental		UUGUGCAAGGUACGUUGGGUU	MIMAT0007514	mature miRNA|Qualified Repeats:A=3/3	standard	gga-miR-1639
406	gga-miR-1640	11.9138	9.02069	0.186566						experimental		UUGUCACUGCAGGGCCCCGCGGCC	MIMAT0007515	mature miRNA|Qualified Repeats:A=3/3	standard	gga-miR-1640
407	gga-miR-1641	5.83408	9.92379	0.556582						experimental		UGAGGAUUAAUGACUGUCUGGG	MIMAT0007516	mature miRNA|Qualified Repeats:A=3/3	standard	gga-miR-1641
408	gga-miR-1642	7.72068	9.64877	0.423581						experimental		UGAGAGGCUGUCAGUUUGUGGGG	MIMAT0007517	mature miRNA|Qualified Repeats:A=3/3	standard	gga-miR-1642
409	gga-miR-1643-3p	8.80349	11.3847	0.439332						experimental		UAAAAGUGCUGCUGGUGGAAGAA	MIMAT0007519	mature miRNA|Qualified Repeats:A=3/3	standard	gga-miR-1643-3p
410	gga-miR-1643-5p	2.96317	8.55618	0.729086						experimental		UCUUAUCACGAGGAGCACUUUU	MIMAT0007518	mature miRNA|Qualified Repeats:A=3/3	standard	gga-miR-1643-5p
411	gga-miR-1644	16.5542	12.9532	0.201222						experimental		UCUGUUGUGCAGGGCUGUGCU	MIMAT0007520	mature miRNA|Qualified Repeats:A=3/3	standard	gga-miR-1644
412	gga-miR-1645	4.97863	11.0147	0.65125						experimental		UCUGCUGAAGUACUGUCAGA	MIMAT0007521	mature miRNA|Qualified Repeats:A=3/3	standard	gga-miR-1645
413	gga-miR-1646	4.75868	9.8459	0.62885						experimental		UCUGCCCUGCAGCACUGAGAUCU	MIMAT0007522	mature miRNA|Qualified Repeats:A=3/3	standard	gga-miR-1646
414	gga-miR-1647	7.40054	9.96982	0.457881						experimental		UCUCUGCCUGAGGGGUACUCU	MIMAT0007523	mature miRNA|Qualified Repeats:A=3/3	standard	gga-miR-1647
415	gga-miR-1648-3p	18.8346	11.6458	0.105794						experimental		UGGGAGUGGAGCGGAGCUGUC	MIMAT0007525	mature miRNA|Qualified Repeats:A=3/3	standard	gga-miR-1648-3p
416	gga-miR-1648-5p	10.6266	10.5657	0.314495						experimental		CGGCUCGGCUCGGCUCCGCUC	MIMAT0007524	mature miRNA|Qualified Repeats:A=3/3	standard	gga-miR-1648-5p
417	gga-miR-1649-3p	14.922	11.242	0.18437						experimental		CUCCGUGCACUCUGCAGGCA	MIMAT0007527	mature miRNA|Qualified Repeats:A=3/3	standard	gga-miR-1649-3p
418	gga-miR-1649-5p	7.41933	9.42474	0.431124						experimental		UCCUGCAGAAGGUGCGGCUG	MIMAT0007526	mature miRNA|Qualified Repeats:A=3/3	standard	gga-miR-1649-5p
419	gga-miR-1650	5.41633	8.70882	0.533958						experimental		UCCUCUGAGCUCAGCUUCGCCUCU	MIMAT0007528	mature miRNA|Qualified Repeats:A=3/3	standard	gga-miR-1650
420	gga-miR-1651-3p	3.80209	9.65238	0.693635						experimental		UUGCUUUUGUUGGCCUCUGCUG	MIMAT0007530	mature miRNA|Qualified Repeats:A=3/3	standard	gga-miR-1651-3p
421	gga-miR-1651-5p	1.33768	9.37709	0.9364						experimental		GCUAAGACUGAUAAAAGCAAGC	MIMAT0007529	mature miRNA|Qualified Repeats:A=3/3	standard	gga-miR-1651-5p
422	gga-miR-1652	12.4996	10.5102	0.234297						experimental		UCCCUGUGUCCCCUCGGUGGCA	MIMAT0007531	mature miRNA|Qualified Repeats:A=3/3	standard	gga-miR-1652
423	gga-miR-1653	5.42531	9.35388	0.561885						experimental		CAGGAGCUGUGCUGCAUGCAGG	MIMAT0007532	mature miRNA|Qualified Repeats:A=3/3	standard	gga-miR-1653
424	gga-miR-1654	75.0067	13.526	2.92769e-08						experimental		UUGCUGGUGGAGGGAGCUGAG	MIMAT0007533	mature miRNA|Qualified Repeats:A=2/3	standard	gga-miR-1654
425	gga-miR-1655-3p	4.79331	9.71966	0.62188						experimental		AUUUACCCAUGGUGGGCUGAUA	MIMAT0026777	mature miRNA|Qualified Repeats:A=3/3	standard	gga-miR-1655-3p
426	gga-miR-1655-5p	4.57963	11.0241	0.677814						experimental		UCAGCUGGUCUUGGGUAAAUGC	MIMAT0007534	mature miRNA|Qualified Repeats:A=3/3	standard	gga-miR-1655-5p
427	gga-miR-1656	7.74366	12.2087	0.525877						experimental		UCACCAGCGGGCAUUGGCAUCA	MIMAT0007535	mature miRNA|Qualified Repeats:A=3/3	standard	gga-miR-1656
428	gga-miR-1657	27.5929	10.5164	0.00869122						experimental		UAUAUGUGUAUUGUUGGUGUGUG	MIMAT0007537	mature miRNA|Qualified Repeats:A=3/3	standard	gga-miR-1657
429	gga-miR-1658-3p	5.47188	8.84014	0.535903						experimental		GAGCUGUGGGUUGGUGUUGAUGG	MIMAT0007539	mature miRNA|Qualified Repeats:A=3/3	standard	gga-miR-1658-3p
430	gga-miR-1658-5p	11.2352	9.11234	0.217558						experimental		UAUACCACCCCCAGGAGUUCUGC	MIMAT0007538	mature miRNA|Qualified Repeats:A=3/3	standard	gga-miR-1658-5p
431	gga-miR-1659	7.84883	9.60947	0.414024						experimental		UAGGGCAGAAUGAAGGAGUCCCU	MIMAT0007540	mature miRNA|Qualified Repeats:A=3/3	standard	gga-miR-1659
432	gga-miR-1660	2.42359	9.54614	0.825937						experimental		UAGGCCUGUGUUUUUGUGCAUA	MIMAT0007541	mature miRNA|Qualified Repeats:A=3/3	standard	gga-miR-1660
433	gga-miR-1661	5.0109	9.68698	0.604937						experimental		UAGCAGAUGUUUAGGAAUGUGCCU	MIMAT0007542	mature miRNA|Qualified Repeats:A=3/3	standard	gga-miR-1661
434	gga-miR-1662	0.417672	8.50368	1						experimental		UUGACAUCAUCAUACUUGGGAU	MIMAT0007543	mature miRNA|Qualified Repeats:A=2/3	standard	gga-miR-1662
435	gga-miR-1663-3p	5.09485	9.73856	0.600838						experimental		UGGCAUCCAGAACAGCGGUAC	MIMAT0007545	mature miRNA|Qualified Repeats:A=3/3	standard	gga-miR-1663-3p
436	gga-miR-1663-5p	3.83346	7.75578	0.621092						experimental		UACCACUGUCCUGGGUGCCU	MIMAT0007544	mature miRNA|Qualified Repeats:A=3/3	standard	gga-miR-1663-5p
437	gga-miR-1664-3p	7.06335	9.75656	0.469062						experimental		UCUGUGACCUCAUUUACCUCC	MIMAT0007547	mature miRNA|Qualified Repeats:A=3/3	standard	gga-miR-1664-3p
438	gga-miR-1664-5p	17.2731	10.6971	0.106345						experimental		CCAGACAGGGAGAGAACAGG	MIMAT0007546	mature miRNA|Qualified Repeats:A=3/3	standard	gga-miR-1664-5p
439	gga-miR-1665	6.6975	10.6134	0.527988						experimental		UAAGGCCCAGGAGCGCUGCAGC	MIMAT0007548	mature miRNA|Qualified Repeats:A=3/3	standard	gga-miR-1665
440	gga-miR-1666	6.13348	8.79601	0.485586						experimental		UAACGCCACGGGGCUGAGGCUG	MIMAT0007549	mature miRNA|Qualified Repeats:A=3/3	standard	gga-miR-1666
441	gga-miR-1667-3p	3.91713	9.08438	0.666307						experimental		UAACAUGAUGUCAGGAUUUCCC	MIMAT0007550	mature miRNA|Qualified Repeats:A=3/3	standard	gga-miR-1667-3p
442	gga-miR-1667-5p	2.49774	9.56826	0.854418						experimental		GAGAUUCUGACACAAUGUUUAGA	MIMAT0026778	mature miRNA|Qualified Repeats:A=3/3	standard	gga-miR-1667-5p
443	gga-miR-1668-3p	1.05397	10.0404	1						experimental		UGCUGUGUCCUCACUCACCUU	MIMAT0007552	mature miRNA|Qualified Repeats:A=3/3	standard	gga-miR-1668-3p
444	gga-miR-1668-5p	5.21935	9.73323	0.591769						experimental		GUGGGCUGGGAGCACAGGCACU	MIMAT0007551	mature miRNA|Qualified Repeats:A=3/3	standard	gga-miR-1668-5p
445	gga-miR-1669	1.87206	8.70467	0.829707						experimental		GUGGGCUCAGAGCAGGCACA	MIMAT0007553	mature miRNA|Qualified Repeats:A=3/3	standard	gga-miR-1669
446	gga-miR-1670	0.01	8.81532	1						experimental		GUGGGACGUAGCCUCACAGUGG	MIMAT0007554	mature miRNA|Qualified Repeats:A=3/3	standard	gga-miR-1670
447	gga-miR-1671	0.01	9.183	1						experimental		GUGAGGACUGUUGAGUGGCCAAA	MIMAT0007555	mature miRNA|Qualified Repeats:A=3/3	standard	gga-miR-1671
448	gga-miR-1672	0.491459	8.57144	0.973242						experimental		GUCAGGCCAGGAAGGGAUGUGAGG	MIMAT0007556	mature miRNA|Qualified Repeats:A=3/3	standard	gga-miR-1672
449	gga-miR-1673	0.01	8.12605	1						experimental		GGUGUGAGUGGAAGUCAGAGGU	MIMAT0007557	mature miRNA|Qualified Repeats:A=3/3	standard	gga-miR-1673
450	gga-miR-1674	0.01	8.47161	1						experimental		GGGCUAUGAUGCUGGAUUUUCUGAG	MIMAT0007558	mature miRNA|Qualified Repeats:A=3/3	standard	gga-miR-1674
451	gga-miR-1675	1.91764	8.97801	0.830854						experimental		GGACGCCAUCUUGACUGUGGGCAG	MIMAT0007559	mature miRNA|Qualified Repeats:A=3/3	standard	gga-miR-1675
452	gga-miR-1676-3p	3.10859	9.31835	0.781731						experimental		AGAGCGAAGUGGGUGGGAAUGU	MIMAT0007561	mature miRNA|Qualified Repeats:A=3/3	standard	gga-miR-1676-3p
453	gga-miR-1676-5p	0.27444	7.44233	1						experimental		CCUGACUCAUCCCCUUUGCUCC	MIMAT0007560	mature miRNA|Qualified Repeats:A=3/3	standard	gga-miR-1676-5p
454	gga-miR-1677-3p	15.2207	10.65	0.152927						experimental		UGACUUCAGUAGGAGCAGGAUU	MIMAT0007563	mature miRNA|Qualified Repeats:A=3/3	standard	gga-miR-1677-3p
455	gga-miR-1677-5p	6.28358	8.59794	0.464858						experimental		UCCUGCACCGCUGAAGUCAAU	MIMAT0007562	mature miRNA|Qualified Repeats:A=3/3	standard	gga-miR-1677-5p
456	gga-miR-1678	22.4693	9.5382	0.0184794						experimental		UUUGACAAAGACAGAAGGAGCU	MIMAT0007564	mature miRNA|Qualified Repeats:A=3/3	standard	gga-miR-1678
457	gga-miR-1679	1.16024	7.94293	1						experimental		UUGUCAGCACAGUGGUAUAUGCA	MIMAT0007565	mature miRNA|Qualified Repeats:A=3/3	standard	gga-miR-1679
458	gga-miR-1680-3p	1.00581	9.35055	0.973518						experimental		CAGGCGGUAUCAGGAGGCUGA	MIMAT0007567	mature miRNA|Qualified Repeats:A=3/3	standard	gga-miR-1680-3p
459	gga-miR-1680-5p	0.01	9.74741	1						experimental		UUCCUCCUGGGUACAACUCUGC	MIMAT0007566	mature miRNA|Qualified Repeats:A=3/3	standard	gga-miR-1680-5p
460	gga-miR-1681	0.01	10.6454	1						experimental		UUCACAUGAUGUCUUGCUGAUG	MIMAT0007568	mature miRNA|Qualified Repeats:A=3/3	standard	gga-miR-1681
461	gga-miR-1682	1.28547	9.82068	0.959354						experimental		UGGGUCAGAUGGAGCUGAGGG	MIMAT0007569	mature miRNA|Qualified Repeats:A=3/3	standard	gga-miR-1682
462	gga-miR-1683	0.01	9.4111	1						experimental		UCUGGGACAGUCACAGCAUCUUU	MIMAT0007570	mature miRNA|Qualified Repeats:A=3/3	standard	gga-miR-1683
463	gga-miR-1684a-3p	0.01	8.36144	1						experimental		AAGUAUGAGGAAAUGGAGCUCU	MIMAT0007572	mature miRNA|Qualified Repeats:A=3/3	standard	gga-miR-1684a-3p
464	gga-miR-1684a-5p	0.177496	9.09277	1						experimental		AGCUCUGCUUCCUCAUACAUAC	MIMAT0007571	mature miRNA|Qualified Repeats:A=3/3	standard	gga-miR-1684a-5p
465	gga-miR-1684b-3p	0.01	8.84516	1						experimental		AAGUAUGAGGAAAUGGAGAUCU	MIMAT0025785	mature miRNA|Qualified Repeats:A=3/3	standard	gga-miR-1684b-3p
466	gga-miR-1685-3p	0.01	8.88747	1						experimental		ACAGUAAUGGUAUGAACUCAGA	MIMAT0007574	mature miRNA|Qualified Repeats:A=3/3	standard	gga-miR-1685-3p
467	gga-miR-1685-5p	1.57077	8.95151	0.975785						experimental		UGGAGUCACUACCAGUGCUGUG	MIMAT0007573	mature miRNA|Qualified Repeats:A=3/3	standard	gga-miR-1685-5p
468	gga-miR-1686	1.02859	9.32982	1						experimental		UGGAGGCUGUGCGUCAUCCCCA	MIMAT0007575	mature miRNA|Qualified Repeats:A=3/3	standard	gga-miR-1686
469	gga-miR-1687-3p	1.17625	13.4157	0.985565						experimental		UUGCUGGCUGUUUCUCAGUGA	MIMAT0007577	mature miRNA|Qualified Repeats:A=3/3	standard	gga-miR-1687-3p
470	gga-miR-1687-5p	0.01	12.638	1						experimental		UGAGGAAAUGAGCCAGCUGAG	MIMAT0007576	mature miRNA|Qualified Repeats:A=3/3	standard	gga-miR-1687-5p
471	gga-miR-1688	0.01	9.83429	1						experimental		UGAGCAUGGUAGAGACAAUGAUG	MIMAT0007578	mature miRNA|Qualified Repeats:A=3/3	standard	gga-miR-1688
472	gga-miR-1689-3p	0.01	9.51319	1						experimental		CCGGUGACUGGAAGCAGCGUUGA	MIMAT0007580	mature miRNA|Qualified Repeats:A=3/3	standard	gga-miR-1689-3p
473	gga-miR-1689-5p	11.5954	22.239	0.751345						experimental		UCUCUGCUUACAGUGUCUGGGG	MIMAT0007579	mature miRNA|Qualified Repeats:A=3/3	standard	gga-miR-1689-5p
474	gga-miR-1690-5p	16.4863	14.1121	0.242681						experimental		UCCAGAGGCAAAGGAGCACUGCU	MIMAT0007581	mature miRNA|Qualified Repeats:A=3/3	standard	gga-miR-1690-5p
475	gga-miR-1691	0.01	8.81129	1						experimental		UCAGCUGACCUGGGCCUGCAGUG	MIMAT0007582	mature miRNA|Qualified Repeats:A=3/3	standard	gga-miR-1691
476	gga-miR-1692	0.01	9.10635	1						experimental		UGUAGCUCAGUUGGUAGAGU	MIMAT0007584	mature miRNA|Qualified Repeats:A=3/3	standard	gga-miR-1692
477	gga-miR-1693	0.305029	10.9732	1						experimental		GCAAAGGAUGAAGCUGUGAUG	MIMAT0007585	mature miRNA|Qualified Repeats:A=3/3	standard	gga-miR-1693
478	gga-miR-1694	1.68126	10.9806	0.878302						experimental		GGAGGACGAGGCUGCGAGCGGA	MIMAT0007586	mature miRNA|Qualified Repeats:A=3/3	standard	gga-miR-1694
479	gga-miR-1695	0.307319	10.24	1						experimental		GAGCACAGUUUGGUCAUGGAGC	MIMAT0007587	mature miRNA|Qualified Repeats:A=3/3	standard	gga-miR-1695
480	gga-miR-1696	1.09373	10.7826	0.924012						experimental		CUGCUGUGAUGUGAGCUGAGCAUC	MIMAT0007588	mature miRNA|Qualified Repeats:A=3/3	standard	gga-miR-1696
481	gga-miR-1697	0.98942	11.2095	0.995757						experimental		CUCUCAUGGGACUGUGUGCAGC	MIMAT0007589	mature miRNA|Qualified Repeats:A=3/3	standard	gga-miR-1697
482	gga-miR-1698	1.77295	10.88	0.963949						experimental		CGAGGCUGCGGCAAUCCCUGCG	MIMAT0007590	mature miRNA|Qualified Repeats:A=3/3	standard	gga-miR-1698
483	gga-miR-1699	3.08506	11.5125	0.793491						experimental		CCAGAGGGACAUGGCAGGGCAA	MIMAT0007591	mature miRNA|Qualified Repeats:A=3/3	standard	gga-miR-1699
484	gga-miR-1700	0.01	12.3666	1						experimental		CAUCAGAGGGAUAGGAUGGAC	MIMAT0007592	mature miRNA|Qualified Repeats:A=3/3	standard	gga-miR-1700
485	gga-miR-1701	11.105	10.6803	0.298415						experimental		GGCUGGUUAGUUGGUUGUUU	MIMAT0007593	mature miRNA|Qualified Repeats:A=3/3	standard	gga-miR-1701
486	gga-miR-1702	11.8918	11.9084	0.317956						experimental		AUUGCAUUCAGAGCGAGCUGU	MIMAT0007594	mature miRNA|Qualified Repeats:A=3/3	standard	gga-miR-1702
487	gga-miR-1703-3p	0.179281	9.74106	1						experimental		CUCGUGACUUCAGCUCCAGCA	MIMAT0026779	mature miRNA|Qualified Repeats:A=3/3	standard	gga-miR-1703-3p
488	gga-miR-1703-5p	0.802059	9.27634	0.998563						experimental		AGAGGCUGUAGGUCCCGUGCUUU	MIMAT0007595	mature miRNA|Qualified Repeats:A=3/3	standard	gga-miR-1703-5p
489	gga-miR-1704	2.97131	10.3881	0.774841						experimental		ACAGCAGAUUGAUGGGGCACA	MIMAT0007596	mature miRNA|Qualified Repeats:A=3/3	standard	gga-miR-1704
490	gga-miR-1705	0.01	9.76986	1						experimental		AAUCUGGAAGUCAGCACAUGCU	MIMAT0007597	mature miRNA|Qualified Repeats:A=3/3	standard	gga-miR-1705
491	gga-miR-1706	5.49706	10.5384	0.601912						experimental		UGUGGAGGUGGGAUGAGGUUCC	MIMAT0007598	mature miRNA|Qualified Repeats:A=3/3	standard	gga-miR-1706
492	gga-miR-1707	0.01	8.83069	1						experimental		UUUGAGCGGGAUCUGUUAUCGUG	MIMAT0007599	mature miRNA|Qualified Repeats:A=3/3	standard	gga-miR-1707
493	gga-miR-1708	0.01	10.0174	1						experimental		UGGGGUGUGGAAUGAAUCCUU	MIMAT0007601	mature miRNA|Qualified Repeats:A=3/3	standard	gga-miR-1708
494	gga-miR-1709	0.155352	9.80567	1						experimental		UGGAAUGAUGAGUGCACUGACU	MIMAT0007604	mature miRNA|Qualified Repeats:A=3/3	standard	gga-miR-1709
495	gga-miR-1710	150.52	17.1389	0						experimental		UCAUCUGCUGCAUAACCAUCCA	MIMAT0007605	mature miRNA|Qualified Repeats:A=3/3	standard	gga-miR-1710
496	gga-miR-1711	0.0993947	9.31208	1						experimental		GUGCAGUGCUGCAUCUCUUC	MIMAT0007606	mature miRNA|Qualified Repeats:A=3/3	standard	gga-miR-1711
497	gga-miR-1712-3p	0.01	10.0011	1						experimental		UUCAGUUAUCAGUGGAGUUUGG	MIMAT0007608	mature miRNA|Qualified Repeats:A=3/3	standard	gga-miR-1712-3p
498	gga-miR-1712-5p	0.01	9.87697	1						experimental		GGCUCCAGUCUUAACUACAGGC	MIMAT0007607	mature miRNA|Qualified Repeats:A=3/3	standard	gga-miR-1712-5p
499	gga-miR-1713	10.311	10.2281	0.313375						experimental		CUCGGAGAGGGAAGAACGCGGUG	MIMAT0007609	mature miRNA|Qualified Repeats:A=3/3	standard	gga-miR-1713
500	gga-miR-1714	0.01	9.34003	1						experimental		CCUAGUAGGGCUGCUGAGGUGAU	MIMAT0007610	mature miRNA|Qualified Repeats:A=3/3	standard	gga-miR-1714
501	gga-miR-1715-3p	0.476538	9.57423	1						experimental		UGACACUGCGGGUACCUCUUU	MIMAT0007612	mature miRNA|Qualified Repeats:A=3/3	standard	gga-miR-1715-3p
502	gga-miR-1715-5p	0.01	9.21697	1						experimental		AGGAUCAGUAGAAGUCAGCUGUGC	MIMAT0007611	mature miRNA|Qualified Repeats:A=3/3	standard	gga-miR-1715-5p
503	gga-miR-1716	0.095428	8.85031	1						experimental		AGCGGGGCGGCUGUGAGCUGAGCU	MIMAT0007613	mature miRNA|Qualified Repeats:A=3/3	standard	gga-miR-1716
504	gga-miR-1717	0.01	9.40867	1						experimental		ACUCUCUAACCUGACAGAAAACU	MIMAT0007614	mature miRNA|Qualified Repeats:A=3/3	standard	gga-miR-1717
505	gga-miR-1718	6.06236	11.676	0.603589						experimental		ACUAAGGACAGAGGAACGGAG	MIMAT0007615	mature miRNA|Qualified Repeats:A=3/3	standard	gga-miR-1718
506	gga-miR-1719	7.60568	10.1276	0.452632						experimental		AAAGAUGAUGAGUUGCUGAUG	MIMAT0007616	mature miRNA|Qualified Repeats:A=3/3	standard	gga-miR-1719
507	gga-miR-1720-3p	7.1719	11.0089	0.514719						experimental		AAGCAACGAGAGGUCGGUCUGA	MIMAT0007618	mature miRNA|Qualified Repeats:A=3/3	standard	gga-miR-1720-3p
508	gga-miR-1720-5p	8.35803	10.7555	0.437074						experimental		UGAUCACCUCGGACGUUGCUUU	MIMAT0007617	mature miRNA|Qualified Repeats:A=3/3	standard	gga-miR-1720-5p
509	gga-miR-1721	7.8419	10.1804	0.441098						experimental		AGAGAUGAUGUUGGUCUGAUG	MIMAT0007619	mature miRNA|Qualified Repeats:A=3/3	standard	gga-miR-1721
510	gga-miR-1722-3p	7.03709	11.5172	0.541169						experimental		UAGAGCAUCACCAAGGGGCAAG	MIMAT0007621	mature miRNA|Qualified Repeats:A=3/3	standard	gga-miR-1722-3p
511	gga-miR-1722-5p	6.16817	10.168	0.544073						experimental		UGUCACCCUAAGACUGCUCUAAU	MIMAT0007620	mature miRNA|Qualified Repeats:A=3/3	standard	gga-miR-1722-5p
512	gga-miR-1723	13.7245	10.5721	0.194195						experimental		UGGGAGCGGAAUGUGCAGCCUCA	MIMAT0007622	mature miRNA|Qualified Repeats:A=3/3	standard	gga-miR-1723
513	gga-miR-1724	7.3644	9.58938	0.442473						experimental		UGCUGAGCGUUGGCUGCGCUGCG	MIMAT0007623	mature miRNA|Qualified Repeats:A=3/3	standard	gga-miR-1724
514	gga-miR-1725	3.29818	9.69177	0.733609						experimental		UAUGAUAUAGUUAGAGCUGCU	MIMAT0007624	mature miRNA|Qualified Repeats:A=3/3	standard	gga-miR-1725
515	gga-miR-1726	17.5839	16.8704	0.297245						experimental		AAGCUUGUUGGGUUUGGUUUGU	MIMAT0007625	mature miRNA|Qualified Repeats:A=3/3	standard	gga-miR-1726
516	gga-miR-1727	4.73672	10.6886	0.715218						experimental		AAGCUGCUCUAAUGAACUGAAGG	MIMAT0007626	mature miRNA|Qualified Repeats:A=3/3	standard	gga-miR-1727
517	gga-miR-1728-3p	3.61777	9.48019	0.748165						experimental		AGGCUUCUGUAGAUCAGCCAGC	MIMAT0007628	mature miRNA|Qualified Repeats:A=3/3	standard	gga-miR-1728-3p
518	gga-miR-1728-5p	3.54744	10.0316	0.747117						experimental		UGGUUGAUCCAUUGGAAGACUGA	MIMAT0007627	mature miRNA|Qualified Repeats:A=3/3	standard	gga-miR-1728-5p
519	gga-miR-1729-3p	5.47998	9.81897	0.576751						experimental		CUACUCGGUGAGUAAGGAUAGC	MIMAT0007630	mature miRNA|Qualified Repeats:A=3/3	standard	gga-miR-1729-3p
520	gga-miR-1729-5p	4.89863	11.2995	0.664613						experimental		AUCCCUUACUCACAUGAGUAGUC	MIMAT0007629	mature miRNA|Qualified Repeats:A=3/3	standard	gga-miR-1729-5p
521	gga-miR-1730-3p	6.77433	8.55885	0.428623						experimental		AAGGCCAUGGCUGUUUGCUGCU	MIMAT0007632	mature miRNA|Qualified Repeats:A=3/3	standard	gga-miR-1730-3p
522	gga-miR-1730-5p	8.62294	8.92032	0.333682						experimental		CAGCUAACAGAGGUGGAACCUUG	MIMAT0007631	mature miRNA|Qualified Repeats:A=3/3	standard	gga-miR-1730-5p
523	gga-miR-1731-3p	5.75171	10.9064	0.620325						experimental		UGGCAGUUCCUUGGUCUUGUCC	MIMAT0026780	mature miRNA|Qualified Repeats:A=3/3	standard	gga-miR-1731-3p
524	gga-miR-1731-5p	10.953	10.0406	0.275301						experimental		ACUUGACUGCAGGCACUGCUGCU	MIMAT0007633	mature miRNA|Qualified Repeats:A=3/3	standard	gga-miR-1731-5p
525	gga-miR-1732	11.5968	12.0531	0.335947						experimental		CACCGUGCUGCUGUCGGGCUG	MIMAT0007634	mature miRNA|Qualified Repeats:A=3/3	standard	gga-miR-1732
526	gga-miR-1733	4.70089	10.242	0.646226						experimental		CUGGAUGGCUGUGAAUUGUCU	MIMAT0007635	mature miRNA|Qualified Repeats:A=3/3	standard	gga-miR-1733
527	gga-miR-1734	3.90306	9.20823	0.671644						experimental		AUAUGCCCCAAUGUAUAAGCU	MIMAT0007636	mature miRNA|Qualified Repeats:A=3/3	standard	gga-miR-1734
528	gga-miR-1735	10.4641	11.7582	0.373471						experimental		AGGGGCUUUGGGCAGCAUCUG	MIMAT0007637	mature miRNA|Qualified Repeats:A=3/3	standard	gga-miR-1735
529	gga-miR-1736-3p	4.32741	9.80967	0.701281						experimental		AGCACCUUCGGAACUGUCCUCA	MIMAT0007639	mature miRNA|Qualified Repeats:A=3/3	standard	gga-miR-1736-3p
530	gga-miR-1736-5p	3.83722	11.7668	0.744329						experimental		AGGGCAAUUCCUGAUAGGUGCU	MIMAT0007638	mature miRNA|Qualified Repeats:A=3/3	standard	gga-miR-1736-5p
531	gga-miR-1737	8.75999	11.4124	0.442705						experimental		CAGCACUGCUGCGCUCGGUG	MIMAT0007640	mature miRNA|Qualified Repeats:A=3/3	standard	gga-miR-1737
532	gga-miR-1738	5.29865	10.2382	0.614947						experimental		ACUGACUGCUCAGAGGGAUUGG	MIMAT0007641	mature miRNA|Qualified Repeats:A=3/3	standard	gga-miR-1738
533	gga-miR-1739	71.2167	14.0447	3.95668e-07						experimental		CACAGGACAGGUAGCCAGGCUGG	MIMAT0007642	mature miRNA|Qualified Repeats:A=3/3	standard	gga-miR-1739
534	gga-miR-1740-3p	3.91242	9.32465	0.674774						experimental		UCAUCCAAUUAAACCACAAA	MIMAT0007644	mature miRNA|Qualified Repeats:A=3/3	standard	gga-miR-1740-3p
535	gga-miR-1740-5p	3.61706	9.34661	0.698744						experimental		UGUAGUUUAAGAGGAUAGGUCUU	MIMAT0007643	mature miRNA|Qualified Repeats:A=3/3	standard	gga-miR-1740-5p
536	gga-miR-1741	5.5601	9.32008	0.550768						experimental		AUGGCUCUGGAUUACACCUU	MIMAT0007645	mature miRNA|Qualified Repeats:A=3/3	standard	gga-miR-1741
537	gga-miR-1742	5.8884	9.33931	0.528343						experimental		AAUCGUCGUUCGGGAUCCGC	MIMAT0007646	mature miRNA|Qualified Repeats:A=3/3	standard	gga-miR-1742
538	gga-miR-1743	2.30466	9.00804	0.798058						experimental		UGGAAUGCAGCAAUUAUCACCU	MIMAT0007647	mature miRNA|Qualified Repeats:A=3/3	standard	gga-miR-1743
539	gga-miR-1744-3p	2.98718	10.333	0.784539						experimental		ACUUCAACAGGAGCAAGACUGA	MIMAT0007649	mature miRNA|Qualified Repeats:A=3/3	standard	gga-miR-1744-3p
540	gga-miR-1744-5p	4.08457	9.66004	0.672399						experimental		UGCUCUGUUGAACUCAAAAGCU	MIMAT0007648	mature miRNA|Qualified Repeats:A=3/3	standard	gga-miR-1744-5p
541	gga-miR-1745	0.598864	9.23881	1						experimental		UGCUCUGCUUGGCAAACUGCUC	MIMAT0007650	mature miRNA|Qualified Repeats:A=3/3	standard	gga-miR-1745
542	gga-miR-1746	3.67929	10.2459	0.776288						experimental		CUCAGAGCUGUGGUCCCAUGGU	MIMAT0007651	mature miRNA|Qualified Repeats:A=3/3	standard	gga-miR-1746
543	gga-miR-1747-3p	3.32412	10.5957	0.848656						experimental		CCUGAAUCCCUUCAAGUGGACA	MIMAT0026781	mature miRNA|Qualified Repeats:A=3/3	standard	gga-miR-1747-3p
544	gga-miR-1747-5p	5.91478	10.5932	0.576575						experimental		UGCACUUGAAUGGAGUUCUGGG	MIMAT0007652	mature miRNA|Qualified Repeats:A=3/3	standard	gga-miR-1747-5p
545	gga-miR-1748	6.58735	10.7866	0.541376						experimental		ACUGAGGUCUGGGUGCAGCUGA	MIMAT0007653	mature miRNA|Qualified Repeats:A=3/3	standard	gga-miR-1748
546	gga-miR-1749-3p	5.19411	10.3082	0.64907						experimental		UUGGCUCUGUUCCCUAUUUCC	MIMAT0007655	mature miRNA|Qualified Repeats:A=3/3	standard	gga-miR-1749-3p
547	gga-miR-1749-5p	5.8438	11.561	0.613203						experimental		AGAUAAGGAACUGAACUGGCU	MIMAT0007654	mature miRNA|Qualified Repeats:A=3/3	standard	gga-miR-1749-5p
548	gga-miR-1750	5.62912	10.0352	0.574814						experimental		UGAGGACCAAGUGCAUCACUGC	MIMAT0007657	mature miRNA|Qualified Repeats:A=3/3	standard	gga-miR-1750
549	gga-miR-1751-5p	5.21228	8.79866	0.553561						experimental		UGAGCUGCUCUGUUCCUGCAUCC	MIMAT0007658	mature miRNA|Qualified Repeats:A=3/3	standard	gga-miR-1751-5p
550	gga-miR-1752	39.623	11.3879	0.000502113						experimental		UUCUGUUGGAGAGAAGAGACA	MIMAT0007659	mature miRNA|Qualified Repeats:A=3/3	standard	gga-miR-1752
551	gga-miR-1753	0.01	7.96097	1						experimental		GUGAAAUCCGGGUGAAGGCUGU	MIMAT0007660	mature miRNA|Qualified Repeats:A=3/3	standard	gga-miR-1753
552	gga-miR-1754-3p	8.01541	8.96188	0.371083						experimental		AGGGCAGCUCACAGCACGGGG	MIMAT0026782	mature miRNA|Qualified Repeats:A=3/3	standard	gga-miR-1754-3p
553	gga-miR-1754-5p	4.49681	10.4264	0.666238						experimental		UCGUGCUGGAGCUGUUCUGG	MIMAT0007661	mature miRNA|Qualified Repeats:A=3/3	standard	gga-miR-1754-5p
554	gga-miR-1755	1.41059	9.98533	1						experimental		UCGGUGAAUGGCUUGGCAUG	MIMAT0007662	mature miRNA|Qualified Repeats:A=3/3	standard	gga-miR-1755
555	gga-miR-1756a	0.01	9.9892	1						experimental		UCCAGUGAUUCACACCAGCUGU	MIMAT0007663	mature miRNA|Qualified Repeats:A=3/3	standard	gga-miR-1756a
556	gga-miR-1756b	0.01	9.35477	1						experimental		UUCUCUGAUUUACACUAGCUGAG	MIMAT0007712	mature miRNA|Qualified Repeats:A=3/3	standard	gga-miR-1756b
557	gga-miR-1757	0.305322	9.58574	1						experimental		UCAGAGGCGGAACAGUAGGUU	MIMAT0007664	mature miRNA|Qualified Repeats:A=3/3	standard	gga-miR-1757
558	gga-miR-1758	0.855654	9.52601	0.985501						experimental		UCACCAAGCACUUGUCGGGCUAU	MIMAT0007665	mature miRNA|Qualified Repeats:A=3/3	standard	gga-miR-1758
559	gga-miR-1759-3p	1.70888	10.2729	0.983667						experimental		GCCUCCUCUCCCAUCCUCUCCUUCU	MIMAT0026783	mature miRNA|Qualified Repeats:A=3/3	standard	gga-miR-1759-3p
560	gga-miR-1759-5p	184.64	18.6722	0						experimental		UAGGGUAGGAGGAGAGAGGUGU	MIMAT0007666	mature miRNA|Qualified Repeats:A=3/3	standard	gga-miR-1759-5p
561	gga-miR-1760	0.01	8.99107	1						experimental		UACCUCCUGUCUGACUGAUUUAU	MIMAT0007667	mature miRNA|Qualified Repeats:A=3/3	standard	gga-miR-1760
562	gga-miR-1761	982.467	55.8611	0						experimental		CAGGGGUCACUUUUUUGUUU	MIMAT0007668	mature miRNA|Qualified Repeats:A=3/3	standard	gga-miR-1761
563	gga-miR-1762	15.1145	8.62187	0.0795753						experimental		GGCAGGAGGGAAGCAGAGCUUAGA	MIMAT0007669	mature miRNA|Qualified Repeats:A=3/3	standard	gga-miR-1762
564	gga-miR-1763	121.682	15.2397	1.44329e-15						experimental		GAGGGCGGGAGCGGAGCGCGGGA	MIMAT0007670	mature miRNA|Qualified Repeats:A=3/3	standard	gga-miR-1763
565	gga-miR-1764-3p	14.4933	24.0497	0.567385						experimental		AGCUGCUUGUUGGCUGGGGAG	MIMAT0007672	mature miRNA|Qualified Repeats:A=3/3	standard	gga-miR-1764-3p
566	gga-miR-1764-5p	20.6404	27.9347	0.45995						experimental		GCUCAGGCAGCAGGAGGCUUG	MIMAT0007671	mature miRNA|Qualified Repeats:A=3/3	standard	gga-miR-1764-5p
567	gga-miR-1765	0.01	9.20261	1						experimental		CGGAGCGCGGCCCUGCGCUG	MIMAT0007673	mature miRNA|Qualified Repeats:A=3/3	standard	gga-miR-1765
568	gga-miR-1766	0.01	8.89167	1						experimental		GGCAGAUGAUUGAAAACUGAG	MIMAT0007674	mature miRNA|Qualified Repeats:A=3/3	standard	gga-miR-1766
569	gga-miR-1767	33.9265	11.4051	0.00293115						experimental		AGGCGAGGAGAACAGCAGCU	MIMAT0007675	mature miRNA|Qualified Repeats:A=3/3	standard	gga-miR-1767
570	gga-miR-1768	1.33917	9.06684	1						experimental		GAGCAGAGGAUUGUCGUGCUGA	MIMAT0007676	mature miRNA|Qualified Repeats:A=3/3	standard	gga-miR-1768
571	gga-miR-1769-3p	0.01	8.50439	1						experimental		AGUGUGAAAUCUGCCUGAAAGUC	MIMAT0007678	mature miRNA|Qualified Repeats:A=3/3	standard	gga-miR-1769-3p
572	gga-miR-1769-5p	1.70372	9.4129	1						experimental		CUUCAGGCUUUUCUCACACCUG	MIMAT0007677	mature miRNA|Qualified Repeats:A=3/3	standard	gga-miR-1769-5p
573	gga-miR-1770	423.173	39.6255	0						experimental		CUGCGGGGGAGGAGGGAGGGGG	MIMAT0007679	mature miRNA|Qualified Repeats:A=3/3	standard	gga-miR-1770
574	gga-miR-1771	1.05036	9.22282	0.94619						experimental		CUCCAAGGCUGUUUCCUCUGA	MIMAT0007680	mature miRNA|Qualified Repeats:A=3/3	standard	gga-miR-1771
575	gga-miR-1772-3p	3.22296	10.4474	0.75769						experimental		UCGUUGUCUGUUCGGUGGCAG	MIMAT0007682	mature miRNA|Qualified Repeats:A=3/3	standard	gga-miR-1772-3p
576	gga-miR-1772-5p	0.01	9.16661	1						experimental		CGCUGCCAGCGGAGAACGAGUU	MIMAT0007681	mature miRNA|Qualified Repeats:A=3/3	standard	gga-miR-1772-5p
577	gga-miR-1773-3p	0.347445	8.38741	1						experimental		GGAGAGGCAUUGUCCCCUGGA	MIMAT0007684	mature miRNA|Qualified Repeats:A=3/3	standard	gga-miR-1773-3p
578	gga-miR-1773-5p	0.235203	9.06405	1						experimental		UGGGGGAGGAGGGACCUCUGCUU	MIMAT0007683	mature miRNA|Qualified Repeats:A=3/3	standard	gga-miR-1773-5p
579	gga-miR-1774	0.443809	10.0537	1						experimental		CCCCUGCUGAGGUUCUGCUUC	MIMAT0007685	mature miRNA|Qualified Repeats:A=3/3	standard	gga-miR-1774
580	gga-miR-1775-3p	2.34557	13.5458	1						experimental		UCCUGUAGCCAGAAGAUUCUGA	MIMAT0007686	mature miRNA|Qualified Repeats:A=3/3	standard	gga-miR-1775-3p
581	gga-miR-1775-5p	0.01	9.45477	1						experimental		UGAAUGCUUCGUGCAACAGGAAG	MIMAT0026784	mature miRNA|Qualified Repeats:A=3/3	standard	gga-miR-1775-5p
582	gga-miR-1776	13.1065	23.4101	0.702793						experimental		UGUAGUGAUAAGGAGACUGUCU	MIMAT0007687	mature miRNA|Qualified Repeats:A=3/3	standard	gga-miR-1776
583	gga-miR-1777	516.111	29.0175	0						experimental		GUGGGCGGUGCGGGGCGGCG	MIMAT0007688	mature miRNA|Qualified Repeats:A=2/3	standard	gga-miR-1777
584	gga-miR-1778	0.01	9.23741	1						experimental		GAGGGAAGAGAAAUGGUCUGCU	MIMAT0007689	mature miRNA|Qualified Repeats:A=3/3	standard	gga-miR-1778
585	gga-miR-1779	9.64238	11.2035	0.389396						experimental		AGACGUGGACUGGAACACCUGAG	MIMAT0007690	mature miRNA|Qualified Repeats:A=3/3	standard	gga-miR-1779
586	gga-miR-1780	0.938616	10.1316	1						experimental		UCUGCGACUGCAUCUCCACUC	MIMAT0007691	mature miRNA|Qualified Repeats:A=3/3	standard	gga-miR-1780
587	gga-miR-1781-3p	0.464274	8.14021	1						experimental		UUUAAAUCAUGCAGCUGUUGA	MIMAT0007693	mature miRNA|Qualified Repeats:A=3/3	standard	gga-miR-1781-3p
588	gga-miR-1781-5p	1.26135	10.2318	1						experimental		AACAGCUGAGUGAUUUAAAGCA	MIMAT0007692	mature miRNA|Qualified Repeats:A=3/3	standard	gga-miR-1781-5p
589	gga-miR-1782	32.4972	14.0953	0.0211284						experimental		ACAUUCAUUGGAGCAGGGACA	MIMAT0007694	mature miRNA|Qualified Repeats:A=3/3	standard	gga-miR-1782
590	gga-miR-1783	2.50123	10.998	0.841307						experimental		UGCUCUGAACGAGCUGAGAGGCA	MIMAT0007695	mature miRNA|Qualified Repeats:A=3/3	standard	gga-miR-1783
591	gga-miR-1784-5p	0.01	10.5585	1						experimental		UUCUGCUCUUAUUGAAAUCAGU	MIMAT0007696	mature miRNA|Qualified Repeats:A=3/3	standard	gga-miR-1784-5p
592	gga-miR-1785	1.58383	10.4441	0.889944						experimental		UGAGGGCAGCACUGUGUCCGGG	MIMAT0007697	mature miRNA|Qualified Repeats:A=3/3	standard	gga-miR-1785
593	gga-miR-1786	0.594931	9.31234	1						experimental		AUUCUUUUCUGCUGUGUUACU	MIMAT0007698	mature miRNA|Qualified Repeats:A=3/3	standard	gga-miR-1786
594	gga-miR-1787	7.52912	11.4587	0.511112						experimental		UGUUGUUUACGGAAGGGGGA	MIMAT0007699	mature miRNA|Qualified Repeats:A=3/3	standard	gga-miR-1787
595	gga-miR-1788-3p	0.01	9.88816	1						experimental		CAGGCAGCGAAAGCAAGUCUG	MIMAT0007701	mature miRNA|Qualified Repeats:A=3/3	standard	gga-miR-1788-3p
596	gga-miR-1788-5p	1.02003	9.756	1						experimental		GGCUUGUUUUCCGUUGCCUGCG	MIMAT0007700	mature miRNA|Qualified Repeats:A=3/3	standard	gga-miR-1788-5p
597	gga-miR-1789	0.618522	8.93174	1						experimental		UGGGUGUACUUGCGGAUGAAUG	MIMAT0007702	mature miRNA|Qualified Repeats:A=3/3	standard	gga-miR-1789
598	gga-miR-1790	121.023	34.5974	0.0004683						experimental		CGGGUGAGGGCGGUGGGGGA	MIMAT0007703	mature miRNA|Qualified Repeats:A=3/3	standard	gga-miR-1790
599	gga-miR-1791-3p	0.813499	11.2661	1						experimental		GCGAUGUGACUGAUGCAGGCUG	MIMAT0007705	mature miRNA|Qualified Repeats:A=3/3	standard	gga-miR-1791-3p
600	gga-miR-1791-5p	0.220257	9.59653	1						experimental		UGGGCUGCAUCAGUCAUGCCAUG	MIMAT0007704	mature miRNA|Qualified Repeats:A=3/3	standard	gga-miR-1791-5p
601	gga-miR-1792	1.74666	9.87573	0.952446						experimental		GCGAUAGCUCAGGAACACUGCAG	MIMAT0007706	mature miRNA|Qualified Repeats:A=3/3	standard	gga-miR-1792
602	gga-miR-1793	0.173999	9.96939	1						experimental		UGUAAGGAGCAGAAGUGUGAAGC	MIMAT0007707	mature miRNA|Qualified Repeats:A=3/3	standard	gga-miR-1793
603	gga-miR-1794	0.791208	9.39509	1						experimental		GCCAGAAUGGACAUGGGCAGCAA	MIMAT0007708	mature miRNA|Qualified Repeats:A=3/3	standard	gga-miR-1794
604	gga-miR-1795	1.60583	10.7565	1						experimental		GCAAGAUGAAGAACAGGCCUGU	MIMAT0007709	mature miRNA|Qualified Repeats:A=3/3	standard	gga-miR-1795
605	gga-miR-1796	32.9263	12.5769	0.00884023						experimental		GAACUGCUGAAGGAGGGCUGA	MIMAT0007710	mature miRNA|Qualified Repeats:A=3/3	standard	gga-miR-1796
606	gga-miR-1797	4.2851	11.5392	0.754962						experimental		GCUUGGAACUGAGCAGGAACUG	MIMAT0007711	mature miRNA|Qualified Repeats:A=3/3	standard	gga-miR-1797
607	gga-miR-1798-3p	0.01	9.34845	1						experimental		UGGUUUUCAGAAGUGUAGCGUU	MIMAT0007714	mature miRNA|Qualified Repeats:A=3/3	standard	gga-miR-1798-3p
608	gga-miR-1798-5p	0.01	10.2032	1						experimental		AACGUGACACUUUAGAAAAC	MIMAT0007713	mature miRNA|Qualified Repeats:A=3/3	standard	gga-miR-1798-5p
609	gga-miR-1799	0.01	9.48641	1						experimental		UGAAGUGAUGAUGCCUGAUUA	MIMAT0007715	mature miRNA|Qualified Repeats:A=3/3	standard	gga-miR-1799
610	gga-miR-1800	0.01	8.92984	1						experimental		ACUACGUGAUGCGAUCUGAUG	MIMAT0007716	mature miRNA|Qualified Repeats:A=3/3	standard	gga-miR-1800
611	gga-miR-1801	1.37452	10.1253	1						experimental		CCCGGCAUGCUGCACUGUCCUG	MIMAT0007717	mature miRNA|Qualified Repeats:A=3/3	standard	gga-miR-1801
612	gga-miR-1802	0.01	9.78737	1						experimental		CAGUGACUGCUUUUGUGCUUAU	MIMAT0007718	mature miRNA|Qualified Repeats:A=3/3	standard	gga-miR-1802
613	gga-miR-1803	2.42752	9.78605	0.942412						experimental		AUUGACUUCAGCGGGGUUUGG	MIMAT0007720	mature miRNA|Qualified Repeats:A=3/3	standard	gga-miR-1803
614	gga-miR-1804	1.23311	9.65178	1						experimental		UCAGAAGUUGUGAAAGCUGCAG	MIMAT0007721	mature miRNA|Qualified Repeats:A=3/3	standard	gga-miR-1804
615	gga-miR-1805-3p	5.58286	9.0989	0.53947						experimental		UGUAUUGGAACACUACAGCUC	MIMAT0007723	mature miRNA|Qualified Repeats:A=3/3	standard	gga-miR-1805-3p
616	gga-miR-1805-5p	4.35733	10.5013	0.678172						experimental		GAGUUGUAGUCUUUCAAACAGA	MIMAT0007722	mature miRNA|Qualified Repeats:A=3/3	standard	gga-miR-1805-5p
617	gga-miR-1806	4.35086	10.0182	0.664054						experimental		AGGCAGGAUCACAAGGUCUGGA	MIMAT0007724	mature miRNA|Qualified Repeats:A=3/3	standard	gga-miR-1806
618	gga-miR-1807	10.5641	9.89308	0.285567						experimental		GCAGAAUGAGGCUAGAGCUGAG	MIMAT0007725	mature miRNA|Qualified Repeats:A=3/3	standard	gga-miR-1807
619	gga-miR-1808	5.20859	8.83158	0.555321						experimental		UUUGUUGGGAAUGAAUACAUAUU	MIMAT0007726	mature miRNA|Qualified Repeats:A=3/3	standard	gga-miR-1808
620	gga-miR-1809	31.3477	9.16896	0.000628268						experimental		ACGUGGGAAGUUUGGCAGAGCAUG	MIMAT0007727	mature miRNA|Qualified Repeats:A=3/3	standard	gga-miR-1809
621	gga-miR-1811	103.293	15.7849	5.98031e-11						experimental		UAUUGCAGCGCUGGGUGCAU	MIMAT0007729	mature miRNA|Qualified Repeats:A=3/3	standard	gga-miR-1811
622	gga-miR-1812-3p	4.86539	9.81808	0.620187						experimental		CAUACUAUACAGUAUAUAUCUA	MIMAT0026785	mature miRNA|Qualified Repeats:A=3/3	standard	gga-miR-1812-3p
623	gga-miR-1812-5p	3.99334	10.8631	0.713149						experimental		AUAUAUACUGUAUACUGUGUCA	MIMAT0007730	mature miRNA|Qualified Repeats:A=3/3	standard	gga-miR-1812-5p
624	gga-miR-1813	10.5371	9.47497	0.266065						experimental		UUCUGUGGCUGCAAGGAGAG	MIMAT0007600	mature miRNA|Qualified Repeats:A=3/3	standard	gga-miR-1813
625	gga-miR-1814	5.62481	10.8198	0.603137						experimental		AGGUUGUUUGGUUUUGUUUU	MIMAT0007513	mature miRNA|Qualified Repeats:A=3/3	standard	gga-miR-1814
626	gga-miR-1815	0.480199	9.2668	1						experimental		UAGGUUUUAUGGUUUUGUUUU	MIMAT0007512	mature miRNA|Qualified Repeats:A=3/3	standard	gga-miR-1815
627	gga-miR-1816	0.518899	10.4703	0.977975						experimental		GUAGGUUUUGUGGUUUUGUU	MIMAT0007656	mature miRNA|Qualified Repeats:A=3/3	standard	gga-miR-1816
628	gga-miR-1845	11.9995	9.59944	0.211264						experimental		CCGGCUGCGCCCGGAGGA	MIMAT0007749	mature miRNA|Qualified Repeats:A=3/3	standard	gga-miR-1845
629	gga-miR-2126	2.9753	9.8358	0.762259						experimental		AGCGGCGCGGUAGGAGCA	MIMAT0011202	mature miRNA|Qualified Repeats:A=3/3	standard	gga-miR-2126
630	gga-miR-2127	341.462	39.0229	0						experimental		CGGGAGGGGAGGGAGGGCGGG	MIMAT0011203	mature miRNA|Qualified Repeats:A=2/3	standard	gga-miR-2127
631	gga-miR-2128	5.75485	10.6313	0.58827						experimental		UGCAGUGACGUCUCUUCCCC	MIMAT0011204	mature miRNA|Qualified Repeats:A=3/3	standard	gga-miR-2128
632	gga-miR-2129	0.188573	9.26057	1						experimental		CAGCAGGACUGGCUUUGUUACGA	MIMAT0011205	mature miRNA|Qualified Repeats:A=3/3	standard	gga-miR-2129
633	gga-miR-2130	1.13862	10.0859	0.930259						experimental		UCCCAGUGGAGCUCUGCAAGGAC	MIMAT0011206	mature miRNA|Qualified Repeats:A=3/3	standard	gga-miR-2130
634	gga-miR-2131-3p	0.341392	8.8597	0.969261						experimental		CUGUUACUGUUCUUCUGAUGG	MIMAT0026920	mature miRNA|Qualified Repeats:A=3/3	standard	gga-miR-2131-3p
635	gga-miR-2131-5p	4.61303	14.1692	0.744736						experimental		AUGCAGAAGUGCACGGAAACAGCU	MIMAT0011207	mature miRNA|Qualified Repeats:A=3/3	standard	gga-miR-2131-5p
636	gga-miR-2188-3p	2.3853	10.0318	0.812045						experimental		GAUAUAUGUGGUCAGACCUAUC	MIMAT0027028	mature miRNA|Qualified Repeats:A=3/3	standard	gga-miR-2188-3p
637	gga-miR-2188-5p	14.0521	16.8227	0.403513						experimental		AAGGUCCAACCUCACAUGUCCU	MIMAT0016372	mature miRNA|Qualified Repeats:A=3/3	standard	gga-miR-2188-5p
638	gga-miR-2954	2441.95	100.067	0						experimental		CAUCCCCAUUCCACUCCUAGCA	MIMAT0014448	mature miRNA|Qualified Repeats:A=3/3	standard	gga-miR-2954
639	gga-miR-3064-3p	6.94627	9.69653	0.473737						experimental		UUGCCACACUGCAACACUUUACA	MIMAT0025632	mature miRNA|Qualified Repeats:A=3/3	standard	gga-miR-3064-3p
640	gga-miR-3064-5p	9.85602	9.84512	0.316745						experimental		UGGCUGUUGUGGUGUGCAAAA	MIMAT0025631	mature miRNA|Qualified Repeats:A=3/3	standard	gga-miR-3064-5p
641	gga-miR-3523	57.7364	16.8715	0.000620857						experimental		CCGCGCAGUGCCUCGUCCUCGA	MIMAT0016373	mature miRNA|Qualified Repeats:A=3/3	standard	gga-miR-3523
642	gga-miR-3524a	3.01952	9.30015	0.747889						experimental		CAGAAUCGCAGAAUGGCUGAGG	MIMAT0016374	mature miRNA|Qualified Repeats:A=3/3	standard	gga-miR-3524a
643	gga-miR-3524b-3p	8.07315	11.0138	0.463528						experimental		CACAGAAUUGUGGGAUGGCUG	MIMAT0025753	mature miRNA|Qualified Repeats:A=3/3	standard	gga-miR-3524b-3p
644	gga-miR-3525	6.16354	9.14427	0.500263						experimental		CAGCCAUUCUGCGAUUCUGUGA	MIMAT0016382	mature miRNA|Qualified Repeats:A=3/3	standard	gga-miR-3525
645	gga-miR-3526	5.81697	9.33839	0.533318						experimental		UUGAAGAUGAAGUUGGUGU	MIMAT0016375	mature miRNA|Qualified Repeats:A=3/3	standard	gga-miR-3526
646	gga-miR-3528	31.8554	10.5747	0.00259014						experimental		CAUGCCCCAGUCGUGUUGCAGA	MIMAT0016377	mature miRNA|Qualified Repeats:A=3/3	standard	gga-miR-3528
647	gga-miR-3529	1.41732	9.13624	0.878072						experimental		AGGCAGACUGUGACUUGUUGU	MIMAT0016378	mature miRNA|Qualified Repeats:A=3/3	standard	gga-miR-3529
648	gga-miR-3530-3p	102.829	16.2596	2.53863e-10						experimental		CAAUGGUGUGAGCUGGGAUGG	MIMAT0016379	mature miRNA|Qualified Repeats:A=3/3	standard	gga-miR-3530-3p
649	gga-miR-3530-5p	3.794	9.456	0.688234						experimental		GCUCUGCUCGCACCAUUGUGG	MIMAT0027029	mature miRNA|Qualified Repeats:A=3/3	standard	gga-miR-3530-5p
650	gga-miR-3531-3p	2.82248	8.8422	0.749555						experimental		CCUUGCAACACAAACAGGAGACA	MIMAT0027030	mature miRNA|Qualified Repeats:A=3/3	standard	gga-miR-3531-3p
651	gga-miR-3531-5p	0.01	8.93026	1						experimental		UCCUUGUUUGGGUUGUAAUGA	MIMAT0016381	mature miRNA|Qualified Repeats:A=3/3	standard	gga-miR-3531-5p
652	gga-miR-3532-3p	2.86384	8.26715	0.729017						experimental		UUGGAGGCUGCAGUGUCAUGGU	MIMAT0016383	mature miRNA|Qualified Repeats:A=3/3	standard	gga-miR-3532-3p
653	gga-miR-3532-5p	2.46942	8.78754	0.82352						experimental		GUUGCACUGCAGCUGCUCUUGG	MIMAT0027031	mature miRNA|Qualified Repeats:A=3/3	standard	gga-miR-3532-5p
654	gga-miR-3533	0.01	9.18198	1						experimental		AUGAAGUGUGAUGUGGAUAU	MIMAT0016384	mature miRNA|Qualified Repeats:A=3/3	standard	gga-miR-3533
655	gga-miR-3534	1.60263	11.329	0.91198						experimental		UGUGGGUUGACAGUGCUGAGGU	MIMAT0016385	mature miRNA|Qualified Repeats:A=3/3	standard	gga-miR-3534
656	gga-miR-3535	790.898	57.1746	0						experimental		GGAUAUGAUGACUGAUUAUCUGAAA	MIMAT0016386	mature miRNA|Qualified Repeats:A=3/3	standard	gga-miR-3535
657	gga-miR-3536	11.6054	9.80367	0.236469						experimental		CUGCAUACGAGUAGACCCUUUC	MIMAT0016387	mature miRNA|Qualified Repeats:A=3/3	standard	gga-miR-3536
658	gga-miR-3537	1.11478	8.66233	0.972059						experimental		GUGAGUGCUGUAGGAUGGGGCUC	MIMAT0016388	mature miRNA|Qualified Repeats:A=3/3	standard	gga-miR-3537
659	gga-miR-3538	580.945	64.405	0						experimental		GUUCGGUGAUGAAACCAUGGA	MIMAT0016389	mature miRNA|Qualified Repeats:A=3/3	standard	gga-miR-3538
660	gga-miR-3539	0.683439	9.53084	1						experimental		CAGAGGAAGACUGAUGCUAGUU	MIMAT0016390	mature miRNA|Qualified Repeats:A=3/3	standard	gga-miR-3539
661	gga-miR-3540	2.33527	7.82123	0.765245						experimental		AUGGUGGAAGAACAAGGCCUGC	MIMAT0016391	mature miRNA|Qualified Repeats:A=3/3	standard	gga-miR-3540
662	gga-miR-3594-3p	4.77236	7.42084	0.520131						experimental		UCUGCAUCGCUGGGCUGUGUCC	MIMAT0025642	mature miRNA|Qualified Repeats:A=3/3	standard	gga-miR-3594-3p
663	gga-miR-3594-5p	3.40006	8.7578	0.70044						experimental		GCACAGCCCAUGUCAGAGCAGUG	MIMAT0025641	mature miRNA|Qualified Repeats:A=3/3	standard	gga-miR-3594-5p
664	gga-miR-3607-3p	163.701	20.4971	1.33227e-15						experimental		CUGUAAACGCUUUCUGAUGUGCC	MIMAT0025608	mature miRNA|Qualified Repeats:A=3/3	standard	gga-miR-3607-3p
665	gga-miR-3607-5p	1.37145	8.20632	0.887962						experimental		UACAUAUGAUGAGCUUUGCAGU	MIMAT0025607	mature miRNA|Qualified Repeats:A=3/3	standard	gga-miR-3607-5p
666	gga-miR-4732-5p	14.4332	11.183	0.1968						experimental		UGGAGGAGGGAGCAGGAAUAU	MIMAT0025717	mature miRNA|Qualified Repeats:A=3/3	standard	gga-miR-4732-5p
667	gga-miR-6516-3p	14.197	9.28627	0.126286						experimental		CAUGUAUGAUACUGCACACAACG	MIMAT0025807	mature miRNA|Qualified Repeats:A=3/3	standard	gga-miR-6516-3p
668	gga-miR-6516-5p	1.64165	10.5192	0.875977						experimental		AUGCAGUAACAGGUGUGAGCAU	MIMAT0025806	mature miRNA|Qualified Repeats:A=3/3	standard	gga-miR-6516-5p
669	gga-miR-6542-3p	0.01	10.7784	1						experimental		ACGGGACAGUGCUGAAGACUA	MIMAT0025590	mature miRNA|Qualified Repeats:A=3/3	standard	gga-miR-6542-3p
670	gga-miR-6542-5p	0.0292333	10.0109	1						experimental		GUCUGCCAGCAUCAGCCCCAGU	MIMAT0025589	mature miRNA|Qualified Repeats:A=3/3	standard	gga-miR-6542-5p
671	gga-miR-6543-3p	0.01	9.88867	1						experimental		GCCUCCUUUCAGGUCACU	MIMAT0025827	mature miRNA|Qualified Repeats:A=3/3	standard	gga-miR-6543-3p
672	gga-miR-6543-5p	1.1695	10.0788	1						experimental		GCUGUUACCUGAGAGAAGAUGCUG	MIMAT0025826	mature miRNA|Qualified Repeats:A=3/3	standard	gga-miR-6543-5p
673	gga-miR-6544-3p	0.0993985	9.82128	1						experimental		AAGUUGUAUUUCUUUUCUGACAGU	MIMAT0025592	mature miRNA|Qualified Repeats:A=3/3	standard	gga-miR-6544-3p
674	gga-miR-6544-5p	0.01	8.96573	1						experimental		UUCAGAAAAGGAUAUGAAUUGU	MIMAT0025591	mature miRNA|Qualified Repeats:A=3/3	standard	gga-miR-6544-5p
675	gga-miR-6545-3p	0.842477	9.12667	1						experimental		AGCUGGAGCUGAUUUUCUGGCA	MIMAT0025594	mature miRNA|Qualified Repeats:A=3/3	standard	gga-miR-6545-3p
676	gga-miR-6545-5p	0.01	9.1014	1						experimental		GGCAGAAAAGGGCUGCAGCUU	MIMAT0025593	mature miRNA|Qualified Repeats:A=3/3	standard	gga-miR-6545-5p
677	gga-miR-6546-3p	8.01093	10.3165	0.437415						experimental		GGAGUUCAGCUGUGCUGCUGC	MIMAT0025596	mature miRNA|Qualified Repeats:A=3/3	standard	gga-miR-6546-3p
678	gga-miR-6546-5p	11.5943	10.6743	0.277365						experimental		AGGAGCGCCUCUGAGCUCCCCU	MIMAT0025595	mature miRNA|Qualified Repeats:A=3/3	standard	gga-miR-6546-5p
679	gga-miR-6547-3p	13.3846	9.64082	0.165011						experimental		ACCCCUCCAUCCACCCACUCA	MIMAT0025598	mature miRNA|Qualified Repeats:A=3/3	standard	gga-miR-6547-3p
680	gga-miR-6547-5p	51.808	12.5143	3.47062e-05						experimental		GUGGGAUGUGGGGACGGGGUGA	MIMAT0025597	mature miRNA|Qualified Repeats:A=3/3	standard	gga-miR-6547-5p
681	gga-miR-6548-3p	11.2499	11.0942	0.310536						experimental		AGAGGUGCCCCGCUGUUGCUGU	MIMAT0025602	mature miRNA|Qualified Repeats:A=3/3	standard	gga-miR-6548-3p
682	gga-miR-6548-5p	12.7541	10.2832	0.214842						experimental		AACAACAGCUGCGUGCCAUGCC	MIMAT0025601	mature miRNA|Qualified Repeats:A=3/3	standard	gga-miR-6548-5p
683	gga-miR-6549-3p	16.3949	11.36	0.148936						experimental		ACAGCUGUAAGCAGAAGGCACCC	MIMAT0025604	mature miRNA|Qualified Repeats:A=3/3	standard	gga-miR-6549-3p
684	gga-miR-6549-5p	5.54027	9.94225	0.577335						experimental		AGCCUUCUGUUGUGCAUCUGAGA	MIMAT0025603	mature miRNA|Qualified Repeats:A=3/3	standard	gga-miR-6549-5p
685	gga-miR-6550-3p	9.37013	10.7601	0.383821						experimental		GCUCCACCCUCGGCUGCUUUGA	MIMAT0025606	mature miRNA|Qualified Repeats:A=3/3	standard	gga-miR-6550-3p
686	gga-miR-6550-5p	15.6464	10.0608	0.119877						experimental		AAAGCAGCCCAGGAAGCGCU	MIMAT0025605	mature miRNA|Qualified Repeats:A=3/3	standard	gga-miR-6550-5p
687	gga-miR-6551-3p	6.85252	10.5575	0.516269						experimental		GGGCUGUGAGAGAUGUUCCCUU	MIMAT0025610	mature miRNA|Qualified Repeats:A=3/3	standard	gga-miR-6551-3p
688	gga-miR-6551-5p	12.9526	12.209	0.288705						experimental		CGGUGCAUCUCUGCAGCCCGCA	MIMAT0025609	mature miRNA|Qualified Repeats:A=3/3	standard	gga-miR-6551-5p
689	gga-miR-6552-3p	9.77217	12.3366	0.428255						experimental		CAACAAGAAGUGGACAGACUG	MIMAT0025612	mature miRNA|Qualified Repeats:A=3/3	standard	gga-miR-6552-3p
690	gga-miR-6552-5p	7.29497	9.51206	0.443101						experimental		GUCUGUCCAGGUCUUGUUGGA	MIMAT0025611	mature miRNA|Qualified Repeats:A=3/3	standard	gga-miR-6552-5p
691	gga-miR-6553-3p	8.18747	8.87679	0.356318						experimental		AACACUACCCUGAGCUGCUCC	MIMAT0025614	mature miRNA|Qualified Repeats:A=3/3	standard	gga-miR-6553-3p
692	gga-miR-6553-5p	8.38651	11.2225	0.454856						experimental		AGCAGCCCUGUGAUAGCUGUUUGC	MIMAT0025613	mature miRNA|Qualified Repeats:A=3/3	standard	gga-miR-6553-5p
693	gga-miR-6554-3p	6.18615	10.1319	0.541463						experimental		UGCUGUGUGGUUUAAGGAUACU	MIMAT0025616	mature miRNA|Qualified Repeats:A=3/3	standard	gga-miR-6554-3p
694	gga-miR-6554-5p	4.28192	11.1236	0.700262						experimental		UGUUUUUACAUUACACAGCAUA	MIMAT0025615	mature miRNA|Qualified Repeats:A=3/3	standard	gga-miR-6554-5p
695	gga-miR-6555-3p	10.5683	10.5058	0.314409						experimental		AAUGUGGCCUCAACAGAGCAG	MIMAT0025620	mature miRNA|Qualified Repeats:A=3/3	standard	gga-miR-6555-3p
696	gga-miR-6555-5p	14.0972	10.6308	0.184787						experimental		GAUCUGCAGAGCCCACAACUAG	MIMAT0025619	mature miRNA|Qualified Repeats:A=3/3	standard	gga-miR-6555-5p
697	gga-miR-6556-3p	9.48439	11.6986	0.417494						experimental		GGCGGCGGUCCGAGCAGCUCCC	MIMAT0025622	mature miRNA|Qualified Repeats:A=3/3	standard	gga-miR-6556-3p
698	gga-miR-6556-5p	9.56328	10.6644	0.369823						experimental		AAGGCUGCUCGGCCCGCGCUGC	MIMAT0025621	mature miRNA|Qualified Repeats:A=3/3	standard	gga-miR-6556-5p
699	gga-miR-6557-3p	9.34676	9.89599	0.344883						experimental		CGCGCCGAUUGUCUCCUCCGGGCAC	MIMAT0025829	mature miRNA|Qualified Repeats:A=3/3	standard	gga-miR-6557-3p
700	gga-miR-6557-5p	14.2208	12.3916	0.251098						experimental		CCGGAGGAGCCCGGCGCUGC	MIMAT0025828	mature miRNA|Qualified Repeats:A=3/3	standard	gga-miR-6557-5p
701	gga-miR-6558-3p	4.56431	10.2402	0.655774						experimental		AGGCCUUCUUGCGUAGCACUUGA	MIMAT0025624	mature miRNA|Qualified Repeats:A=3/3	standard	gga-miR-6558-3p
702	gga-miR-6558-5p	6.625	10.7899	0.539187						experimental		AAGUGAAACGUUGAGGUGGCUUGU	MIMAT0025623	mature miRNA|Qualified Repeats:A=3/3	standard	gga-miR-6558-5p
703	gga-miR-6559-3p	7.05873	9.27994	0.446841						experimental		AGAGUUGACUCUUCCUUGCAGU	MIMAT0025626	mature miRNA|Qualified Repeats:A=3/3	standard	gga-miR-6559-3p
704	gga-miR-6559-5p	7.00371	10.1686	0.490946						experimental		UGGGAGAAAGAGUCAUUACCUGA	MIMAT0025625	mature miRNA|Qualified Repeats:A=3/3	standard	gga-miR-6559-5p
705	gga-miR-6560-3p	22.6324	10.0548	0.0243829						experimental		UACCAGGAUGGACCGCUGCACACC	MIMAT0025628	mature miRNA|Qualified Repeats:A=3/3	standard	gga-miR-6560-3p
706	gga-miR-6560-5p	7.63346	10.3009	0.458634						experimental		UGUGUUGCUCCAUACUGUGGUCU	MIMAT0025627	mature miRNA|Qualified Repeats:A=3/3	standard	gga-miR-6560-5p
707	gga-miR-6561-3p	7.88663	9.42105	0.402491						experimental		GGGAGCCCAGAACUGGAAACAG	MIMAT0025630	mature miRNA|Qualified Repeats:A=3/3	standard	gga-miR-6561-3p
708	gga-miR-6561-5p	10.8451	9.06829	0.231692						experimental		UCUUUCCAGGCAGGAGCUCCCU	MIMAT0025629	mature miRNA|Qualified Repeats:A=3/3	standard	gga-miR-6561-5p
709	gga-miR-6562-3p	8.54508	11.2083	0.4458						experimental		UCAGUCAUUUCUUGCUCUCUGU	MIMAT0025833	mature miRNA|Qualified Repeats:A=3/3	standard	gga-miR-6562-3p
710	gga-miR-6562-5p	12.259	12.4078	0.323117						experimental		AGGGGAAAGGAAUGUGCUGUGG	MIMAT0025832	mature miRNA|Qualified Repeats:A=3/3	standard	gga-miR-6562-5p
711	gga-miR-6563-3p	6.87725	12.4834	0.58167						experimental		ACUGGGCACACUGUGACUGGCUAC	MIMAT0025835	mature miRNA|Qualified Repeats:A=3/3	standard	gga-miR-6563-3p
712	gga-miR-6563-5p	4.19119	9.52626	0.659944						experimental		GUUGGUCGGUUGUGCUUAGAGA	MIMAT0025834	mature miRNA|Qualified Repeats:A=3/3	standard	gga-miR-6563-5p
713	gga-miR-6564-3p	36.1439	12.4524	0.00369908						experimental		UGGACGGAGGAAGCGCGGGCAG	MIMAT0025634	mature miRNA|Qualified Repeats:A=3/3	standard	gga-miR-6564-3p
714	gga-miR-6564-5p	5.104	9.49468	0.590854						experimental		CGCCGUGCUUUCUCCCGCCGU	MIMAT0025633	mature miRNA|Qualified Repeats:A=3/3	standard	gga-miR-6564-5p
715	gga-miR-6565-3p	3.28992	11.5381	0.898945						experimental		UCUGUGCUUGUGUACUCAUAG	MIMAT0025636	mature miRNA|Qualified Repeats:A=3/3	standard	gga-miR-6565-3p
716	gga-miR-6565-5p	7.06218	8.65806	0.414656						experimental		AUGAGAUAGCAAAGCACACUUC	MIMAT0025635	mature miRNA|Qualified Repeats:A=3/3	standard	gga-miR-6565-5p
717	gga-miR-6566-3p	7.948	11.5761	0.492316						experimental		CAGCAGGCCAUGGGGUCGCAG	MIMAT0025638	mature miRNA|Qualified Repeats:A=3/3	standard	gga-miR-6566-3p
718	gga-miR-6566-5p	2.37283	9.66496	0.927849						experimental		GAGGCCCGAUGUGUCAUUCCU	MIMAT0025637	mature miRNA|Qualified Repeats:A=3/3	standard	gga-miR-6566-5p
719	gga-miR-6567-3p	19.0101	9.90382	0.0549086						experimental		GGCAGCGCGGAGCGGAGCUUU	MIMAT0025640	mature miRNA|Qualified Repeats:A=3/3	standard	gga-miR-6567-3p
720	gga-miR-6567-5p	4.48735	9.12627	0.622912						experimental		AGCUCCGAACUCGCGGUGCCCG	MIMAT0025639	mature miRNA|Qualified Repeats:A=3/3	standard	gga-miR-6567-5p
721	gga-miR-6568-3p	4.40954	10.1595	0.664244						experimental		ACAACCAAGAUGGCGCCCGGGC	MIMAT0025644	mature miRNA|Qualified Repeats:A=3/3	standard	gga-miR-6568-3p
722	gga-miR-6568-5p	2.70769	8.48185	0.768921						experimental		GCGGCCGCCAUCUUGCUUGCG	MIMAT0025643	mature miRNA|Qualified Repeats:A=3/3	standard	gga-miR-6568-5p
723	gga-miR-6569-3p	4.31497	8.88571	0.627223						experimental		CUUGAGUUACGGACUGGGGUUGG	MIMAT0025646	mature miRNA|Qualified Repeats:A=3/3	standard	gga-miR-6569-3p
724	gga-miR-6569-5p	0.530794	9.0277	1						experimental		GCCCUGUUGGACUAACGGCGUUG	MIMAT0025645	mature miRNA|Qualified Repeats:A=3/3	standard	gga-miR-6569-5p
725	gga-miR-6570-3p	0.512262	9.11461	1						experimental		AGAGGAGAGCCUGUGGGCCAGA	MIMAT0025648	mature miRNA|Qualified Repeats:A=3/3	standard	gga-miR-6570-3p
726	gga-miR-6570-5p	0.0985146	9.07619	1						experimental		AGGACCCACUGGAUCUGCAUCUUC	MIMAT0025647	mature miRNA|Qualified Repeats:A=3/3	standard	gga-miR-6570-5p
727	gga-miR-6571-3p	0.372184	10.3786	1						experimental		UGAGAGACCACAUACAGCUUUGAAA	MIMAT0025650	mature miRNA|Qualified Repeats:A=3/3	standard	gga-miR-6571-3p
728	gga-miR-6571-5p	0.01	8.84262	1						experimental		GUAAAGCUGUUUGGAUCUUCAG	MIMAT0025649	mature miRNA|Qualified Repeats:A=3/3	standard	gga-miR-6571-5p
729	gga-miR-6572-3p	0.01	8.81751	1						experimental		AGAUGGACAGAUAGGGUGAGGA	MIMAT0025652	mature miRNA|Qualified Repeats:A=3/3	standard	gga-miR-6572-3p
730	gga-miR-6572-5p	0.0669312	8.69298	1						experimental		UUUUCCCUCUCUGUGCAGUUCUG	MIMAT0025651	mature miRNA|Qualified Repeats:A=3/3	standard	gga-miR-6572-5p
731	gga-miR-6573-3p	0.879379	8.92852	1						experimental		GGAGGCACUCUGACUUCUCGGA	MIMAT0025654	mature miRNA|Qualified Repeats:A=3/3	standard	gga-miR-6573-3p
732	gga-miR-6573-5p	1.48123	8.97222	0.980022						experimental		UGGAGAAGUGAGGGGCUCUCUG	MIMAT0025653	mature miRNA|Qualified Repeats:A=3/3	standard	gga-miR-6573-5p
733	gga-miR-6574-3p	2.09674	9.76435	0.829964						experimental		UGUCUGUAGAAAAGACAGGAUGU	MIMAT0025656	mature miRNA|Qualified Repeats:A=3/3	standard	gga-miR-6574-3p
734	gga-miR-6574-5p	0.944838	8.14867	0.95492						experimental		AUUCCUUGUCUUUUCUGAAGA	MIMAT0025655	mature miRNA|Qualified Repeats:A=3/3	standard	gga-miR-6574-5p
735	gga-miR-6575-3p	0.342342	7.7896	1						experimental		GAGUUUUCCCAGGCUGAUGUCA	MIMAT0025658	mature miRNA|Qualified Repeats:A=3/3	standard	gga-miR-6575-3p
736	gga-miR-6575-5p	1.00134	8.7808	1						experimental		UUGUCAGCUUGGGGAAGCUCUU	MIMAT0025657	mature miRNA|Qualified Repeats:A=3/3	standard	gga-miR-6575-5p
737	gga-miR-6576-3p	0.01	8.98742	1						experimental		AGUGUCUGUAUUCCCUUGAG	MIMAT0025660	mature miRNA|Qualified Repeats:A=3/3	standard	gga-miR-6576-3p
738	gga-miR-6576-5p	0.01	9.54134	1						experimental		UCAUGGUUGUAUCUGAACACUUU	MIMAT0025659	mature miRNA|Qualified Repeats:A=3/3	standard	gga-miR-6576-5p
739	gga-miR-6577-3p	0.01	9.25976	1						experimental		AGAGACUGGGUAUAGGAGGGU	MIMAT0025662	mature miRNA|Qualified Repeats:A=3/3	standard	gga-miR-6577-3p
740	gga-miR-6577-5p	0.01	9.2733	1						experimental		CAUCUUCUACUCUGUUUUCUUCU	MIMAT0025661	mature miRNA|Qualified Repeats:A=3/3	standard	gga-miR-6577-5p
741	gga-miR-6578-3p	0.01	11.0563	1						experimental		GGGCACUCUGCUGACCGCUUGGC	MIMAT0025664	mature miRNA|Qualified Repeats:A=3/3	standard	gga-miR-6578-3p
742	gga-miR-6578-5p	0.132465	8.57294	1						experimental		CAGCUGUGGCAGAGUUCUCCA	MIMAT0025663	mature miRNA|Qualified Repeats:A=3/3	standard	gga-miR-6578-5p
743	gga-miR-6579-3p	1.03914	8.4912	1						experimental		AGAGGCAUUUCACAGCGUAACA	MIMAT0025666	mature miRNA|Qualified Repeats:A=3/3	standard	gga-miR-6579-3p
744	gga-miR-6579-5p	1.80684	10.1323	0.968009						experimental		CAACGCCGUGCAACGCACCUG	MIMAT0025665	mature miRNA|Qualified Repeats:A=3/3	standard	gga-miR-6579-5p
745	gga-miR-6580-3p	1.29605	9.93545	1						experimental		GUGCAUAUUGGAGGCAAUGAUCU	MIMAT0025668	mature miRNA|Qualified Repeats:A=3/3	standard	gga-miR-6580-3p
746	gga-miR-6580-5p	1.70935	9.15109	0.887797						experimental		AGAAUUGACUUCAGUGCUGACU	MIMAT0025667	mature miRNA|Qualified Repeats:A=3/3	standard	gga-miR-6580-5p
747	gga-miR-6581-3p	1.6479	10.0047	0.881207						experimental		UGUCUCCCUGGUGGGCUUUUU	MIMAT0025670	mature miRNA|Qualified Repeats:A=3/3	standard	gga-miR-6581-3p
748	gga-miR-6581-5p	81.2826	15.8239	2.7912e-07						experimental		AGUGAGCUCAGAGGAGGACUGGG	MIMAT0025669	mature miRNA|Qualified Repeats:A=3/3	standard	gga-miR-6581-5p
749	gga-miR-6582-3p	0.679052	10.6778	1						experimental		CACUCUGGGUGUUUCUCUUGCAG	MIMAT0025672	mature miRNA|Qualified Repeats:A=3/3	standard	gga-miR-6582-3p
750	gga-miR-6582-5p	0.0491316	9.34772	1						experimental		UUAGAGAGACACUCAUAGAG	MIMAT0025671	mature miRNA|Qualified Repeats:A=3/3	standard	gga-miR-6582-5p
751	gga-miR-6583-5p	30.3065	12.9028	0.0188246						experimental		AGAGGAGCUGGGAGGAUG	MIMAT0025673	mature miRNA|Qualified Repeats:A=3/3	standard	gga-miR-6583-5p
752	gga-miR-6584-5p	0.197788	11.2801	1						experimental		UCUGGAAGUUCUGCAGAUGAUGA	MIMAT0025675	mature miRNA|Qualified Repeats:A=3/3	standard	gga-miR-6584-5p
753	gga-miR-6585-5p	0.246592	10.1815	1						experimental		AAUCAGAACGUGCUGUGAGCU	MIMAT0025676	mature miRNA|Qualified Repeats:A=3/3	standard	gga-miR-6585-5p
754	gga-miR-6586-5p	0.01	9.962	1						experimental		UGCUGCCAGAUAGAAGUUCACCU	MIMAT0025677	mature miRNA|Qualified Repeats:A=3/3	standard	gga-miR-6586-5p
755	gga-miR-6587-3p	1.74153	10.0496	0.956313						experimental		UGCUGGAAGUGGUGCUGGAGGCU	MIMAT0025679	mature miRNA|Qualified Repeats:A=3/3	standard	gga-miR-6587-3p
756	gga-miR-6587-5p	1.2837	9.36944	0.986765						experimental		UCUCCAGCGCAAACCUCACGCAG	MIMAT0025678	mature miRNA|Qualified Repeats:A=3/3	standard	gga-miR-6587-5p
757	gga-miR-6588-3p	11.9878	11.2081	0.284788						experimental		UUGCUGGGCUGGGGGAAGAGGAU	MIMAT0025680	mature miRNA|Qualified Repeats:A=3/3	standard	gga-miR-6588-3p
758	gga-miR-6589-5p	1.54896	10.8305	0.945993						experimental		UGAUGGAGAUGGUGUGAAGCAGA	MIMAT0025681	mature miRNA|Qualified Repeats:A=3/3	standard	gga-miR-6589-5p
759	gga-miR-6590-3p	2.60906	10.4063	0.839695						experimental		UUACUUCUGUUCCUGAUCAUCA	MIMAT0025683	mature miRNA|Qualified Repeats:A=3/3	standard	gga-miR-6590-3p
760	gga-miR-6590-5p	0.164577	10.4946	1						experimental		UGGGAUCAGGUGCUGAAAUAAGA	MIMAT0025682	mature miRNA|Qualified Repeats:A=3/3	standard	gga-miR-6590-5p
761	gga-miR-6591-3p	8.91249	9.72839	0.359567						experimental		GCAGCCCGACGGACCGGCU	MIMAT0025684	mature miRNA|Qualified Repeats:A=3/3	standard	gga-miR-6591-3p
762	gga-miR-6592-3p	4.66155	11.1848	0.707629						experimental		AGCGUCUCCCGCCUGACGGCC	MIMAT0025685	mature miRNA|Qualified Repeats:A=3/3	standard	gga-miR-6592-3p
763	gga-miR-6593-3p	0.5385	10.364	0.975648						experimental		CGAGCUCUGUCCCUGCAG	MIMAT0025687	mature miRNA|Qualified Repeats:A=3/3	standard	gga-miR-6593-3p
764	gga-miR-6593-5p	5.46032	11.5155	0.635357						experimental		UGCUGGGAGGGCUCUGUGCGGCU	MIMAT0025686	mature miRNA|Qualified Repeats:A=3/3	standard	gga-miR-6593-5p
765	gga-miR-6594-5p	1.21288	11.4732	0.974725						experimental		UGGGGGUGGCGUGAGUUGUGG	MIMAT0025688	mature miRNA|Qualified Repeats:A=3/3	standard	gga-miR-6594-5p
766	gga-miR-6595-5p	0.01	10.7085	1						experimental		UGAGAUGAUGAAUCCUUUCUGAUCA	MIMAT0025689	mature miRNA|Qualified Repeats:A=3/3	standard	gga-miR-6595-5p
767	gga-miR-6596-3p	0.62042	10.7038	1						experimental		CGGAGCUCGGACGGCGUCCCGA	MIMAT0025691	mature miRNA|Qualified Repeats:A=3/3	standard	gga-miR-6596-3p
768	gga-miR-6596-5p	1.40447	10.6595	0.97825						experimental		GCCGAGCCCGGGCCUUCCC	MIMAT0025690	mature miRNA|Qualified Repeats:A=3/3	standard	gga-miR-6596-5p
769	gga-miR-6597-3p	2.41862	12.2756	0.897646						experimental		CCUUCCCUGACGUAGAGGCCGGCC	MIMAT0025692	mature miRNA|Qualified Repeats:A=3/3	standard	gga-miR-6597-3p
770	gga-miR-6598-5p	3.04664	10.638	0.870127						experimental		UGCAGCAAGGGAGAAGUCUGC	MIMAT0025693	mature miRNA|Qualified Repeats:A=3/3	standard	gga-miR-6598-5p
771	gga-miR-6599-3p	5.86313	12.7687	0.665838						experimental		UGACGGAUCCUGGCUCCCUCCG	MIMAT0025837	mature miRNA|Qualified Repeats:A=3/3	standard	gga-miR-6599-3p
772	gga-miR-6599-5p	0.804405	9.57074	0.997728						experimental		AAGGGAGGCUCCGGUCCGCUCUGA	MIMAT0025836	mature miRNA|Qualified Repeats:A=3/3	standard	gga-miR-6599-5p
773	gga-miR-6600-3p	0.640611	10.1167	1						experimental		UGCAGUGAGACGGGCUCCCACAU	MIMAT0025694	mature miRNA|Qualified Repeats:A=3/3	standard	gga-miR-6600-3p
774	gga-miR-6601-3p	3.48061	10.0019	0.727828						experimental		GAUGUCUGUGGCUCUGGGCAG	MIMAT0025695	mature miRNA|Qualified Repeats:A=3/3	standard	gga-miR-6601-3p
775	gga-miR-6602-5p	1.70807	8.7284	0.950592						experimental		ACAGGGAUUGCAGAGGUUGGAG	MIMAT0025696	mature miRNA|Qualified Repeats:A=3/3	standard	gga-miR-6602-5p
776	gga-miR-6603-3p	0.01	9.05149	1						experimental		AAGGACAAGAGGAAAUGGUUUCA	MIMAT0025697	mature miRNA|Qualified Repeats:A=3/3	standard	gga-miR-6603-3p
777	gga-miR-6604-5p	0.01	10.4292	1						experimental		UGGCACGGUGCUAGGGAUUUCUGU	MIMAT0025698	mature miRNA|Qualified Repeats:A=3/3	standard	gga-miR-6604-5p
778	gga-miR-6605-5p	0.01	9.97102	1						experimental		ACUGCAGAGCUUCUUGAACAAGA	MIMAT0025699	mature miRNA|Qualified Repeats:A=3/3	standard	gga-miR-6605-5p
779	gga-miR-6606-5p	344.097	24.4379	0						experimental		GAGGAGCGGGAGGAGCGGGA	MIMAT0025700	mature miRNA|Qualified Repeats:A=3/3	standard	gga-miR-6606-5p
780	gga-miR-6607-5p	0.01	9.86366	1						experimental		GGUUGGUGUGGGAAGUGAGGAUGG	MIMAT0025701	mature miRNA|Qualified Repeats:A=3/3	standard	gga-miR-6607-5p
781	gga-miR-6608-3p	43.8933	15.1109	0.00367329						experimental		AGCACUGCAAGAGGGAGAGAGAU	MIMAT0025703	mature miRNA|Qualified Repeats:A=3/3	standard	gga-miR-6608-3p
782	gga-miR-6608-5p	1.91097	9.79717	0.95368						experimental		UGAUGGGGAAUGAAGAUGAA	MIMAT0025702	mature miRNA|Qualified Repeats:A=3/3	standard	gga-miR-6608-5p
783	gga-miR-6609-3p	1.12069	14.6637	0.939076						experimental		ACAGCCCCUGUGCUCUGACCGCA	MIMAT0025704	mature miRNA|Qualified Repeats:A=3/3	standard	gga-miR-6609-3p
784	gga-miR-6610-3p	0.428761	9.26243	1						experimental		UGGGUGGCUUUGGAGAUAUGGA	MIMAT0025705	mature miRNA|Qualified Repeats:A=3/3	standard	gga-miR-6610-3p
785	gga-miR-6611-5p	0.568945	9.8858	1						experimental		UGCUGGAUCCAGUGACACUUCA	MIMAT0025706	mature miRNA|Qualified Repeats:A=3/3	standard	gga-miR-6611-5p
786	gga-miR-6612-5p	3.1072	12.4191	0.838043						experimental		ACCACAGGGCACCACCAUGCUG	MIMAT0025707	mature miRNA|Qualified Repeats:A=3/3	standard	gga-miR-6612-5p
787	gga-miR-6613-3p	1.81459	9.76105	1						experimental		ACACUGAGCUGGAAGAAUCAUG	MIMAT0025708	mature miRNA|Qualified Repeats:A=3/3	standard	gga-miR-6613-3p
788	gga-miR-6614-3p	22.9436	11.8676	0.0531846						experimental		ACAGGACAGCGAGAAGGC	MIMAT0025709	mature miRNA|Qualified Repeats:A=3/3	standard	gga-miR-6614-3p
789	gga-miR-6615-3p	7.72017	10.363	0.456259						experimental		UGGCACUGAUGUGUUCUCCACA	MIMAT0025711	mature miRNA|Qualified Repeats:A=3/3	standard	gga-miR-6615-3p
790	gga-miR-6615-5p	11.9997	9.86616	0.223861						experimental		UUGGGGACACCAUCAGAACAGCCA	MIMAT0025710	mature miRNA|Qualified Repeats:A=3/3	standard	gga-miR-6615-5p
791	gga-miR-6616-5p	8.75291	10.3805	0.399082						experimental		GCUCUGUGAUGGCUAGCUGAGA	MIMAT0025712	mature miRNA|Qualified Repeats:A=3/3	standard	gga-miR-6616-5p
792	gga-miR-6617-3p	7.32462	10.9181	0.502277						experimental		UGUUUCAGAGCAGGUCAGUCGUU	MIMAT0025713	mature miRNA|Qualified Repeats:A=3/3	standard	gga-miR-6617-3p
793	gga-miR-6618-5p	10.5515	10.3527	0.308077						experimental		AGAGGCUGCUGUUCCUCUCCUG	MIMAT0025714	mature miRNA|Qualified Repeats:A=3/3	standard	gga-miR-6618-5p
794	gga-miR-6619-5p	17.777	10.507	0.0906417						experimental		AGGAGAAGUGACGGAGCAGUGC	MIMAT0025715	mature miRNA|Qualified Repeats:A=3/3	standard	gga-miR-6619-5p
795	gga-miR-6620-5p	11.6726	10.3322	0.258559						experimental		AGAGAUGGAAGCGCUGCGCACGG	MIMAT0025716	mature miRNA|Qualified Repeats:A=3/3	standard	gga-miR-6620-5p
796	gga-miR-6621-5p	10.5718	11.0108	0.336959						experimental		ACAGGGAUUACAGGGCUCUGA	MIMAT0025718	mature miRNA|Qualified Repeats:A=3/3	standard	gga-miR-6621-5p
797	gga-miR-6622-3p	14.7708	11.7772	0.209744						experimental		UGUGGGGACAUUUCUGUGGCAUU	MIMAT0025825	mature miRNA|Qualified Repeats:A=3/3	standard	gga-miR-6622-3p
798	gga-miR-6623-3p	7.5813	10.8436	0.484429						experimental		ACAGCUGGAGACCAUCUUUUCA	MIMAT0025719	mature miRNA|Qualified Repeats:A=3/3	standard	gga-miR-6623-3p
799	gga-miR-6624-3p	13.5493	12.5635	0.280794						experimental		UCCAGGGAAGGGCUUCUGUUU	MIMAT0025720	mature miRNA|Qualified Repeats:A=3/3	standard	gga-miR-6624-3p
800	gga-miR-6625-5p	5.37972	11.027	0.62562						experimental		UGGGGGAACUGGAAGCAAGAGU	MIMAT0025721	mature miRNA|Qualified Repeats:A=3/3	standard	gga-miR-6625-5p
801	gga-miR-6626-5p	30.8126	9.70566	0.00149886						experimental		AGGAGAGAGAAGGGUUGCU	MIMAT0025722	mature miRNA|Qualified Repeats:A=3/3	standard	gga-miR-6626-5p
802	gga-miR-6627-3p	8.00263	9.69672	0.409176						experimental		GGAAUGAAGGUGAUGCUGUGGA	MIMAT0025723	mature miRNA|Qualified Repeats:A=3/3	standard	gga-miR-6627-3p
803	gga-miR-6628-3p	11.5783	12.4768	0.353382						experimental		CAGAAGUCGUGGCCUGGCACA	MIMAT0025724	mature miRNA|Qualified Repeats:A=3/3	standard	gga-miR-6628-3p
804	gga-miR-6629-5p	9.09794	10.1051	0.367914						experimental		CUGGGAACUUGAGGCAGCUGUUGAGU	MIMAT0025725	mature miRNA|Qualified Repeats:A=3/3	standard	gga-miR-6629-5p
805	gga-miR-6630-3p	8.22169	10.8462	0.448406						experimental		CUGCACAAACCGAAGGCUUUUU	MIMAT0025726	mature miRNA|Qualified Repeats:A=3/3	standard	gga-miR-6630-3p
806	gga-miR-6631-5p	12.6173	9.20403	0.170396						experimental		GAAGAGAAUGCUGUGGUUCUGC	MIMAT0025727	mature miRNA|Qualified Repeats:A=3/3	standard	gga-miR-6631-5p
807	gga-miR-6632-5p	20.5412	10.1743	0.0434815						experimental		AGAGAUGAGAGGAGUGGAUGACAGC	MIMAT0025728	mature miRNA|Qualified Repeats:A=3/3	standard	gga-miR-6632-5p
808	gga-miR-6633-5p	7.16987	9.92107	0.469841						experimental		AGAGGAAACUAUGGCUGACUGU	MIMAT0025729	mature miRNA|Qualified Repeats:A=3/3	standard	gga-miR-6633-5p
809	gga-miR-6634-5p	9.06721	12.2045	0.457491						experimental		UCUCAGGGUUCUGAAGGAGCUGGC	MIMAT0025730	mature miRNA|Qualified Repeats:A=3/3	standard	gga-miR-6634-5p
810	gga-miR-6635-5p	6.57216	11.7365	0.575473						experimental		GUGAAGGAUCAGAACAGCGUGCUU	MIMAT0025731	mature miRNA|Qualified Repeats:A=3/3	standard	gga-miR-6635-5p
811	gga-miR-6637-3p	4.53145	10.1008	0.653682						experimental		GCUGGGCUGUGCCUGCAAUCGGU	MIMAT0025733	mature miRNA|Qualified Repeats:A=3/3	standard	gga-miR-6637-3p
812	gga-miR-6639-5p	5.99138	11.2743	0.595105						experimental		UACAGAACUUCGGCAUGAUUGCU	MIMAT0025735	mature miRNA|Qualified Repeats:A=3/3	standard	gga-miR-6639-5p
813	gga-miR-6640-5p	0.0918102	8.94008	1						experimental		UCUGGAAUUGUAGUAGAGUGUAU	MIMAT0025736	mature miRNA|Qualified Repeats:A=3/3	standard	gga-miR-6640-5p
814	gga-miR-6641-3p	6.28838	11.2724	0.576917						experimental		CUGCUGGGAGAAAAAAGCUAU	MIMAT0025738	mature miRNA|Qualified Repeats:A=3/3	standard	gga-miR-6641-3p
815	gga-miR-6641-5p	0.594919	8.53351	0.968023						experimental		ACAGCUUUUUUAUUUCCAGUUA	MIMAT0025737	mature miRNA|Qualified Repeats:A=3/3	standard	gga-miR-6641-5p
816	gga-miR-6642-3p	13.9599	11.7667	0.235439						experimental		CGGGCGGCCGUCGGGGAAAGCGG	MIMAT0025740	mature miRNA|Qualified Repeats:A=3/3	standard	gga-miR-6642-3p
817	gga-miR-6642-5p	7.44282	10.5828	0.481845						experimental		UUCCCCGACGGCCGAGCGGGCC	MIMAT0025739	mature miRNA|Qualified Repeats:A=3/3	standard	gga-miR-6642-5p
818	gga-miR-6643-5p	152.125	16.6217	0						experimental		CCAGGGCUGGCAGGGGAGGGU	MIMAT0025741	mature miRNA|Qualified Repeats:A=3/3	standard	gga-miR-6643-5p
819	gga-miR-6644-3p	7.63844	9.46978	0.419861						experimental		GGGGCUAAGAUGGUACAGCGGA	MIMAT0025745	mature miRNA|Qualified Repeats:A=3/3	standard	gga-miR-6644-3p
820	gga-miR-6645-5p	20.8462	10.2358	0.0416772						experimental		UGGGAGGUAGCAGUGGUGGUGA	MIMAT0025742	mature miRNA|Qualified Repeats:A=3/3	standard	gga-miR-6645-5p
821	gga-miR-6646-3p	12.4931	10.866	0.250219						experimental		UCUGGUGGUAGCAGCUGGAAGG	MIMAT0025743	mature miRNA|Qualified Repeats:A=3/3	standard	gga-miR-6646-3p
822	gga-miR-6647-5p	5.93448	8.5012	0.485102						experimental		CGCUCUGGCCAUGUGACGCAGCU	MIMAT0025744	mature miRNA|Qualified Repeats:A=3/3	standard	gga-miR-6647-5p
823	gga-miR-6648-3p	6.23943	10.7543	0.561767						experimental		UCCGGCAUUCUGAACGCUCCU	MIMAT0025747	mature miRNA|Qualified Repeats:A=3/3	standard	gga-miR-6648-3p
824	gga-miR-6648-5p	16.3854	22.8799	0.473872						experimental		AGGAGCGUUCAGAAUGCCGGUG	MIMAT0025746	mature miRNA|Qualified Repeats:A=3/3	standard	gga-miR-6648-5p
825	gga-miR-6649-3p	2.09837	10.725	0.917099						experimental		UGCUGGCAGUGCUGUGGUAGUG	MIMAT0025749	mature miRNA|Qualified Repeats:A=3/3	standard	gga-miR-6649-3p
826	gga-miR-6649-5p	0.107774	9.30508	1						experimental		UUUAUCACAUCAAUGCCAAGCAG	MIMAT0025748	mature miRNA|Qualified Repeats:A=3/3	standard	gga-miR-6649-5p
827	gga-miR-6650-5p	8.13031	11.0023	0.459898						experimental		AGCCAGCAGAAGAGCAACUGGGCA	MIMAT0025750	mature miRNA|Qualified Repeats:A=3/3	standard	gga-miR-6650-5p
828	gga-miR-6651-5p	16.6903	20.1263	0.406918						experimental		ACCAGGUUGCCUAAGGAGGGG	MIMAT0025751	mature miRNA|Qualified Repeats:A=2/3	standard	gga-miR-6651-5p
829	gga-miR-6652-5p	6.97306	8.6868	0.422107						experimental		UGGGUGUAUGUGGGACAGCUC	MIMAT0025752	mature miRNA|Qualified Repeats:A=3/3	standard	gga-miR-6652-5p
830	gga-miR-6653-3p	25.6143	15.4579	0.097491						experimental		CGCGGGAUGCAGAGCAGGCGC	MIMAT0025754	mature miRNA|Qualified Repeats:A=3/3	standard	gga-miR-6653-3p
831	gga-miR-6654-3p	11.7639	14.46	0.415877						experimental		UCAGCACUGGGGCUGAGCUGGCA	MIMAT0025755	mature miRNA|Qualified Repeats:A=3/3	standard	gga-miR-6654-3p
832	gga-miR-6655-5p	5.41492	9.80592	0.580781						experimental		UCUGCUAGGAGGCUGUGUAUCCU	MIMAT0025756	mature miRNA|Qualified Repeats:A=3/3	standard	gga-miR-6655-5p
833	gga-miR-6656-5p	9.775	10.9357	0.371363						experimental		UGCAGGGCGAGUAGAGAAAGGCAU	MIMAT0025757	mature miRNA|Qualified Repeats:A=3/3	standard	gga-miR-6656-5p
834	gga-miR-6657-3p	25.0877	13.3989	0.0611386						experimental		ACAUGGUGGGAGAAGGGUGAC	MIMAT0025758	mature miRNA|Qualified Repeats:A=3/3	standard	gga-miR-6657-3p
835	gga-miR-6658-3p	26.7503	12.6281	0.0341367						experimental		CAUGGACGGGGGAAGGAGAUAGC	MIMAT0025759	mature miRNA|Qualified Repeats:A=3/3	standard	gga-miR-6658-3p
836	gga-miR-6659-3p	6.07888	10.6269	0.567278						experimental		UUUGGCUGCCAUCGGACCUGGU	MIMAT0025760	mature miRNA|Qualified Repeats:A=3/3	standard	gga-miR-6659-3p
837	gga-miR-6660-3p	3.12381	10.8447	0.814682						experimental		UCUGACAUGGCUCUGCUCCGCAGU	MIMAT0025761	mature miRNA|Qualified Repeats:A=3/3	standard	gga-miR-6660-3p
838	gga-miR-6661-5p	0.01	10.608	1						experimental		AGGGCUGCAGCAUGCAGAAGCU	MIMAT0025762	mature miRNA|Qualified Repeats:A=3/3	standard	gga-miR-6661-5p
839	gga-miR-6662-3p	0.685172	9.82788	1						experimental		AAUGGUUGACCAGUGGCUGAAC	MIMAT0025763	mature miRNA|Qualified Repeats:A=3/3	standard	gga-miR-6662-3p
840	gga-miR-6663-5p	2.20709	14.2472	0.876881						experimental		AUUGCUGUGUGAGGAGUGCUG	MIMAT0025764	mature miRNA|Qualified Repeats:A=3/3	standard	gga-miR-6663-5p
841	gga-miR-6664-3p	1.27704	8.06189	0.933651						experimental		CAGGAAUGGUGCUGGAGGCUGA	MIMAT0025765	mature miRNA|Qualified Repeats:A=3/3	standard	gga-miR-6664-3p
842	gga-miR-6665-5p	0.990403	8.08143	0.940151						experimental		UGCCUGAAGGAUUUUGAUGCCC	MIMAT0025766	mature miRNA|Qualified Repeats:A=3/3	standard	gga-miR-6665-5p
843	gga-miR-6666-3p	20.947	10.1532	0.0390912						experimental		UCGGGUGAUGAGGACAGGAGGA	MIMAT0025767	mature miRNA|Qualified Repeats:A=3/3	standard	gga-miR-6666-3p
844	gga-miR-6667-5p	10.7834	15.965	0.499367						experimental		AGGGAAGGUGGCAAGCAUGUU	MIMAT0025768	mature miRNA|Qualified Repeats:A=3/3	standard	gga-miR-6667-5p
845	gga-miR-6668-3p	1.09708	8.38839	1						experimental		UGGAAUCGUGGAAUAGCUUGGGU	MIMAT0025769	mature miRNA|Qualified Repeats:A=3/3	standard	gga-miR-6668-3p
846	gga-miR-6669-3p	2.98381	10.9781	0.785764						experimental		UUGCAGCCUGGCCGUAUCUCAG	MIMAT0025771	mature miRNA|Qualified Repeats:A=3/3	standard	gga-miR-6669-3p
847	gga-miR-6669-5p	4.14837	9.93732	0.676327						experimental		GGUGAUACGGGAGCAAGGCUGCAU	MIMAT0025770	mature miRNA|Qualified Repeats:A=2/3	standard	gga-miR-6669-5p
848	gga-miR-6670-5p	0.01	9.7679	1						experimental		GUGGAAUGAUGAUCUAUAUUCUGAGU	MIMAT0025772	mature miRNA|Qualified Repeats:A=3/3	standard	gga-miR-6670-5p
849	gga-miR-6671-5p	2.18857	9.99717	0.844462						experimental		UGUCCUGGAGUCUCGUGCACAC	MIMAT0025773	mature miRNA|Qualified Repeats:A=3/3	standard	gga-miR-6671-5p
850	gga-miR-6672-3p	0.01	10.0024	1						experimental		UGGGCACAAACUGGAAGACA	MIMAT0025774	mature miRNA|Qualified Repeats:A=3/3	standard	gga-miR-6672-3p
851	gga-miR-6673-3p	0.01	9.78585	1						experimental		ACCUGAGAAUGAGAUGUGCUGU	MIMAT0025775	mature miRNA|Qualified Repeats:A=3/3	standard	gga-miR-6673-3p
852	gga-miR-6674-3p	0.01	9.73235	1						experimental		CAGGUGUCUGUGGCAGCCUCA	MIMAT0025776	mature miRNA|Qualified Repeats:A=3/3	standard	gga-miR-6674-3p
853	gga-miR-6675-3p	0.01	8.90284	1						experimental		UCUCUGGACGUCACGUGUGAGG	MIMAT0025778	mature miRNA|Qualified Repeats:A=3/3	standard	gga-miR-6675-3p
854	gga-miR-6675-5p	0.422736	8.70077	1						experimental		AUACGUGAGGUUCAUUGGGUUC	MIMAT0025777	mature miRNA|Qualified Repeats:A=3/3	standard	gga-miR-6675-5p
855	gga-miR-6676-3p	0.01	8.53936	1						experimental		GCCCAAUGAUGUCUCUGAGGGGG	MIMAT0025779	mature miRNA|Qualified Repeats:A=3/3	standard	gga-miR-6676-3p
856	gga-miR-6677-3p	0.532793	9.72435	1						experimental		UGCUCAGACACGUCAGGAGGA	MIMAT0025781	mature miRNA|Qualified Repeats:A=3/3	standard	gga-miR-6677-3p
857	gga-miR-6677-5p	3.17195	9.93493	0.749505						experimental		CUCACUGCCUGCCCUGAGCACACCA	MIMAT0025780	mature miRNA|Qualified Repeats:A=3/3	standard	gga-miR-6677-5p
858	gga-miR-6678-3p	0.599055	9.60941	0.950289						experimental		UACCUUGGACUUCUGAAGGGCA	MIMAT0025782	mature miRNA|Qualified Repeats:A=3/3	standard	gga-miR-6678-3p
859	gga-miR-6679-5p	0.13221	9.58933	1						experimental		UGGAAGAUAUGGUCAUCACUCUGU	MIMAT0025783	mature miRNA|Qualified Repeats:A=3/3	standard	gga-miR-6679-5p
860	gga-miR-6680-3p	2.13462	8.43681	0.873717						experimental		GUUGCUGAUGAAGAUACUGAAU	MIMAT0025784	mature miRNA|Qualified Repeats:A=3/3	standard	gga-miR-6680-3p
861	gga-miR-6681-5p	0.631023	8.52428	1						experimental		UCUGGAUCGAGAAAUUCAGCAU	MIMAT0025786	mature miRNA|Qualified Repeats:A=3/3	standard	gga-miR-6681-5p
862	gga-miR-6682-3p	9.04389	10.242	0.377195						experimental		UGGAACAAAGUAGGUGGCGUGC	MIMAT0025787	mature miRNA|Qualified Repeats:A=3/3	standard	gga-miR-6682-3p
863	gga-miR-6683-3p	0.481003	10.64	1						experimental		UCAGAGCCUGGGAGUAAACGU	MIMAT0025788	mature miRNA|Qualified Repeats:A=3/3	standard	gga-miR-6683-3p
864	gga-miR-6684-5p	0.01	10.1108	1						experimental		UUUGCUGCACUGAAGAUG	MIMAT0025789	mature miRNA|Qualified Repeats:A=3/3	standard	gga-miR-6684-5p
865	gga-miR-6685-3p	4.18932	24.4715	0.944374						experimental		UGGUGACGCGGGCAUUGCUGC	MIMAT0025791	mature miRNA|Qualified Repeats:A=3/3	standard	gga-miR-6685-3p
866	gga-miR-6685-5p	0.752988	11.0952	1						experimental		CAGCAAUGCACGUGUACUCAG	MIMAT0025790	mature miRNA|Qualified Repeats:A=3/3	standard	gga-miR-6685-5p
867	gga-miR-6686-3p	1.52405	11.6731	0.920654						experimental		AGGGCAAUCCUGGAGACGCUGA	MIMAT0025792	mature miRNA|Qualified Repeats:A=3/3	standard	gga-miR-6686-3p
868	gga-miR-6687-3p	35.8396	13.5064	0.00796143						experimental		AGCGACUGCCGGGAGGGGCUCGC	MIMAT0025793	mature miRNA|Qualified Repeats:A=3/3	standard	gga-miR-6687-3p
869	gga-miR-6688-3p	7.83434	10.4791	0.454664						experimental		UGAGUCACCUGAGGAGGCUUUU	MIMAT0025794	mature miRNA|Qualified Repeats:A=3/3	standard	gga-miR-6688-3p
870	gga-miR-6689-3p	1.70117	9.70648	0.860866						experimental		UGAUGGCGCUCGCAGAACUGCA	MIMAT0025795	mature miRNA|Qualified Repeats:A=3/3	standard	gga-miR-6689-3p
871	gga-miR-6690-5p	6.73568	9.27774	0.467808						experimental		UCAGAAGGGGAUGGCUUUGGCUC	MIMAT0025796	mature miRNA|Qualified Repeats:A=3/3	standard	gga-miR-6690-5p
872	gga-miR-6691-5p	2.63637	10.5952	0.803483						experimental		GUGCAUGAUGAACCUGCUGAGC	MIMAT0025797	mature miRNA|Qualified Repeats:A=3/3	standard	gga-miR-6691-5p
873	gga-miR-6692-5p	10.6175	9.99722	0.288183						experimental		UUUAGUAGUUGAUAGGUGUGUUUGGA	MIMAT0025798	mature miRNA|Qualified Repeats:A=3/3	standard	gga-miR-6692-5p
874	gga-miR-6693-3p	0.239767	10.1462	1						experimental		UUUUCAGUCUGACACAGAACAU	MIMAT0025799	mature miRNA|Qualified Repeats:A=3/3	standard	gga-miR-6693-3p
875	gga-miR-6694-3p	0.0151784	10.9542	1						experimental		UUAAGAGUAGGGAUUCUGUUCC	MIMAT0025800	mature miRNA|Qualified Repeats:A=3/3	standard	gga-miR-6694-3p
876	gga-miR-6695-5p	0.582895	10.5276	1						experimental		UUGGGAAGGAACAAAGCAUGACUU	MIMAT0025801	mature miRNA|Qualified Repeats:A=3/3	standard	gga-miR-6695-5p
877	gga-miR-6696-3p	0.01	10.4918	1						experimental		GGGAGACUUGCCUGAUAACAGCU	MIMAT0025803	mature miRNA|Qualified Repeats:A=3/3	standard	gga-miR-6696-3p
878	gga-miR-6696-5p	1.93064	11.7119	0.899803						experimental		AGCUGUGAUCUCAAGCCCCCAC	MIMAT0025802	mature miRNA|Qualified Repeats:A=3/3	standard	gga-miR-6696-5p
879	gga-miR-6697-5p	0.01	11.3166	1						experimental		UCCAAGAACAGAUGACAUCAGC	MIMAT0025804	mature miRNA|Qualified Repeats:A=3/3	standard	gga-miR-6697-5p
880	gga-miR-6698-3p	1.61266	9.71281	0.881301						experimental		UUAGGAGAGAGUGAGAAGUAAGU	MIMAT0025805	mature miRNA|Qualified Repeats:A=3/3	standard	gga-miR-6698-3p
881	gga-miR-6699-5p	0.909238	9.9078	1						experimental		UGAAGACCUCGUGCAUUGUAGC	MIMAT0025808	mature miRNA|Qualified Repeats:A=3/3	standard	gga-miR-6699-5p
882	gga-miR-6700-3p	0.551846	11.2124	1						experimental		UCACUCUCUAGAACUACUCAAAGG	MIMAT0025810	mature miRNA|Qualified Repeats:A=3/3	standard	gga-miR-6700-3p
883	gga-miR-6700-5p	9.81051	11.0749	0.375677						experimental		CUGGGAUUGUUCAGGAGAGGAGGC	MIMAT0025809	mature miRNA|Qualified Repeats:A=3/3	standard	gga-miR-6700-5p
884	gga-miR-6701-3p	0.01	9.19292	1						experimental		AUUAUUUUACAGACAGAUCGC	MIMAT0025811	mature miRNA|Qualified Repeats:A=3/3	standard	gga-miR-6701-3p
885	gga-miR-6702-5p	1.2503	10.0008	0.92715						experimental		CACCAGGGCAGAGUAGAGGUGUG	MIMAT0025812	mature miRNA|Qualified Repeats:A=3/3	standard	gga-miR-6702-5p
886	gga-miR-6703-3p	3.13833	10.1145	0.787874						experimental		CAGAGCUCUGUAGGACAGCACA	MIMAT0025813	mature miRNA|Qualified Repeats:A=3/3	standard	gga-miR-6703-3p
887	gga-miR-6704-5p	2.20777	10.0264	0.900739						experimental		AACACAGAGAGGGACAGAGUAG	MIMAT0025814	mature miRNA|Qualified Repeats:A=3/3	standard	gga-miR-6704-5p
888	gga-miR-6705-5p	1.68862	10.1438	0.925073						experimental		AAGCAAUGGGGUAAGGAACAG	MIMAT0025815	mature miRNA|Qualified Repeats:A=3/3	standard	gga-miR-6705-5p
889	gga-miR-6706-5p	3.28398	11.624	0.777534						experimental		AGGAGAAAUGGAGUGGGCUGAG	MIMAT0025816	mature miRNA|Qualified Repeats:A=3/3	standard	gga-miR-6706-5p
890	gga-miR-6707-5p	0.01	10.436	1						experimental		ACUGGAACAAGCUGCCUGGAGAGG	MIMAT0025817	mature miRNA|Qualified Repeats:A=3/3	standard	gga-miR-6707-5p
891	gga-miR-6708-5p	36.5264	11.368	0.0013122						experimental		UAUGGGAGGAGCGGUGAGCAGCA	MIMAT0025818	mature miRNA|Qualified Repeats:A=3/3	standard	gga-miR-6708-5p
892	gga-miR-6709-5p	0.01	9.83894	1						experimental		AGCCCGGCUGCUAACAAUGAGGAGA	MIMAT0025819	mature miRNA|Qualified Repeats:A=3/3	standard	gga-miR-6709-5p
893	gga-miR-6710-3p	0.147904	11.4351	1						experimental		AAACUGUUCUCUUCCAUCUAG	MIMAT0025820	mature miRNA|Qualified Repeats:A=3/3	standard	gga-miR-6710-3p
894	gga-miR-6711-5p	1.90356	10.4864	0.902605						experimental		CACUUGGGAUUGAGAAGAAGCA	MIMAT0025821	mature miRNA|Qualified Repeats:A=3/3	standard	gga-miR-6711-5p
895	gga-miR-6712-5p	0.01	9.92111	1						experimental		AGUGGUGGCUGAGAACAGUGAC	MIMAT0025822	mature miRNA|Qualified Repeats:A=3/3	standard	gga-miR-6712-5p
896	gga-miR-6713-3p	0.01	8.99932	1						experimental		AAGAAGCUGUAAUCAUCA	MIMAT0025823	mature miRNA|Qualified Repeats:A=3/3	standard	gga-miR-6713-3p
897	gga-miR-6714-3p	0.01	10.3956	1						experimental		ACUUGCUGUGGAAAAGGCAUUU	MIMAT0025824	mature miRNA|Qualified Repeats:A=3/3	standard	gga-miR-6714-3p
898	gga-miR-7437-3p	9.7211	10.2376	0.34231						experimental		CUUCCUCCAACCUCAGUAUCA	MIMAT0029029	mature miRNA|Qualified Repeats:A=3/3	standard	gga-miR-7437-3p
899	gga-miR-7437-5p	7.68102	9.95276	0.440235						experimental		GAACAGAGCGUUGGAAGGUAGGG	MIMAT0029028	mature miRNA|Qualified Repeats:A=3/3	standard	gga-miR-7437-5p
900	gga-miR-7438-3p	6.21549	10.5624	0.556201						experimental		UGAGUUGUCUUCCUGAAUAGUU	MIMAT0029031	mature miRNA|Qualified Repeats:A=3/3	standard	gga-miR-7438-3p
901	gga-miR-7438-5p	12.5159	9.64354	0.194311						experimental		UUUUUCAAGGGGACAACUCAGA	MIMAT0029030	mature miRNA|Qualified Repeats:A=3/3	standard	gga-miR-7438-5p
902	gga-miR-7439-3p	12.7436	9.89039	0.197549						experimental		UUCUCCAGUAGUUCCUGAGUGCU	MIMAT0029033	mature miRNA|Qualified Repeats:A=3/3	standard	gga-miR-7439-3p
903	gga-miR-7439-5p	23.1053	10.515	0.0279835						experimental		UGACUUGGGAACAUGGGAAGAGG	MIMAT0029032	mature miRNA|Qualified Repeats:A=3/3	standard	gga-miR-7439-5p
904	gga-miR-7440-3p	18.0266	11.092	0.104101						experimental		UUUGGUGUAGGCCAGGACAGC	MIMAT0029035	mature miRNA|Qualified Repeats:A=3/3	standard	gga-miR-7440-3p
905	gga-miR-7440-5p	14.9574	11.073	0.176734						experimental		UGUUUGAGUGCACCUGGGU	MIMAT0029034	mature miRNA|Qualified Repeats:A=3/3	standard	gga-miR-7440-5p
906	gga-miR-7441-3p	9.44181	10.1758	0.353445						experimental		AUGUUGGGAUCCUCUUCUGCA	MIMAT0029037	mature miRNA|Qualified Repeats:A=3/3	standard	gga-miR-7441-3p
907	gga-miR-7441-5p	15.1337	9.54062	0.112662						experimental		CUGAGGAGGGUUUGUAACAUGG	MIMAT0029036	mature miRNA|Qualified Repeats:A=3/3	standard	gga-miR-7441-5p
908	gga-miR-7442-3p	27.019	22.4529	0.228807						experimental		UCUGCUUCCUCCUCCUGCAGC	MIMAT0029039	mature miRNA|Qualified Repeats:A=3/3	standard	gga-miR-7442-3p
909	gga-miR-7442-5p	15.7308	11.3309	0.165017						experimental		CACAGGACCAUGGGAGCGUGGC	MIMAT0029038	mature miRNA|Qualified Repeats:A=3/3	standard	gga-miR-7442-5p
910	gga-miR-7443-3p	11.0742	11.0133	0.314611						experimental		UCCCUUGGGCUGCAGCACCCUCC	MIMAT0029041	mature miRNA|Qualified Repeats:A=3/3	standard	gga-miR-7443-3p
911	gga-miR-7443-5p	14.7669	13.0764	0.258749						experimental		UGGUGGCUGCCCUCAGGGAGAGC	MIMAT0029040	mature miRNA|Qualified Repeats:A=3/3	standard	gga-miR-7443-5p
912	gga-miR-7444-3p	9.98715	9.46991	0.291569						experimental		AGUGUUAGGUGCAGCCUUGCUG	MIMAT0029043	mature miRNA|Qualified Repeats:A=3/3	standard	gga-miR-7444-3p
913	gga-miR-7444-5p	11.7224	10.392	0.259282						experimental		GUAAGGCUCCUUCUGACCUCC	MIMAT0029042	mature miRNA|Qualified Repeats:A=3/3	standard	gga-miR-7444-5p
914	gga-miR-7445-3p	5.05275	9.01455	0.575107						experimental		GGAUGAGUCUGUUUAACUUUAU	MIMAT0029045	mature miRNA|Qualified Repeats:A=3/3	standard	gga-miR-7445-3p
915	gga-miR-7445-5p	8.96123	9.73155	0.357102						experimental		AAAGUUAAACAGACUCAUCCAC	MIMAT0029044	mature miRNA|Qualified Repeats:A=3/3	standard	gga-miR-7445-5p
916	gga-miR-7446-3p	107.078	16.9756	2.82395e-10						experimental		GCGGACGUGUGAGGAGGG	MIMAT0029047	mature miRNA|Qualified Repeats:A=3/3	standard	gga-miR-7446-3p
917	gga-miR-7446-5p	12.2791	11.223	0.273883						experimental		CGCCAUGUCCACCUCCGCGC	MIMAT0029046	mature miRNA|Qualified Repeats:A=3/3	standard	gga-miR-7446-5p
918	gga-miR-7447-3p	15.3324	10.9161	0.160124						experimental		UGAGCACUCAGCCCAACUCCUA	MIMAT0029049	mature miRNA|Qualified Repeats:A=3/3	standard	gga-miR-7447-3p
919	gga-miR-7447-5p	6.53463	9.37627	0.485817						experimental		AAAGUUGGUAGUGAUUGCUGAUG	MIMAT0029048	mature miRNA|Qualified Repeats:A=3/3	standard	gga-miR-7447-5p
920	gga-miR-7448-3p	31.5881	12.2015	0.00962481						experimental		AACUGUUGUAGAACAGGAGAAGC	MIMAT0029051	mature miRNA|Qualified Repeats:A=3/3	standard	gga-miR-7448-3p
921	gga-miR-7448-5p	6.06382	12.0391	0.614467						experimental		CUCAUCCUCCAUGGUCUCCAGCAACGCC	MIMAT0029050	mature miRNA|Qualified Repeats:A=3/3	standard	gga-miR-7448-5p
922	gga-miR-7449-3p	5.40076	9.86151	0.583901						experimental		AGGGUUGGACGAGAUGGUCUUU	MIMAT0029053	mature miRNA|Qualified Repeats:A=3/3	standard	gga-miR-7449-3p
923	gga-miR-7449-5p	6.68403	10.2535	0.514452						experimental		AGGUCAUCUAGUCCAACUUCCC	MIMAT0029052	mature miRNA|Qualified Repeats:A=3/3	standard	gga-miR-7449-5p
924	gga-miR-7450-3p	9.35336	9.5776	0.328743						experimental		CCCGUUUCCUGGAAGUGAUGGAGC	MIMAT0029055	mature miRNA|Qualified Repeats:A=3/3	standard	gga-miR-7450-3p
925	gga-miR-7450-5p	32.0206	14.1132	0.0232692						experimental		UCUGUUCUUAAGGAGGCUGAGGC	MIMAT0029054	mature miRNA|Qualified Repeats:A=3/3	standard	gga-miR-7450-5p
926	gga-miR-7451-3p	4.0598	9.01781	0.652547						experimental		UUGCUUCUUCUUAUCCCACAGU	MIMAT0029057	mature miRNA|Qualified Repeats:A=3/3	standard	gga-miR-7451-3p
927	gga-miR-7451-5p	8.10063	11.2817	0.47271						experimental		CGUGGGAAUUAAGAGUGGCAGUC	MIMAT0029056	mature miRNA|Qualified Repeats:A=3/3	standard	gga-miR-7451-5p
928	gga-miR-7452-3p	8.46863	10.2568	0.408965						experimental		GCGGAUUCUUGAACCAGUCCUGCUGC	MIMAT0029059	mature miRNA|Qualified Repeats:A=3/3	standard	gga-miR-7452-3p
929	gga-miR-7452-5p	10.5786	10.3686	0.307578						experimental		ACAGGGCUGGCUGAUCCGUGC	MIMAT0029058	mature miRNA|Qualified Repeats:A=3/3	standard	gga-miR-7452-5p
930	gga-miR-7453-3p	8.12496	10.1587	0.423793						experimental		CAGCUUUUCUCUCUGGCU	MIMAT0029061	mature miRNA|Qualified Repeats:A=3/3	standard	gga-miR-7453-3p
931	gga-miR-7453-5p	7.63803	9.4634	0.419572						experimental		UCAGAUGUGAGAACUCAGCAGCG	MIMAT0029060	mature miRNA|Qualified Repeats:A=3/3	standard	gga-miR-7453-5p
932	gga-miR-7454-3p	8.3837	9.46923	0.375931						experimental		ACUUUCCAGCUUGCGAAAGCAGACAG	MIMAT0029063	mature miRNA|Qualified Repeats:A=3/3	standard	gga-miR-7454-3p
933	gga-miR-7454-5p	7.96866	9.17696	0.385181						experimental		UUCUGUGAGACAAACUGAAGUGC	MIMAT0029062	mature miRNA|Qualified Repeats:A=3/3	standard	gga-miR-7454-5p
934	gga-miR-7455-3p	7.51722	11.7694	0.522987						experimental		CUUCCCUCCGUCGGCGCGCACAC	MIMAT0029065	mature miRNA|Qualified Repeats:A=3/3	standard	gga-miR-7455-3p
935	gga-miR-7455-5p	38.7685	12.2117	0.00149882						experimental		UCGCGCGGCGCGGAGGGAGCGGG	MIMAT0029064	mature miRNA|Qualified Repeats:A=3/3	standard	gga-miR-7455-5p
936	gga-miR-7456-3p	4.27483	10.0587	0.670824						experimental		CAGGGAGAUGUACCUGUAGGAG	MIMAT0029067	mature miRNA|Qualified Repeats:A=3/3	standard	gga-miR-7456-3p
937	gga-miR-7456-5p	5.95147	9.39859	0.526557						experimental		CCUGCAGCUGCAUUUUCCCUAUG	MIMAT0029066	mature miRNA|Qualified Repeats:A=3/3	standard	gga-miR-7456-5p
938	gga-miR-7457-3p	5.93018	10.1881	0.560493						experimental		ACUUGGAGGCCUGUGGCUAG	MIMAT0029069	mature miRNA|Qualified Repeats:A=3/3	standard	gga-miR-7457-3p
939	gga-miR-7457-5p	7.10188	9.1695	0.4386						experimental		GGCAUUCAUAGGGCUGUGAUCGG	MIMAT0029068	mature miRNA|Qualified Repeats:A=3/3	standard	gga-miR-7457-5p
940	gga-miR-7458-3p	4.61705	9.23201	0.616973						experimental		CACUGGGAUCAUCUCAGCAGAG	MIMAT0029071	mature miRNA|Qualified Repeats:A=3/3	standard	gga-miR-7458-3p
941	gga-miR-7458-5p	5.8013	8.9558	0.517107						experimental		UUGCGGAACAAGUUCUCAGGGC	MIMAT0029070	mature miRNA|Qualified Repeats:A=3/3	standard	gga-miR-7458-5p
942	gga-miR-7459-3p	3.11181	10.9923	0.777094						experimental		UGGGAUAGUACUGUAUGAGGCGU	MIMAT0029073	mature miRNA|Qualified Repeats:A=3/3	standard	gga-miR-7459-3p
943	gga-miR-7459-5p	3.35997	8.4324	0.690273						experimental		GGCUUUGAGACAGUCUUUCUCAGU	MIMAT0029072	mature miRNA|Qualified Repeats:A=3/3	standard	gga-miR-7459-5p
944	gga-miR-7460-3p	4.52864	9.30671	0.62652						experimental		CCUGACUGAGCUCUGCUUUCUC	MIMAT0029075	mature miRNA|Qualified Repeats:A=3/3	standard	gga-miR-7460-3p
945	gga-miR-7460-5p	5.15643	10.0962	0.609516						experimental		GAUGGCAGAGCCCUCAGACUGAGGC	MIMAT0029074	mature miRNA|Qualified Repeats:A=3/3	standard	gga-miR-7460-5p
946	gga-miR-7461-3p	3.04304	9.41651	0.746559						experimental		CAUGGCUGGAAUGUGGUCAUGGAUG	MIMAT0029077	mature miRNA|Qualified Repeats:A=3/3	standard	gga-miR-7461-3p
947	gga-miR-7461-5p	4.81919	8.69124	0.579221						experimental		UCUGUGAUCAGGCAGGAGAUGAU	MIMAT0029076	mature miRNA|Qualified Repeats:A=3/3	standard	gga-miR-7461-5p
948	gga-miR-7462-3p	0.01	9.30221	1						experimental		GGAAGCUUGAAAUAAGGUUGAA	MIMAT0029079	mature miRNA|Qualified Repeats:A=3/3	standard	gga-miR-7462-3p
949	gga-miR-7462-5p	1.63009	8.34323	0.993724						experimental		CAACCUCAUUUCUAGCUUCUGG	MIMAT0029078	mature miRNA|Qualified Repeats:A=3/3	standard	gga-miR-7462-5p
950	gga-miR-7463-3p	1.29556	9.1189	0.996971						experimental		AUUACUUUCAAUGGGACUAAGU	MIMAT0029081	mature miRNA|Qualified Repeats:A=3/3	standard	gga-miR-7463-3p
951	gga-miR-7463-5p	0.40669	8.84536	1						experimental		UGAGUCUCCUUGAAAGUAAUGG	MIMAT0029080	mature miRNA|Qualified Repeats:A=3/3	standard	gga-miR-7463-5p
952	gga-miR-7464-3p	1.23655	10.2163	0.918						experimental		UGGCACUGCACUGAGUCAUUGGC	MIMAT0029083	mature miRNA|Qualified Repeats:A=3/3	standard	gga-miR-7464-3p
953	gga-miR-7464-5p	1.07912	9.56534	0.917112						experimental		CAAUGGCUCAGUGCAGUGCCGUU	MIMAT0029082	mature miRNA|Qualified Repeats:A=3/3	standard	gga-miR-7464-5p
954	gga-miR-7465-3p	3.88465	9.25462	0.679348						experimental		AGAGUGUCUGUUACCUGACC	MIMAT0029085	mature miRNA|Qualified Repeats:A=3/3	standard	gga-miR-7465-3p
955	gga-miR-7465-5p	0.651164	7.66298	0.989537						experimental		UCAGAUAGCUGAUACUCCGC	MIMAT0029084	mature miRNA|Qualified Repeats:A=3/3	standard	gga-miR-7465-5p
956	gga-miR-7466-3p	214.285	28.2899	3.58602e-14						experimental		UUUUCCUGUAGAGGAAGCAGGAG	MIMAT0029087	mature miRNA|Qualified Repeats:A=3/3	standard	gga-miR-7466-3p
957	gga-miR-7466-5p	1.86247	9.58103	0.977663						experimental		CUGGCCACUCUGGGAGGCUC	MIMAT0029086	mature miRNA|Qualified Repeats:A=2/3	standard	gga-miR-7466-5p
958	gga-miR-7467-3p	4.6785	9.29723	0.614791						experimental		CACCACAGCCACCACGCUGACGC	MIMAT0029089	mature miRNA|Qualified Repeats:A=3/3	standard	gga-miR-7467-3p
959	gga-miR-7467-5p	4.26016	9.19671	0.643181						experimental		GCCAGCGCGGUGGUGAUGGUGCC	MIMAT0029088	mature miRNA|Qualified Repeats:A=3/3	standard	gga-miR-7467-5p
960	gga-miR-7468-3p	26.686	10.7032	0.0126513						experimental		UGAUGGAAGAUGUUGAGCAGGCC	MIMAT0029091	mature miRNA|Qualified Repeats:A=2/3	standard	gga-miR-7468-3p
961	gga-miR-7468-5p	0.01	8.90088	1						experimental		UCUCACAGCUCCUUGCAUUUAG	MIMAT0029090	mature miRNA|Qualified Repeats:A=3/3	standard	gga-miR-7468-5p
962	gga-miR-7469-3p	0.01	8.6122	1						experimental		UUUGUGUGCUUGCAUUGCAAAGG	MIMAT0029093	mature miRNA|Qualified Repeats:A=3/3	standard	gga-miR-7469-3p
963	gga-miR-7469-5p	0.01	9.69792	1						experimental		UUUGCAAUGCAAUUUUACAGUAG	MIMAT0029092	mature miRNA|Qualified Repeats:A=3/3	standard	gga-miR-7469-5p
964	gga-miR-7470-3p	1.42761	8.92644	1						experimental		CCCUGUGCUUUAGGAGAGCAAAA	MIMAT0029095	mature miRNA|Qualified Repeats:A=3/3	standard	gga-miR-7470-3p
965	gga-miR-7470-5p	1.05882	9.14356	1						experimental		UGUGAUCUUGAAGAACGUGGGC	MIMAT0029094	mature miRNA|Qualified Repeats:A=3/3	standard	gga-miR-7470-5p
966	gga-miR-7471-3p	2.73459	10.2686	0.810886						experimental		CCCGAGCGGUGCUGUGGCGG	MIMAT0029097	mature miRNA|Qualified Repeats:A=3/3	standard	gga-miR-7471-3p
967	gga-miR-7471-5p	21.0728	11.5261	0.0674911						experimental		GUCGGUGCCGUGCGGGGC	MIMAT0029096	mature miRNA|Qualified Repeats:A=3/3	standard	gga-miR-7471-5p
968	gga-miR-7472-3p	1.89407	9.25727	0.837872						experimental		CAGCUCCUCUCCAUCACUCUGC	MIMAT0029099	mature miRNA|Qualified Repeats:A=3/3	standard	gga-miR-7472-3p
969	gga-miR-7472-5p	2.36228	9.75039	0.808555						experimental		AUGUGCUGGAGAUGAAGCUGGA	MIMAT0029098	mature miRNA|Qualified Repeats:A=3/3	standard	gga-miR-7472-5p
970	gga-miR-7473-3p	0.01	10.1355	1						experimental		ACUUAGGCACGUAAAUCUCUCGU	MIMAT0029101	mature miRNA|Qualified Repeats:A=3/3	standard	gga-miR-7473-3p
971	gga-miR-7473-5p	1.02853	9.68249	0.988118						experimental		AAGAGAUUUACAUGCGUAACUCC	MIMAT0029100	mature miRNA|Qualified Repeats:A=3/3	standard	gga-miR-7473-5p
972	gga-miR-7474-3p	1.23118	9.17279	0.893221						experimental		AUUUGUGGUUCCUACUCCGCCAAA	MIMAT0029103	mature miRNA|Qualified Repeats:A=3/3	standard	gga-miR-7474-3p
973	gga-miR-7474-5p	0.427626	9.1037	1						experimental		GUACGGAGUUGGUGAACCACUGG	MIMAT0029102	mature miRNA|Qualified Repeats:A=3/3	standard	gga-miR-7474-5p
974	gga-miR-7475-3p	168.66	20.1051	0						experimental		ACGGGCGGGUGGGCGCGGU	MIMAT0029105	mature miRNA|Qualified Repeats:A=3/3	standard	gga-miR-7475-3p
975	gga-miR-7475-5p	16.4255	11.0353	0.136608						experimental		CCGCCGCCGCCGCGCCCUCC	MIMAT0029104	mature miRNA|Qualified Repeats:A=3/3	standard	gga-miR-7475-5p
976	gga-miR-7476-3p	2.25411	9.59937	0.814338						experimental		UCACAACAGUGGGCUGAAUGC	MIMAT0029107	mature miRNA|Qualified Repeats:A=3/3	standard	gga-miR-7476-3p
977	gga-miR-7476-5p	2.08673	10.3131	0.839642						experimental		UCUUAGCUCAUCUGAUGUGAAG	MIMAT0029106	mature miRNA|Qualified Repeats:A=3/3	standard	gga-miR-7476-5p
978	gga-miR-7477-3p	2.83491	11.621	0.866731						experimental		UACCGCCCCGUUCUGCGCUCGGA	MIMAT0029109	mature miRNA|Qualified Repeats:A=3/3	standard	gga-miR-7477-3p
979	gga-miR-7477-5p	15.2405	12.5456	0.224409						experimental		ACAGCGCGGAUCGGGGCUGGGAG	MIMAT0029108	mature miRNA|Qualified Repeats:A=3/3	standard	gga-miR-7477-5p
980	gga-miR-7478-3p	13.999	11.6959	0.23131						experimental		CUACAUGCACGGGCAGGUGAG	MIMAT0029111	mature miRNA|Qualified Repeats:A=3/3	standard	gga-miR-7478-3p
981	gga-miR-7478-5p	5.72963	10.8693	0.598075						experimental		UACCUGUGUGACUGUGGAGAGGA	MIMAT0029110	mature miRNA|Qualified Repeats:A=3/3	standard	gga-miR-7478-5p
982	gga-miR-7479-3p	4.225	10.1207	0.688198						experimental		GUAGAUGUCAUGUCAUGACUGGC	MIMAT0029113	mature miRNA|Qualified Repeats:A=3/3	standard	gga-miR-7479-3p
983	gga-miR-7479-5p	0.750083	10.8941	0.976897						experimental		UAGUAAGCAGAGAUUUGCUA	MIMAT0029112	mature miRNA|Qualified Repeats:A=3/3	standard	gga-miR-7479-5p
984	gga-miR-7480-3p	3.64016	9.267	0.694442						experimental		UUCUCUAAAGCGUGGACAGACA	MIMAT0029115	mature miRNA|Qualified Repeats:A=3/3	standard	gga-miR-7480-3p
985	gga-miR-7480-5p	3.57663	9.65681	0.711086						experimental		UUCUGAACGAGACUGAAGGAAGC	MIMAT0029114	mature miRNA|Qualified Repeats:A=3/3	standard	gga-miR-7480-5p
986	gga-miR-7481-3p	3.63637	8.77948	0.678716						experimental		UUCAGCUCUGGUCUGGGGAAGGA	MIMAT0029117	mature miRNA|Qualified Repeats:A=3/3	standard	gga-miR-7481-3p
987	gga-miR-7481-5p	2.45331	10.2624	0.811048						experimental		CUUUCCUGUAGGAGCCAGGAAGA	MIMAT0029116	mature miRNA|Qualified Repeats:A=3/3	standard	gga-miR-7481-5p
988	gga-miR-7482-3p	4.02281	10.279	0.69551						experimental		UCUGCAGACACACAAGCCAGAGA	MIMAT0029119	mature miRNA|Qualified Repeats:A=3/3	standard	gga-miR-7482-3p
989	gga-miR-7482-5p	0.610116	10.8065	0.964965						experimental		CCUGGGCUUGUUCACUCACCAGAGA	MIMAT0029118	mature miRNA|Qualified Repeats:A=3/3	standard	gga-miR-7482-5p
990	gga-miR-7483-3p	1.31042	11.1739	0.945748						experimental		GCCAUAAGUACCUGCAAGGCAA	MIMAT0029121	mature miRNA|Qualified Repeats:A=3/3	standard	gga-miR-7483-3p
991	gga-miR-7483-5p	10.464	12.6694	0.408815						experimental		GCAUGGUGUAGUGACGCAGGCAG	MIMAT0029120	mature miRNA|Qualified Repeats:A=3/3	standard	gga-miR-7483-5p
992	gga-5S-b1	286.279	36.8819	8.32667e-15						control	control_biosequence	GCCUACGGCCAUACCACCCUGG		LC Internal Use|Qualified Repeats:A=4/4	control
993	gga-5S-b2	1771.49	143.765	0						control	control_biosequence	GGAAACGCCCGAUCUCGUCUGA		LC Internal Use|Qualified Repeats:A=4/4	control
994	gga-5S-b3	6172.42	768.093	8.88178e-16						control	control_biosequence	GAUCUCGGAAGCUAAGCAGGGU		LC Internal Use|Qualified Repeats:A=4/4	control
995	gga-5S-b4	105.62	17.9621	4.08893e-09						control	control_biosequence	GUCGGGCUCGGUUAGUACUUGG		LC Internal Use|Qualified Repeats:A=4/4	control
996	gga-5S-b5	4193.15	577.684	3.8991e-13						control	control_biosequence	GGAUGGGAGACUGCCUGGGAAU		LC Internal Use|Qualified Repeats:A=4/4	control
997	gga-5S-b6	261.103	33.7996	1.11022e-14						control	control_biosequence	GAAUACCGAGUGUCGUAGGCGU		LC Internal Use|Qualified Repeats:A=4/4	control
998	Ctr01-3M05	2.0526	9.00818	0.819744						control	control_spike_calibration			LC Internal Use|Qualified Repeats:A=4/4	control
999	Ctr01-3M10	7.16464	10.3201	0.487504						control	control_spike_calibration			LC Internal Use|Qualified Repeats:A=4/4	control
1000	Ctr01-3P	3184.3	298.655	0						control	control_spike_calibration			LC Internal Use|Qualified Repeats:A=4/4	control
1001	Ctr02-3M05	3.23329	9.36862	0.81385						control	control_spike_calibration			LC Internal Use|Qualified Repeats:A=4/4	control
1002	Ctr02-3M10	6.15299	9.47514	0.516064						control	control_spike_calibration			LC Internal Use|Qualified Repeats:A=4/4	control
1003	Ctr02-3P	20.2225	14.4193	0.160751						control	control_spike_calibration			LC Internal Use|Qualified Repeats:A=4/4	control
1004	Ctr03-3M05	219.321	50.5061	1.4072e-05						control	control_spike_calibration			LC Internal Use|Qualified Repeats:A=4/4	control
1005	Ctr03-3M10	73.8013	18.3235	5.62691e-05						control	control_spike_calibration			LC Internal Use|Qualified Repeats:A=4/4	control
1006	Ctr03-3P	1710.86	178.075	0						control	control_spike_calibration			LC Internal Use|Qualified Repeats:A=4/4	control
1007	Ctr04-3M05	23.3014	10.9885	0.0339509						control	control_spike_calibration			LC Internal Use|Qualified Repeats:A=4/4	control
1008	Ctr04-3M10	0.01	9.64191	1						control	control_spike_calibration			LC Internal Use|Qualified Repeats:A=4/4	control
1009	Ctr04-3P	286.924	79.0993	0.00028605						control	control_spike_calibration			LC Internal Use|Qualified Repeats:A=4/4	control
1010	Ctr05-3M05	6.31491	10.3104	0.540194						control	control_spike_calibration			LC Internal Use|Qualified Repeats:A=4/4	control
1011	Ctr05-3M10	17.2206	11.1166	0.121338						control	control_spike_calibration			LC Internal Use|Qualified Repeats:A=4/4	control
1012	Ctr05-3P	530.095	75.7935	2.66442e-12						control	control_spike_calibration			LC Internal Use|Qualified Repeats:A=4/4	control
1013	Ctr06-3M05	396.315	80.8675	9.52964e-07						control	control_spike_calibration			LC Internal Use|Qualified Repeats:A=4/4	control
1014	Ctr06-3M10	181.391	52.3157	0.000525413						control	control_spike_calibration			LC Internal Use|Qualified Repeats:A=4/4	control
1015	Ctr06-3P	7069.42	562.707	0						control	control_spike_calibration			LC Internal Use|Qualified Repeats:A=4/4	control
1016	Ctr07-3M05	231.842	53.4501	1.43898e-05						control	control_spike_calibration			LC Internal Use|Qualified Repeats:A=4/4	control
1017	Ctr07-3M10	88.1447	31.3745	0.00496006						control	control_spike_calibration			LC Internal Use|Qualified Repeats:A=4/4	control
1018	Ctr07-3P	37973.6	3076.81	0						control	control_spike_calibration			LC Internal Use|Qualified Repeats:A=4/4	control
1019	Ctr08-3M05	56.4956	19.4862	0.00373827						control	control_spike_calibration			LC Internal Use|Qualified Repeats:A=4/4	control
1020	Ctr08-3M10	28.557	12.2803	0.0200412						control	control_spike_calibration			LC Internal Use|Qualified Repeats:A=4/4	control
1021	Ctr08-3P	2760.77	267.789	0						control	control_spike_calibration			LC Internal Use|Qualified Repeats:A=4/4	control
1022	Ctr09-3M05	16.0092	13.2967	0.228561						control	control_spike_calibration			LC Internal Use|Qualified Repeats:A=4/4	control
1023	Ctr09-3M10	31.5231	17.431	0.0705186						control	control_spike_calibration			LC Internal Use|Qualified Repeats:A=4/4	control
1024	Ctr09-3P	17443.3	2189.44	1.66533e-15						control	control_spike_calibration			LC Internal Use|Qualified Repeats:A=4/4	control
1025	Ctr10-3M05	50.6538	20.1048	0.0117471						control	control_spike_calibration			LC Internal Use|Qualified Repeats:A=4/4	control
1026	Ctr10-3M10	8.11176	10.4544	0.437768						control	control_spike_calibration			LC Internal Use|Qualified Repeats:A=4/4	control
1027	Ctr10-3P	3766.79	494.131	2.4647e-14						control	control_spike_calibration			LC Internal Use|Qualified Repeats:A=4/4	control
1028	Ctr11-3M05	189.211	41.3566	4.75295e-06						control	control_spike_calibration			LC Internal Use|Qualified Repeats:A=4/4	control
1029	Ctr11-3M10	428.96	67.6489	2.27714e-10						control	control_spike_calibration			LC Internal Use|Qualified Repeats:A=4/4	control
1030	Ctr11-3P	1045.78	108.366	0						control	control_spike_calibration			LC Internal Use|Qualified Repeats:A=4/4	control
1031	PUC2MM	3122.26	704.711	9.38671e-06						control	control_spike_calibration			LC Internal Use|Qualified Repeats:A=12/16	control
1032	PUC2MM-20B	4.76844	12.0013	0.83491						control	control_spike_calibration			LC Internal Use|Qualified Repeats:A=16/16	control
1033	PUC2PM	7705.22	1616.14	1.86087e-06						control	control_spike_calibration			LC Internal Use|Qualified Repeats:A=16/16	control
1034	PUC2PM-20B	6702.97	1747.75	0.000125333						control	control_spike_calibration			LC Internal Use|Qualified Repeats:A=11/16	control
1035	a-PUC2MM2d	19.5721	12.9634	0.131069						control	control_spike_calibration			LC Internal Use|Qualified Repeats:A=4/4	control
1036	a-PUC2PM	16075.7	1620.59	0						control	control_spike_calibration			LC Internal Use|Qualified Repeats:A=4/4	control
1037	a2-PUC2MM-20B	41.4076	24.9265	0.0966537						control	control_spike_calibration			LC Internal Use|Qualified Repeats:A=16/16	control
1038	a2-PUC2PM-20B	44811.2	6315.6	1.2863e-12						control	control_spike_calibration			LC Internal Use|Qualified Repeats:A=16/16	control
1039	a3-PUC2MM-20B	41.3316	26.2832	0.115801						control	control_spike_calibration			LC Internal Use|Qualified Repeats:A=16/16	control
1040	a3-PUC2PM-20B	43688.8	6628.01	4.34044e-11						control	control_spike_calibration			LC Internal Use|Qualified Repeats:A=16/16	control

## Sheet: Processed Data
		A-D-(101m)-cy3																	Diagnol Lines
Index	Reporter Name	Signal	StDev	Signal	StDev			Note											P1	P2
250	gga-let-7a-2-3p	0.967655	4.43247																1	1
260	gga-let-7a-2-3p	1.9614	5.10385																100000	100000
270	gga-let-7a-2-3p	0.01	5.06764																1	1.5
281	gga-let-7a-3p	1.88147	4.86669																100000	150000
291	gga-let-7a-3p	4.14103	6.42532																1.5	1
301	gga-let-7a-3p	0.01	6.22736																150000	100000
312	gga-let-7a-5p	9.38609	8.59285
322	gga-let-7a-5p	13.5446	9.30895
332	gga-let-7a-5p	5.04445	7.3869
343	gga-let-7b	10.1951	3.59517
353	gga-let-7b	11.1274	7.54006
363	gga-let-7b	8.62691	6.42821
374	gga-let-7c-3p	3.79549	5.37692
384	gga-let-7c-3p	14.5441	11.6357
394	gga-let-7c-3p	1.9378	6.21033
405	gga-let-7c-5p	8.51492	6.22265
415	gga-let-7c-5p	12.3033	8.12753
425	gga-let-7c-5p	9.85401	5.21061
436	gga-let-7d	5.10504	7.6462
446	gga-let-7d	4.20147	6.74289
456	gga-let-7d	3.17736	4.42528
467	gga-let-7f-3p	6.17572	3.81377
477	gga-let-7f-3p	3.38665	5.48148
487	gga-let-7f-3p	10.1832	4.66198
498	gga-let-7f-5p	2.36769	6.48663
508	gga-let-7f-5p	8.09962	7.86422
518	gga-let-7f-5p	9.54132	7.85026
529	gga-let-7g-3p	5.25464	7.32903
539	gga-let-7g-3p	3.37739	5.58784
549	gga-let-7g-3p	3.18416	6.41793
560	gga-let-7g-5p	0.933628	6.66582
570	gga-let-7g-5p	0.757025	8.76639
580	gga-let-7g-5p	0.01	6.20698
591	gga-let-7i	3.881	8.13826
601	gga-let-7i	1.09036	7.6494
611	gga-let-7i	1.13704	5.17589
622	gga-let-7j-3p	3.87142	5.71489
632	gga-let-7j-3p	4.84962	8.14401
642	gga-let-7j-3p	2.76222	5.98632
653	gga-let-7k-5p	0.01	2.92184
663	gga-let-7k-5p	1.29406	7.33057
673	gga-let-7k-5p	0.01	5.63752
684	gga-miR-100-3p	0.452389	4.61965
694	gga-miR-100-3p	1.95147	5.70101
704	gga-miR-100-3p	0.01	5.01553
715	gga-miR-100-5p	4.16763	7.64294
725	gga-miR-100-5p	3.89591	4.06719
735	gga-miR-100-5p	1.41406	4.53559
746	gga-miR-101-1-5p	3.92468	5.53663
756	gga-miR-101-1-5p	4.55332	6.09912
766	gga-miR-101-1-5p	0.88679	4.33442
777	gga-miR-101-2-5p	2.65646	5.38251
787	gga-miR-101-2-5p	0.94221	6.37076
797	gga-miR-101-2-5p	3.01373	5.66255
808	gga-miR-101-3p	7.40499	6.52523
818	gga-miR-101-3p	6.25702	6.49149
828	gga-miR-101-3p	16.1973	6.45152
839	gga-miR-103-1-5p	4.20138	6.20056
849	gga-miR-103-1-5p	3.11814	5.36749
859	gga-miR-103-1-5p	1.81532	5.24303
870	gga-miR-103-2-5p	1.14979	4.96253
880	gga-miR-103-2-5p	2.23851	6.49682
890	gga-miR-103-2-5p	2.64186	4.40597
901	gga-miR-103-3p	84.3572	10.397
911	gga-miR-103-3p	86.0811	10.3906
921	gga-miR-103-3p	83.7946	10.6846
932	gga-miR-106-3p	4.14944	8.18821
942	gga-miR-106-3p	3.62739	6.30325
952	gga-miR-106-3p	3.64148	6.04882
963	gga-miR-106-5p	48.7819	12.1344
973	gga-miR-106-5p	123.248	14.7041
983	gga-miR-106-5p	122.486	9.49619
994	gga-miR-107-3p	35.1113	5.78326
1004	gga-miR-107-3p	88.4885	13.8874
1014	gga-miR-107-3p	81.6445	9.29471
1025	gga-miR-107-5p	4.54685	5.27374
1035	gga-miR-107-5p	0.645914	6.21894
1045	gga-miR-107-5p	0.01	7.55882
1056	gga-miR-10a-3p	0.941198	6.80557
1066	gga-miR-10a-3p	0.45147	5.37619
1076	gga-miR-10a-3p	0.413145	3.78121
1087	gga-miR-10a-5p	0.01	6.57402
1097	gga-miR-10a-5p	0.01	4.34736
1107	gga-miR-10a-5p	0.01	5.30402
1118	gga-miR-10b-3p	0.211329	6.16679
1128	gga-miR-10b-3p	0.01	3.41229
1138	gga-miR-10b-3p	0.01	4.69833
1149	gga-miR-10b-5p	2.0698	4.86306
1159	gga-miR-10b-5p	20.4052	35.2999
1169	gga-miR-10b-5p	0.01	4.46077
1180	gga-miR-122-3p	0.576359	6.32406
1190	gga-miR-122-3p	0.01	3.28547
1200	gga-miR-122-3p	0.01	4.81687
1211	gga-miR-122-5p	5.8098	5.75495
1221	gga-miR-122-5p	5.40517	6.07814
1231	gga-miR-122-5p	3.16231	4.15148
1242	gga-miR-122b	4.67209	5.35062
1252	gga-miR-122b	1.81258	4.58385
1262	gga-miR-122b	1.91333	7.94844
1273	gga-miR-124a-3p	2.38724	6.36714
1283	gga-miR-124a-3p	4.13665	3.63747
1293	gga-miR-124a-3p	2.29421	4.05298
1304	gga-miR-124a-5p	5.41372	8.71793
1314	gga-miR-124a-5p	2.46073	8.34454
1324	gga-miR-124a-5p	4.06743	6.25343
1335	gga-miR-124b	1.87501	5.99062
1345	gga-miR-124b	0.932951	5.52974
1355	gga-miR-124b	0.01	6.51898
1366	gga-miR-124c-3p	5.96191	7.19761
1376	gga-miR-124c-3p	1.20147	7.4237
1386	gga-miR-124c-3p	0.01	6.00467
1397	gga-miR-124c-5p	0.01	3.94359
1407	gga-miR-124c-5p	0.386655	5.905
1417	gga-miR-124c-5p	0.01	5.79091
1428	gga-miR-125b-3p	0.89758	6.0569
1438	gga-miR-125b-3p	0.590358	4.81908
1448	gga-miR-125b-3p	0.01	8.38643
1459	gga-miR-125b-5p	11.5833	6.54725
1469	gga-miR-125b-5p	11.5533	7.95802
1479	gga-miR-125b-5p	17.5307	7.07972
1490	gga-miR-126-3p	1.82248	3.97004
1500	gga-miR-126-3p	3.71073	6.86335
1510	gga-miR-126-3p	1.82497	4.00299
1521	gga-miR-126-5p	2.77025	5.71032
1531	gga-miR-126-5p	3.29406	6.5865
1541	gga-miR-126-5p	0.01	5.75403
1552	gga-miR-128-1-5p	7.37508	4.28422
1562	gga-miR-128-1-5p	7.33785	4.26891
1572	gga-miR-128-1-5p	5.63482	7.74629
1583	gga-miR-128-2-5p	6.61122	4.9913
1593	gga-miR-128-2-5p	1.57409	5.49915
1603	gga-miR-128-2-5p	0.01	4.39321
1614	gga-miR-128-3p	169.982	11.1612
1624	gga-miR-128-3p	170.051	14.8102
1634	gga-miR-128-3p	174.145	11.4412
1645	gga-miR-1306-3p	3.45681	4.74303
1655	gga-miR-1306-3p	3.92859	3.15409
1665	gga-miR-1306-3p	1.27821	4.52565
1676	gga-miR-1306-5p	28.2701	6.68941
1686	gga-miR-1306-5p	18.3973	6.14861
1696	gga-miR-1306-5p	23.2307	7.48295
1707	gga-miR-130a-3p	17.4454	4.54696
1717	gga-miR-130a-3p	5.11163	4.58324
1727	gga-miR-130a-3p	13.6374	7.05245
1738	gga-miR-130a-5p	0.01	3.93676
1748	gga-miR-130a-5p	0.01	5.05539
1758	gga-miR-130a-5p	0.01	4.09313
1769	gga-miR-130b-3p	22.7967	6.11551
1779	gga-miR-130b-3p	19.9559	5.72688
1789	gga-miR-130b-3p	19.3949	4.65189
1800	gga-miR-130b-5p	11.8948	21.1839
1810	gga-miR-130b-5p	0.01	6.08831
1820	gga-miR-130b-5p	0.01	4.68238
1831	gga-miR-130c-3p	10.0712	5.99647
1841	gga-miR-130c-3p	4.65821	4.69796
1851	gga-miR-130c-3p	1.63368	6.2782
1862	gga-miR-130c-5p	0.01	3.2841
1872	gga-miR-130c-5p	0.01	5.99778
1882	gga-miR-130c-5p	0.01	3.25683
1893	gga-miR-1329-3p	0.01	3.94893
1903	gga-miR-1329-3p	0.01	4.63277
1913	gga-miR-1329-3p	0.01	6.65286
1924	gga-miR-1329-5p	0.01	4.51873
1934	gga-miR-1329-5p	0.01	4.55278
1944	gga-miR-1329-5p	0.01	4.11101
1955	gga-miR-133a-3p	4.08188	4.83015
1965	gga-miR-133a-3p	0.01	3.12583
1975	gga-miR-133a-3p	0.01	4.53865
1986	gga-miR-133a-5p	2.2564	3.65078
1996	gga-miR-133a-5p	0.0645514	4.71444
2006	gga-miR-133a-5p	0.01	3.35622
2017	gga-miR-133b	1.65302	3.71041
2027	gga-miR-133b	0.01	3.83799
2037	gga-miR-133b	0.01	5.33867
2048	gga-miR-133c-3p	2.93153	4.73966
2058	gga-miR-133c-3p	2.52662	4.43481
2068	gga-miR-133c-3p	0.357115	6.02893
2079	gga-miR-133c-5p	0.01	7.01613
2089	gga-miR-133c-5p	0.01	6.23234
2099	gga-miR-133c-5p	0.01	6.5315
2110	gga-miR-1354	15.6257	6.73756
2120	gga-miR-1354	11.9144	7.78806
2130	gga-miR-1354	11.7588	6.41067
2141	gga-miR-135a-1-3p	0.817779	5.62942
2151	gga-miR-135a-1-3p	0.01	4.88457
2161	gga-miR-135a-1-3p	0.01	6.3582
2172	gga-miR-135a-2-3p	145.874	12.1545
2182	gga-miR-135a-2-3p	145.1	11.2937
2192	gga-miR-135a-2-3p	151.488	15.0646
2203	gga-miR-135a-3-3p	23.4948	7.19465
2213	gga-miR-135a-3-3p	22.1737	8.46304
2223	gga-miR-135a-3-3p	24.5196	7.00453
2234	gga-miR-135a-5p	0.01	3.14979
2244	gga-miR-135a-5p	0.01	3.53311
2254	gga-miR-135a-5p	0.01	6.99174
2265	gga-miR-135b	3.49663	5.24672
2275	gga-miR-135b	0.01	6.78434
2285	gga-miR-135b	1.87762	5.93759
2296	gga-miR-137-3p	0.01	4.57721
2306	gga-miR-137-3p	0.01	4.66811
2316	gga-miR-137-3p	0.01	5.04019
2327	gga-miR-137-5p	20.4167	7.94087
2337	gga-miR-137-5p	0.01	4.19724
2347	gga-miR-137-5p	0.01	4.18874
2358	gga-miR-138-1-3p	31.0575	5.80991
2368	gga-miR-138-1-3p	5.74777	5.42548
2378	gga-miR-138-1-3p	0.01	6.34699
2389	gga-miR-138-2-3p	0.166551	4.728
2399	gga-miR-138-2-3p	0.01	5.5279
2409	gga-miR-138-2-3p	0.01	7.06368
2420	gga-miR-138-5p	16.0472	3.37224
2430	gga-miR-138-5p	10.1459	4.97869
2440	gga-miR-138-5p	13.9492	4.38283
2451	gga-miR-1397-3p	2.24408	5.48252
2461	gga-miR-1397-3p	0.01	5.31632
2471	gga-miR-1397-3p	0.01	6.55522
2482	gga-miR-1397-5p	0.01	3.97955
2492	gga-miR-1397-5p	0.01	11.6077
2502	gga-miR-1397-5p	0.01	7.27154
2513	gga-miR-140-3p	68.4497	9.22397
2523	gga-miR-140-3p	58.2609	5.59825
2533	gga-miR-140-3p	70.6668	7.71868
2544	gga-miR-140-5p	0.01	3.86662
2554	gga-miR-140-5p	0.01	4.42192
2564	gga-miR-140-5p	0.01	4.34709
2575	gga-miR-1416-3p	0.01	2.99011
2585	gga-miR-1416-3p	0.01	5.97604
2595	gga-miR-1416-3p	0.01	2.32454
2606	gga-miR-1416-5p	0.01	5.92714
2616	gga-miR-1416-5p	0.01	8.03477
2626	gga-miR-1416-5p	0.01	4.58575
2637	gga-miR-142-3p	0.01	3.35623
2647	gga-miR-142-3p	0.01	5.40882
2657	gga-miR-142-3p	0.01	6.32909
2668	gga-miR-142-5p	0.01	3.98691
2678	gga-miR-142-5p	0.01	6.35763
2688	gga-miR-142-5p	0.01	5.38308
2699	gga-miR-1434	158.309	10.4471
2709	gga-miR-1434	161.273	7.11509
2719	gga-miR-1434	173.936	14.0011
2730	gga-miR-144-3p	0.01	5.92705
2740	gga-miR-144-3p	0.01	5.26326
2750	gga-miR-144-3p	0.01	6.16003
2761	gga-miR-144-5p	0.01	3.47351
2771	gga-miR-144-5p	0.01	5.81249
2781	gga-miR-144-5p	0.01	7.45447
2792	gga-miR-1451-3p	0.01	4.08887
2802	gga-miR-1451-3p	0.01	2.38433
2812	gga-miR-1451-3p	0.01	4.07168
2823	gga-miR-1451-5p	41.3875	8.15248
2833	gga-miR-1451-5p	44.9978	8.38327
2843	gga-miR-1451-5p	47.1348	8.08106
2854	gga-miR-1452	0.01	2.71248
2864	gga-miR-1452	0.01	3.68999
2874	gga-miR-1452	0.01	6.98485
2885	gga-miR-1453	0.01	5.25038
2895	gga-miR-1453	0.01	6.01639
2905	gga-miR-1453	0.01	5.75497
2916	gga-miR-1454	644.049	50.3468
2926	gga-miR-1454	674.692	42.5394
2936	gga-miR-1454	689.56	27.5361
2947	gga-miR-1456-3p	0.01	3.58979
2957	gga-miR-1456-3p	0.01	5.04576
2967	gga-miR-1456-3p	0.01	4.14092
2978	gga-miR-1456-5p	163.469	12.5407
2988	gga-miR-1456-5p	163.201	12.0911
2998	gga-miR-1456-5p	172.568	17.5653
3009	gga-miR-1457	0.01	4.95244
3019	gga-miR-1457	0.01	5.651
3029	gga-miR-1457	0.01	6.57724
3040	gga-miR-1458	0.01	3.78885
3050	gga-miR-1458	0.01	5.61955
3060	gga-miR-1458	0.01	5.37964
3071	gga-miR-1459	0.01	2.99499
3081	gga-miR-1459	0.01	7.90552
3091	gga-miR-1459	0.01	4.54439
3102	gga-miR-1460	0.01	4.15527
3112	gga-miR-1460	0.01	2.89069
3122	gga-miR-1460	0.01	4.97226
3133	gga-miR-1462-3p	0.01	4.27843
3143	gga-miR-1462-3p	0.01	4.35838
3153	gga-miR-1462-3p	0.01	5.54949
3164	gga-miR-1462-5p	0.01	3.96792
3174	gga-miR-1462-5p	0.01	5.47048
3184	gga-miR-1462-5p	0.01	5.36675
3195	gga-miR-1463	0.01	5.28741
3205	gga-miR-1463	0.01	4.89184
3215	gga-miR-1463	0.01	3.41591
3226	gga-miR-1464	0.01	4.85102
3236	gga-miR-1464	0.01	6.26834
3246	gga-miR-1464	1.76911	8.27767
3257	gga-miR-1465	0.01	3.8731
3267	gga-miR-1465	0.01	4.11528
3277	gga-miR-1465	2.38889	7.81772
3288	gga-miR-1466	0.01	3.50361
3298	gga-miR-1466	0.01	4.61134
3308	gga-miR-1466	0.380532	5.5893
3319	gga-miR-1467-3p	0.01	4.05751
3329	gga-miR-1467-3p	0.01	5.51849
3339	gga-miR-1467-3p	1.42753	7.5894
3350	gga-miR-1467-5p	0.01	4.03985
3360	gga-miR-1467-5p	0.01	2.60959
3370	gga-miR-1467-5p	0.01	5.60408
3381	gga-miR-146a-3p	0.01	3.97523
3391	gga-miR-146a-3p	0.01	5.71011
3401	gga-miR-146a-3p	0.01	6.23229
3412	gga-miR-146a-5p	0.01	4.10816
3422	gga-miR-146a-5p	0.01	4.1822
3432	gga-miR-146a-5p	0.01	8.15271
3443	gga-miR-146b-3p	0.01	3.09349
3453	gga-miR-146b-3p	0.01	5.48026
3463	gga-miR-146b-3p	0.01	6.68593
3474	gga-miR-146b-5p	9.54778	6.98836
3484	gga-miR-146b-5p	12.0975	5.49363
3494	gga-miR-146b-5p	9.51101	8.28301
3505	gga-miR-146c-3p	0.01	5.77162
3515	gga-miR-146c-3p	0.68256	8.22932
3525	gga-miR-146c-3p	0.01	5.58508
3536	gga-miR-146c-5p	3.21727	6.94114
3546	gga-miR-146c-5p	12.2749	3.49334
3556	gga-miR-146c-5p	13.5998	6.16527
3567	gga-miR-147	0.01	6.04309
3577	gga-miR-147	1.04683	6.10639
3587	gga-miR-147	0.01	5.13601
3598	gga-miR-148a-3p	4.52054	3.35587
3608	gga-miR-148a-3p	3.24463	5.60332
3618	gga-miR-148a-3p	0.01	4.71632
3629	gga-miR-148a-5p	1.10857	4.36918
3639	gga-miR-148a-5p	0.01	4.43466
3649	gga-miR-148a-5p	0.01	6.15324
3660	gga-miR-153-3p	0.151729	4.82011
3670	gga-miR-153-3p	0.01	6.47127
3680	gga-miR-153-3p	0.01	8.04156
251	gga-miR-153-5p	0.01	4.46484
261	gga-miR-153-5p	0.01	5.32768
271	gga-miR-153-5p	1.34285	5.76876
282	gga-miR-155	0.01	4.60253
292	gga-miR-155	0.01	4.64595
302	gga-miR-155	3.74816	6.28955
313	gga-miR-1550-3p	3.14788	5.57757
323	gga-miR-1550-3p	5.0646	6.70479
333	gga-miR-1550-3p	3.49112	6.08739
344	gga-miR-1550-5p	6.51104	4.69482
354	gga-miR-1550-5p	9.11814	6.22226
364	gga-miR-1550-5p	11.9931	4.84683
375	gga-miR-1551-3p	24.1425	6.83406
385	gga-miR-1551-3p	21.8218	5.04133
395	gga-miR-1551-3p	23.4912	7.42917
406	gga-miR-1551-5p	5.87176	7.08621
416	gga-miR-1551-5p	3.07184	3.70861
426	gga-miR-1551-5p	6.77381	5.16677
437	gga-miR-1552-3p	1.52764	7.9947
447	gga-miR-1552-3p	7.71073	5.35147
457	gga-miR-1552-3p	5.7302	5.69441
468	gga-miR-1552-5p	4.4617	5.68071
478	gga-miR-1552-5p	10.3589	7.59787
488	gga-miR-1552-5p	11.4142	5.66661
499	gga-miR-1553-3p	9.68757	4.98899
509	gga-miR-1553-3p	9.35888	4.43104
519	gga-miR-1553-3p	15.5895	5.29939
530	gga-miR-1553-5p	0.01	5.37276
540	gga-miR-1553-5p	4.23851	4.87443
550	gga-miR-1553-5p	4.57205	5.3919
561	gga-miR-1554	42.2268	12.2099
571	gga-miR-1554	3.19221	5.11414
581	gga-miR-1554	4.56338	5.91212
592	gga-miR-1555-3p	0.01	5.07292
602	gga-miR-1555-3p	3.32184	5.56559
612	gga-miR-1555-3p	0.929874	7.12555
623	gga-miR-1555-5p	3.39212	7.16714
633	gga-miR-1555-5p	1.79406	4.40038
643	gga-miR-1555-5p	9.29892	3.81344
654	gga-miR-1556	5.4052	6.60993
664	gga-miR-1556	0.423692	7.37698
674	gga-miR-1556	5.94241	6.44709
685	gga-miR-1557	8.38753	7.26974
695	gga-miR-1557	3.50702	6.29914
705	gga-miR-1557	9.18885	4.70085
716	gga-miR-1558	0.01	5.77883
726	gga-miR-1558	0.831099	5.7507
736	gga-miR-1558	7.10386	4.06353
747	gga-miR-1559-3p	1.83705	4.63533
757	gga-miR-1559-3p	2.62739	4.00142
767	gga-miR-1559-3p	8.88997	3.70198
778	gga-miR-1559-5p	0.01	11.8652
788	gga-miR-1559-5p	5.5348	4.40573
798	gga-miR-1559-5p	6.05032	5.91892
809	gga-miR-1560-3p	5.1059	5.68361
819	gga-miR-1560-3p	3.64591	4.75989
829	gga-miR-1560-3p	9.70042	4.82426
840	gga-miR-1560-5p	556.13	10.9766
850	gga-miR-1560-5p	599.34	26.2388
860	gga-miR-1560-5p	593.077	15.8722
871	gga-miR-1561	1.97277	5.51579
881	gga-miR-1561	2.98851	6.29573
891	gga-miR-1561	2.40182	5.47958
902	gga-miR-1562-3p	7.60455	6.07584
912	gga-miR-1562-3p	8.44221	5.82836
922	gga-miR-1562-3p	7.42364	3.96114
933	gga-miR-1562-5p	27.0368	5.2717
943	gga-miR-1562-5p	33.8033	6.79271
953	gga-miR-1562-5p	39.1802	4.79
964	gga-miR-1563	383.947	34.8401
974	gga-miR-1563	426.507	27.6479
984	gga-miR-1563	426.789	20.8194
995	gga-miR-1564-3p	0.01	7.38506
1005	gga-miR-1564-3p	0.01	5.38766
1015	gga-miR-1564-3p	0.248028	4.06451
1026	gga-miR-1564-5p	0.919672	6.02326
1036	gga-miR-1564-5p	8.29406	6.28147
1046	gga-miR-1564-5p	9.25534	6.48196
1057	gga-miR-1565	0.01	4.88918
1067	gga-miR-1565	1.50702	4.23345
1077	gga-miR-1565	4.4111	4.96986
1088	gga-miR-1567	4.20821	5.11131
1098	gga-miR-1567	0.01	3.86116
1108	gga-miR-1567	0.01	3.13769
1119	gga-miR-1568	1.48444	6.40983
1129	gga-miR-1568	3.65517	6.27541
1139	gga-miR-1568	3.20325	8.49145
1150	gga-miR-1569	2.46961	5.10278
1160	gga-miR-1569	4.65517	19.8503
1170	gga-miR-1569	7.1768	7.49735
1181	gga-miR-1570	1.82242	5.20473
1191	gga-miR-1570	5.32184	4.49549
1201	gga-miR-1570	5.45452	4.59287
1212	gga-miR-1571	10.0897	6.38092
1222	gga-miR-1571	13.8681	4.21714
1232	gga-miR-1571	17.6578	5.8106
1243	gga-miR-1572	7.52177	6.55795
1253	gga-miR-1572	12.72	6.31839
1263	gga-miR-1572	11.8696	6.39487
1274	gga-miR-1573	1.85761	4.24762
1284	gga-miR-1573	8.17369	3.43928
1294	gga-miR-1573	8.31693	5.03038
1305	gga-miR-1574-3p	0.01	4.95823
1315	gga-miR-1574-3p	3.52554	3.33375
1325	gga-miR-1574-3p	3.13097	3.53405
1336	gga-miR-1574-5p	3.76336	3.93313
1346	gga-miR-1574-5p	4.07184	5.80014
1356	gga-miR-1574-5p	3.05203	6.11855
1367	gga-miR-1575	12.4461	6.79527
1377	gga-miR-1575	18.007	5.49653
1387	gga-miR-1575	25.8732	6.02248
1398	gga-miR-1576	560.137	24.6688
1408	gga-miR-1576	596.618	24.7163
1418	gga-miR-1576	667.323	28.1114
1429	gga-miR-1577	0.01	6.36687
1439	gga-miR-1577	3.63665	5.32911
1449	gga-miR-1577	6.55459	8.37449
1460	gga-miR-1578	0.01	5.58015
1470	gga-miR-1578	0.997766	5.18794
1480	gga-miR-1578	4.27663	4.86759
1491	gga-miR-1579	44.1338	5.84304
1501	gga-miR-1579	42.7292	9.14627
1511	gga-miR-1579	56.8098	7.73238
1522	gga-miR-1580	0.01	4.81161
1532	gga-miR-1580	0.599618	7.30927
1542	gga-miR-1580	2.28317	4.35566
1553	gga-miR-1581	11.9757	6.65597
1563	gga-miR-1581	8.56258	3.90303
1573	gga-miR-1581	16.0348	9.57624
1584	gga-miR-1582	35.5085	6.0973
1594	gga-miR-1582	1.20147	6.11335
1604	gga-miR-1582	3.25101	3.99557
1615	gga-miR-1583	14.1821	4.56144
1625	gga-miR-1583	13.47	6.94465
1635	gga-miR-1583	11.4481	2.6861
1646	gga-miR-1584	88.7442	9.85215
1656	gga-miR-1584	86.6922	6.57773
1666	gga-miR-1584	95.318	10.8236
1677	gga-miR-1585	0.01	3.7716
1687	gga-miR-1585	0.01	4.40416
1697	gga-miR-1585	0.150177	4.15341
1708	gga-miR-1586	2.19464	3.5053
1718	gga-miR-1586	3.55332	5.6472
1728	gga-miR-1586	6.2169	4.1105
1739	gga-miR-1587	9.65281	5.22823
1749	gga-miR-1587	11.8589	3.85709
1759	gga-miR-1587	12.032	3.57077
1770	gga-miR-1588	0.01	7.26262
1780	gga-miR-1588	0.01	5.25141
1790	gga-miR-1588	0.01	3.06531
1801	gga-miR-1589	0.01	8.48971
1811	gga-miR-1589	0.01	5.76528
1821	gga-miR-1589	0.01	7.57308
1832	gga-miR-1590	0.01	4.11049
1842	gga-miR-1590	0.01	7.14133
1852	gga-miR-1590	0.01	6.98961
1863	gga-miR-1591-3p	0.01	4.47143
1873	gga-miR-1591-3p	0.01	4.7107
1883	gga-miR-1591-3p	0.01	3.89614
1894	gga-miR-1591-5p	0.01	5.86543
1904	gga-miR-1591-5p	0.01	4.58186
1914	gga-miR-1591-5p	0.01	3.33723
1925	gga-miR-1592	0.01	7.09306
1935	gga-miR-1592	0.01	5.56245
1945	gga-miR-1592	0.01	6.54684
1956	gga-miR-1593	0.01	4.24622
1966	gga-miR-1593	0.01	4.85754
1976	gga-miR-1593	0.01	4.44689
1987	gga-miR-1594	7.79824	3.98523
1997	gga-miR-1594	3.40517	4.92655
2007	gga-miR-1594	12.0926	3.39106
2018	gga-miR-1595-3p	0.01	7.99072
2028	gga-miR-1595-3p	0.01	5.65926
2038	gga-miR-1595-3p	2.42947	5.58679
2049	gga-miR-1595-5p	11.9994	3.97051
2059	gga-miR-1595-5p	7.5348	5.49844
2069	gga-miR-1595-5p	8.83821	3.41718
2080	gga-miR-1596-3p	0.01	5.88247
2090	gga-miR-1596-3p	0.01	4.20869
2100	gga-miR-1596-3p	0.01	4.05709
2111	gga-miR-1596-5p	0.01	6.50235
2121	gga-miR-1596-5p	0.01	4.51443
2131	gga-miR-1596-5p	0.01	4.68195
2142	gga-miR-1597-3p	0.01	4.00289
2152	gga-miR-1597-3p	0.01	3.98937
2162	gga-miR-1597-3p	0.01	5.38477
2173	gga-miR-1597-5p	0.01	4.78789
2183	gga-miR-1597-5p	0.01	5.08565
2193	gga-miR-1597-5p	0.01	3.73531
2204	gga-miR-1598	0.01	5.38675
2214	gga-miR-1598	0.01	4.63051
2224	gga-miR-1598	0.01	4.79857
2235	gga-miR-1599	16301.9	285.898
2245	gga-miR-1599	17568.8	247.865
2255	gga-miR-1599	17877.3	111.977
2266	gga-miR-15a	0.01	5.41999
2276	gga-miR-15a	0.01	7.38589
2286	gga-miR-15a	0.82823	4.16427
2297	gga-miR-15b-3p	0.01	5.46513
2307	gga-miR-15b-3p	0.01	7.28401
2317	gga-miR-15b-3p	0.01	3.16866
2328	gga-miR-15b-5p	47.478	7.86027
2338	gga-miR-15b-5p	53.8311	8.65677
2348	gga-miR-15b-5p	55.3783	6.32639
2359	gga-miR-15c-3p	0.01	4.62996
2369	gga-miR-15c-3p	0.01	3.55854
2379	gga-miR-15c-3p	0.01	5.83504
2390	gga-miR-15c-5p	24.9685	5.17306
2400	gga-miR-15c-5p	28.0996	6.09851
2410	gga-miR-15c-5p	33.2665	4.14956
2855	gga-miR-16-1-3p	0.01	5.20981
2865	gga-miR-16-1-3p	0.01	6.74104
2875	gga-miR-16-1-3p	0.01	6.32829
3289	gga-miR-16-2-3p	0.01	3.8883
3299	gga-miR-16-2-3p	0.01	4.32661
3309	gga-miR-16-2-3p	0.01	2.19312
1306	gga-miR-16-5p	62.8648	8.08352
1316	gga-miR-16-5p	62.8774	6.44601
1326	gga-miR-16-5p	64.2105	10.0805
2421	gga-miR-1600	0.01	5.66388
2431	gga-miR-1600	0.01	3.33281
2441	gga-miR-1600	1.26386	5.1124
2452	gga-miR-1601	0.01	6.15672
2462	gga-miR-1601	0.0718399	3.46364
2472	gga-miR-1601	1.81249	4.46581
2483	gga-miR-1602	0.01	6.12848
2493	gga-miR-1602	0.01	4.56778
2503	gga-miR-1602	1.04926	4.18046
2514	gga-miR-1603	0.01	4.10456
2524	gga-miR-1603	0.01	5.77701
2534	gga-miR-1603	0.01	3.58226
2545	gga-miR-1604	0.01	6.09682
2555	gga-miR-1604	0.01	7.80724
2565	gga-miR-1604	2.67979	4.89962
2576	gga-miR-1605	0.01	6.89234
2586	gga-miR-1605	0.01	5.77143
2596	gga-miR-1605	0.01	5.08969
2607	gga-miR-1606	0.01	3.98236
2617	gga-miR-1606	0.01	7.17117
2627	gga-miR-1606	0.01	4.29052
2638	gga-miR-1607	274.096	18.4027
2648	gga-miR-1607	290.729	16.8409
2658	gga-miR-1607	306.218	20.0113
2669	gga-miR-1608	0.01	4.84026
2679	gga-miR-1608	0.01	5.95299
2689	gga-miR-1608	0.01	4.83814
2700	gga-miR-1609	0.01	10.5382
2710	gga-miR-1609	0.01	7.43989
2720	gga-miR-1609	0.01	4.69941
2731	gga-miR-1610	30.5658	10.4133
2741	gga-miR-1610	23.7292	11.8728
2751	gga-miR-1610	27.6597	8.53075
2762	gga-miR-1611	8.68592	7.87499
2772	gga-miR-1611	2.19221	7.68207
2782	gga-miR-1611	16.0659	7.99609
2793	gga-miR-1612	16.5244	11.9938
2803	gga-miR-1612	17.4144	6.47278
2813	gga-miR-1612	23.2536	7.46515
2824	gga-miR-1613	0.01	7.16903
2834	gga-miR-1613	0.01	5.11119
2844	gga-miR-1613	3.8257	5.39992
2886	gga-miR-1614-3p	0.01	4.32888
2896	gga-miR-1614-3p	0.01	3.25403
2906	gga-miR-1614-3p	2.11072	7.51351
2917	gga-miR-1614-5p	17.4272	11.898
2927	gga-miR-1614-5p	0.01	6.5692
2937	gga-miR-1614-5p	1.07824	4.96101
2948	gga-miR-1615	0.01	4.86674
2958	gga-miR-1615	0.01	4.94336
2968	gga-miR-1615	0.01	5.4721
2979	gga-miR-1616	0.01	4.75849
2989	gga-miR-1616	0.01	3.71366
2999	gga-miR-1616	1.30789	4.91268
3010	gga-miR-1617	0.01	9.21936
3020	gga-miR-1617	0.01	5.12337
3030	gga-miR-1617	0.01	4.7047
3041	gga-miR-1618-3p	0.01	5.56663
3051	gga-miR-1618-3p	0.01	4.9624
3061	gga-miR-1618-3p	0.01	6.1016
3072	gga-miR-1618-5p	0.01	6.00616
3082	gga-miR-1618-5p	0.01	5.76204
3092	gga-miR-1618-5p	0.01	5.69323
3103	gga-miR-1619	0.01	3.61692
3113	gga-miR-1619	0.01	5.98969
3123	gga-miR-1619	0.729348	3.46393
3134	gga-miR-1620	0.01	5.55918
3144	gga-miR-1620	0.01	6.54751
3154	gga-miR-1620	0.01	3.65525
3165	gga-miR-1621-3p	0.01	6.90074
3175	gga-miR-1621-3p	0.01	4.30601
3185	gga-miR-1621-3p	0.31224	4.52797
3196	gga-miR-1621-5p	0.01	5.39825
3206	gga-miR-1621-5p	0.01	4.92466
3216	gga-miR-1621-5p	0.377178	4.97016
3227	gga-miR-1622	0.01	6.32267
3237	gga-miR-1622	0.01	3.75038
3247	gga-miR-1622	0.01	3.87452
3258	gga-miR-1623	4.90726	6.5929
3268	gga-miR-1623	7.49777	7.7808
3278	gga-miR-1623	9.04588	7.40724
3320	gga-miR-1624	4.53896	8.40582
3330	gga-miR-1624	3.69221	6.11075
3340	gga-miR-1624	5.46097	4.99214
3351	gga-miR-1625-3p	0.01	6.25015
3361	gga-miR-1625-3p	0.01	4.51607
3371	gga-miR-1625-3p	0.01	5.7624
3382	gga-miR-1625-5p	0.01	5.35442
3392	gga-miR-1625-5p	0.01	3.1917
3402	gga-miR-1625-5p	0.01	4.76993
3413	gga-miR-1626-3p	0.01	7.03794
3423	gga-miR-1626-3p	0.01	3.24637
3433	gga-miR-1626-3p	0.01	4.41654
3444	gga-miR-1626-5p	0.01	8.1507
3454	gga-miR-1626-5p	0.01	6.25842
3464	gga-miR-1626-5p	0.01	6.23772
3475	gga-miR-1627-3p	0.01	9.24833
3485	gga-miR-1627-3p	0.01	4.49399
3495	gga-miR-1627-3p	0.01	5.14735
3506	gga-miR-1627-5p	0.01	7.03482
3516	gga-miR-1627-5p	0.01	5.54793
3526	gga-miR-1627-5p	0.01	3.18791
3537	gga-miR-1628	0.01	4.91736
3547	gga-miR-1628	0.01	4.99113
3557	gga-miR-1628	0.01	4.62467
3568	gga-miR-1629	125.929	9.24251
3578	gga-miR-1629	125.081	9.42372
3588	gga-miR-1629	137.266	12.7
3599	gga-miR-1630	0.01	4.77039
3609	gga-miR-1630	0.01	4.15877
3619	gga-miR-1630	0.01	3.62482
3630	gga-miR-1631	4.24761	5.57365
3640	gga-miR-1631	0.01	8.11832
3650	gga-miR-1631	1.3967	4.11351
3661	gga-miR-1632-3p	0.381797	5.91445
3671	gga-miR-1632-3p	0.01	5.58268
3681	gga-miR-1632-3p	0.01	4.71791
252	gga-miR-1632-5p	7.51659	5.18744
262	gga-miR-1632-5p	4.12668	5.7174
272	gga-miR-1632-5p	2.03176	3.57542
283	gga-miR-1633	4.15667	8.27649
293	gga-miR-1633	5.29406	4.68032
303	gga-miR-1633	10.749	7.40787
314	gga-miR-1634	7.34468	3.9773
324	gga-miR-1634	7.35888	5.36068
334	gga-miR-1634	6.41373	5.11575
345	gga-miR-1635	11.0893	6.27822
355	gga-miR-1635	12.2478	4.73862
365	gga-miR-1635	8.01858	6.94801
376	gga-miR-1636	38.0863	4.41068
386	gga-miR-1636	51.6552	6.35679
396	gga-miR-1636	43.7634	12.913
407	gga-miR-1637	12.0715	6.76566
417	gga-miR-1637	14.8218	6.5677
427	gga-miR-1637	10.4928	10.2826
438	gga-miR-1638	22.0638	4.90465
448	gga-miR-1638	31.257	7.55226
458	gga-miR-1638	22.4982	4.01939
469	gga-miR-1639	6.98008	4.35371
479	gga-miR-1639	4.36814	7.70296
489	gga-miR-1639	6.06874	6.36022
500	gga-miR-1640	12.322	4.61213
510	gga-miR-1640	13.6922	4.24211
520	gga-miR-1640	9.72729	5.25842
531	gga-miR-1641	7.41397	5.30247
541	gga-miR-1641	6.04406	7.25222
551	gga-miR-1641	4.04422	4.25661
562	gga-miR-1642	7.07439	5.2531
572	gga-miR-1642	9.46999	4.15855
582	gga-miR-1642	6.61766	6.7435
593	gga-miR-1643-3p	9.48784	4.17357
603	gga-miR-1643-3p	7.31258	6.47948
613	gga-miR-1643-3p	9.61006	9.99923
624	gga-miR-1643-5p	2.85962	5.05537
634	gga-miR-1643-5p	3.82184	4.59521
644	gga-miR-1643-5p	2.20805	3.70767
655	gga-miR-1644	13.4395	4.85838
665	gga-miR-1644	18.7663	8.85616
675	gga-miR-1644	17.4567	11.0442
686	gga-miR-1645	4.51404	5.37748
696	gga-miR-1645	3.73851	6.20244
706	gga-miR-1645	6.68333	8.64532
717	gga-miR-1646	3.26005	5.34013
727	gga-miR-1646	4.36814	4.99805
737	gga-miR-1646	6.64785	6.50901
748	gga-miR-1647	4.99736	6.34393
758	gga-miR-1647	10.0163	4.92508
768	gga-miR-1647	7.18796	5.38942
779	gga-miR-1648-3p	16.9023	4.79882
789	gga-miR-1648-3p	20.3311	10.1229
799	gga-miR-1648-3p	19.2705	6.54269
810	gga-miR-1648-5p	9.78862	6.21692
820	gga-miR-1648-5p	10.9607	5.29022
830	gga-miR-1648-5p	11.1306	7.80017
841	gga-miR-1649-3p	16.1437	5.71044
851	gga-miR-1649-3p	17.1181	6.33243
861	gga-miR-1649-3p	11.5041	8.11038
872	gga-miR-1649-5p	9.07529	4.54717
882	gga-miR-1649-5p	7.38665	3.7379
892	gga-miR-1649-5p	5.79606	6.90036
903	gga-miR-1650	6.94255	3.8954
913	gga-miR-1650	4.65517	3.71878
923	gga-miR-1650	4.65127	5.78486
934	gga-miR-1651-3p	4.6648	4.9552
944	gga-miR-1651-3p	3.40517	6.7775
954	gga-miR-1651-3p	3.3363	4.85515
965	gga-miR-1651-5p	2.89415	4.41438
975	gga-miR-1651-5p	1.10888	5.47048
985	gga-miR-1651-5p	0.01	5.69672
996	gga-miR-1652	15.8775	5.22449
1006	gga-miR-1652	8.88665	4.65139
1016	gga-miR-1652	12.7347	7.27514
1027	gga-miR-1653	6.17816	3.88946
1037	gga-miR-1653	5.44221	5.09239
1047	gga-miR-1653	4.65556	6.56803
1058	gga-miR-1654	73.8952	10.9868
1068	gga-miR-1654	76.1181	7.58667
1078	gga-miR-1654	2896.55	6206.04
1089	gga-miR-1655-3p	2.73317	4.90087
1099	gga-miR-1655-3p	4.8311	5.26543
1109	gga-miR-1655-3p	6.81565	6.1146
1120	gga-miR-1655-5p	0.141568	7.93538
1130	gga-miR-1655-5p	5.37739	4.70728
1140	gga-miR-1655-5p	8.21991	5.33554
1151	gga-miR-1656	2.91523	7.50752
1161	gga-miR-1656	10.6644	5.56962
1171	gga-miR-1656	9.65131	8.84935
1182	gga-miR-1657	25.7794	6.95482
1192	gga-miR-1657	28.6552	5.22194
1202	gga-miR-1657	28.3441	6.7823
1213	gga-miR-1658-3p	6.1126	4.68788
1223	gga-miR-1658-3p	5.13665	5.07306
1233	gga-miR-1658-3p	5.16639	4.62388
1244	gga-miR-1658-5p	11.0102	5.28794
1254	gga-miR-1658-5p	12.507	4.85843
1264	gga-miR-1658-5p	10.1885	4.8449
1275	gga-miR-1659	9.10496	4.80424
1285	gga-miR-1659	8.84036	6.19592
1295	gga-miR-1659	5.60117	4.96506
1337	gga-miR-1660	4.37412	5.99553
1347	gga-miR-1660	2.88665	4.57031
1357	gga-miR-1660	0.01	4.99443
1368	gga-miR-1661	5.25239	6.93275
1378	gga-miR-1661	6.01628	5.42359
1388	gga-miR-1661	3.76401	4.03119
1399	gga-miR-1662	0.01	4.30957
1409	gga-miR-1662	1126.08	2154.43
1419	gga-miR-1662	0.825345	4.6159
1430	gga-miR-1663-3p	3.50904	4.71968
1440	gga-miR-1663-3p	8.46999	5.23326
1450	gga-miR-1663-3p	3.30553	5.59857
1461	gga-miR-1663-5p	3.84198	2.53171
1471	gga-miR-1663-5p	3.5348	4.09344
1481	gga-miR-1663-5p	4.12359	4.30518
1492	gga-miR-1664-3p	5.67669	6.67266
1502	gga-miR-1664-3p	7.14591	4.8954
1512	gga-miR-1664-3p	8.36745	5.1588
1523	gga-miR-1664-5p	14.6002	6.50922
1533	gga-miR-1664-5p	20.0163	4.91748
1543	gga-miR-1664-5p	17.2027	7.2482
1554	gga-miR-1665	7.06285	5.36454
1564	gga-miR-1665	3.72925	4.44383
1574	gga-miR-1665	9.30041	8.13544
1585	gga-miR-1666	4.69147	4.02626
1595	gga-miR-1666	6.12739	4.32469
1605	gga-miR-1666	7.58158	5.41738
1616	gga-miR-1667-3p	4.88031	4.29519
1626	gga-miR-1667-3p	4.42369	6.27777
1636	gga-miR-1667-3p	2.44739	3.96836
1647	gga-miR-1667-5p	2.50398	7.02192
1657	gga-miR-1667-5p	4.97925	3.32963
1667	gga-miR-1667-5p	0.01	4.42914
1678	gga-miR-1668-3p	3.1419	4.96204
1688	gga-miR-1668-3p	0.01	7.06981
1698	gga-miR-1668-3p	0.01	5.25388
1709	gga-miR-1668-5p	5.38852	4.86542
1719	gga-miR-1668-5p	3.63665	7.0464
1729	gga-miR-1668-5p	6.63287	4.48062
1740	gga-miR-1669	2.70171	4.58542
1750	gga-miR-1669	2.84036	3.60382
1760	gga-miR-1669	0.0741031	5.19358
1771	gga-miR-1670	0.01	4.4456
1781	gga-miR-1670	0.01	4.75317
1791	gga-miR-1670	0.01	5.16107
1802	gga-miR-1671	0.01	6.08875
1812	gga-miR-1671	0.01	2.76473
1822	gga-miR-1671	0.01	5.93808
1833	gga-miR-1672	0.142537	4.87635
1843	gga-miR-1672	1.32184	3.69441
1853	gga-miR-1672	0.01	4.86653
1864	gga-miR-1673	0.01	3.331
1874	gga-miR-1673	0.01	4.50195
1884	gga-miR-1673	0.01	4.38429
1895	gga-miR-1674	0.01	4.81117
1905	gga-miR-1674	0.01	4.75047
1915	gga-miR-1674	0.01	3.70714
1926	gga-miR-1675	3.59214	7.06989
1936	gga-miR-1675	1.72925	2.68433
1946	gga-miR-1675	0.431546	3.39355
1957	gga-miR-1676-3p	0.01	5.37132
1967	gga-miR-1676-3p	5.51628	5.41151
1977	gga-miR-1676-3p	3.79947	3.19601
1988	gga-miR-1676-5p	0.01	3.46492
1998	gga-miR-1676-5p	0.803321	3.78521
2008	gga-miR-1676-5p	0.01	2.89642
2019	gga-miR-1677-3p	15.9646	5.88008
2029	gga-miR-1677-3p	14.3774	6.72766
2039	gga-miR-1677-3p	15.32	7.12517
2050	gga-miR-1677-5p	6.41776	3.7479
2060	gga-miR-1677-5p	5.17369	4.29047
2070	gga-miR-1677-5p	7.25929	5.31251
2081	gga-miR-1678	19.5708	3.03628
2091	gga-miR-1678	22.6089	5.97667
2101	gga-miR-1678	25.2283	5.51252
2112	gga-miR-1679	0.01	3.03752
2122	gga-miR-1679	3.46073	4.34338
2132	gga-miR-1679	0.01	3.18501
2143	gga-miR-1680-3p	1.56523	3.62062
2153	gga-miR-1680-3p	1.44221	5.46422
2163	gga-miR-1680-3p	0.01	6.38677
2174	gga-miR-1680-5p	0.01	3.12844
2184	gga-miR-1680-5p	0.01	6.72623
2194	gga-miR-1680-5p	0.01	6.58703
2205	gga-miR-1681	0.01	6.15887
2215	gga-miR-1681	0.01	4.68883
2225	gga-miR-1681	0.01	8.47226
2236	gga-miR-1682	0.01	5.56726
2246	gga-miR-1682	3.06258	4.92656
2256	gga-miR-1682	0.783821	6.37576
2267	gga-miR-1683	0.01	5.65006
2277	gga-miR-1683	0.01	6.38845
2287	gga-miR-1683	0.01	3.80325
2298	gga-miR-1684a-3p	0.01	5.71323
2308	gga-miR-1684a-3p	0.01	2.55226
2318	gga-miR-1684a-3p	0.01	4.17083
2329	gga-miR-1684a-5p	0.01	6.00839
2339	gga-miR-1684a-5p	0.01	4.87783
2349	gga-miR-1684a-5p	0.512488	4.14056
2360	gga-miR-1684b-3p	0.01	3.90931
2370	gga-miR-1684b-3p	0.01	5.93816
2380	gga-miR-1684b-3p	0.01	4.39425
2391	gga-miR-1685-3p	0.01	4.98125
2401	gga-miR-1685-3p	0.01	4.44125
2411	gga-miR-1685-3p	0.01	5.15232
2422	gga-miR-1685-5p	0.01	5.40167
2432	gga-miR-1685-5p	3.68295	4.06731
2442	gga-miR-1685-5p	1.01937	4.47712
2453	gga-miR-1686	2.76319	3.93828
2463	gga-miR-1686	0.312581	5.50467
2473	gga-miR-1686	0.01	5.8498
2484	gga-miR-1687-3p	0.01	5.00108
2494	gga-miR-1687-3p	0.01	4.90085
2504	gga-miR-1687-3p	3.50876	14.4104
2515	gga-miR-1687-5p	0.01	12.3156
2525	gga-miR-1687-5p	0.01	7.66488
2535	gga-miR-1687-5p	0.01	3.52114
2546	gga-miR-1688	0.01	3.81646
2556	gga-miR-1688	0.01	6.67042
2566	gga-miR-1688	0.01	6.50897
2577	gga-miR-1689-3p	0.01	5.14776
2587	gga-miR-1689-3p	0.01	7.18557
2597	gga-miR-1689-3p	0.01	3.52162
2608	gga-miR-1689-5p	0.01	6.1985
2618	gga-miR-1689-5p	34.7663	10.1162
2628	gga-miR-1689-5p	0.01	7.05175
2639	gga-miR-1690-5p	14.4323	9.93129
2649	gga-miR-1690-5p	20.1181	10.982
2659	gga-miR-1690-5p	14.9086	8.15082
2670	gga-miR-1691	0.01	5.2758
2680	gga-miR-1691	0.01	5.04936
2690	gga-miR-1691	0.01	3.94291
2701	gga-miR-1692	0.01	4.42664
2711	gga-miR-1692	0.01	5.20021
2721	gga-miR-1692	0.01	5.56626
2732	gga-miR-1693	0.2777	7.7432
2742	gga-miR-1693	0.01	4.60447
2752	gga-miR-1693	0.627388	7.98128
2763	gga-miR-1694	0.818364	9.9977
2773	gga-miR-1694	2.17369	4.83916
2783	gga-miR-1694	2.05173	4.56782
2794	gga-miR-1695	0.01	3.28992
2804	gga-miR-1695	0.01	5.88896
2814	gga-miR-1695	0.901957	8.36914
2825	gga-miR-1696	3.05119	8.45542
2835	gga-miR-1696	0.219988	5.5414
2845	gga-miR-1696	0.01	5.40715
2856	gga-miR-1697	2.94826	6.89535
2866	gga-miR-1697	0.01	6.14813
2876	gga-miR-1697	0.01	7.99864
2887	gga-miR-1698	3.61663	7.81543
2897	gga-miR-1698	1.69221	5.96839
2907	gga-miR-1698	0.01	6.16224
2918	gga-miR-1699	9.23518	6.89337
2928	gga-miR-1699	0.01	6.28147
2938	gga-miR-1699	0.01	4.97101
2949	gga-miR-16c-3p	1.28181	4.81824
2959	gga-miR-16c-3p	0.01	7.18815
2969	gga-miR-16c-3p	0.01	5.71786
2980	gga-miR-16c-5p	16.4886	8.20729
2990	gga-miR-16c-5p	16.4144	6.28822
3000	gga-miR-16c-5p	20.8966	6.52067
1121	gga-miR-17-3p	13.5137	7.28599
1131	gga-miR-17-3p	8.84962	5.11254
1141	gga-miR-17-3p	3.71759	5.57322
1989	gga-miR-17-5p	108.504	6.74937
1999	gga-miR-17-5p	107.6	7.3488
2009	gga-miR-17-5p	105.649	12.37
3011	gga-miR-1700	0.01	10.6672
3021	gga-miR-1700	0.01	8.24487
3031	gga-miR-1700	0.01	5.21953
3042	gga-miR-1701	8.01861	5.02841
3052	gga-miR-1701	12.0718	7.10249
3062	gga-miR-1701	13.2246	6.51179
3073	gga-miR-1702	10.1416	6.92321
3083	gga-miR-1702	14.9237	7.22076
3093	gga-miR-1702	10.61	8.52784
3104	gga-miR-1703-3p	0.517843	7.26634
3114	gga-miR-1703-3p	0.01	5.82604
3124	gga-miR-1703-3p	0.01	3.35945
3135	gga-miR-1703-5p	0.30499	6.6562
3145	gga-miR-1703-5p	0.01	4.04616
3155	gga-miR-1703-5p	2.09119	4.43649
3166	gga-miR-1704	1.05141	5.49795
3176	gga-miR-1704	2.98851	5.9946
3186	gga-miR-1704	4.87402	6.9425
3197	gga-miR-1705	0.01	5.90762
3207	gga-miR-1705	0.01	6.26398
3217	gga-miR-1705	0.01	5.00537
3228	gga-miR-1706	7.96216	5.57512
3238	gga-miR-1706	2.71999	7.18751
3248	gga-miR-1706	5.80904	5.55444
3259	gga-miR-1707	0.01	4.70301
3269	gga-miR-1707	0.01	4.53298
3279	gga-miR-1707	0.01	5.17391
3290	gga-miR-1708	0.01	5.85065
3300	gga-miR-1708	0.01	7.00331
3310	gga-miR-1708	0.01	4.96362
3321	gga-miR-1709	0.446055	6.72906
3331	gga-miR-1709	0.01	4.84344
3341	gga-miR-1709	0.01	5.61825
3352	gga-miR-1710	150.666	9.91756
3362	gga-miR-1710	156.776	13.3639
3372	gga-miR-1710	144.119	12.6201
3383	gga-miR-1711	0.278184	5.18429
3393	gga-miR-1711	0.01	5.69971
3403	gga-miR-1711	0.01	4.96132
3414	gga-miR-1712-3p	0.01	4.43734
3424	gga-miR-1712-3p	0.01	7.11367
3434	gga-miR-1712-3p	0.01	6.08572
3445	gga-miR-1712-5p	0.01	5.57202
3455	gga-miR-1712-5p	0.01	6.21124
3465	gga-miR-1712-5p	0.01	5.77012
3476	gga-miR-1713	10.3098	8.10433
3486	gga-miR-1713	9.27554	4.4924
3496	gga-miR-1713	11.3477	5.25578
3507	gga-miR-1714	0.01	3.80846
3517	gga-miR-1714	0.01	7.27725
3527	gga-miR-1714	0.01	4.17776
3538	gga-miR-1715-3p	0.01	6.04969
3548	gga-miR-1715-3p	0.01	5.6286
3558	gga-miR-1715-3p	1.40961	4.79281
3569	gga-miR-1715-5p	0.01	6.47734
3579	gga-miR-1715-5p	0.01	5.11951
3589	gga-miR-1715-5p	0.01	3.58721
3600	gga-miR-1716	0.01	6.41525
3610	gga-miR-1716	0.266284	4.67363
3620	gga-miR-1716	0.01	2.63838
3631	gga-miR-1717	0.01	4.87041
3641	gga-miR-1717	0.01	4.89587
3651	gga-miR-1717	0.01	6.27941
3662	gga-miR-1718	9.10645	5.42223
3672	gga-miR-1718	3.98851	7.833
3682	gga-miR-1718	5.09212	8.40186
253	gga-miR-1719	10.8439	3.66403
263	gga-miR-1719	9.21295	5.79681
273	gga-miR-1719	2.76018	5.32357
284	gga-miR-1720-3p	7.08867	6.17017
294	gga-miR-1720-3p	10.4978	5.88033
304	gga-miR-1720-3p	3.92928	7.23263
315	gga-miR-1720-5p	10.0466	7.95788
325	gga-miR-1720-5p	10.0533	6.32627
335	gga-miR-1720-5p	4.97415	3.94775
346	gga-miR-1721	6.60297	3.96724
356	gga-miR-1721	10.4885	4.55709
366	gga-miR-1721	6.43421	8.17528
377	gga-miR-1722-3p	8.55044	5.37719
387	gga-miR-1722-3p	10.1367	8.76577
397	gga-miR-1722-3p	2.42419	5.4503
408	gga-miR-1722-5p	5.81035	4.98871
418	gga-miR-1722-5p	10.7292	4.80362
428	gga-miR-1722-5p	1.9649	5.18087
439	gga-miR-1723	15.6717	3.383
449	gga-miR-1723	12.7755	8.49708
459	gga-miR-1723	12.7264	6.28216
470	gga-miR-1724	7.6824	4.64998
480	gga-miR-1724	5.14591	4.34736
490	gga-miR-1724	9.26489	6.62616
501	gga-miR-1725	4.60119	4.06499
511	gga-miR-1725	2.69221	6.47318
521	gga-miR-1725	2.60115	5.96142
532	gga-miR-1726	10.5067	4.17269
542	gga-miR-1726	10.5718	7.57372
552	gga-miR-1726	31.6732	11.0852
563	gga-miR-1727	10.5728	4.19666
573	gga-miR-1727	3.62739	5.54102
583	gga-miR-1727	0.01	5.24163
594	gga-miR-1728-3p	5.56778	2.98411
604	gga-miR-1728-3p	5.27554	4.30761
614	gga-miR-1728-3p	0.01	6.51324
625	gga-miR-1728-5p	3.54195	4.52462
635	gga-miR-1728-5p	7.09036	5.34503
645	gga-miR-1728-5p	0.01	5.85837
656	gga-miR-1729-3p	6.20497	3.82603
666	gga-miR-1729-3p	5.41443	6.69563
676	gga-miR-1729-3p	4.82054	6.36067
687	gga-miR-1729-5p	7.69252	8.69323
697	gga-miR-1729-5p	4.0811	4.12684
707	gga-miR-1729-5p	2.92228	7.34864
718	gga-miR-1730-3p	6.22205	4.65034
728	gga-miR-1730-3p	8.0811	4.14717
738	gga-miR-1730-3p	6.01984	4.51704
749	gga-miR-1730-5p	11.9989	4.18876
759	gga-miR-1730-5p	7.50702	4.22019
769	gga-miR-1730-5p	6.36289	4.35212
780	gga-miR-1731-3p	9.66405	5.0824
790	gga-miR-1731-3p	7.5811	4.18865
800	gga-miR-1731-3p	0.01	6.87611
811	gga-miR-1731-5p	13.7237	5.18476
821	gga-miR-1731-5p	8.50702	5.43239
831	gga-miR-1731-5p	10.6282	6.21249
842	gga-miR-1732	16.0179	6.36068
852	gga-miR-1732	13.7107	6.8946
862	gga-miR-1732	5.06179	6.2361
873	gga-miR-1733	9.67261	3.74815
883	gga-miR-1733	2.18295	5.46877
893	gga-miR-1733	2.24711	5.92567
904	gga-miR-1734	5.90315	2.77436
914	gga-miR-1734	3.63665	4.58435
924	gga-miR-1734	2.16936	6.70603
935	gga-miR-1735	11.9678	7.55459
945	gga-miR-1735	10.8681	6.96112
955	gga-miR-1735	8.55625	8.24983
966	gga-miR-1736-3p	8.09484	3.21533
976	gga-miR-1736-3p	4.87739	4.62416
986	gga-miR-1736-3p	0.01	5.97598
997	gga-miR-1736-5p	6.21679	6.80374
1007	gga-miR-1736-5p	4.44221	7.25553
1017	gga-miR-1736-5p	0.852662	8.13524
1028	gga-miR-1737	8.70088	5.55348
1038	gga-miR-1737	12.8126	8.19177
1048	gga-miR-1737	4.7665	5.79943
1059	gga-miR-1738	7.25856	4.32272
1069	gga-miR-1738	8.62739	4.08235
1079	gga-miR-1738	0.01	6.14513
1090	gga-miR-1739	73.2088	10.2351
1100	gga-miR-1739	68.3218	9.42378
1110	gga-miR-1739	72.1196	9.73506
1152	gga-miR-1740-3p	5.19629	5.75106
1162	gga-miR-1740-3p	5.20147	4.36095
1172	gga-miR-1740-3p	1.33949	4.73322
1183	gga-miR-1740-5p	4.59036	3.43698
1193	gga-miR-1740-5p	5.87739	6.71166
1203	gga-miR-1740-5p	0.383424	3.42847
1214	gga-miR-1741	7.16289	3.20074
1224	gga-miR-1741	7.85888	4.21152
1234	gga-miR-1741	1.65855	5.76399
1245	gga-miR-1742	9.0976	2.96168
1255	gga-miR-1742	4.86814	4.21492
1265	gga-miR-1742	3.69948	6.49805
1276	gga-miR-1743	4.08651	4.05585
1286	gga-miR-1743	1.0348	5.26576
1296	gga-miR-1743	1.79267	5.04196
1307	gga-miR-1744-3p	5.32413	4.07978
1317	gga-miR-1744-3p	3.62739	7.53634
1327	gga-miR-1744-3p	0.01	5.60301
1338	gga-miR-1744-5p	8.29564	4.6384
1348	gga-miR-1744-5p	2.12739	4.0247
1358	gga-miR-1744-5p	1.83067	5.57511
1369	gga-miR-1745	1.07586	5.27278
1379	gga-miR-1745	0.710729	4.8744
1389	gga-miR-1745	0.01	5.43756
1400	gga-miR-1746	7.22455	4.60408
1410	gga-miR-1746	3.80332	5.31184
1420	gga-miR-1746	0.01	6.39002
1431	gga-miR-1747-3p	5.16829	3.58706
1441	gga-miR-1747-3p	4.79406	5.70283
1451	gga-miR-1747-3p	0.01	8.23375
1462	gga-miR-1747-5p	7.12186	4.86166
1472	gga-miR-1747-5p	7.11814	4.36711
1482	gga-miR-1747-5p	3.50433	8.84343
1493	gga-miR-1748	7.74441	5.03774
1503	gga-miR-1748	10.4422	4.87485
1513	gga-miR-1748	1.57544	6.84922
1524	gga-miR-1749-3p	9.09308	5.47257
1534	gga-miR-1749-3p	6.47925	3.81616
1544	gga-miR-1749-3p	0.01	5.51301
1555	gga-miR-1749-5p	10.239	7.56666
1565	gga-miR-1749-5p	6.46999	7.03158
1575	gga-miR-1749-5p	0.822467	4.35788
1586	gga-miR-1750	8.48024	5.86775
1596	gga-miR-1750	6.15517	5.66572
1606	gga-miR-1750	2.25195	4.71317
1617	gga-miR-1751-5p	6.10158	5.77512
1627	gga-miR-1751-5p	5.04406	4.37455
1637	gga-miR-1751-5p	4.49118	3.83224
1648	gga-miR-1752	41.5653	8.75796
1658	gga-miR-1752	39.1089	7.02073
1668	gga-miR-1752	38.1949	5.5497
1679	gga-miR-1753	0.01	3.0732
1689	gga-miR-1753	0.01	4.294
1699	gga-miR-1753	0.01	4.32627
1710	gga-miR-1754-3p	11.3068	3.5602
1720	gga-miR-1754-3p	6.11814	4.73865
1730	gga-miR-1754-3p	6.62127	4.66555
1741	gga-miR-1754-5p	6.05303	4.63271
1751	gga-miR-1754-5p	2.97925	8.29382
1761	gga-miR-1754-5p	4.45815	5.30666
1772	gga-miR-1755	4.21178	6.08619
1782	gga-miR-1755	0.01	3.92464
1792	gga-miR-1755	0.01	6.52305
1803	gga-miR-1756a	0.01	5.82233
1813	gga-miR-1756a	0.01	5.85089
1823	gga-miR-1756a	0.01	6.2266
1834	gga-miR-1756b	0.01	5.43658
1844	gga-miR-1756b	0.01	5.66401
1854	gga-miR-1756b	0.01	4.87341
1865	gga-miR-1757	0.895967	3.26865
1875	gga-miR-1757	0.01	5.70531
1885	gga-miR-1757	0.01	7.01303
1896	gga-miR-1758	2.13327	4.64036
1906	gga-miR-1758	0.423692	7.32485
1916	gga-miR-1758	0.01	3.63821
1927	gga-miR-1759-3p	0.38739	4.74311
1937	gga-miR-1759-3p	4.72925	8.12001
1947	gga-miR-1759-3p	0.01	3.88844
1958	gga-miR-1759-5p	179.163	16.4314
1968	gga-miR-1759-5p	183.377	14.155
1978	gga-miR-1759-5p	191.381	9.83337
2020	gga-miR-1760	0.01	4.53796
2030	gga-miR-1760	0.01	4.06472
2040	gga-miR-1760	0.01	6.08498
2051	gga-miR-1761	942.194	31.2419
2061	gga-miR-1761	960.266	24.1512
2071	gga-miR-1761	1044.94	22.0379
2082	gga-miR-1762	18.8383	3.67881
2092	gga-miR-1762	13.5996	4.28704
2102	gga-miR-1762	12.9056	3.25358
2113	gga-miR-1763	119.57	9.20378
2123	gga-miR-1763	118.109	11.936
2133	gga-miR-1763	127.367	10.0464
2144	gga-miR-1764-3p	42.0203	4.72253
2154	gga-miR-1764-3p	0.01	5.1234
2164	gga-miR-1764-3p	1.4495	4.17244
2175	gga-miR-1764-5p	36.2308	35.9398
2185	gga-miR-1764-5p	11.9515	3.9455
2195	gga-miR-1764-5p	13.739	6.50745
2206	gga-miR-1765	0.01	5.2287
2216	gga-miR-1765	0.01	4.2674
2226	gga-miR-1765	0.01	5.91913
2237	gga-miR-1766	0.01	4.72624
2247	gga-miR-1766	0.01	5.21941
2257	gga-miR-1766	0.01	4.65051
2268	gga-miR-1767	32.7097	5.85594
2278	gga-miR-1767	37.2663	8.37396
2288	gga-miR-1767	31.8033	6.48628
2299	gga-miR-1768	3.99752	4.40432
2309	gga-miR-1768	0.01	4.37633
2319	gga-miR-1768	0.01	5.22197
2330	gga-miR-1769-3p	0.01	4.01553
2340	gga-miR-1769-3p	0.01	3.70998
2350	gga-miR-1769-3p	0.01	5.51793
2361	gga-miR-1769-5p	2.52933	5.96895
2371	gga-miR-1769-5p	2.57184	5.00248
2381	gga-miR-1769-5p	0.01	4.7224
2392	gga-miR-1770	400.555	45.4689
2402	gga-miR-1770	422.34	19.4145
2412	gga-miR-1770	446.625	17.2238
2423	gga-miR-1771	3.13109	6.85197
2433	gga-miR-1771	0.01	3.63909
2443	gga-miR-1771	0.01	3.81173
2454	gga-miR-1772-3p	6.8236	5.27711
2464	gga-miR-1772-3p	1.57184	7.35969
2474	gga-miR-1772-3p	1.27345	4.73691
2485	gga-miR-1772-5p	0.01	5.09896
2495	gga-miR-1772-5p	0.01	5.55971
2505	gga-miR-1772-5p	0.01	4.74983
2516	gga-miR-1773-3p	1.02233	4.78422
2526	gga-miR-1773-3p	0.01	2.37079
2536	gga-miR-1773-3p	0.01	5.29498
2547	gga-miR-1773-5p	0.685609	5.58332
2557	gga-miR-1773-5p	0.01	5.74275
2567	gga-miR-1773-5p	0.01	3.44645
2578	gga-miR-1774	1.31143	4.51402
2588	gga-miR-1774	0.01	7.16943
2598	gga-miR-1774	0.01	6.02651
2609	gga-miR-1775-3p	7.01671	11.873
2619	gga-miR-1775-3p	0.01	6.2988
2629	gga-miR-1775-3p	0.01	7.67218
2640	gga-miR-1775-5p	0.01	4.23955
2650	gga-miR-1775-5p	0.01	6.81783
2660	gga-miR-1775-5p	0.01	4.91545
2671	gga-miR-1776	39.2994	6.57505
2681	gga-miR-1776	0.01	5.8426
2691	gga-miR-1776	0.01	4.63553
2702	gga-miR-1777	37.4516	7.9411
2712	gga-miR-1777	507.637	20.9968
2722	gga-miR-1777	524.586	25.7929
2733	gga-miR-1778	0.01	5.31246
2743	gga-miR-1778	0.01	5.80855
2753	gga-miR-1778	0.01	4.43965
2764	gga-miR-1779	9.55467	6.20205
2774	gga-miR-1779	11.5255	7.71525
2784	gga-miR-1779	7.84691	7.07459
2795	gga-miR-1780	0.687713	5.9556
2805	gga-miR-1780	2.11814	4.13631
2815	gga-miR-1780	0.01	7.56112
2826	gga-miR-1781-3p	1.37282	4.58165
2836	gga-miR-1781-3p	0.01	4.61501
2846	gga-miR-1781-3p	0.01	2.72153
2857	gga-miR-1781-5p	3.76404	7.78667
2867	gga-miR-1781-5p	0.01	3.93196
2877	gga-miR-1781-5p	0.01	5.50288
2888	gga-miR-1782	31.528	9.04841
2898	gga-miR-1782	31.8126	10.6859
2908	gga-miR-1782	34.151	10.2149
2919	gga-miR-1783	6.32925	7.4965
2929	gga-miR-1783	1.16443	5.51397
2939	gga-miR-1783	0.01	6.06958
2950	gga-miR-1784-5p	0.01	4.58645
2960	gga-miR-1784-5p	0.01	9.44051
2970	gga-miR-1784-5p	0.01	4.25537
2981	gga-miR-1785	3.95669	6.46939
2991	gga-miR-1785	0.784803	6.06404
3001	gga-miR-1785	0.01	6.03697
3012	gga-miR-1786	1.76479	6.15548
3022	gga-miR-1786	0.01	4.0742
3032	gga-miR-1786	0.01	5.24335
3043	gga-miR-1787	6.84109	7.88979
3053	gga-miR-1787	10.3404	6.32357
3063	gga-miR-1787	5.40592	7.13397
3074	gga-miR-1788-3p	0.01	6.7027
3084	gga-miR-1788-3p	0.01	4.95975
3094	gga-miR-1788-3p	0.01	5.81286
3105	gga-miR-1788-5p	3.04008	3.0583
3115	gga-miR-1788-5p	0.01	5.25971
3125	gga-miR-1788-5p	0.01	7.45488
3136	gga-miR-1789	0.61632	4.30739
3146	gga-miR-1789	1.22925	4.007
3156	gga-miR-1789	0.01	6.08524
3167	gga-miR-1790	81.8388	9.0807
3177	gga-miR-1790	144.007	13.2202
3187	gga-miR-1790	137.224	14.8868
3198	gga-miR-1791-3p	2.4205	8.579
3208	gga-miR-1791-3p	0.01	5.13806
3218	gga-miR-1791-3p	0.01	7.32509
3229	gga-miR-1791-5p	0.640771	5.94322
3239	gga-miR-1791-5p	0.01	4.12712
3249	gga-miR-1791-5p	0.01	6.3782
3260	gga-miR-1792	5.07481	4.0459
3270	gga-miR-1792	0.155173	5.43504
3280	gga-miR-1792	0.01	6.35163
3291	gga-miR-1793	0.14386	6.65368
3301	gga-miR-1793	0.368136	4.50432
3311	gga-miR-1793	0.01	6.44739
3322	gga-miR-1794	2.35362	4.62727
3332	gga-miR-1794	0.01	4.3007
3342	gga-miR-1794	0.01	6.5661
3353	gga-miR-1795	4.79749	5.43224
3363	gga-miR-1795	0.01	8.00549
3373	gga-miR-1795	0.01	5.22252
3384	gga-miR-1796	31.6275	7.30755
3394	gga-miR-1796	35.4885	7.05391
3404	gga-miR-1796	31.6628	10.3279
3415	gga-miR-1797	5.55123	6.42903
3425	gga-miR-1797	7.29406	8.81793
3435	gga-miR-1797	0.01	4.64822
3446	gga-miR-1798-3p	0.01	4.89475
3456	gga-miR-1798-3p	0.01	4.39185
3466	gga-miR-1798-3p	0.01	6.47598
3477	gga-miR-1798-5p	0.01	5.76194
3487	gga-miR-1798-5p	0.01	6.50385
3497	gga-miR-1798-5p	0.01	6.26142
3508	gga-miR-1799	0.01	5.45006
3518	gga-miR-1799	0.01	5.728
3528	gga-miR-1799	0.01	5.20961
3539	gga-miR-1800	0.01	4.54219
3549	gga-miR-1800	0.01	4.60458
3559	gga-miR-1800	0.01	5.52208
3570	gga-miR-1801	3.38431	6.70475
3580	gga-miR-1801	0.729247	4.16819
3590	gga-miR-1801	0.01	6.57165
3601	gga-miR-1802	0.01	7.30129
3611	gga-miR-1802	0.01	4.31892
3621	gga-miR-1802	0.01	5.27586
3632	gga-miR-1803	7.26256	5.71737
3642	gga-miR-1803	0.01	4.77427
3652	gga-miR-1803	0.01	3.03352
3663	gga-miR-1804	3.67933	4.4448
3673	gga-miR-1804	0.01	6.4445
3683	gga-miR-1804	0.01	4.98955
254	gga-miR-1805-3p	6.06135	4.87275
264	gga-miR-1805-3p	4.22263	5.37736
274	gga-miR-1805-3p	6.46461	4.67728
285	gga-miR-1805-5p	5.35523	4.70307
295	gga-miR-1805-5p	3.33864	8.22485
305	gga-miR-1805-5p	4.37811	5.85071
316	gga-miR-1806	3.33613	7.62499
326	gga-miR-1806	3.67217	4.8133
336	gga-miR-1806	6.0443	4.71997
347	gga-miR-1807	9.59775	5.49657
357	gga-miR-1807	8.79406	5.68806
367	gga-miR-1807	13.3006	5.41911
378	gga-miR-1808	3.12506	4.44412
388	gga-miR-1808	6.39591	3.65702
398	gga-miR-1808	6.10479	5.4574
409	gga-miR-1809	30.7822	6.39224
419	gga-miR-1809	31.2385	4.57576
429	gga-miR-1809	32.0223	4.118
440	gga-miR-1811	107.567	14.2607
450	gga-miR-1811	101.813	10.3735
460	gga-miR-1811	100.5	8.71848
471	gga-miR-1812-3p	4.32659	7.73284
481	gga-miR-1812-3p	4.52554	4.28122
491	gga-miR-1812-3p	5.74403	4.64312
502	gga-miR-1812-5p	1.72188	8.09021
512	gga-miR-1812-5p	5.85888	5.41877
522	gga-miR-1812-5p	4.39927	6.07243
533	gga-miR-1813	11.3769	5.39623
543	gga-miR-1813	9.84036	5.36488
553	gga-miR-1813	10.394	5.49233
564	gga-miR-1814	2.16488	7.79646
574	gga-miR-1814	6.38665	3.68248
584	gga-miR-1814	8.3229	6.67433
595	gga-miR-1815	0.01	5.94088
605	gga-miR-1815	0.01	4.99314
615	gga-miR-1815	1.4206	4.58721
626	gga-miR-1816	0.01	7.31535
636	gga-miR-1816	0.386655	5.6824
646	gga-miR-1816	1.16004	6.19184
657	gga-miR-181a-3p	8.0004	7.07131
667	gga-miR-181a-3p	9.59036	5.53909
677	gga-miR-181a-3p	7.06852	3.0666
688	gga-miR-181a-5p	604.813	23.3222
698	gga-miR-181a-5p	603.109	30.4084
708	gga-miR-181a-5p	634.439	32.3009
719	gga-miR-181b-1-3p	3.78854	4.61267
729	gga-miR-181b-1-3p	3.30332	4.21621
739	gga-miR-181b-1-3p	6.54264	4.12687
750	gga-miR-181b-2-3p	3.06785	5.03301
760	gga-miR-181b-2-3p	4.04406	5.35264
770	gga-miR-181b-2-3p	7.74374	3.65363
781	gga-miR-181b-5p	188.143	15.4797
791	gga-miR-181b-5p	204.859	24.3981
801	gga-miR-181b-5p	201.411	13.9007
812	gga-miR-183	15.755	5.25137
822	gga-miR-183	11.7107	5.53687
832	gga-miR-183	12.8605	5.49495
843	gga-miR-184-3p	6.03553	4.46136
853	gga-miR-184-3p	10.2941	5.14271
863	gga-miR-184-3p	11.5744	7.32194
905	gga-miR-184-5p	8.99442	6.10554
915	gga-miR-184-5p	10.9422	5.30629
925	gga-miR-184-5p	13.7138	4.52633
874	gga-miR-1845	10.487	4.89641
884	gga-miR-1845	11.683	5.29689
894	gga-miR-1845	13.8285	5.9694
936	gga-miR-187-3p	14.0011	3.94784
946	gga-miR-187-3p	15.433	6.29556
956	gga-miR-187-3p	14.8044	6.18452
967	gga-miR-187-5p	7.93154	6.41474
977	gga-miR-187-5p	6.31258	5.02354
987	gga-miR-187-5p	13.1114	8.80417
998	gga-miR-18a-3p	23.7942	5.33412
1008	gga-miR-18a-3p	22.6181	8.6563
1018	gga-miR-18a-3p	29.5308	8.68667
1029	gga-miR-18a-5p	20.5229	7.35081
1039	gga-miR-18a-5p	22.0904	9.79935
1049	gga-miR-18a-5p	19.1114	6.30381
1060	gga-miR-18b-3p	77.4354	8.37777
1070	gga-miR-18b-3p	79.7478	7.77825
1080	gga-miR-18b-3p	78.2834	10.02
1091	gga-miR-18b-5p	7.30135	6.42061
1101	gga-miR-18b-5p	17.7663	5.38272
1111	gga-miR-18b-5p	20.9036	6.1447
1122	gga-miR-190a-3p	3.19624	5.48158
1132	gga-miR-190a-3p	0.479247	5.66531
1142	gga-miR-190a-3p	0.01	5.44367
1153	gga-miR-190a-5p	4.97604	4.23091
1163	gga-miR-190a-5p	0.01	4.21919
1173	gga-miR-190a-5p	3.25604	4.16678
1184	gga-miR-193a-3p	9.58903	5.45604
1194	gga-miR-193a-3p	8.8311	7.64672
1204	gga-miR-193a-3p	8.82669	7.42711
1215	gga-miR-193a-5p	14.9918	7.32917
1225	gga-miR-193a-5p	12.8311	4.40958
1235	gga-miR-193a-5p	15.1348	6.73972
1246	gga-miR-193b-3p	8.72289	3.38172
1256	gga-miR-193b-3p	7.32184	5.19742
1266	gga-miR-193b-3p	11.3952	5.1825
1277	gga-miR-193b-5p	15.4615	5.90549
1287	gga-miR-193b-5p	19.7015	7.88997
1297	gga-miR-193b-5p	22.6326	4.53536
1308	gga-miR-194	8.1486	4.82845
1318	gga-miR-194	6.59962	5.58412
1328	gga-miR-194	8.55785	6.35744
1339	gga-miR-196-1-3p	0.801437	3.6753
1349	gga-miR-196-1-3p	0.01	5.2212
1359	gga-miR-196-1-3p	1.99503	3.73521
1370	gga-miR-196-2-3p	4.50718	8.41944
1380	gga-miR-196-2-3p	5.17369	5.43583
1390	gga-miR-196-2-3p	5.95109	3.72528
1401	gga-miR-196-5p	5.2973	5.66122
1411	gga-miR-196-5p	0.01	3.66308
1421	gga-miR-196-5p	0.01	5.69918
1432	gga-miR-199-3p	0.01	4.39296
1442	gga-miR-199-3p	0.01	5.75046
1452	gga-miR-199-3p	3.26598	3.70282
1463	gga-miR-199-5p	5.31147	9.07842
1473	gga-miR-199-5p	2.55332	7.15537
1483	gga-miR-199-5p	3.51146	3.85188
1494	gga-miR-199b	44.2422	6.54012
1504	gga-miR-199b	0.01	5.79251
1514	gga-miR-199b	3.61505	4.67314
1525	gga-miR-19a-3p	7.75636	7.53502
1535	gga-miR-19a-3p	8.89591	6.2592
1545	gga-miR-19a-3p	11.0468	6.34308
1556	gga-miR-19a-5p	5.83874	5.99495
1566	gga-miR-19a-5p	0.01	5.76657
1576	gga-miR-19a-5p	3.48603	3.8169
1587	gga-miR-19b-3p	36.4012	5.57672
1597	gga-miR-19b-3p	43.2107	4.86384
1607	gga-miR-19b-3p	47.737	3.39754
1618	gga-miR-19b-5p	0.498202	5.67681
1628	gga-miR-19b-5p	5.11814	6.416
1638	gga-miR-19b-5p	7.19833	4.20584
1649	gga-miR-1a-1-5p	0.01	3.64338
1659	gga-miR-1a-1-5p	0.01	4.19797
1669	gga-miR-1a-1-5p	1.58286	5.13043
1680	gga-miR-1a-2-5p	0.01	3.73747
1690	gga-miR-1a-2-5p	0.01	4.64983
1700	gga-miR-1a-2-5p	0.01	4.5568
1711	gga-miR-1a-3p	0.01	5.02818
1721	gga-miR-1a-3p	0.01	3.95311
1731	gga-miR-1a-3p	0.01	3.31658
1742	gga-miR-1b-3p	19.2658	7.5735
1752	gga-miR-1b-3p	0.01	3.61991
1762	gga-miR-1b-3p	0.361674	5.22383
1773	gga-miR-1b-5p	0.134428	5.23747
1783	gga-miR-1b-5p	0.01	5.2531
1793	gga-miR-1b-5p	0.01	4.7073
1804	gga-miR-1c	0.01	7.89167
1814	gga-miR-1c	0.01	4.75669
1824	gga-miR-1c	0.01	5.44457
1835	gga-miR-200a-3p	0.01	6.10117
1845	gga-miR-200a-3p	0.01	5.02493
1855	gga-miR-200a-3p	0.01	4.45595
1866	gga-miR-200a-5p	0.01	4.94945
1876	gga-miR-200a-5p	0.01	3.69094
1886	gga-miR-200a-5p	0.01	2.68822
1897	gga-miR-200b-3p	0.01	4.84125
1907	gga-miR-200b-3p	0.01	4.65518
1917	gga-miR-200b-3p	0.01	3.11272
1928	gga-miR-200b-5p	1.07836	3.81614
1938	gga-miR-200b-5p	2.34962	4.73283
1948	gga-miR-200b-5p	1.11353	4.52083
1959	gga-miR-202-3p	1.34119	4.89028
1969	gga-miR-202-3p	0.01	6.84559
1979	gga-miR-202-3p	4.1067	3.93644
1990	gga-miR-202-5p	0.01	4.48352
2000	gga-miR-202-5p	0.01	3.50269
2010	gga-miR-202-5p	0.01	3.10801
2021	gga-miR-203a	0.01	4.76896
2031	gga-miR-203a	0.44221	5.45223
2041	gga-miR-203a	0.664702	4.25744
2052	gga-miR-204	0.01	7.58332
2062	gga-miR-204	0.01	5.23812
2072	gga-miR-204	1.79126	3.0749
2083	gga-miR-205a	8.56263	5.59399
2093	gga-miR-205a	9.60888	5.38959
2103	gga-miR-205a	13.6112	5.59175
2114	gga-miR-205b	1.08516	3.86187
2124	gga-miR-205b	1.07184	3.30061
2134	gga-miR-205b	4.6792	3.21257
2145	gga-miR-206	3.48641	4.50758
2155	gga-miR-206	5.96073	4.01696
2165	gga-miR-206	8.02973	6.79948
2176	gga-miR-20a-3p	0.01	4.40396
2186	gga-miR-20a-3p	0.01	5.29049
2196	gga-miR-20a-3p	0.01	5.55977
2207	gga-miR-20a-5p	56.6812	13.722
2217	gga-miR-20a-5p	66.9052	7.27754
2227	gga-miR-20a-5p	74.3747	10.2524
2238	gga-miR-20b-3p	0.01	4.90621
2248	gga-miR-20b-3p	0.01	5.85279
2258	gga-miR-20b-3p	0.01	4.95272
2269	gga-miR-20b-5p	32.8216	5.78433
2279	gga-miR-20b-5p	39.9885	9.02803
2289	gga-miR-20b-5p	41.9566	10.6525
2517	gga-miR-21-3p	0.577233	5.01804
2527	gga-miR-21-3p	2.21073	6.21672
2537	gga-miR-21-3p	1.64801	3.90711
2641	gga-miR-21-5p	0.308628	5.77629
2651	gga-miR-21-5p	2.81258	5.81028
2661	gga-miR-21-5p	3.20204	7.07094
2300	gga-miR-2126	4.36572	4.68065
2310	gga-miR-2126	2.45147	5.42637
2320	gga-miR-2126	2.1087	6.86781
2331	gga-miR-2127	51.6331	7.4748
2341	gga-miR-2127	313.822	21.1884
2351	gga-miR-2127	369.101	21.762
2362	gga-miR-2128	1.0698	5.63932
2372	gga-miR-2128	8.62739	4.78629
2382	gga-miR-2128	7.56735	6.553
2393	gga-miR-2129	0.01	4.86104
2403	gga-miR-2129	0.01	5.01831
2413	gga-miR-2129	0.54572	5.77877
2424	gga-miR-2130	1.74271	4.94646
2434	gga-miR-2130	0.01	8.01454
2444	gga-miR-2130	1.66315	4.44755
2455	gga-miR-2131-3p	0.554494	6.23135
2465	gga-miR-2131-3p	0.257025	3.50822
2475	gga-miR-2131-3p	0.212658	4.36681
2486	gga-miR-2131-5p	5.6513	8.21636
2496	gga-miR-2131-5p	7.21073	13.5534
2506	gga-miR-2131-5p	0.977063	6.06518
2548	gga-miR-214	10.1605	4.47606
2558	gga-miR-214	7.91443	5.91842
2568	gga-miR-214	17.3453	5.42927
2579	gga-miR-215-3p	0.01	5.74933
2589	gga-miR-215-3p	0.01	7.13473
2599	gga-miR-215-3p	0.01	5.26456
2610	gga-miR-215-5p	0.01	7.9686
2620	gga-miR-215-5p	0.01	4.81398
2630	gga-miR-215-5p	0.0659671	5.92498
2672	gga-miR-216a	0.01	6.0962
2682	gga-miR-216a	0.01	7.43491
2692	gga-miR-216a	2.91727	6.44495
2703	gga-miR-216b	0.01	4.68258
2713	gga-miR-216b	0.01	5.28885
2723	gga-miR-216b	0.01	4.50813
2734	gga-miR-216c	0.01	4.29306
2744	gga-miR-216c	0.01	5.41628
2754	gga-miR-216c	0.01	6.42415
2765	gga-miR-217-3p	0.01	8.71507
2775	gga-miR-217-3p	0.01	4.6373
2785	gga-miR-217-3p	0.01	7.01026
2796	gga-miR-217-5p	0.01	7.4702
2806	gga-miR-217-5p	0.608877	4.32349
2816	gga-miR-217-5p	3.18589	5.48463
2827	gga-miR-218-3p	3.21381	5.19959
2837	gga-miR-218-3p	1.94221	5.35189
2847	gga-miR-218-3p	2.84617	6.12065
2858	gga-miR-218-5p	3.68073	4.24451
2868	gga-miR-218-5p	2.19221	6.98765
2878	gga-miR-218-5p	7.81416	5.52855
2889	gga-miR-2188-3p	2.54789	6.41778
2899	gga-miR-2188-3p	2.8311	6.29237
2909	gga-miR-2188-3p	1.7769	5.20161
2920	gga-miR-2188-5p	7.33707	7.29666
2930	gga-miR-2188-5p	8.31258	8.32418
2940	gga-miR-2188-5p	26.5067	11.6644
2951	gga-miR-219a	0.01	6.34833
2961	gga-miR-219a	0.01	3.41827
2971	gga-miR-219a	1.15616	5.13814
2982	gga-miR-219b	0.01	5.74967
2992	gga-miR-219b	1.66443	6.21215
3002	gga-miR-219b	0.01	4.72807
3199	gga-miR-22-3p	7.75135	5.02339
3209	gga-miR-22-3p	6.44221	5.78652
3219	gga-miR-22-3p	8.92165	4.63767
3230	gga-miR-22-5p	0.01	6.24677
3240	gga-miR-22-5p	0.01	5.47143
3250	gga-miR-22-5p	0.01	6.56738
3013	gga-miR-221-3p	30.9018	6.79619
3023	gga-miR-221-3p	32.507	16.0489
3033	gga-miR-221-3p	40.3251	6.8877
3044	gga-miR-221-5p	0.01	4.91838
3054	gga-miR-221-5p	0.01	6.12613
3064	gga-miR-221-5p	0.531687	4.90181
3075	gga-miR-222a	22.5824	7.6231
3085	gga-miR-222a	24.72	14.2657
3095	gga-miR-222a	27.2128	6.44442
3106	gga-miR-222b-3p	0.01	5.18696
3116	gga-miR-222b-3p	0.01	5.00366
3126	gga-miR-222b-3p	0.01	6.18577
3137	gga-miR-222b-5p	2.00689	6.60486
3147	gga-miR-222b-5p	0.01	6.9855
3157	gga-miR-222b-5p	0.01	4.90412
3168	gga-miR-223	0.904833	4.85409
3178	gga-miR-223	4.86814	6.38699
3188	gga-miR-223	5.95036	6.73522
3261	gga-miR-23b-3p	24.3789	9.3191
3271	gga-miR-23b-3p	17.757	7.30441
3281	gga-miR-23b-3p	22.3393	9.22859
3292	gga-miR-23b-5p	0.01	5.04423
3302	gga-miR-23b-5p	0.01	4.39094
3312	gga-miR-23b-5p	0.01	6.25693
3323	gga-miR-24-3p	16.0658	4.83616
3333	gga-miR-24-3p	16.9052	6.16668
3343	gga-miR-24-3p	16.2854	7.5579
3354	gga-miR-24-5p	0.01	5.18634
3364	gga-miR-24-5p	0.01	8.22431
3374	gga-miR-24-5p	0.01	7.94241
3385	gga-miR-26a-3p	0.01	5.26876
3395	gga-miR-26a-3p	0.01	4.80621
3405	gga-miR-26a-3p	0.01	6.22139
3416	gga-miR-26a-5p	54.9786	14.7399
3426	gga-miR-26a-5p	64.5441	7.71734
3436	gga-miR-26a-5p	64.4922	9.95896
3447	gga-miR-27b-3p	0.01	3.95736
3457	gga-miR-27b-3p	0.01	4.66719
3467	gga-miR-27b-3p	0.235014	4.99243
3478	gga-miR-27b-5p	0.01	6.18396
3488	gga-miR-27b-5p	0.01	6.51804
3498	gga-miR-27b-5p	0.01	4.40574
3509	gga-miR-2954	2375.52	65.8212
3519	gga-miR-2954	2451.28	77.5292
3529	gga-miR-2954	2499.05	97.8343
3540	gga-miR-29a-3p	1.76361	3.98709
3550	gga-miR-29a-3p	0.01	7.98182
3560	gga-miR-29a-3p	0.01	5.6354
3571	gga-miR-29a-5p	0.01	5.66474
3581	gga-miR-29a-5p	0.01	5.17084
3591	gga-miR-29a-5p	0.01	4.24968
3602	gga-miR-29b-1-5p	0.01	5.18515
3612	gga-miR-29b-1-5p	0.01	4.33093
3622	gga-miR-29b-1-5p	0.01	4.26805
3633	gga-miR-29b-2-5p	0.01	4.3123
3643	gga-miR-29b-2-5p	0.01	4.93748
3653	gga-miR-29b-2-5p	1.64089	4.60108
3664	gga-miR-29b-3p	8.50853	4.52913
3674	gga-miR-29b-3p	0.349618	4.07267
3684	gga-miR-29b-3p	5.73736	6.02872
255	gga-miR-29c-3p	4.65118	6.57106
265	gga-miR-29c-3p	8.38616	4.60324
275	gga-miR-29c-3p	9.87126	4.45178
286	gga-miR-29c-5p	5.95809	4.40454
296	gga-miR-29c-5p	7.54069	6.00099
306	gga-miR-29c-5p	5.94077	5.36138
317	gga-miR-301a-3p	7.13783	3.49238
327	gga-miR-301a-3p	9.04355	4.65219
337	gga-miR-301a-3p	11.9219	5.37376
348	gga-miR-301a-5p	10.915	7.17039
358	gga-miR-301a-5p	13.2882	7.96186
368	gga-miR-301a-5p	9.70304	6.79257
379	gga-miR-301b-3p	8.43845	4.40951
389	gga-miR-301b-3p	8.69075	4.79334
399	gga-miR-301b-3p	10.1644	5.24297
410	gga-miR-301b-5p	8.50439	5.62579
420	gga-miR-301b-5p	10.8026	4.86327
430	gga-miR-301b-5p	7.06857	4.41285
441	gga-miR-302a	327.906	19.4678
451	gga-miR-302a	361.564	12.7342
461	gga-miR-302a	309.96	15.9752
472	gga-miR-302b-3p	137.975	9.09329
482	gga-miR-302b-3p	132.803	8.72373
492	gga-miR-302b-3p	113.404	13.2577
503	gga-miR-302b-5p	538.145	27.675
513	gga-miR-302b-5p	551.192	15.706
523	gga-miR-302b-5p	529.748	24.2653
534	gga-miR-302c-3p	223.431	16.2558
544	gga-miR-302c-3p	218.627	12.0114
554	gga-miR-302c-3p	201.593	13.0614
565	gga-miR-302c-5p	315.687	11.1171
575	gga-miR-302c-5p	320.544	17.6653
585	gga-miR-302c-5p	323.685	20.4706
596	gga-miR-302d	476.309	21.8104
606	gga-miR-302d	514.229	16.5275
616	gga-miR-302d	470.962	26.1948
627	gga-miR-3064-3p	7.06802	5.68728
637	gga-miR-3064-3p	7.71999	5.18234
647	gga-miR-3064-3p	6.05079	6.00504
658	gga-miR-3064-5p	9.46047	6.66841
668	gga-miR-3064-5p	8.73851	4.64267
678	gga-miR-3064-5p	11.3691	5.66465
689	gga-miR-30a-3p	6.2259	6.47691
699	gga-miR-30a-3p	11.3867	6.81326
709	gga-miR-30a-3p	7.17699	4.04135
720	gga-miR-30a-5p	65.0668	7.48717
730	gga-miR-30a-5p	71.9885	6.84889
740	gga-miR-30a-5p	80.4777	8.79387
751	gga-miR-30b-3p	37.1377	4.9796
761	gga-miR-30b-3p	35.8867	7.28395
771	gga-miR-30b-3p	34.0131	4.21916
782	gga-miR-30b-5p	21.4258	6.63248
792	gga-miR-30b-5p	23.6089	6.80029
802	gga-miR-30b-5p	23.1525	6.62414
813	gga-miR-30c-1-3p	30.7398	5.74123
823	gga-miR-30c-1-3p	30.0533	6.41575
833	gga-miR-30c-1-3p	25.0417	5.36788
844	gga-miR-30c-2-3p	12.8766	4.99354
854	gga-miR-30c-2-3p	12.2107	5.8751
864	gga-miR-30c-2-3p	6.87475	7.81174
875	gga-miR-30c-5p	47.9956	5.46899
885	gga-miR-30c-5p	52.4792	7.01151
895	gga-miR-30c-5p	45.4774	6.72356
906	gga-miR-30d	94.4093	8.6615
916	gga-miR-30d	91.8126	6.5626
926	gga-miR-30d	92.336	9.14533
937	gga-miR-30e-3p	6.23004	3.03792
947	gga-miR-30e-3p	6.40517	5.27646
957	gga-miR-30e-3p	8.6503	6.53558
968	gga-miR-30e-5p	13.6498	5.28048
978	gga-miR-30e-5p	19.5718	4.95367
988	gga-miR-30e-5p	19.9502	8.65562
999	gga-miR-31-3p	4.55329	6.93931
1009	gga-miR-31-3p	3.76628	4.91629
1019	gga-miR-31-3p	0.01	5.81061
1030	gga-miR-31-5p	11.0196	7.8163
1040	gga-miR-31-5p	14.2015	7.28262
1050	gga-miR-31-5p	14.5352	8.12023
1061	gga-miR-32-3p	4.79726	8.03947
1071	gga-miR-32-3p	10.72	6.2679
1081	gga-miR-32-3p	9.24468	4.98238
1092	gga-miR-32-5p	6.68433	10.2049
1102	gga-miR-32-5p	11.5533	5.97528
1112	gga-miR-32-5p	4.18401	3.65369
1123	gga-miR-33-3p	8.73314	3.89768
1133	gga-miR-33-3p	11.1089	5.77952
1143	gga-miR-33-3p	10.4783	4.91932
1154	gga-miR-33-5p	8.06731	3.29879
1164	gga-miR-33-5p	5.54406	4.3154
1174	gga-miR-33-5p	8.02889	6.4069
1185	gga-miR-34a-3p	8.56928	4.60331
1195	gga-miR-34a-3p	11.3589	4.59871
1205	gga-miR-34a-3p	8.10116	6.85763
1216	gga-miR-34a-5p	41.0253	6.22667
1226	gga-miR-34a-5p	45.6644	4.28561
1236	gga-miR-34a-5p	41.143	6.072
1247	gga-miR-34b-3p	292.012	13.9006
1257	gga-miR-34b-3p	321.044	11.528
1267	gga-miR-34b-3p	322.993	16.3347
1278	gga-miR-34b-5p	10.6285	5.12951
1288	gga-miR-34b-5p	7.40517	5.19074
1298	gga-miR-34b-5p	5.71408	4.75222
1309	gga-miR-34c-3p	55.8666	13.3607
1319	gga-miR-34c-3p	91.7385	7.87183
1329	gga-miR-34c-3p	93.0524	21.6306
1340	gga-miR-34c-5p	5.28791	6.72209
1350	gga-miR-34c-5p	5.46073	4.83421
1360	gga-miR-34c-5p	6.1165	10.9481
1371	gga-miR-3523	61.8869	13.8502
1381	gga-miR-3523	58.1089	10.042
1391	gga-miR-3523	53.2135	12.8459
1402	gga-miR-3524a	5.34924	3.37356
1412	gga-miR-3524a	0.01	5.84844
1422	gga-miR-3524a	3.69933	4.80788
1433	gga-miR-3524b-3p	3.55721	6.41278
1443	gga-miR-3524b-3p	8.69221	5.88799
1453	gga-miR-3524b-3p	11.97	5.9157
1464	gga-miR-3525	5.00846	5.48851
1474	gga-miR-3525	4.89591	4.45958
1484	gga-miR-3525	8.58626	4.46765
1495	gga-miR-3526	4.01119	6.32628
1505	gga-miR-3526	5.2848	4.58937
1515	gga-miR-3526	8.15491	3.84315
1526	gga-miR-3528	30.56	6.80036
1536	gga-miR-3528	34.1367	6.79729
1546	gga-miR-3528	30.8695	5.34786
1557	gga-miR-3529	0.01	5.2677
1567	gga-miR-3529	2.71073	6.11135
1577	gga-miR-3529	1.53122	3.126
1588	gga-miR-3530-3p	93.2286	14.0432
1598	gga-miR-3530-3p	106.461	5.68861
1608	gga-miR-3530-3p	108.798	8.8815
1619	gga-miR-3530-5p	2.45095	6.26024
1629	gga-miR-3530-5p	2.51628	2.70589
1639	gga-miR-3530-5p	6.41477	5.64279
1650	gga-miR-3531-3p	3.45948	3.41942
1660	gga-miR-3531-3p	2.84962	4.69516
1670	gga-miR-3531-3p	2.15834	5.93158
1681	gga-miR-3531-5p	0.01	5.04567
1691	gga-miR-3531-5p	0.01	4.66741
1701	gga-miR-3531-5p	0.01	5.00958
1712	gga-miR-3532-3p	3.05093	2.73377
1722	gga-miR-3532-3p	3.14591	4.19641
1732	gga-miR-3532-3p	2.39466	5.35755
1743	gga-miR-3532-5p	2.77086	5.05507
1753	gga-miR-3532-5p	4.62739	3.97329
1763	gga-miR-3532-5p	0.01	4.00727
1774	gga-miR-3533	0.01	5.96015
1784	gga-miR-3533	0.01	5.34335
1794	gga-miR-3533	0.01	3.98385
1805	gga-miR-3534	3.52695	9.00154
1815	gga-miR-3534	0.01	4.91714
1825	gga-miR-3534	1.27094	6.97984
1836	gga-miR-3535	728.626	27.0732
1846	gga-miR-3535	825.331	22.5994
1856	gga-miR-3535	818.736	37.3391
1867	gga-miR-3536	11.0094	7.10901
1877	gga-miR-3536	12.7478	5.30352
1887	gga-miR-3536	11.0591	4.44266
1898	gga-miR-3537	0.01	5.24333
1908	gga-miR-3537	1.82184	4.96662
1918	gga-miR-3537	1.5125	3.25916
1929	gga-miR-3538	501.458	24.8131
1939	gga-miR-3538	624.794	18.8947
1949	gga-miR-3538	616.583	21.3421
1960	gga-miR-3539	2.03032	7.09699
1970	gga-miR-3539	0.01	4.06485
1980	gga-miR-3539	0.01	4.63733
1991	gga-miR-3540	3.1089	3.19684
2001	gga-miR-3540	0.960729	3.68192
2011	gga-miR-3540	2.93618	4.09006
2022	gga-miR-3594-3p	6.33056	2.71444
2032	gga-miR-3594-3p	4.79406	3.20029
2042	gga-miR-3594-3p	3.19246	3.48824
2053	gga-miR-3594-5p	5.44242	3.76286
2063	gga-miR-3594-5p	4.74777	4.05526
2073	gga-miR-3594-5p	0.01	4.38898
2084	gga-miR-3607-3p	146.211	6.20577
2094	gga-miR-3607-3p	178.618	14.2926
2104	gga-miR-3607-3p	166.273	6.05684
2115	gga-miR-3607-5p	3.64108	4.0807
2125	gga-miR-3607-5p	0.01	3.71534
2135	gga-miR-3607-5p	0.463268	3.7811
2146	gga-miR-365-1-5p	4.73027	2.70466
2156	gga-miR-365-1-5p	4.52554	5.34701
2166	gga-miR-365-1-5p	3.96009	4.8624
2177	gga-miR-365-2-5p	2.66341	6.77705
2187	gga-miR-365-2-5p	0.01	3.65328
2197	gga-miR-365-2-5p	0.01	4.91098
2208	gga-miR-365-3p	0.01	5.66337
2218	gga-miR-365-3p	0.01	5.51435
2228	gga-miR-365-3p	0.01	5.82163
2239	gga-miR-365b-5p	0.01	4.0095
2249	gga-miR-365b-5p	0.01	5.58282
2259	gga-miR-365b-5p	0.01	5.40533
2270	gga-miR-367	0.01	4.54127
2280	gga-miR-367	0.01	5.55391
2290	gga-miR-367	4.09608	6.2063
2301	gga-miR-375	0.01	3.78978
2311	gga-miR-375	3.56258	4.00467
2321	gga-miR-375	3.61178	4.3788
2332	gga-miR-383-3p	0.01	5.42666
2342	gga-miR-383-3p	4.86814	5.09986
2352	gga-miR-383-3p	1.05055	7.13445
2363	gga-miR-383-5p	37.4065	6.24067
2373	gga-miR-383-5p	46.4792	10.4113
2383	gga-miR-383-5p	46.3812	11.1691
2394	gga-miR-429-3p	0.01	4.62704
2404	gga-miR-429-3p	3.45147	6.18006
2414	gga-miR-429-3p	5.95521	3.8126
2425	gga-miR-429-5p	0.01	4.15955
2435	gga-miR-429-5p	4.14591	3.95093
2445	gga-miR-429-5p	0.01	4.11848
2456	gga-miR-449a	2.37273	3.69581
2466	gga-miR-449a	3.75702	4.55385
2476	gga-miR-449a	0.608198	5.57419
2487	gga-miR-449b-3p	2.153	5.60434
2497	gga-miR-449b-3p	0.423692	4.89604
2507	gga-miR-449b-3p	0.01	6.12799
2518	gga-miR-449b-5p	2.50003	6.28799
2528	gga-miR-449b-5p	6.21073	6.03517
2538	gga-miR-449b-5p	3.72039	5.78256
2549	gga-miR-449c-3p	1.92708	4.90469
2559	gga-miR-449c-3p	0.95147	4.53611
2569	gga-miR-449c-3p	3.24814	7.56265
2580	gga-miR-449c-5p	1.34044	4.85837
2590	gga-miR-449c-5p	1.65517	5.2058
2600	gga-miR-449c-5p	1.23493	8.15497
2611	gga-miR-451	2.85813	5.34776
2621	gga-miR-451	1.0348	3.89214
2631	gga-miR-451	0.01	4.67319
2642	gga-miR-454-3p	13.11	8.0961
2652	gga-miR-454-3p	17.1274	7.43521
2662	gga-miR-454-3p	17.9363	6.81002
2673	gga-miR-454-5p	0.01	4.51886
2683	gga-miR-454-5p	0.257025	7.84959
2693	gga-miR-454-5p	0.01	4.99176
2704	gga-miR-455-3p	0.01	5.62477
2714	gga-miR-455-3p	5.77554	8.61288
2724	gga-miR-455-3p	0.135376	4.94607
2735	gga-miR-455-5p	0.01	6.21541
2745	gga-miR-455-5p	2.60888	5.57875
2755	gga-miR-455-5p	0.01	4.3615
2766	gga-miR-456-3p	16.8421	6.9752
2776	gga-miR-456-3p	28.9515	7.76745
2786	gga-miR-456-3p	29.845	5.7525
2797	gga-miR-456-5p	0.964382	6.26705
2807	gga-miR-456-5p	8.0348	3.22217
2817	gga-miR-456-5p	2.50066	6.27355
2828	gga-miR-458a-3p	6.706	7.43027
2838	gga-miR-458a-3p	4.63665	4.75841
2848	gga-miR-458a-3p	6.27365	4.73069
2859	gga-miR-458a-5p	3.42208	7.29334
2869	gga-miR-458a-5p	3.35888	5.65591
2879	gga-miR-458a-5p	1.84657	4.98553
2890	gga-miR-458b-3p	2.30914	8.27993
2900	gga-miR-458b-3p	3.46073	6.24316
2910	gga-miR-458b-3p	0.01	7.15982
2921	gga-miR-458b-5p	0.275581	5.14586
2931	gga-miR-458b-5p	0.01	6.58777
2941	gga-miR-458b-5p	0.01	6.19395
2952	gga-miR-460a-3p	0.01	5.6241
2962	gga-miR-460a-3p	2.25702	6.53597
2972	gga-miR-460a-3p	0.01	5.57208
2983	gga-miR-460a-5p	0.01	5.27693
2993	gga-miR-460a-5p	5.21999	5.21828
3003	gga-miR-460a-5p	0.01	4.97448
3014	gga-miR-460b-3p	0.01	6.6556
3024	gga-miR-460b-3p	6.22925	6.27858
3034	gga-miR-460b-3p	0.01	4.90384
3045	gga-miR-460b-5p	0.01	5.00794
3055	gga-miR-460b-5p	1.46073	4.23663
3065	gga-miR-460b-5p	3.31488	6.92599
3076	gga-miR-466	26.3665	9.27732
3086	gga-miR-466	32.47	13.2624
3096	gga-miR-466	34.4449	5.31882
3107	gga-miR-4732-5p	9.65808	6.1325
3117	gga-miR-4732-5p	15.183	7.00874
3127	gga-miR-4732-5p	18.4585	5.25717
3138	gga-miR-489-3p	0.01	5.84754
3148	gga-miR-489-3p	0.831099	5.30081
3158	gga-miR-489-3p	5.20629	7.40753
3169	gga-miR-489-5p	0.01	6.35654
3179	gga-miR-489-5p	0.01	4.8627
3189	gga-miR-489-5p	1.02791	7.25521
3200	gga-miR-490-3p	0.619994	8.62251
3210	gga-miR-490-3p	4.77554	5.52093
3220	gga-miR-490-3p	1.70191	3.60713
3231	gga-miR-490-5p	2.631	7.03326
3241	gga-miR-490-5p	6.76628	5.95637
3251	gga-miR-490-5p	5.19608	5.41729
3262	gga-miR-499-3p	0.790768	5.74428
3272	gga-miR-499-3p	5.47925	5.80867
3282	gga-miR-499-3p	0.504676	6.02914
3293	gga-miR-499-5p	2.08306	5.40623
3303	gga-miR-499-5p	2.00702	4.88242
3313	gga-miR-499-5p	0.01	4.59096
3324	gga-miR-551-3p	2.567	6.15664
3334	gga-miR-551-3p	2.55332	6.86745
3344	gga-miR-551-3p	4.78069	8.17812
3355	gga-miR-551-5p	0.01	5.47894
3365	gga-miR-551-5p	0.01	4.63924
3375	gga-miR-551-5p	0.01	7.17107
3386	gga-miR-6516-3p	13.0004	5.1227
3396	gga-miR-6516-3p	16.007	3.8508
3406	gga-miR-6516-3p	13.5836	6.08717
3417	gga-miR-6516-5p	1.93511	6.80988
3427	gga-miR-6516-5p	0.581099	4.37847
3437	gga-miR-6516-5p	2.40873	7.70621
3448	gga-miR-6542-3p	0.01	7.58229
3458	gga-miR-6542-3p	0.01	6.98425
3468	gga-miR-6542-3p	0.01	5.54668
3479	gga-miR-6542-5p	0.01	6.68452
3489	gga-miR-6542-5p	0.01	4.36802
3499	gga-miR-6542-5p	0.0676999	6.62699
3510	gga-miR-6543-3p	0.01	7.70778
3520	gga-miR-6543-3p	0.01	5.81005
3530	gga-miR-6543-3p	0.01	3.18847
3541	gga-miR-6543-5p	0.01	7.38566
3551	gga-miR-6543-5p	3.48851	5.46533
3561	gga-miR-6543-5p	0.01	4.20129
3572	gga-miR-6544-3p	0.01	7.0848
3582	gga-miR-6544-3p	0.01	3.83905
3592	gga-miR-6544-3p	0.278196	5.99937
3603	gga-miR-6544-5p	0.01	2.72155
3613	gga-miR-6544-5p	0.01	4.64503
3623	gga-miR-6544-5p	0.01	6.66372
3634	gga-miR-6545-3p	1.78054	6.64127
3644	gga-miR-6545-3p	0.01	2.52319
3654	gga-miR-6545-3p	0.736895	5.11713
3665	gga-miR-6545-5p	0.01	4.47788
3675	gga-miR-6545-5p	0.01	6.30402
3685	gga-miR-6545-5p	0.01	4.20445
[truncated: 1,267 more rows]

## Sheet: Raw Data
						A-D-(101m)-cy3
Index	Reporter Name	Target Sequence (5' to 3')	Block	Row	Column	Density Median	Density StDev	Density Median	Density StDev	Group	Reporter Control Type	Note	Probe Source	Accession No.
1	BKG0		1	1	1	92.4907	8.5909			control	control_empty	LC Internal Use	control
2	empty		1	1	2	82.463	4.06127			control	control_empty
3	empty		1	1	3	86.6296	4.23292			control	control_empty
4	empty		1	1	4	83.1944	4.80159			control	control_empty
5	empty		1	1	5	105.306	18.9778			control	control_empty
6	empty		1	1	6	88.6389	5.61117			control	control_empty
7	empty		1	1	7	93.6852	6.22574			control	control_empty
8	empty		1	1	8	95.4259	3.82369			control	control_empty
9	empty		1	1	9	90.8426	5.06991			control	control_empty
10	empty		1	1	10	154.167	13.9113			control	control_empty
11	BKG0		1	1	11	156.806	17.144			control	control_empty	LC Internal Use	control
12	empty		1	1	12	105.296	5.54044			control	control_empty
13	empty		1	1	13	97.1111	5.7654			control	control_empty
14	empty		1	1	14	98.4907	4.32877			control	control_empty
15	empty		1	1	15	96.787	6.54681			control	control_empty
16	empty		1	1	16	98.8981	4.31026			control	control_empty
17	empty		1	1	17	104.519	7.44636			control	control_empty
18	empty		1	1	18	101.185	6.65315			control	control_empty
19	empty		1	1	19	102.509	6.91537			control	control_empty
20	empty		1	1	20	206.759	33.6879			control	control_empty
21	BKG0		1	1	21	190.065	23.9717			control	control_empty	LC Internal Use	control
22	empty		1	1	22	101.722	5.75648			control	control_empty
23	empty		1	1	23	108.954	4.26326			control	control_empty
24	empty		1	1	24	105	4.41112			control	control_empty
25	empty		1	1	25	103.352	4.61674			control	control_empty
26	empty		1	1	26	110.231	5.94933			control	control_empty
27	empty		1	1	27	106.778	5.23527			control	control_empty
28	empty		1	1	28	102.519	4.01511			control	control_empty
29	empty		1	1	29	106.602	5.32134			control	control_empty
30	empty		1	1	30	157.019	13.4373			control	control_empty
31	BKG0		1	1	31	105.602	8.516			control	control_empty	LC Internal Use	control
32	PUC2PM		1	2	1	6721.78	103.275			control	control_spike_calibration	LC Internal Use	control
33	empty		1	2	2	86.3426	7.61106			control	control_empty
34	empty		1	2	3	84.6852	4.67375			control	control_empty
35	empty		1	2	4	89.8333	8.63864			control	control_empty
36	empty		1	2	5	88.1481	3.8203			control	control_empty
37	empty		1	2	6	89.4167	4.60622			control	control_empty
38	empty		1	2	7	92.3704	6.87348			control	control_empty
39	empty		1	2	8	92.4167	4.95423			control	control_empty
40	empty		1	2	9	87.9815	6.943			control	control_empty
41	empty		1	2	10	178.028	8.53082			control	control_empty
42	PUC2PM		1	2	11	8463.92	577.139			control	control_spike_calibration	LC Internal Use	control
43	empty		1	2	12	97.0185	5.6832			control	control_empty
44	empty		1	2	13	99.8519	4.26421			control	control_empty
45	empty		1	2	14	99.6111	6.61185			control	control_empty
46	empty		1	2	15	97.8796	4.73152			control	control_empty
47	empty		1	2	16	100.194	5.46263			control	control_empty
48	empty		1	2	17	99.2037	5.59499			control	control_empty
49	empty		1	2	18	100.185	7.39935			control	control_empty
50	empty		1	2	19	99.0093	7.85082			control	control_empty
51	empty		1	2	20	250.009	52.4714			control	control_empty
52	PUC2PM		1	2	21	9252.34	698.853			control	control_spike_calibration	LC Internal Use	control
53	empty		1	2	22	102.917	5.3392			control	control_empty
54	empty		1	2	23	107.139	6.33262			control	control_empty
55	empty		1	2	24	102.13	6.6867			control	control_empty
56	empty		1	2	25	101.565	7.92166			control	control_empty
57	empty		1	2	26	138.583	6.70908			control	control_empty
58	empty		1	2	27	99.8056	4.13885			control	control_empty
59	empty		1	2	28	98.8704	7.19176			control	control_empty
60	empty		1	2	29	109.389	6.22001			control	control_empty
61	empty		1	2	30	167.417	16.3679			control	control_empty
62	PUC2PM		1	2	31	8934.44	655.482			control	control_spike_calibration	LC Internal Use	control
63	PUC2MM		1	3	1	2574.93	68.2184			control	control_spike_calibration	LC Internal Use	control
64	empty		1	3	2	84.9167	4.3538			control	control_empty
65	empty		1	3	3	82.3611	7.91362			control	control_empty
66	empty		1	3	4	83.1759	6.77382			control	control_empty
67	empty		1	3	5	85.8796	4.95346			control	control_empty
68	empty		1	3	6	87.3426	7.3283			control	control_empty
69	empty		1	3	7	93.4074	4.26907			control	control_empty
70	empty		1	3	8	93	4.37709			control	control_empty
71	empty		1	3	9	93.5463	5.88263			control	control_empty
72	empty		1	3	10	178	7.5764			control	control_empty
73	PUC2MM		1	3	11	3399.75	506.042			control	control_spike_calibration	LC Internal Use	control
74	empty		1	3	12	96.7778	4.66711			control	control_empty
75	empty		1	3	13	101.833	6.78164			control	control_empty
76	empty		1	3	14	97.6296	4.44823			control	control_empty
77	empty		1	3	15	107.731	15.3286			control	control_empty
78	empty		1	3	16	102.843	4.9354			control	control_empty
79	empty		1	3	17	101.204	6.50199			control	control_empty
80	empty		1	3	18	102.361	7.08224			control	control_empty
81	empty		1	3	19	103.13	6.12043			control	control_empty
82	empty		1	3	20	223.917	33.4994			control	control_empty
83	PUC2MM		1	3	21	3782.96	515.829			control	control_spike_calibration	LC Internal Use	control
84	empty		1	3	22	103.417	6.65593			control	control_empty
85	empty		1	3	23	105.815	6.4968			control	control_empty
86	empty		1	3	24	103.481	6.88691			control	control_empty
87	empty		1	3	25	103.065	7.28623			control	control_empty
88	empty		1	3	26	108.315	4.10299			control	control_empty
89	empty		1	3	27	97.8056	8.78131			control	control_empty
90	empty		1	3	28	95.0185	5.84213			control	control_empty
91	empty		1	3	29	105.528	5.65265			control	control_empty
92	empty		1	3	30	181.62	16.326			control	control_empty
93	PUC2MM		1	3	31	3452.7	423.806			control	control_spike_calibration	LC Internal Use	control
94	BKG0		1	4	1	101.176	15.2302			control	control_empty	LC Internal Use	control
95	empty		1	4	2	83.0833	7.39806			control	control_empty
96	empty		1	4	3	126.111	9.98254			control	control_empty
97	empty		1	4	4	130.528	7.15053			control	control_empty
98	empty		1	4	5	86.7407	4.10236			control	control_empty
99	empty		1	4	6	84.0833	5.70149			control	control_empty
100	empty		1	4	7	91.8426	3.10911			control	control_empty
101	empty		1	4	8	88.8889	5.43669			control	control_empty
102	empty		1	4	9	89.2222	7.20505			control	control_empty
103	empty		1	4	10	179.278	9.97551			control	control_empty
104	BKG0		1	4	11	174.833	13.1345			control	control_empty	LC Internal Use	control
105	empty		1	4	12	91.9907	4.76454			control	control_empty
106	empty		1	4	13	100.602	7.55656			control	control_empty
107	empty		1	4	14	103.574	5.65884			control	control_empty
108	empty		1	4	15	95.4907	4.78607			control	control_empty
109	empty		1	4	16	99.4815	3.68244			control	control_empty
110	empty		1	4	17	100.944	7.10513			control	control_empty
111	empty		1	4	18	99.6204	5.25556			control	control_empty
112	empty		1	4	19	101.676	6.71145			control	control_empty
113	empty		1	4	20	232.861	37.3752			control	control_empty
114	BKG0		1	4	21	231.093	54.2815			control	control_empty	LC Internal Use	control
115	empty		1	4	22	98.6759	3.23482			control	control_empty
116	empty		1	4	23	103.778	7.13597			control	control_empty
117	empty		1	4	24	102.417	6.71186			control	control_empty
118	empty		1	4	25	105.75	6.69932			control	control_empty
119	empty		1	4	26	106.778	5.26731			control	control_empty
120	empty		1	4	27	98.8241	9.38564			control	control_empty
121	empty		1	4	28	101.556	5.17242			control	control_empty
122	empty		1	4	29	106.556	4.25437			control	control_empty
123	empty		1	4	30	178.861	19.4842			control	control_empty
124	BKG0		1	4	31	183.62	16.3797			control	control_empty	LC Internal Use	control
125	PUC2PM-20B		1	5	1	5845.44	233.74			control	control_spike_calibration	LC Internal Use	control
126	empty		1	5	2	88.3519	16.3412			control	control_empty
127	empty		1	5	3	83.1852	5.25632			control	control_empty
128	empty		1	5	4	87.8889	6.05787			control	control_empty
129	empty		1	5	5	85.4537	4.05888			control	control_empty
130	empty		1	5	6	85.75	4.1018			control	control_empty
131	empty		1	5	7	89.1389	5.78503			control	control_empty
132	empty		1	5	8	89.3704	4.05244			control	control_empty
133	empty		1	5	9	90.2685	7.17551			control	control_empty
134	empty		1	5	10	180.074	14.0091			control	control_empty
135	PUC2PM-20B		1	5	11	7899.71	1129.08			control	control_spike_calibration	LC Internal Use	control
136	empty		1	5	12	127.954	8.2591			control	control_empty
137	empty		1	5	13	100.741	7.28508			control	control_empty
138	empty		1	5	14	98.8148	6.50542			control	control_empty
139	empty		1	5	15	92.0185	4.30818			control	control_empty
140	empty		1	5	16	97.3519	4.96213			control	control_empty
141	empty		1	5	17	100.093	5.94922			control	control_empty
142	empty		1	5	18	98.4444	7.51986			control	control_empty
143	empty		1	5	19	97.1389	4.39298			control	control_empty
144	empty		1	5	20	236.704	36.6734			control	control_empty
145	PUC2PM-20B		1	5	21	9095.8	1204.7			control	control_spike_calibration	LC Internal Use	control
146	empty		1	5	22	98.0463	4.64111			control	control_empty
147	empty		1	5	23	105.454	7.40723			control	control_empty
148	empty		1	5	24	100.519	6.04265			control	control_empty
149	empty		1	5	25	104.065	4.08616			control	control_empty
150	empty		1	5	26	106.222	8.87329			control	control_empty
151	empty		1	5	27	101.361	6.02403			control	control_empty
152	empty		1	5	28	98.1296	7.74125			control	control_empty
153	empty		1	5	29	102.102	6.26508			control	control_empty
154	empty		1	5	30	195.12	23.4934			control	control_empty
155	PUC2PM-20B		1	5	31	7250.33	798.132			control	control_spike_calibration	LC Internal Use	control
156	PUC2MM-20B		1	6	1	82.7778	6.67165			control	control_spike_calibration	LC Internal Use	control
157	empty		1	6	2	84.8148	6.82375			control	control_empty
158	empty		1	6	3	80.5093	5.39556			control	control_empty
159	empty		1	6	4	84.4444	5.93789			control	control_empty
160	empty		1	6	5	84.6574	5.6802			control	control_empty
161	empty		1	6	6	83.2037	5.51592			control	control_empty
162	empty		1	6	7	85.7593	8.50384			control	control_empty
163	empty		1	6	8	88.5556	3.27646			control	control_empty
164	empty		1	6	9	85.3426	7.36265			control	control_empty
165	empty		1	6	10	170.426	9.99271			control	control_empty
166	PUC2MM-20B		1	6	11	104.037	9.20374			control	control_spike_calibration	LC Internal Use	control
167	empty		1	6	12	94.1296	6.2264			control	control_empty
168	empty		1	6	13	95.8519	7.12087			control	control_empty
169	empty		1	6	14	97.1852	4.49329			control	control_empty
170	empty		1	6	15	94.0741	7.11285			control	control_empty
171	empty		1	6	16	95.5648	4.75822			control	control_empty
172	empty		1	6	17	97.8704	5.23306			control	control_empty
173	empty		1	6	18	118.111	16.0806			control	control_empty
174	empty		1	6	19	94.0833	7.78223			control	control_empty
175	empty		1	6	20	233.852	42.7959			control	control_empty
176	PUC2MM-20B		1	6	21	108.843	8.66421			control	control_spike_calibration	LC Internal Use	control
177	empty		1	6	22	105.019	5.69305			control	control_empty
178	empty		1	6	23	100.861	4.78209			control	control_empty
179	empty		1	6	24	117.537	11.6935			control	control_empty
180	empty		1	6	25	100	11.6298			control	control_empty
181	empty		1	6	26	105.028	6.09498			control	control_empty
182	empty		1	6	27	103.991	6.5217			control	control_empty
183	empty		1	6	28	95.2315	4.99085			control	control_empty
184	empty		1	6	29	98.1852	8.16094			control	control_empty
185	empty		1	6	30	196.759	23.0784			control	control_empty
186	PUC2MM-20B		1	6	31	102.444	9.16855			control	control_spike_calibration	LC Internal Use	control
187	a2-PUC2PM-20B		1	7	1	41222.9	714.274			control	control_spike_calibration	LC Internal Use	control
188	empty		1	7	2	79.8796	6.07387			control	control_empty
189	empty		1	7	3	80.7037	6.05467			control	control_empty
190	empty		1	7	4	81.3611	7.09015			control	control_empty
191	empty		1	7	5	85.8241	6.70309			control	control_empty
192	empty		1	7	6	85.3241	5.8098			control	control_empty
193	empty		1	7	7	89.0833	10.0857			control	control_empty
194	empty		1	7	8	87.3889	7.75662			control	control_empty
195	empty		1	7	9	88.0185	5.39986			control	control_empty
196	empty		1	7	10	166.157	16.7612			control	control_empty
197	a2-PUC2PM-20B		1	7	11	51875.1	2230.28			control	control_spike_calibration	LC Internal Use	control
198	empty		1	7	12	92.3796	10.2115			control	control_empty
199	empty		1	7	13	90.1667	8.41283			control	control_empty
200	empty		1	7	14	97.213	8.13789			control	control_empty
201	empty		1	7	15	91.1667	6.80915			control	control_empty
202	empty		1	7	16	95.1574	8.5305			control	control_empty
203	empty		1	7	17	97.3333	5.04003			control	control_empty
204	empty		1	7	18	98.6667	4.96906			control	control_empty
205	empty		1	7	19	91.8148	5.32346			control	control_empty
206	empty		1	7	20	223.667	35.9816			control	control_empty
207	a2-PUC2PM-20B		1	7	21	57877	2608.08			control	control_spike_calibration	LC Internal Use	control
208	empty		1	7	22	99.3519	8.10021			control	control_empty
209	empty		1	7	23	96.4907	11.3948			control	control_empty
210	empty		1	7	24	103.713	6.88904			control	control_empty
211	empty		1	7	25	97.9444	7.45809			control	control_empty
212	empty		1	7	26	102.509	7.30957			control	control_empty
213	empty		1	7	27	98.3148	6.06761			control	control_empty
214	empty		1	7	28	94.0648	5.3482			control	control_empty
215	empty		1	7	29	108.259	6.34575			control	control_empty
216	empty		1	7	30	191.306	16.1867			control	control_empty
217	a2-PUC2PM-20B		1	7	31	56327.1	2606.89			control	control_spike_calibration	LC Internal Use	control
218	a2-PUC2MM-20B		1	8	1	119.389	8.1273			control	control_spike_calibration	LC Internal Use	control
219	empty		1	8	2	79.2593	7.25164			control	control_empty
220	empty		1	8	3	76.463	6.43069			control	control_empty
221	empty		1	8	4	79.1481	4.6319			control	control_empty
222	empty		1	8	5	87.9167	5.39492			control	control_empty
223	empty		1	8	6	81.0093	5.70374			control	control_empty
224	empty		1	8	7	88.1481	6.06016			control	control_empty
225	empty		1	8	8	87.0741	7.53894			control	control_empty
226	empty		1	8	9	83.3519	4.79157			control	control_empty
227	empty		1	8	10	165.889	14.3086			control	control_empty
228	a2-PUC2MM-20B		1	8	11	156.13	8.70073			control	control_spike_calibration	LC Internal Use	control
229	empty		1	8	12	91.7963	7.45674			control	control_empty
230	empty		1	8	13	93.0741	4.31841			control	control_empty
231	empty		1	8	14	95.6574	6.24299			control	control_empty
232	empty		1	8	15	92.3704	4.84448			control	control_empty
233	empty		1	8	16	95.3704	6.34461			control	control_empty
234	empty		1	8	17	94.8333	5.09627			control	control_empty
235	empty		1	8	18	96.3056	6.65359			control	control_empty
236	empty		1	8	19	93.8148	7.5246			control	control_empty
237	empty		1	8	20	206.056	35.5001			control	control_empty
238	a2-PUC2MM-20B		1	8	21	173.963	9.85021			control	control_spike_calibration	LC Internal Use	control
239	empty		1	8	22	95.9444	7.76986			control	control_empty
240	empty		1	8	23	99.6204	6.33742			control	control_empty
241	empty		1	8	24	98.0093	12.1166			control	control_empty
242	empty		1	8	25	101.574	6.40561			control	control_empty
243	empty		1	8	26	104.917	6.94589			control	control_empty
244	empty		1	8	27	96.6667	4.70236			control	control_empty
245	empty		1	8	28	96.8611	7.69811			control	control_empty
246	empty		1	8	29	100.139	5.95851			control	control_empty
247	empty		1	8	30	183.167	14.8937			control	control_empty
248	a2-PUC2MM-20B		1	8	31	154.602	9.60524			control	control_spike_calibration	LC Internal Use	control
249	a3-PUC2PM-20B		1	9	1	40422.4	695.519			control	control_spike_calibration	LC Internal Use	control
250	gga-let-7a-2-3p	CUGUACAACCUCCUAGCUUUCC	1	9	2	82.7963	4.0297			experimental		mature miRNA	standard	MIMAT0031037
251	gga-miR-153-5p	UCAUUUUUGUGAUGUUGCAGCU	1	9	3	80.5093	4.05913			experimental		mature miRNA	standard	MIMAT0026502
252	gga-miR-1632-5p	UGCUUGUUUUUGGAUGAGCUUGC	1	9	4	88.6019	4.70819			experimental		mature miRNA	standard	MIMAT0007504
253	gga-miR-1719	AAAGAUGAUGAGUUGCUGAUG	1	9	5	92.3148	3.35068			experimental		mature miRNA	standard	MIMAT0007616
254	gga-miR-1805-3p	UGUAUUGGAACACUACAGCUC	1	9	6	88.4352	4.48106			experimental		mature miRNA	standard	MIMAT0007723
255	gga-miR-29c-3p	UAGCACCAUUUGAAAUCGGU	1	9	7	89.7315	6.22267			experimental		mature miRNA	standard	MIMAT0001183
256	gga-miR-6546-3p	GGAGUUCAGCUGUGCUGCUGC	1	9	8	94.3796	2.87014			experimental		mature miRNA	standard	MIMAT0025596
257	gga-miR-6614-3p	ACAGGACAGCGAGAAGGC	1	9	9	108.278	6.13985			experimental		mature miRNA	standard	MIMAT0025709
258	gga-miR-7437-3p	CUUCCUCCAACCUCAGUAUCA	1	9	10	97.5833	6.07911			experimental		mature miRNA	standard	MIMAT0029029
259	a3-PUC2PM-20B		1	9	11	51568.8	2147.16			control	control_spike_calibration	LC Internal Use	control
260	gga-let-7a-2-3p	CUGUACAACCUCCUAGCUUUCC	1	9	12	96.1852	5.33223			experimental		mature miRNA	standard	MIMAT0031037
261	gga-miR-153-5p	UCAUUUUUGUGAUGUUGCAGCU	1	9	13	90.5093	5.56608			experimental		mature miRNA	standard	MIMAT0026502
262	gga-miR-1632-5p	UGCUUGUUUUUGGAUGAGCUUGC	1	9	14	96.1111	5.83149			experimental		mature miRNA	standard	MIMAT0007504
263	gga-miR-1719	AAAGAUGAUGAGUUGCUGAUG	1	9	15	100.63	5.87342			experimental		mature miRNA	standard	MIMAT0007616
264	gga-miR-1805-3p	UGUAUUGGAACACUACAGCUC	1	9	16	96.9167	5.52501			experimental		mature miRNA	standard	MIMAT0007723
265	gga-miR-29c-3p	UAGCACCAUUUGAAAUCGGU	1	9	17	103.204	4.82354			experimental		mature miRNA	standard	MIMAT0001183
266	gga-miR-6546-3p	GGAGUUCAGCUGUGCUGCUGC	1	9	18	106.194	5.3955			experimental		mature miRNA	standard	MIMAT0025596
267	gga-miR-6614-3p	ACAGGACAGCGAGAAGGC	1	9	19	115.065	6.75371			experimental		mature miRNA	standard	MIMAT0025709
268	gga-miR-7437-3p	CUUCCUCCAACCUCAGUAUCA	1	9	20	107.824	6.61184			experimental		mature miRNA	standard	MIMAT0029029
269	a3-PUC2PM-20B		1	9	21	56713.1	2198.69			control	control_spike_calibration	LC Internal Use	control
270	gga-let-7a-2-3p	CUGUACAACCUCCUAGCUUUCC	1	9	22	101.769	5.74636			experimental		mature miRNA	standard	MIMAT0031037
271	gga-miR-153-5p	UCAUUUUUGUGAUGUUGCAGCU	1	9	23	103.519	6.53028			experimental		mature miRNA	standard	MIMAT0026502
272	gga-miR-1632-5p	UGCUUGUUUUUGGAUGAGCUUGC	1	9	24	102.065	3.96073			experimental		mature miRNA	standard	MIMAT0007504
273	gga-miR-1719	AAAGAUGAUGAGUUGCUGAUG	1	9	25	103.407	5.92797			experimental		mature miRNA	standard	MIMAT0007616
274	gga-miR-1805-3p	UGUAUUGGAACACUACAGCUC	1	9	26	105.972	5.13274			experimental		mature miRNA	standard	MIMAT0007723
275	gga-miR-29c-3p	UAGCACCAUUUGAAAUCGGU	1	9	27	107.426	4.78355			experimental		mature miRNA	standard	MIMAT0001183
276	gga-miR-6546-3p	GGAGUUCAGCUGUGCUGCUGC	1	9	28	101.343	8.28822			experimental		mature miRNA	standard	MIMAT0025596
277	gga-miR-6614-3p	ACAGGACAGCGAGAAGGC	1	9	29	124.722	8.31712			experimental		mature miRNA	standard	MIMAT0025709
278	gga-miR-7437-3p	CUUCCUCCAACCUCAGUAUCA	1	9	30	108.806	5.59616			experimental		mature miRNA	standard	MIMAT0029029
279	a3-PUC2PM-20B		1	9	31	55381.2	2222.47			control	control_spike_calibration	LC Internal Use	control
280	a3-PUC2MM-20B		1	10	1	121.324	6.91176			control	control_spike_calibration	LC Internal Use	control
281	gga-let-7a-3p	CUAUACAAUCUACUGUCUUUCC	1	10	2	83.0648	4.39471			experimental		mature miRNA	standard	MIMAT0026491,MIMAT0026543
282	gga-miR-155	UUAAUGCUAAUCGUGAUAGGGG	1	10	3	81.1852	4.15618			experimental		mature miRNA	standard	MIMAT0001106
283	gga-miR-1633	UGCGCUUCUGCUCAGCUCGGUGU	1	10	4	85.0926	7.47149			experimental		mature miRNA	standard	MIMAT0007506
284	gga-miR-1720-3p	AAGCAACGAGAGGUCGGUCUGA	1	10	5	88.3611	5.6095			experimental		mature miRNA	standard	MIMAT0007618
285	gga-miR-1805-5p	GAGUUGUAGUCUUUCAAACAGA	1	10	6	87.3981	4.30592			experimental		mature miRNA	standard	MIMAT0007722
286	gga-miR-29c-5p	CCGAUUUCUCUUGGUGUUCAG	1	10	7	89.7315	4.11427			experimental		mature miRNA	standard	MIMAT0026544
287	gga-miR-6546-5p	AGGAGCGCCUCUGAGCUCCCCU	1	10	8	94.537	5.07592			experimental		mature miRNA	standard	MIMAT0025595
288	gga-miR-6615-3p	UGGCACUGAUGUGUUCUCCACA	1	10	9	93	4.60394			experimental		mature miRNA	standard	MIMAT0025711
289	gga-miR-7437-5p	GAACAGAGCGUUGGAAGGUAGGG	1	10	10	93.8704	5.07899			experimental		mature miRNA	standard	MIMAT0029028
290	a3-PUC2MM-20B		1	10	11	160.5	6.76785			control	control_spike_calibration	LC Internal Use	control
291	gga-let-7a-3p	CUAUACAAUCUACUGUCUUUCC	1	10	12	96.8426	6.60241			experimental		mature miRNA	standard	MIMAT0026491,MIMAT0026543
292	gga-miR-155	UUAAUGCUAAUCGUGAUAGGGG	1	10	13	91.213	4.78129			experimental		mature miRNA	standard	MIMAT0001106
293	gga-miR-1633	UGCGCUUCUGCUCAGCUCGGUGU	1	10	14	95.3981	4.68032			experimental		mature miRNA	standard	MIMAT0007506
294	gga-miR-1720-3p	AAGCAACGAGAGGUCGGUCUGA	1	10	15	100.602	5.88033			experimental		mature miRNA	standard	MIMAT0007618
295	gga-miR-1805-5p	GAGUUGUAGUCUUUCAAACAGA	1	10	16	94.7685	8.34155			experimental		mature miRNA	standard	MIMAT0007722
296	gga-miR-29c-5p	CCGAUUUCUCUUGGUGUUCAG	1	10	17	101.287	6.22484			experimental		mature miRNA	standard	MIMAT0026544
297	gga-miR-6546-5p	AGGAGCGCCUCUGAGCUCCCCU	1	10	18	110.889	7.32086			experimental		mature miRNA	standard	MIMAT0025595
298	gga-miR-6615-3p	UGGCACUGAUGUGUUCUCCACA	1	10	19	101.667	9.02644			experimental		mature miRNA	standard	MIMAT0025711
299	gga-miR-7437-5p	GAACAGAGCGUUGGAAGGUAGGG	1	10	20	105.861	5.99604			experimental		mature miRNA	standard	MIMAT0029028
300	a3-PUC2MM-20B		1	10	21	177.843	7.6856			control	control_spike_calibration	LC Internal Use	control
301	gga-let-7a-3p	CUAUACAAUCUACUGUCUUUCC	1	10	22	100.019	6.95107			experimental		mature miRNA	standard	MIMAT0026491,MIMAT0026543
302	gga-miR-155	UUAAUGCUAAUCGUGAUAGGGG	1	10	23	104.759	7.02049			experimental		mature miRNA	standard	MIMAT0001106
303	gga-miR-1633	UGCGCUUCUGCUCAGCUCGGUGU	1	10	24	111.269	8.17291			experimental		mature miRNA	standard	MIMAT0007506
304	gga-miR-1720-3p	AAGCAACGAGAGGUCGGUCUGA	1	10	25	103.815	7.98497			experimental		mature miRNA	standard	MIMAT0007618
305	gga-miR-1805-5p	GAGUUGUAGUCUUUCAAACAGA	1	10	26	102.037	6.31853			experimental		mature miRNA	standard	MIMAT0007722
306	gga-miR-29c-5p	CCGAUUUCUCUUGGUGUUCAG	1	10	27	101.815	5.68347			experimental		mature miRNA	standard	MIMAT0026544
307	gga-miR-6546-5p	AGGAGCGCCUCUGAGCUCCCCU	1	10	28	103.75	4.03287			experimental		mature miRNA	standard	MIMAT0025595
308	gga-miR-6615-3p	UGGCACUGAUGUGUUCUCCACA	1	10	29	102.509	4.82109			experimental		mature miRNA	standard	MIMAT0025711
309	gga-miR-7437-5p	GAACAGAGCGUUGGAAGGUAGGG	1	10	30	102.926	6.01043			experimental		mature miRNA	standard	MIMAT0029028
310	a3-PUC2MM-20B		1	10	31	155.269	7.46281			control	control_spike_calibration	LC Internal Use	control
311	empty		1	11	1	95.75	15.299			control	control_empty
312	gga-let-7a-5p	UGAGGUAGUAGGUUGUAUAGUU	1	11	2	88.8981	7.67803			experimental		mature miRNA	standard	MIMAT0001101,MIMAT0001181
313	gga-miR-1550-3p	CUUCACUUACACUGCUCACUGGU	1	11	3	83.3241	4.98377			experimental		mature miRNA	standard	MIMAT0007404
314	gga-miR-1634	UGCGACGCAUCGGCCUUUCUUC	1	11	4	87.0741	3.55387			experimental		mature miRNA	standard	MIMAT0007507
315	gga-miR-1720-5p	UGAUCACCUCGGACGUUGCUUU	1	11	5	90.8981	7.22268			experimental		mature miRNA	standard	MIMAT0007617
316	gga-miR-1806	AGGCAGGAUCACAAGGUCUGGA	1	11	6	85.25	6.95664			experimental		mature miRNA	standard	MIMAT0007724
317	gga-miR-301a-3p	CAGUGCAAUAAUAUUGUCAAAGCAU	1	11	7	90.1111	3.23628			experimental		mature miRNA	standard	MIMAT0001166
318	gga-miR-6547-3p	ACCCCUCCAUCCACCCACUCA	1	11	8	96.9537	3.76006			experimental		mature miRNA	standard	MIMAT0025598
319	gga-miR-6615-5p	UUGGGGACACCAUCAGAACAGCCA	1	11	9	95.0648	3.91802			experimental		mature miRNA	standard	MIMAT0025710
320	gga-miR-7438-3p	UGAGUUGUCUUCCUGAAUAGUU	1	11	10	91.5185	6.52741			experimental		mature miRNA	standard	MIMAT0029031
321	empty		1	11	11	145.583	10.1421			control	control_empty
322	gga-let-7a-5p	UGAGGUAGUAGGUUGUAUAGUU	1	11	12	103.741	9.31722			experimental		mature miRNA	standard	MIMAT0001101,MIMAT0001181
323	gga-miR-1550-3p	CUUCACUUACACUGCUCACUGGU	1	11	13	95.3519	6.71769			experimental		mature miRNA	standard	MIMAT0007404
324	gga-miR-1634	UGCGACGCAUCGGCCUUUCUUC	1	11	14	97.463	5.36068			experimental		mature miRNA	standard	MIMAT0007507
325	gga-miR-1720-5p	UGAUCACCUCGGACGUUGCUUU	1	11	15	100.157	6.32627			experimental		mature miRNA	standard	MIMAT0007617
326	gga-miR-1806	AGGCAGGAUCACAAGGUCUGGA	1	11	16	94.213	4.83571			experimental		mature miRNA	standard	MIMAT0007724
327	gga-miR-301a-3p	CAGUGCAAUAAUAUUGUCAAAGCAU	1	11	17	101.389	4.75735			experimental		mature miRNA	standard	MIMAT0001166
328	gga-miR-6547-3p	ACCCCUCCAUCCACCCACUCA	1	11	18	109.519	5.08522			experimental		mature miRNA	standard	MIMAT0025598
329	gga-miR-6615-5p	UUGGGGACACCAUCAGAACAGCCA	1	11	19	105.398	6.41689			experimental		mature miRNA	standard	MIMAT0025710
330	gga-miR-7438-3p	UGAGUUGUCUUCCUGAAUAGUU	1	11	20	100.537	6.45245			experimental		mature miRNA	standard	MIMAT0029031
331	empty		1	11	21	187.454	35.1263			control	control_empty
332	gga-let-7a-5p	UGAGGUAGUAGGUUGUAUAGUU	1	11	22	104.472	8.11075			experimental		mature miRNA	standard	MIMAT0001101,MIMAT0001181
333	gga-miR-1550-3p	CUUCACUUACACUGCUCACUGGU	1	11	23	103.315	6.71955			experimental		mature miRNA	standard	MIMAT0007404
334	gga-miR-1634	UGCGACGCAUCGGCCUUUCUUC	1	11	24	104.435	5.5354			experimental		mature miRNA	standard	MIMAT0007507
335	gga-miR-1720-5p	UGAUCACCUCGGACGUUGCUUU	1	11	25	103.565	4.30013			experimental		mature miRNA	standard	MIMAT0007617
336	gga-miR-1806	AGGCAGGAUCACAAGGUCUGGA	1	11	26	102.056	5.00996			experimental		mature miRNA	standard	MIMAT0007724
337	gga-miR-301a-3p	CAGUGCAAUAAUAUUGUCAAAGCAU	1	11	27	107.231	5.64794			experimental		mature miRNA	standard	MIMAT0001166
338	gga-miR-6547-3p	ACCCCUCCAUCCACCCACUCA	1	11	28	104.519	4.69735			experimental		mature miRNA	standard	MIMAT0025598
339	gga-miR-6615-5p	UUGGGGACACCAUCAGAACAGCCA	1	11	29	107.944	6.26641			experimental		mature miRNA	standard	MIMAT0025710
340	gga-miR-7438-3p	UGAGUUGUCUUCCUGAAUAGUU	1	11	30	103	5.32144			experimental		mature miRNA	standard	MIMAT0029031
341	empty		1	11	31	170.056	19.1144			control	control_empty
342	empty		1	12	1	98.3704	14.7164			control	control_empty
343	gga-let-7b	UGAGGUAGUAGGUUGUGUGGUU	1	12	2	89.4907	3.20775			experimental		mature miRNA	standard	MIMAT0001102
344	gga-miR-1550-5p	UGAUGGGGGUGUAGUGCAGCA	1	12	3	86.2037	4.1889			experimental		mature miRNA	standard	MIMAT0007403
345	gga-miR-1635	UGCCCAGGCUGUGCUGUGCUCUGGG	1	12	4	90.3611	5.60617			experimental		mature miRNA	standard	MIMAT0007508
346	gga-miR-1721	AGAGAUGAUGUUGGUCUGAUG	1	12	5	87.6019	3.59371			experimental		mature miRNA	standard	MIMAT0007619
347	gga-miR-1807	GCAGAAUGAGGCUAGAGCUGAG	1	12	6	90.4907	4.98876			experimental		mature miRNA	standard	MIMAT0007725
348	gga-miR-301a-5p	UCUGACAAUGUUGCACUACU	1	12	7	92.9167	6.59528			experimental		mature miRNA	standard	MIMAT0026531
349	gga-miR-6547-5p	GUGGGAUGUGGGGACGGGGUGA	1	12	8	129.963	4.44683			experimental		mature miRNA	standard	MIMAT0025597
350	gga-miR-6616-5p	GCUCUGUGAUGGCUAGCUGAGA	1	12	9	90.5278	4.36952			experimental		mature miRNA	standard	MIMAT0025712
351	gga-miR-7438-5p	UUUUUCAAGGGGACAACUCAGA	1	12	10	96.7593	5.63678			experimental		mature miRNA	standard	MIMAT0029030
352	empty		1	12	11	147.972	18.0194			control	control_empty
353	gga-let-7b	UGAGGUAGUAGGUUGUGUGGUU	1	12	12	101.231	7.54006			experimental		mature miRNA	standard	MIMAT0001102
354	gga-miR-1550-5p	UGAUGGGGGUGUAGUGCAGCA	1	12	13	99.2222	6.22226			experimental		mature miRNA	standard	MIMAT0007403
355	gga-miR-1635	UGCCCAGGCUGUGCUGUGCUCUGGG	1	12	14	102.352	4.73862			experimental		mature miRNA	standard	MIMAT0007508
356	gga-miR-1721	AGAGAUGAUGUUGGUCUGAUG	1	12	15	100.593	4.55709			experimental		mature miRNA	standard	MIMAT0007619
357	gga-miR-1807	GCAGAAUGAGGCUAGAGCUGAG	1	12	16	98.8981	5.68806			experimental		mature miRNA	standard	MIMAT0007725
358	gga-miR-301a-5p	UCUGACAAUGUUGCACUACU	1	12	17	104.87	8.07569			experimental		mature miRNA	standard	MIMAT0026531
359	gga-miR-6547-5p	GUGGGAUGUGGGGACGGGGUGA	1	12	18	150.861	7.25434			experimental		mature miRNA	standard	MIMAT0025597
360	gga-miR-6616-5p	GCUCUGUGAUGGCUAGCUGAGA	1	12	19	102.852	5.87854			experimental		mature miRNA	standard	MIMAT0025712
361	gga-miR-7438-5p	UUUUUCAAGGGGACAACUCAGA	1	12	20	107.926	5.92903			experimental		mature miRNA	standard	MIMAT0029030
362	empty		1	12	21	176.519	23.9721			control	control_empty
363	gga-let-7b	UGAGGUAGUAGGUUGUGUGGUU	1	12	22	106.676	6.94549			experimental		mature miRNA	standard	MIMAT0001102
364	gga-miR-1550-5p	UGAUGGGGGUGUAGUGCAGCA	1	12	23	110.472	5.24442			experimental		mature miRNA	standard	MIMAT0007403
365	gga-miR-1635	UGCCCAGGCUGUGCUGUGCUCUGGG	1	12	24	105.083	7.44089			experimental		mature miRNA	standard	MIMAT0007508
366	gga-miR-1721	AGAGAUGAUGUUGGUCUGAUG	1	12	25	104.444	8.8448			experimental		mature miRNA	standard	MIMAT0007619
367	gga-miR-1807	GCAGAAUGAGGCUAGAGCUGAG	1	12	26	109.296	5.72788			experimental		mature miRNA	standard	MIMAT0007725
368	gga-miR-301a-5p	UCUGACAAUGUUGCACUACU	1	12	27	103.898	7.07099			experimental		mature miRNA	standard	MIMAT0026531
369	gga-miR-6547-5p	GUGGGAUGUGGGGACGGGGUGA	1	12	28	142.926	8.08333			experimental		mature miRNA	standard	MIMAT0025597
370	gga-miR-6616-5p	GCUCUGUGAUGGCUAGCUGAGA	1	12	29	103.074	7.38109			experimental		mature miRNA	standard	MIMAT0025712
371	gga-miR-7438-5p	UUUUUCAAGGGGACAACUCAGA	1	12	30	106.574	4.42635			experimental		mature miRNA	standard	MIMAT0029030
372	empty		1	12	31	157.787	13.7079			control	control_empty
373	empty		1	13	1	97.6389	17.9034			control	control_empty
374	gga-let-7c-3p	CUGUACAACCUUCUAGCUUUCC	1	13	2	83.6667	4.79096			experimental		mature miRNA	standard	MIMAT0026492
375	gga-miR-1551-3p	UGAGUUUGUGUUGCUGCUUUCU	1	13	3	101.796	6.0893			experimental		mature miRNA	standard	MIMAT0007406
376	gga-miR-1636	UGCAGGUGAUGGCGGGGCUG	1	13	4	114.222	3.93007			experimental		mature miRNA	standard	MIMAT0007509
377	gga-miR-1722-3p	UAGAGCAUCACCAAGGGGCAAG	1	13	5	88.3148	4.81363			experimental		mature miRNA	standard	MIMAT0007621
378	gga-miR-1808	UUUGUUGGGAAUGAAUACAUAUU	1	13	6	84.3981	4.02316			experimental		mature miRNA	standard	MIMAT0007726
379	gga-miR-301b-3p	CAGUGCAAUAGUAUUGUCAAAGCAU	1	13	7	90.1944	4.03596			experimental		mature miRNA	standard	MIMAT0007742
380	gga-miR-6548-3p	AGAGGUGCCCCGCUGUUGCUGU	1	13	8	96.5093	4.8597			experimental		mature miRNA	standard	MIMAT0025602
381	gga-miR-6617-3p	UGUUUCAGAGCAGGUCAGUCGUU	1	13	9	88.0185	3.79616			experimental		mature miRNA	standard	MIMAT0025713
382	gga-miR-7439-3p	UUCUCCAGUAGUUCCUGAGUGCU	1	13	10	97.2315	6.46429			experimental		mature miRNA	standard	MIMAT0029033
383	empty		1	13	11	148.093	20.2316			control	control_empty
384	gga-let-7c-3p	CUGUACAACCUUCUAGCUUUCC	1	13	12	104.648	11.6357			experimental		mature miRNA	standard	MIMAT0026492
385	gga-miR-1551-3p	UGAGUUUGUGUUGCUGCUUUCU	1	13	13	111.926	5.04133			experimental		mature miRNA	standard	MIMAT0007406
386	gga-miR-1636	UGCAGGUGAUGGCGGGGCUG	1	13	14	141.759	6.35679			experimental		mature miRNA	standard	MIMAT0007509
387	gga-miR-1722-3p	UAGAGCAUCACCAAGGGGCAAG	1	13	15	100.241	8.76577			experimental		mature miRNA	standard	MIMAT0007621
388	gga-miR-1808	UUUGUUGGGAAUGAAUACAUAUU	1	13	16	96.5	3.65702			experimental		mature miRNA	standard	MIMAT0007726
389	gga-miR-301b-3p	CAGUGCAAUAGUAUUGUCAAAGCAU	1	13	17	100.176	4.86035			experimental		mature miRNA	standard	MIMAT0007742
390	gga-miR-6548-3p	AGAGGUGCCCCGCUGUUGCUGU	1	13	18	103.444	5.11975			experimental		mature miRNA	standard	MIMAT0025602
391	gga-miR-6617-3p	UGUUUCAGAGCAGGUCAGUCGUU	1	13	19	99.5741	6.24456			experimental		mature miRNA	standard	MIMAT0025713
392	gga-miR-7439-3p	UUCUCCAGUAGUUCCUGAGUGCU	1	13	20	108.509	5.34859			experimental		mature miRNA	standard	MIMAT0029033
393	empty		1	13	21	164.435	27.2487			control	control_empty
394	gga-let-7c-3p	CUGUACAACCUUCUAGCUUUCC	1	13	22	98.75	6.66295			experimental		mature miRNA	standard	MIMAT0026492
395	gga-miR-1551-3p	UGAGUUUGUGUUGCUGCUUUCU	1	13	23	122.222	7.99338			experimental		mature miRNA	standard	MIMAT0007406
396	gga-miR-1636	UGCAGGUGAUGGCGGGGCUG	1	13	24	142.5	13.7457			experimental		mature miRNA	standard	MIMAT0007509
397	gga-miR-1722-3p	UAGAGCAUCACCAAGGGGCAAG	1	13	25	99.1389	5.83969			experimental		mature miRNA	standard	MIMAT0007621
398	gga-miR-1808	UUUGUUGGGAAUGAAUACAUAUU	1	13	26	100.463	5.69871			experimental		mature miRNA	standard	MIMAT0007726
399	gga-miR-301b-3p	CAGUGCAAUAGUAUUGUCAAAGCAU	1	13	27	104.13	5.44487			experimental		mature miRNA	standard	MIMAT0007742
400	gga-miR-6548-3p	AGAGGUGCCCCGCUGUUGCUGU	1	13	28	100.954	8.60274			experimental		mature miRNA	standard	MIMAT0025602
401	gga-miR-6617-3p	UGUUUCAGAGCAGGUCAGUCGUU	1	13	29	102.509	7.76103			experimental		mature miRNA	standard	MIMAT0025713
402	gga-miR-7439-3p	UUCUCCAGUAGUUCCUGAGUGCU	1	13	30	104.102	4.97459			experimental		mature miRNA	standard	MIMAT0029033
403	empty		1	13	31	154.861	9.77357			control	control_empty
404	empty		1	14	1	93.537	11.4087			control	control_empty
405	gga-let-7c-5p	UGAGGUAGUAGGUUGUAUGGUU	1	14	2	87.75	5.53683			experimental		mature miRNA	standard	MIMAT0001104
406	gga-miR-1551-5p	CUAGCAGCAAAAAGAACUUCAGA	1	14	3	85.3981	6.30523			experimental		mature miRNA	standard	MIMAT0007405
407	gga-miR-1637	UGAUAGCUGCUGUGGCACGGA	1	14	4	90.963	6.0232			experimental		mature miRNA	standard	MIMAT0007510
408	gga-miR-1722-5p	UGUCACCCUAAGACUGCUCUAAU	1	14	5	85.5185	4.448			experimental		mature miRNA	standard	MIMAT0007620
409	gga-miR-1809	ACGUGGGAAGUUUGGCAGAGCAUG	1	14	6	108.843	5.75539			experimental		mature miRNA	standard	MIMAT0007727
410	gga-miR-301b-5p	GCUCUGACUUUAUUGCACUACU	1	14	7	90.0833	5.13941			experimental		mature miRNA	standard	MIMAT0007741
411	gga-miR-6548-5p	AACAACAGCUGCGUGCCAUGCC	1	14	8	94.8981	3.53868			experimental		mature miRNA	standard	MIMAT0025601
412	gga-miR-6618-5p	AGAGGCUGCUGUUCCUCUCCUG	1	14	9	94.5741	4.79331			experimental		mature miRNA	standard	MIMAT0025714
413	gga-miR-7439-5p	UGACUUGGGAACAUGGGAAGAGG	1	14	10	108.074	6.69733			experimental		mature miRNA	standard	MIMAT0029032
414	empty		1	14	11	143.204	15.1329			control	control_empty
415	gga-let-7c-5p	UGAGGUAGUAGGUUGUAUGGUU	1	14	12	102.407	8.12753			experimental		mature miRNA	standard	MIMAT0001104
416	gga-miR-1551-5p	CUAGCAGCAAAAAGAACUUCAGA	1	14	13	93.1759	3.70861			experimental		mature miRNA	standard	MIMAT0007405
417	gga-miR-1637	UGAUAGCUGCUGUGGCACGGA	1	14	14	104.926	6.5677			experimental		mature miRNA	standard	MIMAT0007510
418	gga-miR-1722-5p	UGUCACCCUAAGACUGCUCUAAU	1	14	15	100.833	4.80362			experimental		mature miRNA	standard	MIMAT0007620
419	gga-miR-1809	ACGUGGGAAGUUUGGCAGAGCAUG	1	14	16	121.343	4.57576			experimental		mature miRNA	standard	MIMAT0007727
420	gga-miR-301b-5p	GCUCUGACUUUAUUGCACUACU	1	14	17	101.796	4.90615			experimental		mature miRNA	standard	MIMAT0007741
421	gga-miR-6548-5p	AACAACAGCUGCGUGCCAUGCC	1	14	18	105.778	6.17855			experimental		mature miRNA	standard	MIMAT0025601
422	gga-miR-6618-5p	AGAGGCUGCUGUUCCUCUCCUG	1	14	19	99.6667	7.37133			experimental		mature miRNA	standard	MIMAT0025714
423	gga-miR-7439-5p	UGACUUGGGAACAUGGGAAGAGG	1	14	20	116.815	5.90604			experimental		mature miRNA	standard	MIMAT0029032
424	empty		1	14	21	155.731	17.6956			control	control_empty
425	gga-let-7c-5p	UGAGGUAGUAGGUUGUAUGGUU	1	14	22	106.852	5.56997			experimental		mature miRNA	standard	MIMAT0001104
426	gga-miR-1551-5p	CUAGCAGCAAAAAGAACUUCAGA	1	14	23	103.769	5.53427			experimental		mature miRNA	standard	MIMAT0007405
427	gga-miR-1637	UGAUAGCUGCUGUGGCACGGA	1	14	24	106.361	10.8718			experimental		mature miRNA	standard	MIMAT0007510
428	gga-miR-1722-5p	UGUCACCCUAAGACUGCUCUAAU	1	14	25	98.0556	5.51774			experimental		mature miRNA	standard	MIMAT0007620
429	gga-miR-1809	ACGUGGGAAGUUUGGCAGAGCAUG	1	14	26	127.093	4.28546			experimental		mature miRNA	standard	MIMAT0007727
430	gga-miR-301b-5p	GCUCUGACUUUAUUGCACUACU	1	14	27	100.38	4.55848			experimental		mature miRNA	standard	MIMAT0007741
431	gga-miR-6548-5p	AACAACAGCUGCGUGCCAUGCC	1	14	28	103.648	7.19074			experimental		mature miRNA	standard	MIMAT0025601
432	gga-miR-6618-5p	AGAGGCUGCUGUUCCUCUCCUG	1	14	29	103.343	5.65547			experimental		mature miRNA	standard	MIMAT0025714
433	gga-miR-7439-5p	UGACUUGGGAACAUGGGAAGAGG	1	14	30	114.324	6.71562			experimental		mature miRNA	standard	MIMAT0029032
434	empty		1	14	31	153.009	22.2872			control	control_empty
435	gga-5S-b1	GCCUACGGCCAUACCACCCUGG	1	15	1	293.139	10.7089			control	control_biosequence	LC Internal Use	control
436	gga-let-7d	AGAGGUAGUGGGUUGCAUAGU	1	15	2	84.2778	6.76831			experimental		mature miRNA	standard	MIMAT0001161
437	gga-miR-1552-3p	CUAGCUGCUCUGCACUGACUG	1	15	3	81.1111	7.07679			experimental		mature miRNA	standard	MIMAT0007408
438	gga-miR-1638	GUAGUUUGUGUUGUUUGUUU	1	15	4	99.5741	4.35397			experimental		mature miRNA	standard	MIMAT0007511
439	gga-miR-1723	UGGGAGCGGAAUGUGCAGCCUCA	1	15	5	94.25	3.01437			experimental		mature miRNA	standard	MIMAT0007622
440	gga-miR-1811	UAUUGCAGCGCUGGGUGCAU	1	15	6	177.352	12.7948			experimental		mature miRNA	standard	MIMAT0007729
441	gga-miR-302a	AAGUGCUUCCAUGUUUUAGUGA	1	15	7	381.37	17.7614			experimental		mature miRNA	standard	MIMAT0001143
442	gga-miR-6549-3p	ACAGCUGUAAGCAGAAGGCACCC	1	15	8	101.454	6.95296			experimental		mature miRNA	standard	MIMAT0025604
443	gga-miR-6619-5p	AGGAGAAGUGACGGAGCAGUGC	1	15	9	98.4074	7.7436			experimental		mature miRNA	standard	MIMAT0025715
444	gga-miR-7440-3p	UUUGGUGUAGGCCAGGACAGC	1	15	10	103.935	6.94743			experimental		mature miRNA	standard	MIMAT0029035
445	gga-5S-b1	GCCUACGGCCAUACCACCCUGG	1	15	11	393.778	20.7425			control	control_biosequence	LC Internal Use	control
446	gga-let-7d	AGAGGUAGUGGGUUGCAUAGU	1	15	12	94.3056	6.74289			experimental		mature miRNA	standard	MIMAT0001161
447	gga-miR-1552-3p	CUAGCUGCUCUGCACUGACUG	1	15	13	97.8148	5.35147			experimental		mature miRNA	standard	MIMAT0007408
448	gga-miR-1638	GUAGUUUGUGUUGUUUGUUU	1	15	14	121.361	7.55226			experimental		mature miRNA	standard	MIMAT0007511
449	gga-miR-1723	UGGGAGCGGAAUGUGCAGCCUCA	1	15	15	102.88	8.49708			experimental		mature miRNA	standard	MIMAT0007622
450	gga-miR-1811	UAUUGCAGCGCUGGGUGCAU	1	15	16	191.917	10.3735			experimental		mature miRNA	standard	MIMAT0007729
451	gga-miR-302a	AAGUGCUUCCAUGUUUUAGUGA	1	15	17	452.546	12.759			experimental		mature miRNA	standard	MIMAT0001143
452	gga-miR-6549-3p	ACAGCUGUAAGCAGAAGGCACCC	1	15	18	105.324	7.49433			experimental		mature miRNA	standard	MIMAT0025604
453	gga-miR-6619-5p	AGGAGAAGUGACGGAGCAGUGC	1	15	19	107.815	4.924			experimental		mature miRNA	standard	MIMAT0025715
454	gga-miR-7440-3p	UUUGGUGUAGGCCAGGACAGC	1	15	20	110.704	6.40715			experimental		mature miRNA	standard	MIMAT0029035
455	gga-5S-b1	GCCUACGGCCAUACCACCCUGG	1	15	21	401.38	21.9654			control	control_biosequence	LC Internal Use	control
456	gga-let-7d	AGAGGUAGUGGGUUGCAUAGU	1	15	22	98.8056	4.68734			experimental		mature miRNA	standard	MIMAT0001161
457	gga-miR-1552-3p	CUAGCUGCUCUGCACUGACUG	1	15	23	102.611	6.09709			experimental		mature miRNA	standard	MIMAT0007408
458	gga-miR-1638	GUAGUUUGUGUUGUUUGUUU	1	15	24	118.444	4.22793			experimental		mature miRNA	standard	MIMAT0007511
459	gga-miR-1723	UGGGAGCGGAAUGUGCAGCCUCA	1	15	25	109.148	6.66812			experimental		mature miRNA	standard	MIMAT0007622
460	gga-miR-1811	UAUUGCAGCGCUGGGUGCAU	1	15	26	198.056	9.05934			experimental		mature miRNA	standard	MIMAT0007729
461	gga-miR-302a	AAGUGCUUCCAUGUUUUAGUGA	1	15	27	411.972	16.4507			experimental		mature miRNA	standard	MIMAT0001143
462	gga-miR-6549-3p	ACAGCUGUAAGCAGAAGGCACCC	1	15	28	107.241	5.4462			experimental		mature miRNA	standard	MIMAT0025604
463	gga-miR-6619-5p	AGGAGAAGUGACGGAGCAGUGC	1	15	29	111.704	3.69708			experimental		mature miRNA	standard	MIMAT0025715
464	gga-miR-7440-3p	UUUGGUGUAGGCCAGGACAGC	1	15	30	107.815	7.57165			experimental		mature miRNA	standard	MIMAT0029035
465	gga-5S-b1	GCCUACGGCCAUACCACCCUGG	1	15	31	392.38	23.491			control	control_biosequence	LC Internal Use	control
466	gga-5S-b2	GGAAACGCCCGAUCUCGUCUGA	1	16	1	1475.03	19.8948			control	control_biosequence	LC Internal Use	control
467	gga-let-7f-3p	CUAUACAAUCUAUUGCCUUCCC	1	16	2	84.7778	3.35816			experimental		mature miRNA	standard	MIMAT0026528
468	gga-miR-1552-5p	UUAGUGCGCGGUAAGCUAGGGUG	1	16	3	83.2685	5.00207			experimental		mature miRNA	standard	MIMAT0007407
469	gga-miR-1639	UUGUGCAAGGUACGUUGGGUU	1	16	4	85.75	3.84544			experimental		mature miRNA	standard	MIMAT0007514
470	gga-miR-1724	UGCUGAGCGUUGGCUGCGCUGCG	1	16	5	87.0556	4.13969			experimental		mature miRNA	standard	MIMAT0007623
471	gga-miR-1812-3p	CAUACUAUACAGUAUAUAUCUA	1	16	6	84.4074	6.91205			experimental		mature miRNA	standard	MIMAT0026785
472	gga-miR-302b-3p	UAAGUGCUUCCAUGUUUUAGUAG	1	16	7	207.713	8.28133			experimental		mature miRNA	standard	MIMAT0003357
473	gga-miR-6549-5p	AGCCUUCUGUUGUGCAUCUGAGA	1	16	8	90.0833	4.87052			experimental		mature miRNA	standard	MIMAT0025603
474	gga-miR-6620-5p	AGAGAUGGAAGCGCUGCGCACGG	1	16	9	93.3889	5.43755			experimental		mature miRNA	standard	MIMAT0025716
475	gga-miR-7440-5p	UGUUUGAGUGCACCUGGGU	1	16	10	100.028	6.03798			experimental		mature miRNA	standard	MIMAT0029034
476	gga-5S-b2	GGAAACGCCCGAUCUCGUCUGA	1	16	11	1910.94	65.7137			control	control_biosequence	LC Internal Use	control
477	gga-let-7f-3p	CUAUACAAUCUAUUGCCUUCCC	1	16	12	93.4907	5.48148			experimental		mature miRNA	standard	MIMAT0026528
478	gga-miR-1552-5p	UUAGUGCGCGGUAAGCUAGGGUG	1	16	13	100.463	7.59787			experimental		mature miRNA	standard	MIMAT0007407
479	gga-miR-1639	UUGUGCAAGGUACGUUGGGUU	1	16	14	94.4722	7.70296			experimental		mature miRNA	standard	MIMAT0007514
480	gga-miR-1724	UGCUGAGCGUUGGCUGCGCUGCG	1	16	15	95.25	4.34736			experimental		mature miRNA	standard	MIMAT0007623
481	gga-miR-1812-3p	CAUACUAUACAGUAUAUAUCUA	1	16	16	94.6296	4.28122			experimental		mature miRNA	standard	MIMAT0026785
482	gga-miR-302b-3p	UAAGUGCUUCCAUGUUUUAGUAG	1	16	17	222.907	8.72373			experimental		mature miRNA	standard	MIMAT0003357
483	gga-miR-6549-5p	AGCCUUCUGUUGUGCAUCUGAGA	1	16	18	95.8981	6.36571			experimental		mature miRNA	standard	MIMAT0025603
484	gga-miR-6620-5p	AGAGAUGGAAGCGCUGCGCACGG	1	16	19	100.537	6.67878			experimental		mature miRNA	standard	MIMAT0025716
485	gga-miR-7440-5p	UGUUUGAGUGCACCUGGGU	1	16	20	110.157	6.37044			experimental		mature miRNA	standard	MIMAT0029034
486	gga-5S-b2	GGAAACGCCCGAUCUCGUCUGA	1	16	21	2010.43	136.59			control	control_biosequence	LC Internal Use	control
487	gga-let-7f-3p	CUAUACAAUCUAUUGCCUUCCC	1	16	22	105.843	4.92023			experimental		mature miRNA	standard	MIMAT0026528
488	gga-miR-1552-5p	UUAGUGCGCGGUAAGCUAGGGUG	1	16	23	108.556	6.05942			experimental		mature miRNA	standard	MIMAT0007407
489	gga-miR-1639	UUGUGCAAGGUACGUUGGGUU	1	16	24	100.907	6.67333			experimental		mature miRNA	standard	MIMAT0007514
490	gga-miR-1724	UGCUGAGCGUUGGCUGCGCUGCG	1	16	25	105.194	7.01462			experimental		mature miRNA	standard	MIMAT0007623
491	gga-miR-1812-3p	CAUACUAUACAGUAUAUAUCUA	1	16	26	99.5556	4.82271			experimental		mature miRNA	standard	MIMAT0026785
492	gga-miR-302b-3p	UAAGUGCUUCCAUGUUUUAGUAG	1	16	27	208.806	13.6028			experimental		mature miRNA	standard	MIMAT0003357
493	gga-miR-6549-5p	AGCCUUCUGUUGUGCAUCUGAGA	1	16	28	95.1111	4.52683			experimental		mature miRNA	standard	MIMAT0025603
494	gga-miR-6620-5p	AGAGAUGGAAGCGCUGCGCACGG	1	16	29	105.593	4.56528			experimental		mature miRNA	standard	MIMAT0025716
495	gga-miR-7440-5p	UGUUUGAGUGCACCUGGGU	1	16	30	102.528	7.53243			experimental		mature miRNA	standard	MIMAT0029034
496	gga-5S-b2	GGAAACGCCCGAUCUCGUCUGA	1	16	31	1903.05	89.7288			control	control_biosequence	LC Internal Use	control
497	gga-5S-b3	GAUCUCGGAAGCUAAGCAGGGU	1	17	1	4869.88	54.9533			control	control_biosequence	LC Internal Use	control
498	gga-let-7f-5p	UGAGGUAGUAGAUUGUAUAGUU	1	17	2	80.9444	5.67802			experimental		mature miRNA	standard	MIMAT0001162
499	gga-miR-1553-3p	UGUGGUGGGAGGACAGUGAUGU	1	17	3	87.3519	4.36707			experimental		mature miRNA	standard	MIMAT0007410
500	gga-miR-1640	UUGUCACUGCAGGGCCCCGCGGCC	1	17	4	90.1944	4.06135			experimental		mature miRNA	standard	MIMAT0007515
501	gga-miR-1725	UAUGAUAUAGUUAGAGCUGCU	1	17	5	84.0741	3.60867			experimental		mature miRNA	standard	MIMAT0007624
502	gga-miR-1812-5p	AUAUAUACUGUAUACUGUGUCA	1	17	6	81.9722	7.22206			experimental		mature miRNA	standard	MIMAT0007730
503	gga-miR-302b-5p	ACUUUAACAUGGAGGUGCUUUCU	1	17	7	571.556	25.1776			experimental		mature miRNA	standard	MIMAT0003356
504	gga-miR-6550-3p	GCUCCACCCUCGGCUGCUUUGA	1	17	8	92.8148	6.20995			experimental		mature miRNA	standard	MIMAT0025606
505	gga-miR-6621-5p	ACAGGGAUUACAGGGCUCUGA	1	17	9	90.8704	4.41131			experimental		mature miRNA	standard	MIMAT0025718
506	gga-miR-7441-3p	AUGUUGGGAUCCUCUUCUGCA	1	17	10	94.3056	4.91129			experimental		mature miRNA	standard	MIMAT0029037
507	gga-5S-b3	GAUCUCGGAAGCUAAGCAGGGU	1	17	11	6616.16	738.449			control	control_biosequence	LC Internal Use	control
508	gga-let-7f-5p	UGAGGUAGUAGAUUGUAUAGUU	1	17	12	98.2037	7.86422			experimental		mature miRNA	standard	MIMAT0001162
509	gga-miR-1553-3p	UGUGGUGGGAGGACAGUGAUGU	1	17	13	99.463	4.43104			experimental		mature miRNA	standard	MIMAT0007410
510	gga-miR-1640	UUGUCACUGCAGGGCCCCGCGGCC	1	17	14	103.796	4.24211			experimental		mature miRNA	standard	MIMAT0007515
511	gga-miR-1725	UAUGAUAUAGUUAGAGCUGCU	1	17	15	92.7963	6.47318			experimental		mature miRNA	standard	MIMAT0007624
512	gga-miR-1812-5p	AUAUAUACUGUAUACUGUGUCA	1	17	16	95.963	5.41877			experimental		mature miRNA	standard	MIMAT0007730
513	gga-miR-302b-5p	ACUUUAACAUGGAGGUGCUUUCU	1	17	17	641.296	15.706			experimental		mature miRNA	standard	MIMAT0003356
514	gga-miR-6550-3p	GCUCCACCCUCGGCUGCUUUGA	1	17	18	101.343	6.26093			experimental		mature miRNA	standard	MIMAT0025606
515	gga-miR-6621-5p	ACAGGGAUUACAGGGCUCUGA	1	17	19	98.7407	7.62971			experimental		mature miRNA	standard	MIMAT0025718
516	gga-miR-7441-3p	AUGUUGGGAUCCUCUUCUGCA	1	17	20	102.667	5.5231			experimental		mature miRNA	standard	MIMAT0029037
517	gga-5S-b3	GAUCUCGGAAGCUAAGCAGGGU	1	17	21	6337.44	681.119			control	control_biosequence	LC Internal Use	control
518	gga-let-7f-5p	UGAGGUAGUAGAUUGUAUAGUU	1	17	22	104.787	8.25533			experimental		mature miRNA	standard	MIMAT0001162
519	gga-miR-1553-3p	UGUGGUGGGAGGACAGUGAUGU	1	17	23	112.509	5.64113			experimental		mature miRNA	standard	MIMAT0007410
520	gga-miR-1640	UUGUCACUGCAGGGCCCCGCGGCC	1	17	24	104.194	5.48823			experimental		mature miRNA	standard	MIMAT0007515
521	gga-miR-1725	UAUGAUAUAGUUAGAGCUGCU	1	17	25	97.4352	6.26558			experimental		mature miRNA	standard	MIMAT0007624
522	gga-miR-1812-5p	AUAUAUACUGUAUACUGUGUCA	1	17	26	98.0648	6.30127			experimental		mature miRNA	standard	MIMAT0007730
523	gga-miR-302b-5p	ACUUUAACAUGGAGGUGCUUUCU	1	17	27	632.278	24.7518			experimental		mature miRNA	standard	MIMAT0003356
524	gga-miR-6550-3p	GCUCCACCCUCGGCUGCUUUGA	1	17	28	97.5926	5.53162			experimental		mature miRNA	standard	MIMAT0025606
525	gga-miR-6621-5p	ACAGGGAUUACAGGGCUCUGA	1	17	29	106.333	4.29953			experimental		mature miRNA	standard	MIMAT0025718
526	gga-miR-7441-3p	AUGUUGGGAUCCUCUUCUGCA	1	17	30	98.9907	7.49766			experimental		mature miRNA	standard	MIMAT0029037
527	gga-5S-b3	GAUCUCGGAAGCUAAGCAGGGU	1	17	31	6635.6	723.721			control	control_biosequence	LC Internal Use	control
528	gga-5S-b4	GUCGGGCUCGGUUAGUACUUGG	1	18	1	162.935	7.63939			control	control_biosequence	LC Internal Use	control
529	gga-let-7g-3p	CUGUACAGGCCACUGCCUUGCC	1	18	2	83.3704	6.40764			experimental		mature miRNA	standard	MIMAT0026527
530	gga-miR-1553-5p	AGUCCUGUCCUGUCUACCUACUGU	1	18	3	76.8611	4.6973			experimental		mature miRNA	standard	MIMAT0007409
531	gga-miR-1641	UGAGGAUUAAUGACUGUCUGGG	1	18	4	85.6481	4.65705			experimental		mature miRNA	standard	MIMAT0007516
532	gga-miR-1726	AAGCUUGUUGGGUUUGGUUUGU	1	18	5	88.9259	3.68808			experimental		mature miRNA	standard	MIMAT0007625
533	gga-miR-1813	UUCUGUGGCUGCAAGGAGAG	1	18	6	90.5185	4.8133			experimental		mature miRNA	standard	MIMAT0007600
534	gga-miR-302c-3p	UAAGUGCUUCCAUGUUUCAGUGG	1	18	7	284.824	14.7672			experimental		mature miRNA	standard	MIMAT0003359
535	gga-miR-6550-5p	AAAGCAGCCCAGGAAGCGCU	1	18	8	98.7778	4.36069			experimental		mature miRNA	standard	MIMAT0025605
536	gga-miR-6622-3p	UGUGGGGACAUUUCUGUGGCAUU	1	18	9	104.25	5.57385			experimental		mature miRNA	standard	MIMAT0025825
537	gga-miR-7441-5p	CUGAGGAGGGUUUGUAACAUGG	1	18	10	99.2963	4.9071			experimental		mature miRNA	standard	MIMAT0029036
538	gga-5S-b4	GUCGGGCUCGGUUAGUACUUGG	1	18	11	195.13	10.0178			control	control_biosequence	LC Internal Use	control
539	gga-let-7g-3p	CUGUACAGGCCACUGCCUUGCC	1	18	12	93.4815	5.58784			experimental		mature miRNA	standard	MIMAT0026527
540	gga-miR-1553-5p	AGUCCUGUCCUGUCUACCUACUGU	1	18	13	94.3426	4.87443			experimental		mature miRNA	standard	MIMAT0007409
541	gga-miR-1641	UGAGGAUUAAUGACUGUCUGGG	1	18	14	96.1481	7.25222			experimental		mature miRNA	standard	MIMAT0007516
542	gga-miR-1726	AAGCUUGUUGGGUUUGGUUUGU	1	18	15	100.676	7.57372			experimental		mature miRNA	standard	MIMAT0007625
543	gga-miR-1813	UUCUGUGGCUGCAAGGAGAG	1	18	16	99.9444	5.36488			experimental		mature miRNA	standard	MIMAT0007600
544	gga-miR-302c-3p	UAAGUGCUUCCAUGUUUCAGUGG	1	18	17	308.731	12.0114			experimental		mature miRNA	standard	MIMAT0003359
545	gga-miR-6550-5p	AAAGCAGCCCAGGAAGCGCU	1	18	18	104.88	5.92905			experimental		mature miRNA	standard	MIMAT0025605
546	gga-miR-6622-3p	UGUGGGGACAUUUCUGUGGCAUU	1	18	19	98.8704	3.87441			experimental		mature miRNA	standard	MIMAT0025825
547	gga-miR-7441-5p	CUGAGGAGGGUUUGUAACAUGG	1	18	20	107.019	5.09715			experimental		mature miRNA	standard	MIMAT0029036
548	gga-5S-b4	GUCGGGCUCGGUUAGUACUUGG	1	18	21	209.287	13.2954			control	control_biosequence	LC Internal Use	control
549	gga-let-7g-3p	CUGUACAGGCCACUGCCUUGCC	1	18	22	98.1019	6.74909			experimental		mature miRNA	standard	MIMAT0026527
550	gga-miR-1553-5p	AGUCCUGUCCUGUCUACCUACUGU	1	18	23	101.074	5.75627			experimental		mature miRNA	standard	MIMAT0007409
551	gga-miR-1641	UGAGGAUUAAUGACUGUCUGGG	1	18	24	98.1944	4.43954			experimental		mature miRNA	standard	MIMAT0007516
552	gga-miR-1726	AAGCUUGUUGGGUUUGGUUUGU	1	18	25	127.648	11.6196			experimental		mature miRNA	standard	MIMAT0007625
553	gga-miR-1813	UUCUGUGGCUGCAAGGAGAG	1	18	26	103.815	5.67359			experimental		mature miRNA	standard	MIMAT0007600
554	gga-miR-302c-3p	UAAGUGCUUCCAUGUUUCAGUGG	1	18	27	296.565	13.2794			experimental		mature miRNA	standard	MIMAT0003359
555	gga-miR-6550-5p	AAAGCAGCCCAGGAAGCGCU	1	18	28	106.472	6.7981			experimental		mature miRNA	standard	MIMAT0025605
556	gga-miR-6622-3p	UGUGGGGACAUUUCUGUGGCAUU	1	18	29	104.528	6.18176			experimental		mature miRNA	standard	MIMAT0025825
557	gga-miR-7441-5p	CUGAGGAGGGUUUGUAACAUGG	1	18	30	106.454	6.08258			experimental		mature miRNA	standard	MIMAT0029036
558	gga-5S-b4	GUCGGGCUCGGUUAGUACUUGG	1	18	31	195.731	16.6568			control	control_biosequence	LC Internal Use	control
559	gga-5S-b5	GGAUGGGAGACUGCCUGGGAAU	1	19	1	2923.69	109.986			control	control_biosequence	LC Internal Use	control
560	gga-let-7g-5p	UGAGGUAGUAGUUUGUACAGU	1	19	2	79.5926	5.8278			experimental		mature miRNA	standard	MIMAT0001160
561	gga-miR-1554	GCAGGUGAUGAGGCUUUGCUG	1	19	3	115.694	10.6749			experimental		mature miRNA	standard	MIMAT0007411
562	gga-miR-1642	UGAGAGGCUGUCAGUUUGUGGGG	1	19	4	85.4444	4.6188			experimental		mature miRNA	standard	MIMAT0007517
563	gga-miR-1727	AAGCUGCUCUAAUGAACUGAAGG	1	19	5	88.9352	3.70721			experimental		mature miRNA	standard	MIMAT0007626
564	gga-miR-1814	AGGUUGUUUGGUUUUGUUUU	1	19	6	82.3889	6.96162			experimental		mature miRNA	standard	MIMAT0007513
565	gga-miR-302c-5p	UUUAACAUGGAGGUACCUGCUG	1	19	7	369.741	10.1294			experimental		mature miRNA	standard	MIMAT0003358
566	gga-miR-6551-3p	GGGCUGUGAGAGAUGUUCCCUU	1	19	8	91.5278	7.1675			experimental		mature miRNA	standard	MIMAT0025610
567	gga-miR-6623-3p	ACAGCUGGAGACCAUCUUUUCA	1	19	9	91.0278	5.76398			experimental		mature miRNA	standard	MIMAT0025719
568	gga-miR-7442-3p	UCUGCUUCCUCCUCCUGCAGC	1	19	10	102.157	7.28353			experimental		mature miRNA	standard	MIMAT0029039
569	gga-5S-b5	GGAUGGGAGACUGCCUGGGAAU	1	19	11	4512.99	203.62			control	control_biosequence	LC Internal Use	control
570	gga-let-7g-5p	UGAGGUAGUAGUUUGUACAGU	1	19	12	90.8611	8.76639			experimental		mature miRNA	standard	MIMAT0001160
571	gga-miR-1554	GCAGGUGAUGAGGCUUUGCUG	1	19	13	93.2963	5.11414			experimental		mature miRNA	standard	MIMAT0007411
572	gga-miR-1642	UGAGAGGCUGUCAGUUUGUGGGG	1	19	14	99.5741	4.15855			experimental		mature miRNA	standard	MIMAT0007517
573	gga-miR-1727	AAGCUGCUCUAAUGAACUGAAGG	1	19	15	93.7315	5.54102			experimental		mature miRNA	standard	MIMAT0007626
574	gga-miR-1814	AGGUUGUUUGGUUUUGUUUU	1	19	16	96.4907	3.68248			experimental		mature miRNA	standard	MIMAT0007513
575	gga-miR-302c-5p	UUUAACAUGGAGGUACCUGCUG	1	19	17	410.648	17.6653			experimental		mature miRNA	standard	MIMAT0003358
576	gga-miR-6551-3p	GGGCUGUGAGAGAUGUUCCCUU	1	19	18	97.0926	4.94368			experimental		mature miRNA	standard	MIMAT0025610
577	gga-miR-6623-3p	ACAGCUGGAGACCAUCUUUUCA	1	19	19	95.0833	7.59873			experimental		mature miRNA	standard	MIMAT0025719
578	gga-miR-7442-3p	UCUGCUUCCUCCUCCUGCAGC	1	19	20	105.352	5.69196			experimental		mature miRNA	standard	MIMAT0029039
579	gga-5S-b5	GGAUGGGAGACUGCCUGGGAAU	1	19	21	4717.74	230.712			control	control_biosequence	LC Internal Use	control
580	gga-let-7g-5p	UGAGGUAGUAGUUUGUACAGU	1	19	22	91.6111	6.54222			experimental		mature miRNA	standard	MIMAT0001160
581	gga-miR-1554	GCAGGUGAUGAGGCUUUGCUG	1	19	23	101.065	6.31165			experimental		mature miRNA	standard	MIMAT0007411
582	gga-miR-1642	UGAGAGGCUGUCAGUUUGUGGGG	1	19	24	101.157	7.05276			experimental		mature miRNA	standard	MIMAT0007517
583	gga-miR-1727	AAGCUGCUCUAAUGAACUGAAGG	1	19	25	92.4074	5.49432			experimental		mature miRNA	standard	MIMAT0007626
584	gga-miR-1814	AGGUUGUUUGGUUUUGUUUU	1	19	26	101.926	6.9116			experimental		mature miRNA	standard	MIMAT0007513
585	gga-miR-302c-5p	UUUAACAUGGAGGUACCUGCUG	1	19	27	420.694	20.8122			experimental		mature miRNA	standard	MIMAT0003358
586	gga-miR-6551-3p	GGGCUGUGAGAGAUGUUCCCUU	1	19	28	96.3333	5.63368			experimental		mature miRNA	standard	MIMAT0025610
587	gga-miR-6623-3p	ACAGCUGGAGACCAUCUUUUCA	1	19	29	101.102	4.77521			experimental		mature miRNA	standard	MIMAT0025719
588	gga-miR-7442-3p	UCUGCUUCCUCCUCCUGCAGC	1	19	30	140.611	9.91632			experimental		mature miRNA	standard	MIMAT0029039
589	gga-5S-b5	GGAUGGGAGACUGCCUGGGAAU	1	19	31	4633.25	169.732			control	control_biosequence	LC Internal Use	control
590	gga-5S-b6	GAAUACCGAGUGUCGUAGGCGU	1	20	1	268.861	15.4142			control	control_biosequence	LC Internal Use	control
591	gga-let-7i	UGAGGUAGUAGUUUGUGCUGU	1	20	2	81.9722	7.09806			experimental		mature miRNA	standard	MIMAT0001098
592	gga-miR-1555-3p	CAGGGUUAUUGGUUUUGUGUGA	1	20	3	75.4444	4.42451			experimental		mature miRNA	standard	MIMAT0007412
593	gga-miR-1643-3p	UAAAAGUGCUGCUGGUGGAAGAA	1	20	4	87.5093	3.66722			experimental		mature miRNA	standard	MIMAT0007519
594	gga-miR-1728-3p	AGGCUUCUGUAGAUCAGCCAGC	1	20	5	84.4815	2.63507			experimental		mature miRNA	standard	MIMAT0007628
595	gga-miR-1815	UAGGUUUUAUGGUUUUGUUUU	1	20	6	77.1296	5.30049			experimental		mature miRNA	standard	MIMAT0007512
596	gga-miR-302d	UAAGUGCUUCCAUGUUUUAGUUG	1	20	7	517.444	19.9248			experimental		mature miRNA	standard	MIMAT0003360
597	gga-miR-6551-5p	CGGUGCAUCUCUGCAGCCCGCA	1	20	8	99.4444	5.91424			experimental		mature miRNA	standard	MIMAT0025609
598	gga-miR-6624-3p	UCCAGGGAAGGGCUUCUGUUU	1	20	9	94.8611	8.16015			experimental		mature miRNA	standard	MIMAT0025720
599	gga-miR-7442-5p	CACAGGACCAUGGGAGCGUGGC	1	20	10	100.37	7.05862			experimental		mature miRNA	standard	MIMAT0029038
600	gga-5S-b6	GAAUACCGAGUGUCGUAGGCGU	1	20	11	359.019	12.4698			control	control_biosequence	LC Internal Use	control
601	gga-let-7i	UGAGGUAGUAGUUUGUGCUGU	1	20	12	91.1944	7.6494			experimental		mature miRNA	standard	MIMAT0001098
602	gga-miR-1555-3p	CAGGGUUAUUGGUUUUGUGUGA	1	20	13	93.4259	5.56559			experimental		mature miRNA	standard	MIMAT0007412
603	gga-miR-1643-3p	UAAAAGUGCUGCUGGUGGAAGAA	1	20	14	97.4167	6.47948			experimental		mature miRNA	standard	MIMAT0007519
604	gga-miR-1728-3p	AGGCUUCUGUAGAUCAGCCAGC	1	20	15	95.3796	4.30761			experimental		mature miRNA	standard	MIMAT0007628
605	gga-miR-1815	UAGGUUUUAUGGUUUUGUUUU	1	20	16	87.0556	4.99314			experimental		mature miRNA	standard	MIMAT0007512
606	gga-miR-302d	UAAGUGCUUCCAUGUUUUAGUUG	1	20	17	604.333	16.5275			experimental		mature miRNA	standard	MIMAT0003360
607	gga-miR-6551-5p	CGGUGCAUCUCUGCAGCCCGCA	1	20	18	102.38	7.18997			experimental		mature miRNA	standard	MIMAT0025609
608	gga-miR-6624-3p	UCCAGGGAAGGGCUUCUGUUU	1	20	19	101.333	7.33447			experimental		mature miRNA	standard	MIMAT0025720
609	gga-miR-7442-5p	CACAGGACCAUGGGAGCGUGGC	1	20	20	107.213	5.70137			experimental		mature miRNA	standard	MIMAT0029038
610	gga-5S-b6	GAAUACCGAGUGUCGUAGGCGU	1	20	21	383.102	19.1492			control	control_biosequence	LC Internal Use	control
611	gga-let-7i	UGAGGUAGUAGUUUGUGCUGU	1	20	22	96.3519	5.46581			experimental		mature miRNA	standard	MIMAT0001098
612	gga-miR-1555-3p	CAGGGUUAUUGGUUUUGUGUGA	1	20	23	96.8333	7.57949			experimental		mature miRNA	standard	MIMAT0007412
613	gga-miR-1643-3p	UAAAAGUGCUGCUGGUGGAAGAA	1	20	24	104.287	10.4578			experimental		mature miRNA	standard	MIMAT0007519
614	gga-miR-1728-3p	AGGCUUCUGUAGAUCAGCCAGC	1	20	25	92.8148	6.81415			experimental		mature miRNA	standard	MIMAT0007628
615	gga-miR-1815	UAGGUUUUAUGGUUUUGUUUU	1	20	26	94.3426	4.72844			experimental		mature miRNA	standard	MIMAT0007512
616	gga-miR-302d	UAAGUGCUUCCAUGUUUUAGUUG	1	20	27	566.676	26.4567			experimental		mature miRNA	standard	MIMAT0003360
617	gga-miR-6551-5p	CGGUGCAUCUCUGCAGCCCGCA	1	20	28	100.981	8.54453			experimental		mature miRNA	standard	MIMAT0025609
618	gga-miR-6624-3p	UCCAGGGAAGGGCUUCUGUUU	1	20	29	109.093	6.74715			experimental		mature miRNA	standard	MIMAT0025720
619	gga-miR-7442-5p	CACAGGACCAUGGGAGCGUGGC	1	20	30	107.537	8.32677			experimental		mature miRNA	standard	MIMAT0029038
620	gga-5S-b6	GAAUACCGAGUGUCGUAGGCGU	1	20	31	363.546	13.8749			control	control_biosequence	LC Internal Use	control
621	empty		1	21	1	90.4167	12.6462			control	control_empty
622	gga-let-7j-3p	CUAUACAGUCUAUUGCCUUCCU	1	21	2	81.6944	4.96804			experimental		mature miRNA	standard	MIMAT0026542
623	gga-miR-1555-5p	AGCAAACCCUUCACCCUGCC	1	21	3	81.2778	6.23051			experimental		mature miRNA	standard	MIMAT0026774
624	gga-miR-1643-5p	UCUUAUCACGAGGAGCACUUUU	1	21	4	81.6852	4.44204			experimental		mature miRNA	standard	MIMAT0007518
625	gga-miR-1728-5p	UGGUUGAUCCAUUGGAAGACUGA	1	21	5	82.7037	3.99593			experimental		mature miRNA	standard	MIMAT0007627
626	gga-miR-1816	GUAGGUUUUGUGGUUUUGUU	1	21	6	79.787	6.5268			experimental		mature miRNA	standard	MIMAT0007656
627	gga-miR-3064-3p	UUGCCACACUGCAACACUUUACA	1	21	7	88.8796	5.20194			experimental		mature miRNA	standard	MIMAT0025632
628	gga-miR-6552-3p	CAACAAGAAGUGGACAGACUG	1	21	8	96.787	7.17479			experimental		mature miRNA	standard	MIMAT0025612
629	gga-miR-6625-5p	UGGGGGAACUGGAAGCAAGAGU	1	21	9	90.5648	5.3342			experimental		mature miRNA	standard	MIMAT0025721
630	gga-miR-7443-3p	UCCCUUGGGCUGCAGCACCCUCC	1	21	10	93.0093	3.94233			experimental		mature miRNA	standard	MIMAT0029041
631	empty		1	21	11	116.889	16.0019			control	control_empty
632	gga-let-7j-3p	CUAUACAGUCUAUUGCCUUCCU	1	21	12	94.9537	8.14401			experimental		mature miRNA	standard	MIMAT0026542
633	gga-miR-1555-5p	AGCAAACCCUUCACCCUGCC	1	21	13	91.8981	4.40038			experimental		mature miRNA	standard	MIMAT0026774
634	gga-miR-1643-5p	UCUUAUCACGAGGAGCACUUUU	1	21	14	93.9259	4.59521			experimental		mature miRNA	standard	MIMAT0007518
635	gga-miR-1728-5p	UGGUUGAUCCAUUGGAAGACUGA	1	21	15	97.1944	5.34503			experimental		mature miRNA	standard	MIMAT0007627
636	gga-miR-1816	GUAGGUUUUGUGGUUUUGUU	1	21	16	90.4907	5.6824			experimental		mature miRNA	standard	MIMAT0007656
637	gga-miR-3064-3p	UUGCCACACUGCAACACUUUACA	1	21	17	97.8241	5.18234			experimental		mature miRNA	standard	MIMAT0025632
638	gga-miR-6552-3p	CAACAAGAAGUGGACAGACUG	1	21	18	101.25	4.50571			experimental		mature miRNA	standard	MIMAT0025612
639	gga-miR-6625-5p	UGGGGGAACUGGAAGCAAGAGU	1	21	19	93.4722	7.51255			experimental		mature miRNA	standard	MIMAT0025721
640	gga-miR-7443-3p	UCCCUUGGGCUGCAGCACCCUCC	1	21	20	105.759	7.58734			experimental		mature miRNA	standard	MIMAT0029041
641	empty		1	21	21	134.704	11.6372			control	control_empty
642	gga-let-7j-3p	CUAUACAGUCUAUUGCCUUCCU	1	21	22	98.2593	6.33396			experimental		mature miRNA	standard	MIMAT0026542
643	gga-miR-1555-5p	AGCAAACCCUUCACCCUGCC	1	21	23	106.12	4.07114			experimental		mature miRNA	standard	MIMAT0026774
644	gga-miR-1643-5p	UCUUAUCACGAGGAGCACUUUU	1	21	24	96.7778	3.88703			experimental		mature miRNA	standard	MIMAT0007518
645	gga-miR-1728-5p	UGGUUGAUCCAUUGGAAGACUGA	1	21	25	93.6389	6.14081			experimental		mature miRNA	standard	MIMAT0007627
646	gga-miR-1816	GUAGGUUUUGUGGUUUUGUU	1	21	26	94.1481	6.38751			experimental		mature miRNA	standard	MIMAT0007656
647	gga-miR-3064-3p	UUGCCACACUGCAACACUUUACA	1	21	27	97.4444	6.08558			experimental		mature miRNA	standard	MIMAT0025632
648	gga-miR-6552-3p	CAACAAGAAGUGGACAGACUG	1	21	28	96.0278	8.59195			experimental		mature miRNA	standard	MIMAT0025612
649	gga-miR-6625-5p	UGGGGGAACUGGAAGCAAGAGU	1	21	29	97.4352	6.97964			experimental		mature miRNA	standard	MIMAT0025721
650	gga-miR-7443-3p	UCCCUUGGGCUGCAGCACCCUCC	1	21	30	102.787	6.17055			experimental		mature miRNA	standard	MIMAT0029041
651	empty		1	21	31	130.463	20.099			control	control_empty
652	empty		1	22	1	85.3148	12.5814			control	control_empty
653	gga-let-7k-5p	UGAGGUAGUAGAUUGAAUAGUU	1	22	2	77.6574	2.54			experimental		mature miRNA	standard	MIMAT0001182
654	gga-miR-1556	UGCAGGCUGGAAGUAGGAGUGU	1	22	3	83.0278	5.74612			experimental		mature miRNA	standard	MIMAT0007413
655	gga-miR-1644	UCUGUUGUGCAGGGCUGUGCU	1	22	4	90.9815	4.26895			experimental		mature miRNA	standard	MIMAT0007520
656	gga-miR-1729-3p	CUACUCGGUGAGUAAGGAUAGC	1	22	5	85.0556	3.37897			experimental		mature miRNA	standard	MIMAT0007630
657	gga-miR-181a-3p	ACCAUCGACCGUUGAUUGUACC	1	22	6	87.6481	6.31763			experimental		mature miRNA	standard	MIMAT0001150
658	gga-miR-3064-5p	UGGCUGUUGUGGUGUGCAAAA	1	22	7	91.1481	6.10472			experimental		mature miRNA	standard	MIMAT0025631
659	gga-miR-6552-5p	GUCUGUCCAGGUCUUGUUGGA	1	22	8	93.0278	5.20506			experimental		mature miRNA	standard	MIMAT0025611
660	gga-miR-6626-5p	AGGAGAGAGAAGGGUUGCU	1	22	9	112.741	5.04071			experimental		mature miRNA	standard	MIMAT0025722
661	gga-miR-7443-5p	UGGUGGCUGCCCUCAGGGAGAGC	1	22	10	97.7963	8.92205			experimental		mature miRNA	standard	MIMAT0029040
662	empty		1	22	11	119.806	16.5577			control	control_empty
663	gga-let-7k-5p	UGAGGUAGUAGAUUGAAUAGUU	1	22	12	91.3981	7.33057			experimental		mature miRNA	standard	MIMAT0001182
664	gga-miR-1556	UGCAGGCUGGAAGUAGGAGUGU	1	22	13	90.5278	7.37698			experimental		mature miRNA	standard	MIMAT0007413
665	gga-miR-1644	UCUGUUGUGCAGGGCUGUGCU	1	22	14	108.87	8.85616			experimental		mature miRNA	standard	MIMAT0007520
666	gga-miR-1729-3p	CUACUCGGUGAGUAAGGAUAGC	1	22	15	95.5185	6.69563			experimental		mature miRNA	standard	MIMAT0007630
667	gga-miR-181a-3p	ACCAUCGACCGUUGAUUGUACC	1	22	16	99.6944	5.53909			experimental		mature miRNA	standard	MIMAT0001150
668	gga-miR-3064-5p	UGGCUGUUGUGGUGUGCAAAA	1	22	17	98.8426	4.64267			experimental		mature miRNA	standard	MIMAT0025631
669	gga-miR-6552-5p	GUCUGUCCAGGUCUUGUUGGA	1	22	18	98.5926	4.62225			experimental		mature miRNA	standard	MIMAT0025611
670	gga-miR-6626-5p	AGGAGAGAGAAGGGUUGCU	1	22	19	121.074	5.44592			experimental		mature miRNA	standard	MIMAT0025722
671	gga-miR-7443-5p	UGGUGGCUGCCCUCAGGGAGAGC	1	22	20	107.963	10.3354			experimental		mature miRNA	standard	MIMAT0029040
672	empty		1	22	21	133.398	11.8841			control	control_empty
673	gga-let-7k-5p	UGAGGUAGUAGAUUGAAUAGUU	1	22	22	93.6944	5.97574			experimental		mature miRNA	standard	MIMAT0001182
674	gga-miR-1556	UGCAGGCUGGAAGUAGGAGUGU	1	22	23	102.537	6.88277			experimental		mature miRNA	standard	MIMAT0007413
675	gga-miR-1644	UCUGUUGUGCAGGGCUGUGCU	1	22	24	112.907	11.5932			experimental		mature miRNA	standard	MIMAT0007520
676	gga-miR-1729-3p	CUACUCGGUGAGUAAGGAUAGC	1	22	25	99.7222	6.68215			experimental		mature miRNA	standard	MIMAT0007630
677	gga-miR-181a-3p	ACCAUCGACCGUUGAUUGUACC	1	22	26	100.528	3.17248			experimental		mature miRNA	standard	MIMAT0001150
678	gga-miR-3064-5p	UGGCUGUUGUGGUGUGCAAAA	1	22	27	103.167	5.75919			experimental		mature miRNA	standard	MIMAT0025631
679	gga-miR-6552-5p	GUCUGUCCAGGUCUUGUUGGA	1	22	28	95.5926	3.94124			experimental		mature miRNA	standard	MIMAT0025611
680	gga-miR-6626-5p	AGGAGAGAGAAGGGUUGCU	1	22	29	123.13	5.59555			experimental		mature miRNA	standard	MIMAT0025722
681	gga-miR-7443-5p	UGGUGGCUGCCCUCAGGGAGAGC	1	22	30	107.167	5.78024			experimental		mature miRNA	standard	MIMAT0029040
682	empty		1	22	31	128.38	14.4499			control	control_empty
683	empty		1	23	1	83.287	10.6447			control	control_empty
684	gga-miR-100-3p	AAGCUUGUAUCUAUAGGUAUG	1	23	2	78.7222	4.01593			experimental		mature miRNA	standard	MIMAT0026539
685	gga-miR-1557	CCCGUCGGCUGAGCGGCUGC	1	23	3	85.6204	6.3197			experimental		mature miRNA	standard	MIMAT0007414
686	gga-miR-1645	UCUGCUGAAGUACUGUCAGA	1	23	4	83.1389	4.72507			experimental		mature miRNA	standard	MIMAT0007521
687	gga-miR-1729-5p	AUCCCUUACUCACAUGAGUAGUC	1	23	5	86.213	7.66355			experimental		mature miRNA	standard	MIMAT0007629
688	gga-miR-181a-5p	AACAUUCAACGCUGUCGGUGAGU	1	23	6	620.009	20.8082			experimental		mature miRNA	standard	MIMAT0001168
689	gga-miR-30a-3p	CUUUCAGUCGGAUGUUUGCAGC	1	23	7	88.213	5.93115			experimental		mature miRNA	standard	MIMAT0001136
690	gga-miR-6553-3p	AACACUACCCUGAGCUGCUCC	1	23	8	94.4352	4.41593			experimental		mature miRNA	standard	MIMAT0025614
691	gga-miR-6627-3p	GGAAUGAAGGUGAUGCUGUGGA	1	23	9	91.75	4.78925			experimental		mature miRNA	standard	MIMAT0025723
692	gga-miR-7444-3p	AGUGUUAGGUGCAGCCUUGCUG	1	23	10	94.7685	6.7597			experimental		mature miRNA	standard	MIMAT0029043
693	empty		1	23	11	112.472	16.412			control	control_empty
694	gga-miR-100-3p	AAGCUUGUAUCUAUAGGUAUG	1	23	12	92.0556	5.70101			experimental		mature miRNA	standard	MIMAT0026539
695	gga-miR-1557	CCCGUCGGCUGAGCGGCUGC	1	23	13	93.6111	6.29914			experimental		mature miRNA	standard	MIMAT0007414
696	gga-miR-1645	UCUGCUGAAGUACUGUCAGA	1	23	14	93.8426	6.20244			experimental		mature miRNA	standard	MIMAT0007521
697	gga-miR-1729-5p	AUCCCUUACUCACAUGAGUAGUC	1	23	15	94.1852	4.12684			experimental		mature miRNA	standard	MIMAT0007629
698	gga-miR-181a-5p	AACAUUCAACGCUGUCGGUGAGU	1	23	16	693.213	30.4084			experimental		mature miRNA	standard	MIMAT0001168
699	gga-miR-30a-3p	CUUUCAGUCGGAUGUUUGCAGC	1	23	17	101.491	6.81326			experimental		mature miRNA	standard	MIMAT0001136
700	gga-miR-6553-3p	AACACUACCCUGAGCUGCUCC	1	23	18	97.7407	2.43944			experimental		mature miRNA	standard	MIMAT0025614
701	gga-miR-6627-3p	GGAAUGAAGGUGAUGCUGUGGA	1	23	19	96.7685	4.90204			experimental		mature miRNA	standard	MIMAT0025723
702	gga-miR-7444-3p	AGUGUUAGGUGCAGCCUUGCUG	1	23	20	102.093	3.93056			experimental		mature miRNA	standard	MIMAT0029043
703	empty		1	23	21	131.926	11.4302			control	control_empty
704	gga-miR-100-3p	AAGCUUGUAUCUAUAGGUAUG	1	23	22	95.5	5.32408			experimental		mature miRNA	standard	MIMAT0026539
705	gga-miR-1557	CCCGUCGGCUGAGCGGCUGC	1	23	23	106.176	5.02671			experimental		mature miRNA	standard	MIMAT0007414
706	gga-miR-1645	UCUGCUGAAGUACUGUCAGA	1	23	24	102.167	9.12581			experimental		mature miRNA	standard	MIMAT0007521
707	gga-miR-1729-5p	AUCCCUUACUCACAUGAGUAGUC	1	23	25	97.8241	7.72764			experimental		mature miRNA	standard	MIMAT0007629
708	gga-miR-181a-5p	AACAUUCAACGCUGUCGGUGAGU	1	23	26	751.972	33.5237			experimental		mature miRNA	standard	MIMAT0001168
709	gga-miR-30a-3p	CUUUCAGUCGGAUGUUUGCAGC	1	23	27	99.463	4.13199			experimental		mature miRNA	standard	MIMAT0001136
710	gga-miR-6553-3p	AACACUACCCUGAGCUGCUCC	1	23	28	97.9074	5.2267			experimental		mature miRNA	standard	MIMAT0025614
711	gga-miR-6627-3p	GGAAUGAAGGUGAUGCUGUGGA	1	23	29	101.102	5.80676			experimental		mature miRNA	standard	MIMAT0025723
712	gga-miR-7444-3p	AGUGUUAGGUGCAGCCUUGCUG	1	23	30	101.417	4.09724			experimental		mature miRNA	standard	MIMAT0029043
713	empty		1	23	31	126.991	18.3815			control	control_empty
714	empty		1	24	1	83.0093	10.3169			control	control_empty
715	gga-miR-100-5p	AACCCGUAGAUCCGAACUUGUG	1	24	2	82.2222	6.66604			experimental		mature miRNA	standard	MIMAT0001178
716	gga-miR-1558	CUGCUGUGAUGGGAGCUCUG	1	24	3	76.8704	5.0402			experimental		mature miRNA	standard	MIMAT0007415
717	gga-miR-1646	UCUGCCCUGCAGCACUGAGAUCU	1	24	4	82.037	4.69226			experimental		mature miRNA	standard	MIMAT0007522
718	gga-miR-1730-3p	AAGGCCAUGGCUGUUUGCUGCU	1	24	5	84.9167	4.09952			experimental		mature miRNA	standard	MIMAT0007632
719	gga-miR-181b-1-3p	UCACUGAACAAUGAAUGCAAC	1	24	6	83.6944	4.11166			experimental		mature miRNA	standard	MIMAT0026522
720	gga-miR-30a-5p	UGUAAACAUCCUCGACUGGAAG	1	24	7	141.611	6.8329			experimental		mature miRNA	standard	MIMAT0001135
721	gga-miR-6553-5p	AGCAGCCCUGUGAUAGCUGUUUGC	1	24	8	95.9907	3.86814			experimental		mature miRNA	standard	MIMAT0025613
722	gga-miR-6628-3p	CAGAAGUCGUGGCCUGGCACA	1	24	9	93.75	4.85129			experimental		mature miRNA	standard	MIMAT0025724
723	gga-miR-7444-5p	GUAAGGCUCCUUCUGACCUCC	1	24	10	97.6204	7.06937			experimental		mature miRNA	standard	MIMAT0029042
724	empty		1	24	11	117.972	19.1913			control	control_empty
725	gga-miR-100-5p	AACCCGUAGAUCCGAACUUGUG	1	24	12	94	4.06719			experimental		mature miRNA	standard	MIMAT0001178
726	gga-miR-1558	CUGCUGUGAUGGGAGCUCUG	1	24	13	90.9352	5.7507			experimental		mature miRNA	standard	MIMAT0007415
727	gga-miR-1646	UCUGCCCUGCAGCACUGAGAUCU	1	24	14	94.4722	4.99805			experimental		mature miRNA	standard	MIMAT0007522
728	gga-miR-1730-3p	AAGGCCAUGGCUGUUUGCUGCU	1	24	15	98.1852	4.14717			experimental		mature miRNA	standard	MIMAT0007632
729	gga-miR-181b-1-3p	UCACUGAACAAUGAAUGCAAC	1	24	16	93.4074	4.21621			experimental		mature miRNA	standard	MIMAT0026522
730	gga-miR-30a-5p	UGUAAACAUCCUCGACUGGAAG	1	24	17	162.093	6.84889			experimental		mature miRNA	standard	MIMAT0001135
731	gga-miR-6553-5p	AGCAGCCCUGUGAUAGCUGUUUGC	1	24	18	98.8981	7.69627			experimental		mature miRNA	standard	MIMAT0025613
732	gga-miR-6628-3p	CAGAAGUCGUGGCCUGGCACA	1	24	19	100.259	7.25164			experimental		mature miRNA	standard	MIMAT0025724
733	gga-miR-7444-5p	GUAAGGCUCCUUCUGACCUCC	1	24	20	105.259	5.15076			experimental		mature miRNA	standard	MIMAT0029042
734	empty		1	24	21	130.769	13.2295			control	control_empty
735	gga-miR-100-5p	AACCCGUAGAUCCGAACUUGUG	1	24	22	98	4.85683			experimental		mature miRNA	standard	MIMAT0001178
736	gga-miR-1558	CUGCUGUGAUGGGAGCUCUG	1	24	23	104.111	4.3521			experimental		mature miRNA	standard	MIMAT0007415
737	gga-miR-1646	UCUGCCCUGCAGCACUGAGAUCU	1	24	24	102.343	6.88512			experimental		mature miRNA	standard	MIMAT0007522
738	gga-miR-1730-3p	AAGGCCAUGGCUGUUUGCUGCU	1	24	25	101.25	4.75793			experimental		mature miRNA	standard	MIMAT0007632
739	gga-miR-181b-1-3p	UCACUGAACAAUGAAUGCAAC	1	24	26	100.306	4.28311			experimental		mature miRNA	standard	MIMAT0026522
740	gga-miR-30a-5p	UGUAAACAUCCUCGACUGGAAG	1	24	27	174.25	8.98298			experimental		mature miRNA	standard	MIMAT0001135
741	gga-miR-6553-5p	AGCAGCCCUGUGAUAGCUGUUUGC	1	24	28	95.7593	6.14448			experimental		mature miRNA	standard	MIMAT0025613
742	gga-miR-6628-3p	CAGAAGUCGUGGCCUGGCACA	1	24	29	105.991	10.4358			experimental		mature miRNA	standard	MIMAT0025724
743	gga-miR-7444-5p	GUAAGGCUCCUUCUGACCUCC	1	24	30	100.676	5.80014			experimental		mature miRNA	standard	MIMAT0029042
744	empty		1	24	31	129.759	16.2158			control	control_empty
745	empty		1	25	1	102.741	8.29184			control	control_empty
746	gga-miR-101-1-5p	UCGGUUAUCAUGGUACCGGUGCU	1	25	2	81.7407	4.81309			experimental		mature miRNA	standard	MIMAT0026545
747	gga-miR-1559-3p	AGUUACAUGUAUGCAUCGAGCA	1	25	3	79.9259	4.02957			experimental		mature miRNA	standard	MIMAT0026775
748	gga-miR-1647	UCUCUGCCUGAGGGGUACUCU	1	25	4	83.4352	5.56571			experimental		mature miRNA	standard	MIMAT0007523
749	gga-miR-1730-5p	CAGCUAACAGAGGUGGAACCUUG	1	25	5	90.0093	3.69262			experimental		mature miRNA	standard	MIMAT0007631
750	gga-miR-181b-2-3p	UCACUGAUCAAUGAAUGCAAA	1	25	6	82.9815	4.48253			experimental		mature miRNA	standard	MIMAT0031059
751	gga-miR-30b-3p	CUGGGGGGUGGAUGUUUACUUC	1	25	7	115.778	4.53096			experimental		mature miRNA	standard	MIMAT0026512
752	gga-miR-6554-3p	UGCUGUGUGGUUUAAGGAUACU	1	25	8	92.9722	4.84615			experimental		mature miRNA	standard	MIMAT0025616
753	gga-miR-6629-5p	CUGGGAACUUGAGGCAGCUGUUGAGU	1	25	9	92.537	5.54072			experimental		mature miRNA	standard	MIMAT0025725
754	gga-miR-7445-3p	GGAUGAGUCUGUUUAACUUUAU	1	25	10	91.5926	5.14652			experimental		mature miRNA	standard	MIMAT0029045
755	empty		1	25	11	114.731	15.8843			control	control_empty
756	gga-miR-101-1-5p	UCGGUUAUCAUGGUACCGGUGCU	1	25	12	94.6574	6.09912			experimental		mature miRNA	standard	MIMAT0026545
757	gga-miR-1559-3p	AGUUACAUGUAUGCAUCGAGCA	1	25	13	92.7315	4.00142			experimental		mature miRNA	standard	MIMAT0026775
758	gga-miR-1647	UCUCUGCCUGAGGGGUACUCU	1	25	14	100.12	4.92508			experimental		mature miRNA	standard	MIMAT0007523
759	gga-miR-1730-5p	CAGCUAACAGAGGUGGAACCUUG	1	25	15	97.6111	4.22019			experimental		mature miRNA	standard	MIMAT0007631
760	gga-miR-181b-2-3p	UCACUGAUCAAUGAAUGCAAA	1	25	16	94.1481	5.35264			experimental		mature miRNA	standard	MIMAT0031059
761	gga-miR-30b-3p	CUGGGGGGUGGAUGUUUACUUC	1	25	17	125.991	7.28395			experimental		mature miRNA	standard	MIMAT0026512
762	gga-miR-6554-3p	UGCUGUGUGGUUUAAGGAUACU	1	25	18	97.0185	5.08062			experimental		mature miRNA	standard	MIMAT0025616
763	gga-miR-6629-5p	CUGGGAACUUGAGGCAGCUGUUGAGU	1	25	19	100.556	6.16795			experimental		mature miRNA	standard	MIMAT0025725
764	gga-miR-7445-3p	GGAUGAGUCUGUUUAACUUUAU	1	25	20	95.2778	4.64805			experimental		mature miRNA	standard	MIMAT0029045
765	empty		1	25	21	128.815	14.5468			control	control_empty
766	gga-miR-101-1-5p	UCGGUUAUCAUGGUACCGGUGCU	1	25	22	97.2593	4.63302			experimental		mature miRNA	standard	MIMAT0026545
767	gga-miR-1559-3p	AGUUACAUGUAUGCAUCGAGCA	1	25	23	106.046	3.9657			experimental		mature miRNA	standard	MIMAT0026775
768	gga-miR-1647	UCUCUGCCUGAGGGGUACUCU	1	25	24	102.38	5.67124			experimental		mature miRNA	standard	MIMAT0007523
769	gga-miR-1730-5p	CAGCUAACAGAGGUGGAACCUUG	1	25	25	101.565	4.58211			experimental		mature miRNA	standard	MIMAT0007631
770	gga-miR-181b-2-3p	UCACUGAUCAAUGAAUGCAAA	1	25	26	101.398	3.7862			experimental		mature miRNA	standard	MIMAT0031059
771	gga-miR-30b-3p	CUGGGGGGUGGAUGUUUACUUC	1	25	27	126.435	4.29795			experimental		mature miRNA	standard	MIMAT0026512
772	gga-miR-6554-3p	UGCUGUGUGGUUUAAGGAUACU	1	25	28	94.2407	5.62848			experimental		mature miRNA	standard	MIMAT0025616
773	gga-miR-6629-5p	CUGGGAACUUGAGGCAGCUGUUGAGU	1	25	29	99.2963	6.00819			experimental		mature miRNA	standard	MIMAT0025725
774	gga-miR-7445-3p	GGAUGAGUCUGUUUAACUUUAU	1	25	30	96.7222	4.71394			experimental		mature miRNA	standard	MIMAT0029045
775	empty		1	25	31	129.806	18.833			control	control_empty
776	empty		1	26	1	88.8333	9.08887			control	control_empty
777	gga-miR-101-2-5p	UCAGUUAUCACAGUGCUGAUGCU	1	26	2	80.9259	4.6958			experimental		mature miRNA	standard	MIMAT0031077
778	gga-miR-1559-5p	UUCGAUGCUUGUAUGCUACUCC	1	26	3	76.6296	10.3514			experimental		mature miRNA	standard	MIMAT0007416
779	gga-miR-1648-3p	UGGGAGUGGAGCGGAGCUGUC	1	26	4	93.7593	4.20474			experimental		mature miRNA	standard	MIMAT0007525
780	gga-miR-1731-3p	UGGCAGUUCCUUGGUCUUGUCC	1	26	5	87.9167	4.47866			experimental		mature miRNA	standard	MIMAT0026780
781	gga-miR-181b-5p	AACAUUCAUUGCUGUCGGUGGG	1	26	6	246.843	13.7325			experimental		mature miRNA	standard	MIMAT0001151
782	gga-miR-30b-5p	UGUAAACAUCCUACACUCAGCU	1	26	7	101.481	6.03492			experimental		mature miRNA	standard	MIMAT0001130
783	gga-miR-6554-5p	UGUUUUUACAUUACACAGCAUA	1	26	8	91.9352	4.5923			experimental		mature miRNA	standard	MIMAT0025615
784	gga-miR-6630-3p	CUGCACAAACCGAAGGCUUUUU	1	26	9	91.5185	3.78013			experimental		mature miRNA	standard	MIMAT0025726
785	gga-miR-7445-5p	AAAGUUAAACAGACUCAUCCAC	1	26	10	92.8611	3.67731			experimental		mature miRNA	standard	MIMAT0029044
786	empty		1	26	11	109.917	13.8875			control	control_empty
787	gga-miR-101-2-5p	UCAGUUAUCACAGUGCUGAUGCU	1	26	12	91.0463	6.37076			experimental		mature miRNA	standard	MIMAT0031077
788	gga-miR-1559-5p	UUCGAUGCUUGUAUGCUACUCC	1	26	13	95.6389	4.40573			experimental		mature miRNA	standard	MIMAT0007416
789	gga-miR-1648-3p	UGGGAGUGGAGCGGAGCUGUC	1	26	14	110.435	10.1229			experimental		mature miRNA	standard	MIMAT0007525
790	gga-miR-1731-3p	UGGCAGUUCCUUGGUCUUGUCC	1	26	15	97.6852	4.18865			experimental		mature miRNA	standard	MIMAT0026780
791	gga-miR-181b-5p	AACAUUCAUUGCUGUCGGUGGG	1	26	16	294.963	24.3981			experimental		mature miRNA	standard	MIMAT0001151
792	gga-miR-30b-5p	UGUAAACAUCCUACACUCAGCU	1	26	17	113.713	6.80029			experimental		mature miRNA	standard	MIMAT0001130
793	gga-miR-6554-5p	UGUUUUUACAUUACACAGCAUA	1	26	18	91.4352	6.46525			experimental		mature miRNA	standard	MIMAT0025615
794	gga-miR-6630-3p	CUGCACAAACCGAAGGCUUUUU	1	26	19	98.037	8.82851			experimental		mature miRNA	standard	MIMAT0025726
795	gga-miR-7445-5p	AAAGUUAAACAGACUCAUCCAC	1	26	20	101.889	4.90724			experimental		mature miRNA	standard	MIMAT0029044
796	empty		1	26	21	130.907	8.8429			control	control_empty
797	gga-miR-101-2-5p	UCAGUUAUCACAGUGCUGAUGCU	1	26	22	99.713	6.0636			experimental		mature miRNA	standard	MIMAT0031077
798	gga-miR-1559-5p	UUCGAUGCUUGUAUGCUACUCC	1	26	23	103.13	6.34829			experimental		mature miRNA	standard	MIMAT0007416
799	gga-miR-1648-3p	UGGGAGUGGAGCGGAGCUGUC	1	26	24	114.87	6.87144			experimental		mature miRNA	standard	MIMAT0007525
800	gga-miR-1731-3p	UGGCAGUUCCUUGGUCUUGUCC	1	26	25	94.1019	7.23948			experimental		mature miRNA	standard	MIMAT0026780
801	gga-miR-181b-5p	AACAUUCAUUGCUGUCGGUGGG	1	26	26	302.093	14.405			experimental		mature miRNA	standard	MIMAT0001151
802	gga-miR-30b-5p	UGUAAACAUCCUACACUCAGCU	1	26	27	115.037	6.72827			experimental		mature miRNA	standard	MIMAT0001130
803	gga-miR-6554-5p	UGUUUUUACAUUACACAGCAUA	1	26	28	95.3796	7.88198			experimental		mature miRNA	standard	MIMAT0025615
804	gga-miR-6630-3p	CUGCACAAACCGAAGGCUUUUU	1	26	29	100.046	6.49138			experimental		mature miRNA	standard	MIMAT0025726
805	gga-miR-7445-5p	AAAGUUAAACAGACUCAUCCAC	1	26	30	100.944	6.56361			experimental		mature miRNA	standard	MIMAT0029044
806	empty		1	26	31	126.491	14.471			control	control_empty
807	empty		1	27	1	90.0185	13.258			control	control_empty
808	gga-miR-101-3p	GUACAGUACUGUGAUAACUGAA	1	27	2	84.8241	5.67636			experimental		mature miRNA	standard	MIMAT0001185
809	gga-miR-1560-3p	GCAUCUCUGGACGCGCUCGUUC	1	27	3	82.8241	4.94423			experimental		mature miRNA	standard	MIMAT0007418
810	gga-miR-1648-5p	CGGCUCGGCUCGGCUCCGCUC	1	27	4	87.1481	5.42375			experimental		mature miRNA	standard	MIMAT0007524
811	gga-miR-1731-5p	ACUUGACUGCAGGCACUGCUGCU	1	27	5	91.3519	4.56176			experimental		mature miRNA	standard	MIMAT0007633
812	gga-miR-183	UAUGGCACUGGUAGAAUUCACUG	1	27	6	93.787	4.65251			experimental		mature miRNA	standard	MIMAT0001191
813	gga-miR-30c-1-3p	UGGGAGAGGAUUGUUUACGCC	1	27	7	109.796	5.21636			experimental		mature miRNA	standard	MIMAT0031105
814	gga-miR-6555-3p	AAUGUGGCCUCAACAGAGCAG	1	27	8	96.7593	2.74754			experimental		mature miRNA	standard	MIMAT0025620
815	gga-miR-6631-5p	GAAGAGAAUGCUGUGGUUCUGC	1	27	9	95.6759	3.9644			experimental		mature miRNA	standard	MIMAT0025727
816	gga-miR-7446-3p	GCGGACGUGUGAGGAGGG	1	27	10	179.917	6.80177			experimental		mature miRNA	standard	MIMAT0029047
817	empty		1	27	11	113.833	16.1404			control	control_empty
818	gga-miR-101-3p	GUACAGUACUGUGAUAACUGAA	1	27	12	96.3611	6.49149			experimental		mature miRNA	standard	MIMAT0001185
819	gga-miR-1560-3p	GCAUCUCUGGACGCGCUCGUUC	1	27	13	93.75	4.75989			experimental		mature miRNA	standard	MIMAT0007418
820	gga-miR-1648-5p	CGGCUCGGCUCGGCUCCGCUC	1	27	14	101.065	5.29022			experimental		mature miRNA	standard	MIMAT0007524
821	gga-miR-1731-5p	ACUUGACUGCAGGCACUGCUGCU	1	27	15	98.6111	5.43239			experimental		mature miRNA	standard	MIMAT0007633
822	gga-miR-183	UAUGGCACUGGUAGAAUUCACUG	1	27	16	101.815	5.53687			experimental		mature miRNA	standard	MIMAT0001191
823	gga-miR-30c-1-3p	UGGGAGAGGAUUGUUUACGCC	1	27	17	120.157	6.41575			experimental		mature miRNA	standard	MIMAT0031105
824	gga-miR-6555-3p	AAUGUGGCCUCAACAGAGCAG	1	27	18	101.972	5.51372			experimental		mature miRNA	standard	MIMAT0025620
825	gga-miR-6631-5p	GAAGAGAAUGCUGUGGUUCUGC	1	27	19	102.028	5.70368			experimental		mature miRNA	standard	MIMAT0025727
826	gga-miR-7446-3p	GCGGACGUGUGAGGAGGG	1	27	20	202.231	8.38401			experimental		mature miRNA	standard	MIMAT0029047
827	empty		1	27	21	130.75	12.1641			control	control_empty
828	gga-miR-101-3p	GUACAGUACUGUGAUAACUGAA	1	27	22	114	6.91875			experimental		mature miRNA	standard	MIMAT0001185
829	gga-miR-1560-3p	GCAUCUCUGGACGCGCUCGUUC	1	27	23	107.593	5.20071			experimental		mature miRNA	standard	MIMAT0007418
830	gga-miR-1648-5p	CGGCUCGGCUCGGCUCCGCUC	1	27	24	106.583	8.21228			experimental		mature miRNA	standard	MIMAT0007524
831	gga-miR-1731-5p	ACUUGACUGCAGGCACUGCUGCU	1	27	25	106.056	6.54079			experimental		mature miRNA	standard	MIMAT0007633
832	gga-miR-183	UAUGGCACUGGUAGAAUUCACUG	1	27	26	106.398	5.67819			experimental		mature miRNA	standard	MIMAT0001191
833	gga-miR-30c-1-3p	UGGGAGAGGAUUGUUUACGCC	1	27	27	116.435	5.42799			experimental		mature miRNA	standard	MIMAT0031105
834	gga-miR-6555-3p	AAUGUGGCCUCAACAGAGCAG	1	27	28	98.0278	7.11778			experimental		mature miRNA	standard	MIMAT0025620
835	gga-miR-6631-5p	GAAGAGAAUGCUGUGGUUCUGC	1	27	29	104.185	5.29706			experimental		mature miRNA	standard	MIMAT0025727
836	gga-miR-7446-3p	GCGGACGUGUGAGGAGGG	1	27	30	206.963	12.5608			experimental		mature miRNA	standard	MIMAT0029047
837	empty		1	27	31	124.407	19.8287			control	control_empty
838	empty		1	28	1	85.8426	8.9528			control	control_empty
839	gga-miR-103-1-5p	UCGGCUUCUUUACAGUGCUGCCUUG	1	28	2	81.9537	5.38843			experimental		mature miRNA	standard	MIMAT0031070
840	gga-miR-1560-5p	GCGGCGCGAGCAGAGAGGCGCU	1	28	3	561.593	9.53894			experimental		mature miRNA	standard	MIMAT0007417
841	gga-miR-1649-3p	CUCCGUGCACUCUGCAGGCA	1	28	4	92.4259	4.96756			experimental		mature miRNA	standard	MIMAT0007527
842	gga-miR-1732	CACCGUGCUGCUGUCGGGCUG	1	28	5	93.3704	5.59638			experimental		mature miRNA	standard	MIMAT0007634
843	gga-miR-184-3p	UGGACGGAGAACUGAUAAGGGU	1	28	6	85.1759	3.95259			experimental		mature miRNA	standard	MIMAT0001158
844	gga-miR-30c-2-3p	UGGGAGAAGGCUGUUUACUCU	1	28	7	93.3611	4.52709			experimental		mature miRNA	standard	MIMAT0026515
845	gga-miR-6555-5p	GAUCUGCAGAGCCCACAACUAG	1	28	8	99.9815	3.68878			experimental		mature miRNA	standard	MIMAT0025619
846	gga-miR-6632-5p	AGAGAUGAGAGGAGUGGAUGACAGC	1	28	9	105	6.49658			experimental		mature miRNA	standard	MIMAT0025728
847	gga-miR-7446-5p	CGCCAUGUCCACCUCCGCGC	1	28	10	100.148	5.83706			experimental		mature miRNA	standard	MIMAT0029046
848	empty		1	28	11	114.565	14.7041			control	control_empty
849	gga-miR-103-1-5p	UCGGCUUCUUUACAGUGCUGCCUUG	1	28	12	93.2222	5.36749			experimental		mature miRNA	standard	MIMAT0031070
850	gga-miR-1560-5p	GCGGCGCGAGCAGAGAGGCGCU	1	28	13	689.444	26.2388			experimental		mature miRNA	standard	MIMAT0007417
851	gga-miR-1649-3p	CUCCGUGCACUCUGCAGGCA	1	28	14	107.222	6.33243			experimental		mature miRNA	standard	MIMAT0007527
852	gga-miR-1732	CACCGUGCUGCUGUCGGGCUG	1	28	15	103.815	6.8946			experimental		mature miRNA	standard	MIMAT0007634
853	gga-miR-184-3p	UGGACGGAGAACUGAUAAGGGU	1	28	16	100.398	5.14271			experimental		mature miRNA	standard	MIMAT0001158
854	gga-miR-30c-2-3p	UGGGAGAAGGCUGUUUACUCU	1	28	17	102.315	5.8751			experimental		mature miRNA	standard	MIMAT0026515
855	gga-miR-6555-5p	GAUCUGCAGAGCCCACAACUAG	1	28	18	103.509	7.07965			experimental		mature miRNA	standard	MIMAT0025619
856	gga-miR-6632-5p	AGAGAUGAGAGGAGUGGAUGACAGC	1	28	19	108.185	6.23548			experimental		mature miRNA	standard	MIMAT0025728
857	gga-miR-7446-5p	CGCCAUGUCCACCUCCGCGC	1	28	20	105.704	8.1885			experimental		mature miRNA	standard	MIMAT0029046
858	empty		1	28	21	123.454	11.3347			control	control_empty
859	gga-miR-103-1-5p	UCGGCUUCUUUACAGUGCUGCCUUG	1	28	22	98.7778	5.63423			experimental		mature miRNA	standard	MIMAT0031070
860	gga-miR-1560-5p	GCGGCGCGAGCAGAGAGGCGCU	1	28	23	738.222	17.151			experimental		mature miRNA	standard	MIMAT0007417
861	gga-miR-1649-3p	CUCCGUGCACUCUGCAGGCA	1	28	24	107.63	8.59101			experimental		mature miRNA	standard	MIMAT0007527
862	gga-miR-1732	CACCGUGCUGCUGUCGGGCUG	1	28	25	100.806	6.60566			experimental		mature miRNA	standard	MIMAT0007634
863	gga-miR-184-3p	UGGACGGAGAACUGAUAAGGGU	1	28	26	105.528	7.59914			experimental		mature miRNA	standard	MIMAT0001158
864	gga-miR-30c-2-3p	UGGGAGAAGGCUGUUUACUCU	1	28	27	98.0648	7.89922			experimental		mature miRNA	standard	MIMAT0026515
865	gga-miR-6555-5p	GAUCUGCAGAGCCCACAACUAG	1	28	28	103.046	6.18165			experimental		mature miRNA	standard	MIMAT0025619
866	gga-miR-6632-5p	AGAGAUGAGAGGAGUGGAUGACAGC	1	28	29	111.889	4.00078			experimental		mature miRNA	standard	MIMAT0025728
867	gga-miR-7446-5p	CGCCAUGUCCACCUCCGCGC	1	28	30	100.13	6.81271			experimental		mature miRNA	standard	MIMAT0029046
868	empty		1	28	31	121.546	19.4323			control	control_empty
869	empty		1	29	1	80.9352	8.955			control	control_empty
870	gga-miR-103-2-5p	AGCUUCUUUACAGUGCUGCCUUG	1	29	2	79.0556	4.29917			experimental		mature miRNA	standard	MIMAT0026519
871	gga-miR-1561	GCCGGGUUUGCGGCCGCUUUU	1	29	3	79.7685	4.77847			experimental		mature miRNA	standard	MIMAT0007419
872	gga-miR-1649-5p	UCCUGCAGAAGGUGCGGCUG	1	29	4	86.0926	3.94717			experimental		mature miRNA	standard	MIMAT0007526
873	gga-miR-1733	CUGGAUGGCUGUGAAUUGUCU	1	29	5	87.5833	3.2901			experimental		mature miRNA	standard	MIMAT0007635
874	gga-miR-1845	CCGGCUGCGCCCGGAGGA	1	29	6	88.9722	4.33085			experimental		mature miRNA	standard	MIMAT0007749
875	gga-miR-30c-5p	UGUAAACAUCCUACACUCUCAGCU	1	29	7	124.944	4.94802			experimental		mature miRNA	standard	MIMAT0001137
876	gga-miR-6556-3p	GGCGGCGGUCCGAGCAGCUCCC	1	29	8	97.6111	5.15522			experimental		mature miRNA	standard	MIMAT0025622
877	gga-miR-6633-5p	AGAGGAAACUAUGGCUGACUGU	1	29	9	90.0926	4.85016			experimental		mature miRNA	standard	MIMAT0025729
878	gga-miR-7447-3p	UGAGCACUCAGCCCAACUCCUA	1	29	10	100.12	4.43798			experimental		mature miRNA	standard	MIMAT0029049
879	empty		1	29	11	104.981	15.3141			control	control_empty
880	gga-miR-103-2-5p	AGCUUCUUUACAGUGCUGCCUUG	1	29	12	92.3426	6.49682			experimental		mature miRNA	standard	MIMAT0026519
881	gga-miR-1561	GCCGGGUUUGCGGCCGCUUUU	1	29	13	93.0926	6.29573			experimental		mature miRNA	standard	MIMAT0007419
882	gga-miR-1649-5p	UCCUGCAGAAGGUGCGGCUG	1	29	14	97.4907	3.7379			experimental		mature miRNA	standard	MIMAT0007526
883	gga-miR-1733	CUGGAUGGCUGUGAAUUGUCU	1	29	15	92.287	5.46877			experimental		mature miRNA	standard	MIMAT0007635
884	gga-miR-1845	CCGGCUGCGCCCGGAGGA	1	29	16	101.787	5.29689			experimental		mature miRNA	standard	MIMAT0007749
885	gga-miR-30c-5p	UGUAAACAUCCUACACUCUCAGCU	1	29	17	142.583	7.01151			experimental		mature miRNA	standard	MIMAT0001137
886	gga-miR-6556-3p	GGCGGCGGUCCGAGCAGCUCCC	1	29	18	94.8148	6.2788			experimental		mature miRNA	standard	MIMAT0025622
887	gga-miR-6633-5p	AGAGGAAACUAUGGCUGACUGU	1	29	19	96.2315	5.94461			experimental		mature miRNA	standard	MIMAT0025729
888	gga-miR-7447-3p	UGAGCACUCAGCCCAACUCCUA	1	29	20	110.472	7.02393			experimental		mature miRNA	standard	MIMAT0029049
889	empty		1	29	21	123.306	11.7007			control	control_empty
890	gga-miR-103-2-5p	AGCUUCUUUACAGUGCUGCCUUG	1	29	22	99.8519	4.74354			experimental		mature miRNA	standard	MIMAT0026519
891	gga-miR-1561	GCCGGGUUUGCGGCCGCUUUU	1	29	23	100.12	5.93062			experimental		mature miRNA	standard	MIMAT0007419
892	gga-miR-1649-5p	UCCUGCAGAAGGUGCGGCUG	1	29	24	101.611	7.31128			experimental		mature miRNA	standard	MIMAT0007526
893	gga-miR-1733	CUGGAUGGCUGUGAAUUGUCU	1	29	25	97.8241	6.27684			experimental		mature miRNA	standard	MIMAT0007635
894	gga-miR-1845	CCGGCUGCGCCCGGAGGA	1	29	26	107.704	6.186			experimental		mature miRNA	standard	MIMAT0007749
895	gga-miR-30c-5p	UGUAAACAUCCUACACUCUCAGCU	1	29	27	137.472	6.81732			experimental		mature miRNA	standard	MIMAT0001137
896	gga-miR-6556-3p	GGCGGCGGUCCGAGCAGCUCCC	1	29	28	100.204	6.54925			experimental		mature miRNA	standard	MIMAT0025622
897	gga-miR-6633-5p	AGAGGAAACUAUGGCUGACUGU	1	29	29	99.4815	5.96639			experimental		mature miRNA	standard	MIMAT0025729
898	gga-miR-7447-3p	UGAGCACUCAGCCCAACUCCUA	1	29	30	105.185	7.99199			experimental		mature miRNA	standard	MIMAT0029049
899	empty		1	29	31	117.88	16.7565			control	control_empty
900	empty		1	30	1	86.9907	8.79305			control	control_empty
901	gga-miR-103-3p	AGCAGCAUUGUACAGGGCUAUGA	1	30	2	150.546	8.9718			experimental		mature miRNA	standard	MIMAT0001145
902	gga-miR-1562-3p	UGUGCCCCGUGUAUGCAGUGCA	1	30	3	84.3148	5.24297			experimental		mature miRNA	standard	MIMAT0007421
903	gga-miR-1650	UCCUCUGAGCUCAGCUUCGCCUCU	1	30	4	83.9352	3.36911			experimental		mature miRNA	standard	MIMAT0007528
904	gga-miR-1734	AUAUGCCCCAAUGUAUAAGCU	1	30	5	83.9074	2.42471			experimental		mature miRNA	standard	MIMAT0007636
905	gga-miR-184-5p	CCUUAUCACUUUUCCAGCCCAGC	1	30	6	87.787	5.40863			experimental		mature miRNA	standard	MIMAT0026526
906	gga-miR-30d	UGUAAACAUCCCCGACUGGAAG	1	30	7	167.278	7.85242			experimental		mature miRNA	standard	MIMAT0001129
907	gga-miR-6556-5p	AAGGCUGCUCGGCCCGCGCUGC	1	30	8	96.0648	5.69846			experimental		mature miRNA	standard	MIMAT0025621
908	gga-miR-6634-5p	UCUCAGGGUUCUGAAGGAGCUGGC	1	30	9	91.4167	7.36134			experimental		mature miRNA	standard	MIMAT0025730
909	gga-miR-7447-5p	AAAGUUGGUAGUGAUUGCUGAUG	1	30	10	94.1481	4.70795			experimental		mature miRNA	standard	MIMAT0029048
910	empty		1	30	11	108.62	11.8217			control	control_empty
911	gga-miR-103-3p	AGCAGCAUUGUACAGGGCUAUGA	1	30	12	176.185	10.3906			experimental		mature miRNA	standard	MIMAT0001145
912	gga-miR-1562-3p	UGUGCCCCGUGUAUGCAGUGCA	1	30	13	98.5463	5.82836			experimental		mature miRNA	standard	MIMAT0007421
913	gga-miR-1650	UCCUCUGAGCUCAGCUUCGCCUCU	1	30	14	94.7593	3.71878			experimental		mature miRNA	standard	MIMAT0007528
914	gga-miR-1734	AUAUGCCCCAAUGUAUAAGCU	1	30	15	93.7407	4.58435			experimental		mature miRNA	standard	MIMAT0007636
915	gga-miR-184-5p	CCUUAUCACUUUUCCAGCCCAGC	1	30	16	101.046	5.30629			experimental		mature miRNA	standard	MIMAT0026526
916	gga-miR-30d	UGUAAACAUCCCCGACUGGAAG	1	30	17	181.917	6.5626			experimental		mature miRNA	standard	MIMAT0001129
917	gga-miR-6556-5p	AAGGCUGCUCGGCCCGCGCUGC	1	30	18	100.778	5.76216			experimental		mature miRNA	standard	MIMAT0025621
918	gga-miR-6634-5p	UCUCAGGGUUCUGAAGGAGCUGGC	1	30	19	96.713	8.01173			experimental		mature miRNA	standard	MIMAT0025730
919	gga-miR-7447-5p	AAAGUUGGUAGUGAUUGCUGAUG	1	30	20	99.3889	4.79453			experimental		mature miRNA	standard	MIMAT0029048
920	empty		1	30	21	126.796	13.3932			control	control_empty
921	gga-miR-103-3p	AGCAGCAUUGUACAGGGCUAUGA	1	30	22	187.222	11.5032			experimental		mature miRNA	standard	MIMAT0001145
922	gga-miR-1562-3p	UGUGCCCCGUGUAUGCAGUGCA	1	30	23	105.556	4.2872			experimental		mature miRNA	standard	MIMAT0007421
923	gga-miR-1650	UCCUCUGAGCUCAGCUUCGCCUCU	1	30	24	100.398	6.12935			experimental		mature miRNA	standard	MIMAT0007528
924	gga-miR-1734	AUAUGCCCCAAUGUAUAAGCU	1	30	25	97.787	7.10673			experimental		mature miRNA	standard	MIMAT0007636
925	gga-miR-184-5p	CCUUAUCACUUUUCCAGCCCAGC	1	30	26	107.898	4.70422			experimental		mature miRNA	standard	MIMAT0026526
926	gga-miR-30d	UGUAAACAUCCCCGACUGGAAG	1	30	27	186.093	9.32842			experimental		mature miRNA	standard	MIMAT0001129
927	gga-miR-6556-5p	AAGGCUGCUCGGCCCGCGCUGC	1	30	28	96.7685	4.13466			experimental		mature miRNA	standard	MIMAT0025621
928	gga-miR-6634-5p	UCUCAGGGUUCUGAAGGAGCUGGC	1	30	29	103.37	7.24678			experimental		mature miRNA	standard	MIMAT0025730
929	gga-miR-7447-5p	AAAGUUGGUAGUGAUUGCUGAUG	1	30	30	95.2778	6.00286			experimental		mature miRNA	standard	MIMAT0029048
930	empty		1	30	31	121.315	15.2086			control	control_empty
931	empty		1	31	1	85.2778	6.93607			control	control_empty
932	gga-miR-106-3p	ACUGCAGUAUAAGCACUUCUGG	1	31	2	81.3333	7.06578			experimental		mature miRNA	standard	MIMAT0026517
933	gga-miR-1562-5p	GCACUGUAGAUGGAGGGGCUGC	1	31	3	101.083	4.54906			experimental		mature miRNA	standard	MIMAT0007420
934	gga-miR-1651-3p	UUGCUUUUGUUGGCCUCUGCUG	1	31	4	81.9537	4.28513			experimental		mature miRNA	standard	MIMAT0007530
935	gga-miR-1735	AGGGGCUUUGGGCAGCAUCUG	1	31	5	88.9074	6.58026			experimental		mature miRNA	standard	MIMAT0007637
936	gga-miR-187-3p	UCGUGUCUUGUGUUGCAGCC	1	31	6	92.2222	3.49722			experimental		mature miRNA	standard	MIMAT0001124
937	gga-miR-30e-3p	UUUCAGUCGGAUGUUUACAGC	1	31	7	87.1574	2.74853			experimental		mature miRNA	standard	MIMAT0026538
938	gga-miR-6557-3p	CGCGCCGAUUGUCUCCUCCGGGCAC	1	31	8	95.4444	3.77976			experimental		mature miRNA	standard	MIMAT0025829
939	gga-miR-6635-5p	GUGAAGGAUCAGAACAGCGUGCUU	1	31	9	90.5463	3.95154			experimental		mature miRNA	standard	MIMAT0025731
940	gga-miR-7448-3p	AACUGUUGUAGAACAGGAGAAGC	1	31	10	116.398	7.24077			experimental		mature miRNA	standard	MIMAT0029051
941	empty		1	31	11	105.398	12.8047			control	control_empty
942	gga-miR-106-3p	ACUGCAGUAUAAGCACUUCUGG	1	31	12	93.7315	6.30325			experimental		mature miRNA	standard	MIMAT0026517
943	gga-miR-1562-5p	GCACUGUAGAUGGAGGGGCUGC	1	31	13	123.907	6.79271			experimental		mature miRNA	standard	MIMAT0007420
944	gga-miR-1651-3p	UUGCUUUUGUUGGCCUCUGCUG	1	31	14	93.5093	6.7775			experimental		mature miRNA	standard	MIMAT0007530
945	gga-miR-1735	AGGGGCUUUGGGCAGCAUCUG	1	31	15	100.972	6.96112			experimental		mature miRNA	standard	MIMAT0007637
946	gga-miR-187-3p	UCGUGUCUUGUGUUGCAGCC	1	31	16	105.537	6.29556			experimental		mature miRNA	standard	MIMAT0001124
947	gga-miR-30e-3p	UUUCAGUCGGAUGUUUACAGC	1	31	17	96.5093	5.27646			experimental		mature miRNA	standard	MIMAT0026538
948	gga-miR-6557-3p	CGCGCCGAUUGUCUCCUCCGGGCAC	1	31	18	98.1667	4.27227			experimental		mature miRNA	standard	MIMAT0025829
949	gga-miR-6635-5p	GUGAAGGAUCAGAACAGCGUGCUU	1	31	19	93.1852	7.88486			experimental		mature miRNA	standard	MIMAT0025731
950	gga-miR-7448-3p	AACUGUUGUAGAACAGGAGAAGC	1	31	20	123.981	8.32627			experimental		mature miRNA	standard	MIMAT0029051
951	empty		1	31	21	126.056	12.2175			control	control_empty
952	gga-miR-106-3p	ACUGCAGUAUAAGCACUUCUGG	1	31	22	101.019	6.5181			experimental		mature miRNA	standard	MIMAT0026517
953	gga-miR-1562-5p	GCACUGUAGAUGGAGGGGCUGC	1	31	23	139.787	5.17913			experimental		mature miRNA	standard	MIMAT0007420
954	gga-miR-1651-3p	UUGCUUUUGUUGGCCUCUGCUG	1	31	24	99.0278	5.14547			experimental		mature miRNA	standard	MIMAT0007530
955	gga-miR-1735	AGGGGCUUUGGGCAGCAUCUG	1	31	25	104.556	8.74278			experimental		mature miRNA	standard	MIMAT0007637
956	gga-miR-187-3p	UCGUGUCUUGUGUUGCAGCC	1	31	26	108.796	6.41371			experimental		mature miRNA	standard	MIMAT0001124
957	gga-miR-30e-3p	UUUCAGUCGGAUGUUUACAGC	1	31	27	100.731	6.66643			experimental		mature miRNA	standard	MIMAT0026538
958	gga-miR-6557-3p	CGCGCCGAUUGUCUCCUCCGGGCAC	1	31	28	99.2222	6.80343			experimental		mature miRNA	standard	MIMAT0025829
959	gga-miR-6635-5p	GUGAAGGAUCAGAACAGCGUGCUU	1	31	29	100.333	8.71887			experimental		mature miRNA	standard	MIMAT0025731
960	gga-miR-7448-3p	AACUGUUGUAGAACAGGAGAAGC	1	31	30	122.852	8.74757			experimental		mature miRNA	standard	MIMAT0029051
961	empty		1	31	31	117.009	16.1132			control	control_empty
962	empty		1	32	1	80.8056	7.6286			control	control_empty
963	gga-miR-106-5p	AAAAGUGCUUACAGUGCAGGUA	1	32	2	119.741	10.4617			experimental		mature miRNA	standard	MIMAT0001142
964	gga-miR-1563	GCACAUGAUGAGGAAGCACUGAAA	1	32	3	408.704	30.0374			experimental		mature miRNA	standard	MIMAT0007422
965	gga-miR-1651-5p	GCUAAGACUGAUAAAAGCAAGC	1	32	4	80.3611	3.81453			experimental		mature miRNA	standard	MIMAT0007529
966	gga-miR-1736-3p	AGCACCUUCGGAACUGUCCUCA	1	32	5	85.5185	2.80014			experimental		mature miRNA	standard	MIMAT0007639
967	gga-miR-187-5p	GGCUACAACACAGGACAUGGGA	1	32	6	86.4907	5.65932			experimental		mature miRNA	standard	MIMAT0026507
968	gga-miR-30e-5p	UGUAAACAUCCUUGACUGG	1	32	7	93.8704	4.77746			experimental		mature miRNA	standard	MIMAT0001177
969	gga-miR-6557-5p	CCGGAGGAGCCCGGCGCUGC	1	32	8	99.0833	6.48525			experimental		mature miRNA	standard	MIMAT0025828
970	gga-miR-6637-3p	GCUGGGCUGUGCCUGCAAUCGGU	1	32	9	87.2963	5.27072			experimental		mature miRNA	standard	MIMAT0025733
971	gga-miR-7448-5p	CUCAUCCUCCAUGGUCUCCAGCAACGCC	1	32	10	87.5556	3.98439			experimental		mature miRNA	standard	MIMAT0029050
972	empty		1	32	11	97.3148	11.3027			control	control_empty
973	gga-miR-106-5p	AAAAGUGCUUACAGUGCAGGUA	1	32	12	213.352	14.7041			experimental		mature miRNA	standard	MIMAT0001142
974	gga-miR-1563	GCACAUGAUGAGGAAGCACUGAAA	1	32	13	516.611	27.6479			experimental		mature miRNA	standard	MIMAT0007422
975	gga-miR-1651-5p	GCUAAGACUGAUAAAAGCAAGC	1	32	14	91.213	5.47048			experimental		mature miRNA	standard	MIMAT0007529
976	gga-miR-1736-3p	AGCACCUUCGGAACUGUCCUCA	1	32	15	94.9815	4.62416			experimental		mature miRNA	standard	MIMAT0007639
977	gga-miR-187-5p	GGCUACAACACAGGACAUGGGA	1	32	16	96.4167	5.02354			experimental		mature miRNA	standard	MIMAT0026507
978	gga-miR-30e-5p	UGUAAACAUCCUUGACUGG	1	32	17	109.676	4.95367			experimental		mature miRNA	standard	MIMAT0001177
979	gga-miR-6557-5p	CCGGAGGAGCCCGGCGCUGC	1	32	18	106.611	7.30489			experimental		mature miRNA	standard	MIMAT0025828
980	gga-miR-6637-3p	GCUGGGCUGUGCCUGCAAUCGGU	1	32	19	92.3889	6.18535			experimental		mature miRNA	standard	MIMAT0025733
981	gga-miR-7448-5p	CUCAUCCUCCAUGGUCUCCAGCAACGCC	1	32	20	97.4074	6.95384			experimental		mature miRNA	standard	MIMAT0029050
982	empty		1	32	21	125.028	10.7299			control	control_empty
983	gga-miR-106-5p	AAAAGUGCUUACAGUGCAGGUA	1	32	22	229.083	10.2329			experimental		mature miRNA	standard	MIMAT0001142
984	gga-miR-1563	GCACAUGAUGAGGAAGCACUGAAA	1	32	23	558.537	22.4967			experimental		mature miRNA	standard	MIMAT0007422
985	gga-miR-1651-5p	GCUAAGACUGAUAAAAGCAAGC	1	32	24	93.6574	6.03597			experimental		mature miRNA	standard	MIMAT0007529
986	gga-miR-1736-3p	AGCACCUUCGGAACUGUCCUCA	1	32	25	94.0185	6.32601			experimental		mature miRNA	standard	MIMAT0007639
987	gga-miR-187-5p	GGCUACAACACAGGACAUGGGA	1	32	26	106.657	9.09777			experimental		mature miRNA	standard	MIMAT0026507
988	gga-miR-30e-5p	UGUAAACAUCCUUGACUGG	1	32	27	111.991	8.80791			experimental		mature miRNA	standard	MIMAT0001177
989	gga-miR-6557-5p	CCGGAGGAGCCCGGCGCUGC	1	32	28	101.204	7.89624			experimental		mature miRNA	standard	MIMAT0025828
990	gga-miR-6637-3p	GCUGGGCUGUGCCUGCAAUCGGU	1	32	29	98.3611	4.89985			experimental		mature miRNA	standard	MIMAT0025733
991	gga-miR-7448-5p	CUCAUCCUCCAUGGUCUCCAGCAACGCC	1	32	30	102.361	8.25919			experimental		mature miRNA	standard	MIMAT0029050
992	empty		1	32	31	118.963	18.3985			control	control_empty
993	empty		1	33	1	75.8241	4.20687			control	control_empty
994	gga-miR-107-3p	AGCAGCAUUGUACAGGGCUAUCA	1	33	2	107.824	4.98001			experimental		mature miRNA	standard	MIMAT0001147
995	gga-miR-1564-3p	CUCCUCUGCCGUGCUGGUUGUG	1	33	3	76.2685	6.35934			experimental		mature miRNA	standard	MIMAT0007424
996	gga-miR-1652	UCCCUGUGUCCCCUCGGUGGCA	1	33	4	91.4537	4.50832			experimental		mature miRNA	standard	MIMAT0007531
997	gga-miR-1736-5p	AGGGCAAUUCCUGAUAGGUGCU	1	33	5	83.8981	5.92624			experimental		mature miRNA	standard	MIMAT0007638
998	gga-miR-18a-3p	ACUGCCCUAAGUGCUCCUUCUG	1	33	6	100.583	4.71055			experimental		mature miRNA	standard	MIMAT0026499
999	gga-miR-31-3p	UGCUAUGCCAACAUAUUGUCAUC	1	33	7	85.6944	6.28224			experimental		mature miRNA	standard	MIMAT0026549
1000	gga-miR-6558-3p	AGGCCUUCUUGCGUAGCACUUGA	1	33	8	86.8426	5.76513			experimental		mature miRNA	standard	MIMAT0025624
1001	gga-miR-6639-5p	UACAGAACUUCGGCAUGAUUGCU	1	33	9	89.1296	6.5654			experimental		mature miRNA	standard	MIMAT0025735
1002	gga-miR-7449-3p	AGGGUUGGACGAGAUGGUCUUU	1	33	10	88.1296	5.99079			experimental		mature miRNA	standard	MIMAT0029053
1003	empty		1	33	11	102.787	16.5812			control	control_empty
1004	gga-miR-107-3p	AGCAGCAUUGUACAGGGCUAUCA	1	33	12	178.593	13.8874			experimental		mature miRNA	standard	MIMAT0001147
1005	gga-miR-1564-3p	CUCCUCUGCCGUGCUGGUUGUG	1	33	13	89.8981	5.38766			experimental		mature miRNA	standard	MIMAT0007424
1006	gga-miR-1652	UCCCUGUGUCCCCUCGGUGGCA	1	33	14	98.9907	4.65139			experimental		mature miRNA	standard	MIMAT0007531
1007	gga-miR-1736-5p	AGGGCAAUUCCUGAUAGGUGCU	1	33	15	94.5463	7.25553			experimental		mature miRNA	standard	MIMAT0007638
1008	gga-miR-18a-3p	ACUGCCCUAAGUGCUCCUUCUG	1	33	16	112.722	8.6563			experimental		mature miRNA	standard	MIMAT0026499
1009	gga-miR-31-3p	UGCUAUGCCAACAUAUUGUCAUC	1	33	17	93.8704	4.91629			experimental		mature miRNA	standard	MIMAT0026549
1010	gga-miR-6558-3p	AGGCCUUCUUGCGUAGCACUUGA	1	33	18	96.4537	6.43208			experimental		mature miRNA	standard	MIMAT0025624
1011	gga-miR-6639-5p	UACAGAACUUCGGCAUGAUUGCU	1	33	19	93.8796	7.66436			experimental		mature miRNA	standard	MIMAT0025735
1012	gga-miR-7449-3p	AGGGUUGGACGAGAUGGUCUUU	1	33	20	99.9537	3.70749			experimental		mature miRNA	standard	MIMAT0029053
1013	empty		1	33	21	125.093	12.6598			control	control_empty
1014	gga-miR-107-3p	AGCAGCAUUGUACAGGGCUAUCA	1	33	22	184.88	10.0053			experimental		mature miRNA	standard	MIMAT0001147
1015	gga-miR-1564-3p	CUCCUCUGCCGUGCUGGUUGUG	1	33	23	97.463	4.38439			experimental		mature miRNA	standard	MIMAT0007424
1016	gga-miR-1652	UCCCUGUGUCCCCUCGGUGGCA	1	33	24	108.963	7.70838			experimental		mature miRNA	standard	MIMAT0007531
1017	gga-miR-1736-5p	AGGGCAAUUCCUGAUAGGUGCU	1	33	25	96.0833	8.59376			experimental		mature miRNA	standard	MIMAT0007638
1018	gga-miR-18a-3p	ACUGCCCUAAGUGCUCCUUCUG	1	33	26	123.324	8.95454			experimental		mature miRNA	standard	MIMAT0026499
1019	gga-miR-31-3p	UGCUAUGCCAACAUAUUGUCAUC	1	33	27	91.5463	5.92694			experimental		mature miRNA	standard	MIMAT0026549
1020	gga-miR-6558-3p	AGGCCUUCUUGCGUAGCACUUGA	1	33	28	95.6111	5.62011			experimental		mature miRNA	standard	MIMAT0025624
1021	gga-miR-6639-5p	UACAGAACUUCGGCAUGAUUGCU	1	33	29	99.75	6.12353			experimental		mature miRNA	standard	MIMAT0025735
1022	gga-miR-7449-3p	AGGGUUGGACGAGAUGGUCUUU	1	33	30	96.713	4.81635			experimental		mature miRNA	standard	MIMAT0029053
1023	empty		1	33	31	112.111	15.7832			control	control_empty
1024	empty		1	34	1	81.7222	8.72512			control	control_empty
1025	gga-miR-107-5p	AGCUUCUUUACAGUGUUGCCUUG	1	34	2	81.4259	4.53688			experimental		mature miRNA	standard	MIMAT0026520
1026	gga-miR-1564-5p	GCAAUGAACACGGCAGUAGAGGU	1	34	3	78.3056	5.18167			experimental		mature miRNA	standard	MIMAT0007423
1027	gga-miR-1653	CAGGAGCUGUGCUGCAUGCAGG	1	34	4	83.1389	3.35851			experimental		mature miRNA	standard	MIMAT0007532
1028	gga-miR-1737	CAGCACUGCUGCGCUCGGUG	1	34	5	86.0463	4.83636			experimental		mature miRNA	standard	MIMAT0007640
1029	gga-miR-18a-5p	UAAGGUGCAUCUAGUGCAGAUA	1	34	6	97.6944	6.49149			experimental		mature miRNA	standard	MIMAT0001113
1030	gga-miR-31-5p	AGGCAAGAUGUUGGCAUAGCUG	1	34	7	91.4907	7.07172			experimental		mature miRNA	standard	MIMAT0001189
1031	gga-miR-6558-5p	AAGUGAAACGUUGAGGUGGCUUGU	1	34	8	92.1574	6.74663			experimental		mature miRNA	standard	MIMAT0025623
1032	gga-miR-6640-5p	UCUGGAAUUGUAGUAGAGUGUAU	1	34	9	84.4074	4.44286			experimental		mature miRNA	standard	MIMAT0025736
1033	gga-miR-7449-5p	AGGUCAUCUAGUCCAACUUCCC	1	34	10	90.1111	5.0462			experimental		mature miRNA	standard	MIMAT0029052
1034	empty		1	34	11	100.472	11.7787			control	control_empty
1035	gga-miR-107-5p	AGCUUCUUUACAGUGUUGCCUUG	1	34	12	90.75	6.21894			experimental		mature miRNA	standard	MIMAT0026520
1036	gga-miR-1564-5p	GCAAUGAACACGGCAGUAGAGGU	1	34	13	98.3981	6.28147			experimental		mature miRNA	standard	MIMAT0007423
1037	gga-miR-1653	CAGGAGCUGUGCUGCAUGCAGG	1	34	14	95.5463	5.09239			experimental		mature miRNA	standard	MIMAT0007532
1038	gga-miR-1737	CAGCACUGCUGCGCUCGGUG	1	34	15	102.917	8.19177			experimental		mature miRNA	standard	MIMAT0007640
1039	gga-miR-18a-5p	UAAGGUGCAUCUAGUGCAGAUA	1	34	16	112.194	9.79935			experimental		mature miRNA	standard	MIMAT0001113
1040	gga-miR-31-5p	AGGCAAGAUGUUGGCAUAGCUG	1	34	17	104.306	7.28262			experimental		mature miRNA	standard	MIMAT0001189
1041	gga-miR-6558-5p	AAGUGAAACGUUGAGGUGGCUUGU	1	34	18	98.2963	3.97483			experimental		mature miRNA	standard	MIMAT0025623
1042	gga-miR-6640-5p	UCUGGAAUUGUAGUAGAGUGUAU	1	34	19	90.1759	5.384			experimental		mature miRNA	standard	MIMAT0025736
1043	gga-miR-7449-5p	AGGUCAUCUAGUCCAACUUCCC	1	34	20	100.278	6.63724			experimental		mature miRNA	standard	MIMAT0029052
1044	empty		1	34	21	120.083	14.6243			control	control_empty
1045	gga-miR-107-5p	AGCUUCUUUACAGUGUUGCCUUG	1	34	22	94.7222	8.12615			experimental		mature miRNA	standard	MIMAT0026520
1046	gga-miR-1564-5p	GCAAUGAACACGGCAGUAGAGGU	1	34	23	107.12	6.98827			experimental		mature miRNA	standard	MIMAT0007423
1047	gga-miR-1653	CAGGAGCUGUGCUGCAUGCAGG	1	34	24	100.426	6.96078			experimental		mature miRNA	standard	MIMAT0007532
1048	gga-miR-1737	CAGCACUGCUGCGCUCGGUG	1	34	25	100.352	6.1345			experimental		mature miRNA	standard	MIMAT0007640
1049	gga-miR-18a-5p	UAAGGUGCAUCUAGUGCAGAUA	1	34	26	112.583	6.4982			experimental		mature miRNA	standard	MIMAT0001113
1050	gga-miR-31-5p	AGGCAAGAUGUUGGCAUAGCUG	1	34	27	106.944	8.29912			experimental		mature miRNA	standard	MIMAT0001189
1051	gga-miR-6558-5p	AAGUGAAACGUUGAGGUGGCUUGU	1	34	28	94.5278	5.99292			experimental		mature miRNA	standard	MIMAT0025623
1052	gga-miR-6640-5p	UCUGGAAUUGUAGUAGAGUGUAU	1	34	29	90.6574	4.6326			experimental		mature miRNA	standard	MIMAT0025736
1053	gga-miR-7449-5p	AGGUCAUCUAGUCCAACUUCCC	1	34	30	98.1389	5.56434			experimental		mature miRNA	standard	MIMAT0029052
1054	empty		1	34	31	117.352	18.8409			control	control_empty
1055	empty		1	35	1	79.75	6.46793			control	control_empty
1056	gga-miR-10a-3p	AAAUUCGUAUCUAGGGGAAUA	1	35	2	78.3241	5.85467			experimental		mature miRNA	standard	MIMAT0007732
1057	gga-miR-1565	CGAGGGUCGUGCCUGGUUUUGCU	1	35	3	75.0278	4.20604			experimental		mature miRNA	standard	MIMAT0007425
1058	gga-miR-1654	UUGCUGGUGGAGGGAGCUGAG	1	35	4	141.796	9.49939			experimental		mature miRNA	standard	MIMAT0007533
1059	gga-miR-1738	ACUGACUGCUCAGAGGGAUUGG	1	35	5	84.8056	3.76521			experimental		mature miRNA	standard	MIMAT0007641
1060	gga-miR-18b-3p	UACUGCCCUAAAUGCUCCUUCUGGC	1	35	6	147.954	7.39839			experimental		mature miRNA	standard	MIMAT0026516
1061	gga-miR-32-3p	AAUUUAGUGUGUGCGAUACU	1	35	7	85.8611	7.27363			experimental		mature miRNA	standard	MIMAT0026508
1062	gga-miR-6559-3p	AGAGUUGACUCUUCCUUGCAGU	1	35	8	89.1019	3.87887			experimental		mature miRNA	standard	MIMAT0025626
1063	gga-miR-6641-3p	CUGCUGGGAGAAAAAAGCUAU	1	35	9	88.713	3.3851			experimental		mature miRNA	standard	MIMAT0025738
1064	gga-miR-7450-3p	CCCGUUUCCUGGAAGUGAUGGAGC	1	35	10	91.537	4.1184			experimental		mature miRNA	standard	MIMAT0029055
1065	empty		1	35	11	101.657	14.8759			control	control_empty
1066	gga-miR-10a-3p	AAAUUCGUAUCUAGGGGAAUA	1	35	12	90.5556	5.37619			experimental		mature miRNA	standard	MIMAT0007732
1067	gga-miR-1565	CGAGGGUCGUGCCUGGUUUUGCU	1	35	13	91.6111	4.23345			experimental		mature miRNA	standard	MIMAT0007425
1068	gga-miR-1654	UUGCUGGUGGAGGGAGCUGAG	1	35	14	166.222	7.58667			experimental		mature miRNA	standard	MIMAT0007533
1069	gga-miR-1738	ACUGACUGCUCAGAGGGAUUGG	1	35	15	98.7315	4.08235			experimental		mature miRNA	standard	MIMAT0007641
1070	gga-miR-18b-3p	UACUGCCCUAAAUGCUCCUUCUGGC	1	35	16	169.852	7.77825			experimental		mature miRNA	standard	MIMAT0026516
1071	gga-miR-32-3p	AAUUUAGUGUGUGCGAUACU	1	35	17	100.824	6.2679			experimental		mature miRNA	standard	MIMAT0026508
1072	gga-miR-6559-3p	AGAGUUGACUCUUCCUUGCAGU	1	35	18	99.037	5.1445			experimental		mature miRNA	standard	MIMAT0025626
1073	gga-miR-6641-3p	CUGCUGGGAGAAAAAAGCUAU	1	35	19	95.9352	8.21587			experimental		mature miRNA	standard	MIMAT0025738
1074	gga-miR-7450-3p	CCCGUUUCCUGGAAGUGAUGGAGC	1	35	20	103.796	4.45908			experimental		mature miRNA	standard	MIMAT0029055
1075	empty		1	35	21	122.028	12.883			control	control_empty
1076	gga-miR-10a-3p	AAAUUCGUAUCUAGGGGAAUA	1	35	22	97.2315	4.06169			experimental		mature miRNA	standard	MIMAT0007732
1077	gga-miR-1565	CGAGGGUCGUGCCUGGUUUUGCU	1	35	23	101.87	5.35661			experimental		mature miRNA	standard	MIMAT0007425
1078	gga-miR-1654	UUGCUGGUGGAGGGAGCUGAG	1	35	24	3165.24	6577.13			experimental		mature miRNA	standard	MIMAT0007533
1079	gga-miR-1738	ACUGACUGCUCAGAGGGAUUGG	1	35	25	94.9907	6.50017			experimental		mature miRNA	standard	MIMAT0007641
1080	gga-miR-18b-3p	UACUGCCCUAAAUGCUCCUUCUGGC	1	35	26	174.037	10.3562			experimental		mature miRNA	standard	MIMAT0026516
1081	gga-miR-32-3p	AAUUUAGUGUGUGCGAUACU	1	35	27	101.713	5.10095			experimental		mature miRNA	standard	MIMAT0026508
1082	gga-miR-6559-3p	AGAGUUGACUCUUCCUUGCAGU	1	35	28	98.5	5.90026			experimental		mature miRNA	standard	MIMAT0025626
1083	gga-miR-6641-3p	CUGCUGGGAGAAAAAAGCUAU	1	35	29	99.463	8.45596			experimental		mature miRNA	standard	MIMAT0025738
1084	gga-miR-7450-3p	CCCGUUUCCUGGAAGUGAUGGAGC	1	35	30	101.213	5.13018			experimental		mature miRNA	standard	MIMAT0029055
1085	empty		1	35	31	118.38	18.5007			control	control_empty
1086	BKG0		1	36	1	81.7037	5.13056			control	control_empty	LC Internal Use	control
1087	gga-miR-10a-5p	UACCCUGUAGAUCCGAAUUUGU	1	36	2	77.213	5.64867			experimental		mature miRNA	standard	MIMAT0007731
1088	gga-miR-1567	GACUGCUCAUGGCUGCCUGUUC	1	36	3	81.037	4.39185			experimental		mature miRNA	standard	MIMAT0007427
1089	gga-miR-1655-3p	AUUUACCCAUGGUGGGCUGAUA	1	36	4	80.2685	4.23736			experimental		mature miRNA	standard	MIMAT0026777
1090	gga-miR-1739	CACAGGACAGGUAGCCAGGCUGG	1	36	5	142.25	8.9151			experimental		mature miRNA	standard	MIMAT0007642
1091	gga-miR-18b-5p	UAAGGUGCAUCUAGUGCAGUUA	1	36	6	86.0185	5.67002			experimental		mature miRNA	standard	MIMAT0001141
1092	gga-miR-32-5p	UAUUGCACAUUACUAAGUUGC	1	36	7	87.4815	9.22358			experimental		mature miRNA	standard	MIMAT0001125
1093	gga-miR-6559-5p	UGGGAGAAAGAGUCAUUACCUGA	1	36	8	88.0278	3.95171			experimental		mature miRNA	standard	MIMAT0025625
1094	gga-miR-6641-5p	ACAGCUUUUUUAUUUCCAGUUA	1	36	9	84.3981	4.1467			experimental		mature miRNA	standard	MIMAT0025737
1095	gga-miR-7450-5p	UCUGUUCUUAAGGAGGCUGAGGC	1	36	10	110.593	6.7187			experimental		mature miRNA	standard	MIMAT0029054
1096	BKG0		1	36	11	98.2685	12.6997			control	control_empty	LC Internal Use	control
1097	gga-miR-10a-5p	UACCCUGUAGAUCCGAAUUUGU	1	36	12	89.75	4.34736			experimental		mature miRNA	standard	MIMAT0007731
1098	gga-miR-1567	GACUGCUCAUGGCUGCCUGUUC	1	36	13	89.2685	3.86116			experimental		mature miRNA	standard	MIMAT0007427
1099	gga-miR-1655-3p	AUUUACCCAUGGUGGGCUGAUA	1	36	14	94.9352	5.26543			experimental		mature miRNA	standard	MIMAT0026777
1100	gga-miR-1739	CACAGGACAGGUAGCCAGGCUGG	1	36	15	158.426	9.42378			experimental		mature miRNA	standard	MIMAT0007642
1101	gga-miR-18b-5p	UAAGGUGCAUCUAGUGCAGUUA	1	36	16	107.87	5.38272			experimental		mature miRNA	standard	MIMAT0001141
1102	gga-miR-32-5p	UAUUGCACAUUACUAAGUUGC	1	36	17	101.657	5.97528			experimental		mature miRNA	standard	MIMAT0001125
1103	gga-miR-6559-5p	UGGGAGAAAGAGUCAUUACCUGA	1	36	18	101.796	4.57085			experimental		mature miRNA	standard	MIMAT0025625
1104	gga-miR-6641-5p	ACAGCUUUUUUAUUUCCAGUUA	1	36	19	89.3611	5.16179			experimental		mature miRNA	standard	MIMAT0025737
1105	gga-miR-7450-5p	UCUGUUCUUAAGGAGGCUGAGGC	1	36	20	126.611	12.2786			experimental		mature miRNA	standard	MIMAT0029054
1106	BKG0		1	36	21	119.519	16.5577			control	control_empty	LC Internal Use	control
1107	gga-miR-10a-5p	UACCCUGUAGAUCCGAAUUUGU	1	36	22	91.4074	5.6915			experimental		mature miRNA	standard	MIMAT0007731
1108	gga-miR-1567	GACUGCUCAUGGCUGCCUGUUC	1	36	23	96.2222	3.37759			experimental		mature miRNA	standard	MIMAT0007427
1109	gga-miR-1655-3p	AUUUACCCAUGGUGGGCUGAUA	1	36	24	102.528	6.46841			experimental		mature miRNA	standard	MIMAT0026777
1110	gga-miR-1739	CACAGGACAGGUAGCCAGGCUGG	1	36	25	171.481	10.2906			experimental		mature miRNA	standard	MIMAT0007642
1111	gga-miR-18b-5p	UAAGGUGCAUCUAGUGCAGUUA	1	36	26	114.602	6.34365			experimental		mature miRNA	standard	MIMAT0001141
1112	gga-miR-32-5p	UAUUGCACAUUACUAAGUUGC	1	36	27	96.6759	3.74622			experimental		mature miRNA	standard	MIMAT0001125
1113	gga-miR-6559-5p	UGGGAGAAAGAGUCAUUACCUGA	1	36	28	96.3241	6.24848			experimental		mature miRNA	standard	MIMAT0025625
1114	gga-miR-6641-5p	ACAGCUUUUUUAUUUCCAGUUA	1	36	29	93.0833	3.65095			experimental		mature miRNA	standard	MIMAT0025737
1115	gga-miR-7450-5p	UCUGUUCUUAAGGAGGCUGAGGC	1	36	30	127.065	6.75371			experimental		mature miRNA	standard	MIMAT0029054
1116	BKG0		1	36	31	114.343	16.8945			control	control_empty	LC Internal Use	control
1117	PUC2PM		1	37	1	6975	132.682			control	control_spike_calibration	LC Internal Use	control
1118	gga-miR-10b-3p	AGAUUCGAUUCUAGGGGAAUA	1	37	2	77.5093	5.29238			experimental		mature miRNA	standard	MIMAT0026521
1119	gga-miR-1568	GACUCAUAGAUCUGAAGGCAG	1	37	3	78.6019	5.50096			experimental		mature miRNA	standard	MIMAT0007428
1120	gga-miR-1655-5p	UCAGCUGGUCUUGGGUAAAUGC	1	37	4	78.0278	6.86105			experimental		mature miRNA	standard	MIMAT0007534
1121	gga-miR-17-3p	ACUGCAGUGAAGGCACUUGU	1	37	5	90.3148	6.35058			experimental		mature miRNA	standard	MIMAT0001115
1122	gga-miR-190a-3p	CUAUAUAUCAAACAUAUUCCU	1	37	6	82.5185	4.84813			experimental		mature miRNA	standard	MIMAT0026525
1123	gga-miR-33-3p	AAUGUUCCUGCAGUGCAGUA	1	37	7	89.1667	3.51632			experimental		mature miRNA	standard	MIMAT0026490
1124	gga-miR-6560-3p	UACCAGGAUGGACCGCUGCACACC	1	37	8	102.213	4.83765			experimental		mature miRNA	standard	MIMAT0025628
1125	gga-miR-6642-3p	CGGGCGGCCGUCGGGGAAAGCGG	1	37	9	95.9722	6.61697			experimental		mature miRNA	standard	MIMAT0025740
1126	gga-miR-7451-3p	UUGCUUCUUCUUAUCCCACAGU	1	37	10	86.2407	4.75939			experimental		mature miRNA	standard	MIMAT0029057
1127	PUC2PM		1	37	11	9340.06	580.722			control	control_spike_calibration	LC Internal Use	control
1128	gga-miR-10b-3p	AGAUUCGAUUCUAGGGGAAUA	1	37	12	90.1019	3.41229			experimental		mature miRNA	standard	MIMAT0026521
1129	gga-miR-1568	GACUCAUAGAUCUGAAGGCAG	1	37	13	93.7593	6.27541			experimental		mature miRNA	standard	MIMAT0007428
1130	gga-miR-1655-5p	UCAGCUGGUCUUGGGUAAAUGC	1	37	14	95.4815	4.70728			experimental		mature miRNA	standard	MIMAT0007534
1131	gga-miR-17-3p	ACUGCAGUGAAGGCACUUGU	1	37	15	98.9537	5.11254			experimental		mature miRNA	standard	MIMAT0001115
1132	gga-miR-190a-3p	CUAUAUAUCAAACAUAUUCCU	1	37	16	90.5833	5.66531			experimental		mature miRNA	standard	MIMAT0026525
1133	gga-miR-33-3p	AAUGUUCCUGCAGUGCAGUA	1	37	17	101.213	5.77952			experimental		mature miRNA	standard	MIMAT0026490
1134	gga-miR-6560-3p	UACCAGGAUGGACCGCUGCACACC	1	37	18	116.5	5.24092			experimental		mature miRNA	standard	MIMAT0025628
1135	gga-miR-6642-3p	CGGGCGGCCGUCGGGGAAAGCGG	1	37	19	103.537	8.25349			experimental		mature miRNA	standard	MIMAT0025740
1136	gga-miR-7451-3p	UUGCUUCUUCUUAUCCCACAGU	1	37	20	97.5463	4.04965			experimental		mature miRNA	standard	MIMAT0029057
1137	PUC2PM		1	37	21	10313.7	393.282			control	control_spike_calibration	LC Internal Use	control
1138	gga-miR-10b-3p	AGAUUCGAUUCUAGGGGAAUA	1	37	22	92.0926	5.04473			experimental		mature miRNA	standard	MIMAT0026521
1139	gga-miR-1568	GACUCAUAGAUCUGAAGGCAG	1	37	23	100.546	9.15024			experimental		mature miRNA	standard	MIMAT0007428
1140	gga-miR-1655-5p	UCAGCUGGUCUUGGGUAAAUGC	1	37	24	103.833	5.63451			experimental		mature miRNA	standard	MIMAT0007534
1141	gga-miR-17-3p	ACUGCAGUGAAGGCACUUGU	1	37	25	99.1759	5.89127			experimental		mature miRNA	standard	MIMAT0001115
1142	gga-miR-190a-3p	CUAUAUAUCAAACAUAUUCCU	1	37	26	92.8796	5.61992			experimental		mature miRNA	standard	MIMAT0026525
1143	gga-miR-33-3p	AAUGUUCCUGCAGUGCAGUA	1	37	27	103.13	5.04391			experimental		mature miRNA	standard	MIMAT0026490
1144	gga-miR-6560-3p	UACCAGGAUGGACCGCUGCACACC	1	37	28	113.417	5.74721			experimental		mature miRNA	standard	MIMAT0025628
1145	gga-miR-6642-3p	CGGGCGGCCGUCGGGGAAAGCGG	1	37	29	107	7.72059			experimental		mature miRNA	standard	MIMAT0025740
1146	gga-miR-7451-3p	UUGCUUCUUCUUAUCCCACAGU	1	37	30	96.6296	3.62904			experimental		mature miRNA	standard	MIMAT0029057
1147	PUC2PM		1	37	31	10092.2	533.778			control	control_spike_calibration	LC Internal Use	control
1148	PUC2MM		1	38	1	2585.5	76.6655			control	control_spike_calibration	LC Internal Use	control
1149	gga-miR-10b-5p	UACCCUGUAGAACCGAAUUUGU	1	38	2	78.9815	4.16703			experimental		mature miRNA	standard	MIMAT0001148
1150	gga-miR-1569	UGUUUGGGACGUUGCUCUGCAG	1	38	3	79.3241	4.37245			experimental		mature miRNA	standard	MIMAT0007429
1151	gga-miR-1656	UCACCAGCGGGCAUUGGCAUCA	1	38	4	80.4259	6.49112			experimental		mature miRNA	standard	MIMAT0007535
1152	gga-miR-1740-3p	UCAUCCAAUUAAACCACAAA	1	38	5	83.0093	5.00933			experimental		mature miRNA	standard	MIMAT0007644
1153	gga-miR-190a-5p	UGAUAUGUUUGAUAUAUUAGGU	1	38	6	84.2315	3.74816			experimental		mature miRNA	standard	MIMAT0001155
1154	gga-miR-33-5p	GUGCAUUGUAGUUGCAUUGC	1	38	7	88.7315	2.98158			experimental		mature miRNA	standard	MIMAT0001100
1155	gga-miR-6560-5p	UGUGUUGCUCCAUACUGUGGUCU	1	38	8	93.0278	3.59506			experimental		mature miRNA	standard	MIMAT0025627
1156	gga-miR-6642-5p	UUCCCCGACGGCCGAGCGGGCC	1	38	9	89.4537	4.98668			experimental		mature miRNA	standard	MIMAT0025739
1157	gga-miR-7451-5p	CGUGGGAAUUAAGAGUGGCAGUC	1	38	10	89.4444	5.71493			experimental		mature miRNA	standard	MIMAT0029056
1158	PUC2MM		1	38	11	3698.81	421.811			control	control_spike_calibration	LC Internal Use	control
1159	gga-miR-10b-5p	UACCCUGUAGAACCGAAUUUGU	1	38	12	110.509	35.2999			experimental		mature miRNA	standard	MIMAT0001148
1160	gga-miR-1569	UGUUUGGGACGUUGCUCUGCAG	1	38	13	94.7593	19.8503			experimental		mature miRNA	standard	MIMAT0007429
1161	gga-miR-1656	UCACCAGCGGGCAUUGGCAUCA	1	38	14	100.769	5.56962			experimental		mature miRNA	standard	MIMAT0007535
1162	gga-miR-1740-3p	UCAUCCAAUUAAACCACAAA	1	38	15	95.3056	4.36095			experimental		mature miRNA	standard	MIMAT0007644
1163	gga-miR-190a-5p	UGAUAUGUUUGAUAUAUUAGGU	1	38	16	89.9537	4.21919			experimental		mature miRNA	standard	MIMAT0001155
1164	gga-miR-33-5p	GUGCAUUGUAGUUGCAUUGC	1	38	17	95.6481	4.3154			experimental		mature miRNA	standard	MIMAT0001100
1165	gga-miR-6560-5p	UGUGUUGCUCCAUACUGUGGUCU	1	38	18	92.9167	5.0161			experimental		mature miRNA	standard	MIMAT0025627
1166	gga-miR-6642-5p	UUCCCCGACGGCCGAGCGGGCC	1	38	19	94.4815	5.39727			experimental		mature miRNA	standard	MIMAT0025739
1167	gga-miR-7451-5p	CGUGGGAAUUAAGAGUGGCAGUC	1	38	20	103.111	5.66896			experimental		mature miRNA	standard	MIMAT0029056
1168	PUC2MM		1	38	21	4340.69	446.034			control	control_spike_calibration	LC Internal Use	control
1169	gga-miR-10b-5p	UACCCUGUAGAACCGAAUUUGU	1	38	22	95.3241	4.78086			experimental		mature miRNA	standard	MIMAT0001148
1170	gga-miR-1569	UGUUUGGGACGUUGCUCUGCAG	1	38	23	104.676	8.06727			experimental		mature miRNA	standard	MIMAT0007429
1171	gga-miR-1656	UCACCAGCGGGCAUUGGCAUCA	1	38	24	104.796	9.29653			experimental		mature miRNA	standard	MIMAT0007535
1172	gga-miR-1740-3p	UCAUCCAAUUAAACCACAAA	1	38	25	96.5556	4.99782			experimental		mature miRNA	standard	MIMAT0007644
1173	gga-miR-190a-5p	UGAUAUGUUUGAUAUAUUAGGU	1	38	26	96.2778	4.297			experimental		mature miRNA	standard	MIMAT0001155
1174	gga-miR-33-5p	GUGCAUUGUAGUUGCAUUGC	1	38	27	100.583	6.56687			experimental		mature miRNA	standard	MIMAT0001100
1175	gga-miR-6560-5p	UGUGUUGCUCCAUACUGUGGUCU	1	38	28	102.63	6.69439			experimental		mature miRNA	standard	MIMAT0025627
1176	gga-miR-6642-5p	UUCCCCGACGGCCGAGCGGGCC	1	38	29	103.991	6.41187			experimental		mature miRNA	standard	MIMAT0025739
1177	gga-miR-7451-5p	CGUGGGAAUUAAGAGUGGCAGUC	1	38	30	100.389	7.41536			experimental		mature miRNA	standard	MIMAT0029056
1178	PUC2MM		1	38	31	4153.52	414.566			control	control_spike_calibration	LC Internal Use	control
1179	PUC2PM-20B		1	39	1	5860.17	240.854			control	control_spike_calibration	LC Internal Use	control
1180	gga-miR-122-3p	AACGCCAUUAUCACACUAAAUA	1	39	2	77.4907	5.40421			experimental		mature miRNA	standard	MIMAT0026550
1181	gga-miR-1570	GAAGGGUGUGCAGAAGAAUGUGA	1	39	3	78.5556	4.44769			experimental		mature miRNA	standard	MIMAT0007430
1182	gga-miR-1657	UAUAUGUGUAUUGUUGGUGUGUG	1	39	4	100.185	6.01268			experimental		mature miRNA	standard	MIMAT0007537
1183	gga-miR-1740-5p	UGUAGUUUAAGAGGAUAGGUCUU	1	39	5	82.4815	2.9937			experimental		mature miRNA	standard	MIMAT0007643
1184	gga-miR-193a-3p	AACUGGCCUACAAAGUCCCAGU	1	39	6	88.1852	4.82623			experimental		mature miRNA	standard	MIMAT0007740
1185	gga-miR-34a-3p	CAAUCAGCAAGUAUACUGCCCUA	1	39	7	89.1852	4.16067			experimental		mature miRNA	standard	MIMAT0026535
1186	gga-miR-6561-3p	GGGAGCCCAGAACUGGAAACAG	1	39	8	92.7963	3.26052			experimental		mature miRNA	standard	MIMAT0025630
1187	gga-miR-6643-5p	CCAGGGCUGGCAGGGGAGGGU	1	39	9	214.713	5.08994			experimental		mature miRNA	standard	MIMAT0025741
1188	gga-miR-7452-3p	GCGGAUUCUUGAACCAGUCCUGCUGC	1	39	10	87.9352	3.94417			experimental		mature miRNA	standard	MIMAT0029059
1189	PUC2PM-20B		1	39	11	8264.81	965.247			control	control_spike_calibration	LC Internal Use	control
1190	gga-miR-122-3p	AACGCCAUUAUCACACUAAAUA	1	39	12	85.9907	3.28547			experimental		mature miRNA	standard	MIMAT0026550
1191	gga-miR-1570	GAAGGGUGUGCAGAAGAAUGUGA	1	39	13	95.4259	4.49549			experimental		mature miRNA	standard	MIMAT0007430
1192	gga-miR-1657	UAUAUGUGUAUUGUUGGUGUGUG	1	39	14	118.759	5.22194			experimental		mature miRNA	standard	MIMAT0007537
1193	gga-miR-1740-5p	UGUAGUUUAAGAGGAUAGGUCUU	1	39	15	95.9815	6.71166			experimental		mature miRNA	standard	MIMAT0007643
1194	gga-miR-193a-3p	AACUGGCCUACAAAGUCCCAGU	1	39	16	98.9352	7.64672			experimental		mature miRNA	standard	MIMAT0007740
1195	gga-miR-34a-3p	CAAUCAGCAAGUAUACUGCCCUA	1	39	17	101.463	4.59871			experimental		mature miRNA	standard	MIMAT0026535
1196	gga-miR-6561-3p	GGGAGCCCAGAACUGGAAACAG	1	39	18	96.8056	5.07045			experimental		mature miRNA	standard	MIMAT0025630
1197	gga-miR-6643-5p	CCAGGGCUGGCAGGGGAGGGU	1	39	19	242.528	11.2885			experimental		mature miRNA	standard	MIMAT0025741
1198	gga-miR-7452-3p	GCGGAUUCUUGAACCAGUCCUGCUGC	1	39	20	103.824	3.37065			experimental		mature miRNA	standard	MIMAT0029059
1199	PUC2PM-20B		1	39	21	10036.6	1139.96			control	control_spike_calibration	LC Internal Use	control
1200	gga-miR-122-3p	AACGCCAUUAUCACACUAAAUA	1	39	22	92.6481	5.16877			experimental		mature miRNA	standard	MIMAT0026550
1201	gga-miR-1570	GAAGGGUGUGCAGAAGAAUGUGA	1	39	23	102.972	4.9492			experimental		mature miRNA	standard	MIMAT0007430
1202	gga-miR-1657	UAUAUGUGUAUUGUUGGUGUGUG	1	39	24	124.259	7.11504			experimental		mature miRNA	standard	MIMAT0007537
1203	gga-miR-1740-5p	UGUAGUUUAAGAGGAUAGGUCUU	1	39	25	95.3889	3.61418			experimental		mature miRNA	standard	MIMAT0007643
1204	gga-miR-193a-3p	AACUGGCCUACAAAGUCCCAGU	1	39	26	101.981	7.65614			experimental		mature miRNA	standard	MIMAT0007740
1205	gga-miR-34a-3p	CAAUCAGCAAGUAUACUGCCCUA	1	39	27	100.657	7.02886			experimental		mature miRNA	standard	MIMAT0026535
1206	gga-miR-6561-3p	GGGAGCCCAGAACUGGAAACAG	1	39	28	99.4444	6.2761			experimental		mature miRNA	standard	MIMAT0025630
1207	gga-miR-6643-5p	CCAGGGCUGGCAGGGGAGGGU	1	39	29	257.667	9.44932			experimental		mature miRNA	standard	MIMAT0025741
1208	gga-miR-7452-3p	GCGGAUUCUUGAACCAGUCCUGCUGC	1	39	30	101.528	4.86348			experimental		mature miRNA	standard	MIMAT0029059
1209	PUC2PM-20B		1	39	31	9423.63	1093.12			control	control_spike_calibration	LC Internal Use	control
1210	PUC2MM-20B		1	40	1	82.8611	4.87691			control	control_spike_calibration	LC Internal Use	control
1211	gga-miR-122-5p	UGGAGUGUGACAAUGGUGUUUGU	1	40	2	81.963	4.91788			experimental		mature miRNA	standard	MIMAT0001190
1212	gga-miR-1571	UGUUUCCUAUCCAGGCAGCACU	1	40	3	85.6204	5.4528			experimental		mature miRNA	standard	MIMAT0007431
1213	gga-miR-1658-3p	GAGCUGUGGGUUGGUGUUGAUGG	1	40	4	83.0648	4.04709			experimental		mature miRNA	standard	MIMAT0007539
1214	gga-miR-1741	AUGGCUCUGGAUUACACCUU	1	40	5	84.7222	2.78794			experimental		mature miRNA	standard	MIMAT0007645
1215	gga-miR-193a-5p	UGGGUCUUUGCGGGCGAGAUGA	1	40	6	93.2315	6.50177			experimental		mature miRNA	standard	MIMAT0026787
1216	gga-miR-34a-5p	UGGCAGUGUCUUAGCUGGUUGUU	1	40	7	118.713	5.63708			experimental		mature miRNA	standard	MIMAT0001173
1217	gga-miR-6561-5p	UCUUUCCAGGCAGGAGCUCCCU	1	40	8	93.4259	2.69025			experimental		mature miRNA	standard	MIMAT0025629
1218	gga-miR-6644-3p	GGGGCUAAGAUGGUACAGCGGA	1	40	9	91.9074	6.04119			experimental		mature miRNA	standard	MIMAT0025745
1219	gga-miR-7452-5p	ACAGGGCUGGCUGAUCCGUGC	1	40	10	92.3889	3.97147			experimental		mature miRNA	standard	MIMAT0029058
1220	PUC2MM-20B		1	40	11	99.1019	5.08606			control	control_spike_calibration	LC Internal Use	control
1221	gga-miR-122-5p	UGGAGUGUGACAAUGGUGUUUGU	1	40	12	95.5093	6.07814			experimental		mature miRNA	standard	MIMAT0001190
1222	gga-miR-1571	UGUUUCCUAUCCAGGCAGCACU	1	40	13	103.972	4.21714			experimental		mature miRNA	standard	MIMAT0007431
1223	gga-miR-1658-3p	GAGCUGUGGGUUGGUGUUGAUGG	1	40	14	95.2407	5.07306			experimental		mature miRNA	standard	MIMAT0007539
1224	gga-miR-1741	AUGGCUCUGGAUUACACCUU	1	40	15	97.963	4.21152			experimental		mature miRNA	standard	MIMAT0007645
1225	gga-miR-193a-5p	UGGGUCUUUGCGGGCGAGAUGA	1	40	16	102.935	4.40958			experimental		mature miRNA	standard	MIMAT0026787
1226	gga-miR-34a-5p	UGGCAGUGUCUUAGCUGGUUGUU	1	40	17	135.769	4.28561			experimental		mature miRNA	standard	MIMAT0001173
1227	gga-miR-6561-5p	UCUUUCCAGGCAGGAGCUCCCU	1	40	18	102.019	6.27557			experimental		mature miRNA	standard	MIMAT0025629
1228	gga-miR-6644-3p	GGGGCUAAGAUGGUACAGCGGA	1	40	19	95.1019	3.98112			experimental		mature miRNA	standard	MIMAT0025745
1229	gga-miR-7452-5p	ACAGGGCUGGCUGAUCCGUGC	1	40	20	103.454	7.03315			experimental		mature miRNA	standard	MIMAT0029058
1230	PUC2MM-20B		1	40	21	104.824	7.07877			control	control_spike_calibration	LC Internal Use	control
1231	gga-miR-122-5p	UGGAGUGUGACAAUGGUGUUUGU	1	40	22	99.9444	4.44874			experimental		mature miRNA	standard	MIMAT0001190
1232	gga-miR-1571	UGUUUCCUAUCCAGGCAGCACU	1	40	23	115.954	6.2523			experimental		mature miRNA	standard	MIMAT0007431
1233	gga-miR-1658-3p	GAGCUGUGGGUUGGUGUUGAUGG	1	40	24	99.9444	4.85073			experimental		mature miRNA	standard	MIMAT0007539
1234	gga-miR-1741	AUGGCUCUGGAUUACACCUU	1	40	25	96.5833	6.0668			experimental		mature miRNA	standard	MIMAT0007645
1235	gga-miR-193a-5p	UGGGUCUUUGCGGGCGAGAUGA	1	40	26	108.389	6.94146			experimental		mature miRNA	standard	MIMAT0026787
1236	gga-miR-34a-5p	UGGCAGUGUCUUAGCUGGUUGUU	1	40	27	134.426	6.21906			experimental		mature miRNA	standard	MIMAT0001173
1237	gga-miR-6561-5p	UCUUUCCAGGCAGGAGCUCCCU	1	40	28	102.981	5.25069			experimental		mature miRNA	standard	MIMAT0025629
1238	gga-miR-6644-3p	GGGGCUAAGAUGGUACAGCGGA	1	40	29	101	4.60191			experimental		mature miRNA	standard	MIMAT0025745
1239	gga-miR-7452-5p	ACAGGGCUGGCUGAUCCGUGC	1	40	30	103.176	6.08173			experimental		mature miRNA	standard	MIMAT0029058
1240	PUC2MM-20B		1	40	31	102.972	6.71789			control	control_spike_calibration	LC Internal Use	control
1241	a2-PUC2PM-20B		1	41	1	36419.2	1674.33			control	control_spike_calibration	LC Internal Use	control
1242	gga-miR-122b	AGUGUGACACUGGUGUUUUU	1	41	2	80.9907	4.57236			experimental		mature miRNA	standard	MIMAT0007719
1243	gga-miR-1572	GAACCUGACACACGGGCCUGC	1	41	3	83.4259	5.60408			experimental		mature miRNA	standard	MIMAT0007432
1244	gga-miR-1658-5p	UAUACCACCCCCAGGAGUUCUGC	1	41	4	87.4167	4.5716			experimental		mature miRNA	standard	MIMAT0007538
1245	gga-miR-1742	AAUCGUCGUUCGGGAUCCGC	1	41	5	86.4074	2.57971			experimental		mature miRNA	standard	MIMAT0007646
1246	gga-miR-193b-3p	AACUGGCCCACAAAGUCCCGCUUU	1	41	6	87.6852	3.00046			experimental		mature miRNA	standard	MIMAT0003353
1247	gga-miR-34b-3p	AAUCACUAAAUUCACUGCCAUC	1	41	7	346.25	12.5959			experimental		mature miRNA	standard	MIMAT0026540
1248	gga-miR-6562-3p	UCAGUCAUUUCUUGCUCUCUGU	1	41	8	95.6944	4.98495			experimental		mature miRNA	standard	MIMAT0025833
1249	gga-miR-6645-5p	UGGGAGGUAGCAGUGGUGGUGA	1	41	9	103.574	4.84566			experimental		mature miRNA	standard	MIMAT0025742
1250	gga-miR-7453-3p	CAGCUUUUCUCUCUGGCU	1	41	10	92.8889	4.90533			experimental		mature miRNA	standard	MIMAT0029061
1251	a2-PUC2PM-20B		1	41	11	46790.8	959.495			control	control_spike_calibration	LC Internal Use	control
1252	gga-miR-122b	AGUGUGACACUGGUGUUUUU	1	41	12	91.9167	4.58385			experimental		mature miRNA	standard	MIMAT0007719
1253	gga-miR-1572	GAACCUGACACACGGGCCUGC	1	41	13	102.824	6.31839			experimental		mature miRNA	standard	MIMAT0007432
1254	gga-miR-1658-5p	UAUACCACCCCCAGGAGUUCUGC	1	41	14	102.611	4.85843			experimental		mature miRNA	standard	MIMAT0007538
1255	gga-miR-1742	AAUCGUCGUUCGGGAUCCGC	1	41	15	94.9722	4.21492			experimental		mature miRNA	standard	MIMAT0007646
1256	gga-miR-193b-3p	AACUGGCCCACAAAGUCCCGCUUU	1	41	16	97.4259	5.19742			experimental		mature miRNA	standard	MIMAT0003353
1257	gga-miR-34b-3p	AAUCACUAAAUUCACUGCCAUC	1	41	17	411.148	11.528			experimental		mature miRNA	standard	MIMAT0026540
1258	gga-miR-6562-3p	UCAGUCAUUUCUUGCUCUCUGU	1	41	18	96.1019	3.50684			experimental		mature miRNA	standard	MIMAT0025833
1259	gga-miR-6645-5p	UGGGAGGUAGCAGUGGUGGUGA	1	41	19	107.694	4.87883			experimental		mature miRNA	standard	MIMAT0025742
1260	gga-miR-7453-3p	CAGCUUUUCUCUCUGGCU	1	41	20	98.6481	3.61543			experimental		mature miRNA	standard	MIMAT0029061
1261	a2-PUC2PM-20B		1	41	21	52628.4	1205.45			control	control_spike_calibration	LC Internal Use	control
1262	gga-miR-122b	AGUGUGACACUGGUGUUUUU	1	41	22	98.4259	8.50201			experimental		mature miRNA	standard	MIMAT0007719
1263	gga-miR-1572	GAACCUGACACACGGGCCUGC	1	41	23	109.537	6.86917			experimental		mature miRNA	standard	MIMAT0007432
1264	gga-miR-1658-5p	UAUACCACCCCCAGGAGUUCUGC	1	41	24	105.213	5.08259			experimental		mature miRNA	standard	MIMAT0007538
1265	gga-miR-1742	AAUCGUCGUUCGGGAUCCGC	1	41	25	98.7315	6.83942			experimental		mature miRNA	standard	MIMAT0007646
1266	gga-miR-193b-3p	AACUGGCCCACAAAGUCCCGCUUU	1	41	26	104.667	5.34423			experimental		mature miRNA	standard	MIMAT0003353
1267	gga-miR-34b-3p	AAUCACUAAAUUCACUGCCAUC	1	41	27	423.102	16.7304			experimental		mature miRNA	standard	MIMAT0026540
1268	gga-miR-6562-3p	UCAGUCAUUUCUUGCUCUCUGU	1	41	28	99.5278	9.19819			experimental		mature miRNA	standard	MIMAT0025833
1269	gga-miR-6645-5p	UGGGAGGUAGCAGUGGUGGUGA	1	41	29	115.741	6.98111			experimental		mature miRNA	standard	MIMAT0025742
1270	gga-miR-7453-3p	CAGCUUUUCUCUCUGGCU	1	41	30	100.306	8.69467			experimental		mature miRNA	standard	MIMAT0029061
1271	a2-PUC2PM-20B		1	41	31	53114.9	1202.65			control	control_spike_calibration	LC Internal Use	control
1272	a2-PUC2MM-20B		1	42	1	119.463	6.74146			control	control_spike_calibration	LC Internal Use	control
1273	gga-miR-124a-3p	UUAAGGCACGCGGUGAAUGCCA	1	42	2	79.2315	5.45432			experimental		mature miRNA	standard	MIMAT0001128
1274	gga-miR-1573	UGUUCUGCAGGUGCCAGUCU	1	42	3	78.7778	3.63866			experimental		mature miRNA	standard	MIMAT0007433
1275	gga-miR-1659	UAGGGCAGAAUGAAGGAGUCCCU	1	42	4	85.6481	4.14755			experimental		mature miRNA	standard	MIMAT0007540
1276	gga-miR-1743	UGGAAUGCAGCAAUUAUCACCU	1	42	5	82.0278	3.53212			experimental		mature miRNA	standard	MIMAT0007647
1277	gga-miR-193b-5p	CGGGGUUUUGGGGGCGAGAUGA	1	42	6	93.6481	5.23881			experimental		mature miRNA	standard	MIMAT0026629
1278	gga-miR-34b-5p	CAGGCAGUGUAGUUAGCUGAUUG	1	42	7	91.2778	4.64805			experimental		mature miRNA	standard	MIMAT0001179
1279	gga-miR-6562-5p	AGGGGAAAGGAAUGUGCUGUGG	1	42	8	97.4907	4.09352			experimental		mature miRNA	standard	MIMAT0025832
1280	gga-miR-6646-3p	UCUGGUGGUAGCAGCUGGAAGG	1	42	9	93.3611	5.1636			experimental		mature miRNA	standard	MIMAT0025743
1281	gga-miR-7453-5p	UCAGAUGUGAGAACUCAGCAGCG	1	42	10	93.0648	3.47023			experimental		mature miRNA	standard	MIMAT0029060
1282	a2-PUC2MM-20B		1	42	11	135.028	7.04254			control	control_spike_calibration	LC Internal Use	control
1283	gga-miR-124a-3p	UUAAGGCACGCGGUGAAUGCCA	1	42	12	94.2407	3.63747			experimental		mature miRNA	standard	MIMAT0001128
1284	gga-miR-1573	UGUUCUGCAGGUGCCAGUCU	1	42	13	98.2778	3.43928			experimental		mature miRNA	standard	MIMAT0007433
1285	gga-miR-1659	UAGGGCAGAAUGAAGGAGUCCCU	1	42	14	98.9444	6.19592			experimental		mature miRNA	standard	MIMAT0007540
1286	gga-miR-1743	UGGAAUGCAGCAAUUAUCACCU	1	42	15	91.1389	5.26576			experimental		mature miRNA	standard	MIMAT0007647
1287	gga-miR-193b-5p	CGGGGUUUUGGGGGCGAGAUGA	1	42	16	109.806	7.88997			experimental		mature miRNA	standard	MIMAT0026629
1288	gga-miR-34b-5p	CAGGCAGUGUAGUUAGCUGAUUG	1	42	17	97.5093	5.19074			experimental		mature miRNA	standard	MIMAT0001179
1289	gga-miR-6562-5p	AGGGGAAAGGAAUGUGCUGUGG	1	42	18	101.074	5.61324			experimental		mature miRNA	standard	MIMAT0025832
1290	gga-miR-6646-3p	UCUGGUGGUAGCAGCUGGAAGG	1	42	19	100.5	6.80778			experimental		mature miRNA	standard	MIMAT0025743
1291	gga-miR-7453-5p	UCAGAUGUGAGAACUCAGCAGCG	1	42	20	100.074	5.35768			experimental		mature miRNA	standard	MIMAT0029060
1292	a2-PUC2MM-20B		1	42	21	161.63	8.85775			control	control_spike_calibration	LC Internal Use	control
1293	gga-miR-124a-3p	UUAAGGCACGCGGUGAAUGCCA	1	42	22	98.8333	4.33525			experimental		mature miRNA	standard	MIMAT0001128
1294	gga-miR-1573	UGUUCUGCAGGUGCCAGUCU	1	42	23	105.611	5.39788			experimental		mature miRNA	standard	MIMAT0007433
1295	gga-miR-1659	UAGGGCAGAAUGAAGGAGUCCCU	1	42	24	100.259	5.20131			experimental		mature miRNA	standard	MIMAT0007540
1296	gga-miR-1743	UGGAAUGCAGCAAUUAUCACCU	1	42	25	96.6481	5.30264			experimental		mature miRNA	standard	MIMAT0007647
1297	gga-miR-193b-5p	CGGGGUUUUGGGGGCGAGAUGA	1	42	26	116.111	4.67112			experimental		mature miRNA	standard	MIMAT0026629
1298	gga-miR-34b-5p	CAGGCAGUGUAGUUAGCUGAUUG	1	42	27	98.1389	4.86732			experimental		mature miRNA	standard	MIMAT0001179
1299	gga-miR-6562-5p	AGGGGAAAGGAAUGUGCUGUGG	1	42	28	103.787	12.4751			experimental		mature miRNA	standard	MIMAT0025832
1300	gga-miR-6646-3p	UCUGGUGGUAGCAGCUGGAAGG	1	42	29	108.889	6.27312			experimental		mature miRNA	standard	MIMAT0025743
1301	gga-miR-7453-5p	UCAGAUGUGAGAACUCAGCAGCG	1	42	30	97.5463	6.19977			experimental		mature miRNA	standard	MIMAT0029060
1302	a2-PUC2MM-20B		1	42	31	159.87	11.529			control	control_spike_calibration	LC Internal Use	control
1303	a3-PUC2PM-20B		1	43	1	35636.2	1645.72			control	control_spike_calibration	LC Internal Use	control
1304	gga-miR-124a-5p	GUUCACAGCGGACCUUGAU	1	43	2	81.8241	7.4681			experimental		mature miRNA	standard	MIMAT0026511
1305	gga-miR-1574-3p	ACAGGAGGAUGUCAGGAAGCUU	1	43	3	75.8426	4.2474			experimental		mature miRNA	standard	MIMAT0007435
1306	gga-miR-16-5p	UAGCAGCACGUAAAUAUUGGUG	1	43	4	132.259	6.98914			experimental		mature miRNA	standard	MIMAT0001116
1307	gga-miR-1744-3p	ACUUCAACAGGAGCAAGACUGA	1	43	5	83.4815	3.56903			experimental		mature miRNA	standard	MIMAT0007649
1308	gga-miR-194	UGUAACAGCAACUCCAUGUGGA	1	43	6	87.6667	4.30822			experimental		mature miRNA	standard	MIMAT0001133
1309	gga-miR-34c-3p	AAUCACUAACCACACAGCCAGG	1	43	7	132.833	12.1582			experimental		mature miRNA	standard	MIMAT0026541
1310	gga-miR-6563-3p	ACUGGGCACACUGUGACUGGCUAC	1	43	8	94.7593	5.14803			experimental		mature miRNA	standard	MIMAT0025835
1311	gga-miR-6647-5p	CGCUCUGGCCAUGUGACGCAGCU	1	43	9	87.8704	5.55532			experimental		mature miRNA	standard	MIMAT0025744
1312	gga-miR-7454-3p	ACUUUCCAGCUUGCGAAAGCAGACAG	1	43	10	93.4074	3.78891			experimental		mature miRNA	standard	MIMAT0029063
1313	a3-PUC2PM-20B		1	43	11	44055.2	509.972			control	control_spike_calibration	LC Internal Use	control
1314	gga-miR-124a-5p	GUUCACAGCGGACCUUGAU	1	43	12	92.5648	8.34454			experimental		mature miRNA	standard	MIMAT0026511
1315	gga-miR-1574-3p	ACAGGAGGAUGUCAGGAAGCUU	1	43	13	93.6296	3.33375			experimental		mature miRNA	standard	MIMAT0007435
1316	gga-miR-16-5p	UAGCAGCACGUAAAUAUUGGUG	1	43	14	152.981	6.44601			experimental		mature miRNA	standard	MIMAT0001116
1317	gga-miR-1744-3p	ACUUCAACAGGAGCAAGACUGA	1	43	15	93.7315	7.53634			experimental		mature miRNA	standard	MIMAT0007649
1318	gga-miR-194	UGUAACAGCAACUCCAUGUGGA	1	43	16	96.7037	5.58412			experimental		mature miRNA	standard	MIMAT0001133
1319	gga-miR-34c-3p	AAUCACUAACCACACAGCCAGG	1	43	17	181.843	7.87183			experimental		mature miRNA	standard	MIMAT0026541
1320	gga-miR-6563-3p	ACUGGGCACACUGUGACUGGCUAC	1	43	18	92.4907	3.90661			experimental		mature miRNA	standard	MIMAT0025835
1321	gga-miR-6647-5p	CGCUCUGGCCAUGUGACGCAGCU	1	43	19	96.6574	3.19217			experimental		mature miRNA	standard	MIMAT0025744
1322	gga-miR-7454-3p	ACUUUCCAGCUUGCGAAAGCAGACAG	1	43	20	100.5	4.6353			experimental		mature miRNA	standard	MIMAT0029063
1323	a3-PUC2PM-20B		1	43	21	51467.6	900.316			control	control_spike_calibration	LC Internal Use	control
1324	gga-miR-124a-5p	GUUCACAGCGGACCUUGAU	1	43	22	100.472	6.67182			experimental		mature miRNA	standard	MIMAT0026511
1325	gga-miR-1574-3p	ACAGGAGGAUGUCAGGAAGCUU	1	43	23	100.046	3.79223			experimental		mature miRNA	standard	MIMAT0007435
1326	gga-miR-16-5p	UAGCAGCACGUAAAUAUUGGUG	1	43	24	161.657	10.5602			experimental		mature miRNA	standard	MIMAT0001116
1327	gga-miR-1744-3p	ACUUCAACAGGAGCAAGACUGA	1	43	25	94.5185	5.90498			experimental		mature miRNA	standard	MIMAT0007649
1328	gga-miR-194	UGUAACAGCAACUCCAUGUGGA	1	43	26	101.741	6.55583			experimental		mature miRNA	standard	MIMAT0001133
1329	gga-miR-34c-3p	AAUCACUAACCACACAGCCAGG	1	43	27	187.593	22.1545			experimental		mature miRNA	standard	MIMAT0026541
1330	gga-miR-6563-3p	ACUGGGCACACUGUGACUGGCUAC	1	43	28	99.3333	11.3013			experimental		mature miRNA	standard	MIMAT0025835
1331	gga-miR-6647-5p	CGCUCUGGCCAUGUGACGCAGCU	1	43	29	98.9167	3.3548			experimental		mature miRNA	standard	MIMAT0025744
1332	gga-miR-7454-3p	ACUUUCCAGCUUGCGAAAGCAGACAG	1	43	30	99.0278	6.87466			experimental		mature miRNA	standard	MIMAT0029063
1333	a3-PUC2PM-20B		1	43	31	51493.7	891.183			control	control_spike_calibration	LC Internal Use	control
1334	a3-PUC2MM-20B		1	44	1	117.093	6.41776			control	control_spike_calibration	LC Internal Use	control
1335	gga-miR-124b	UUAAGGCACGCAGUGAAUGCCA	1	44	2	78.9259	5.14046			experimental		mature miRNA	standard	MIMAT0001174
1336	gga-miR-1574-5p	CUGUGACUUCUCCUUGUCAGA	1	44	3	80.5463	3.37496			experimental		mature miRNA	standard	MIMAT0007434
1337	gga-miR-1660	UAGGCCUGUGUUUUUGUGCAUA	1	44	4	81.8148	5.19192			experimental		mature miRNA	standard	MIMAT0007541
1338	gga-miR-1744-5p	UGCUCUGUUGAACUCAAAAGCU	1	44	5	86.4444	4.07484			experimental		mature miRNA	standard	MIMAT0007648
1339	gga-miR-196-1-3p	CAAGAACAUCAAACUACCUGAU	1	44	6	81.1111	3.27931			experimental		mature miRNA	standard	MIMAT0031017
1340	gga-miR-34c-5p	AGGCAGUGUAGUUAGCUGAUUGC	1	44	7	86.9815	6.12942			experimental		mature miRNA	standard	MIMAT0001180
1341	gga-miR-6563-5p	GUUGGUCGGUUGUGCUUAGAGA	1	44	8	87.4352	3.48903			experimental		mature miRNA	standard	MIMAT0025834
1342	gga-miR-6648-3p	UCCGGCAUUCUGAACGCUCCU	1	44	9	88.9259	3.89993			experimental		mature miRNA	standard	MIMAT0025747
1343	gga-miR-7454-5p	UUCUGUGAGACAAACUGAAGUGC	1	44	10	92.9815	4.45535			experimental		mature miRNA	standard	MIMAT0029062
1344	a3-PUC2MM-20B		1	44	11	135.657	6.91357			control	control_spike_calibration	LC Internal Use	control
1345	gga-miR-124b	UUAAGGCACGCAGUGAAUGCCA	1	44	12	91.037	5.52974			experimental		mature miRNA	standard	MIMAT0001174
1346	gga-miR-1574-5p	CUGUGACUUCUCCUUGUCAGA	1	44	13	94.1759	5.80014			experimental		mature miRNA	standard	MIMAT0007434
1347	gga-miR-1660	UAGGCCUGUGUUUUUGUGCAUA	1	44	14	92.9907	4.57031			experimental		mature miRNA	standard	MIMAT0007541
1348	gga-miR-1744-5p	UGCUCUGUUGAACUCAAAAGCU	1	44	15	92.2315	4.0247			experimental		mature miRNA	standard	MIMAT0007648
1349	gga-miR-196-1-3p	CAAGAACAUCAAACUACCUGAU	1	44	16	90.0278	5.2212			experimental		mature miRNA	standard	MIMAT0031017
1350	gga-miR-34c-5p	AGGCAGUGUAGUUAGCUGAUUGC	1	44	17	95.5648	4.83421			experimental		mature miRNA	standard	MIMAT0001180
1351	gga-miR-6563-5p	GUUGGUCGGUUGUGCUUAGAGA	1	44	18	92.713	5.56029			experimental		mature miRNA	standard	MIMAT0025834
1352	gga-miR-6648-3p	UCCGGCAUUCUGAACGCUCCU	1	44	19	93.1296	6.88638			experimental		mature miRNA	standard	MIMAT0025747
1353	gga-miR-7454-5p	UUCUGUGAGACAAACUGAAGUGC	1	44	20	101.694	3.7102			experimental		mature miRNA	standard	MIMAT0029062
1354	a3-PUC2MM-20B		1	44	21	153.065	5.70829			control	control_spike_calibration	LC Internal Use	control
1355	gga-miR-124b	UUAAGGCACGCAGUGAAUGCCA	1	44	22	93.713	6.83866			experimental		mature miRNA	standard	MIMAT0001174
1356	gga-miR-1574-5p	CUGUGACUUCUCCUUGUCAGA	1	44	23	99.3889	6.52792			experimental		mature miRNA	standard	MIMAT0007434
1357	gga-miR-1660	UAGGCCUGUGUUUUUGUGCAUA	1	44	24	93.0833	5.20985			experimental		mature miRNA	standard	MIMAT0007541
1358	gga-miR-1744-5p	UGCUCUGUUGAACUCAAAAGCU	1	44	25	96.8426	5.87273			experimental		mature miRNA	standard	MIMAT0007648
1359	gga-miR-196-1-3p	CAAGAACAUCAAACUACCUGAU	1	44	26	95.2778	3.86413			experimental		mature miRNA	standard	MIMAT0031017
1360	gga-miR-34c-5p	AGGCAGUGUAGUUAGCUGAUUGC	1	44	27	98.7315	11.2338			experimental		mature miRNA	standard	MIMAT0001180
1361	gga-miR-6563-5p	GUUGGUCGGUUGUGCUUAGAGA	1	44	28	99.0926	6.60152			experimental		mature miRNA	standard	MIMAT0025834
1362	gga-miR-6648-3p	UCCGGCAUUCUGAACGCUCCU	1	44	29	103.093	6.49736			experimental		mature miRNA	standard	MIMAT0025747
1363	gga-miR-7454-5p	UUCUGUGAGACAAACUGAAGUGC	1	44	30	97.3796	4.80988			experimental		mature miRNA	standard	MIMAT0029062
1364	a3-PUC2MM-20B		1	44	31	155.972	9.57944			control	control_spike_calibration	LC Internal Use	control
1365	a-PUC2PM		1	45	1	12153.1	188.379			control	control_spike_calibration	LC Internal Use	control
1366	gga-miR-124c-3p	UCAAGGUCCGCUGUGAACACGG	1	45	2	82.4444	6.17704			experimental		mature miRNA	standard	MIMAT0025600
1367	gga-miR-1575	CUGGCAGCACGUAGGAGCAGG	1	45	3	88.0093	5.83175			experimental		mature miRNA	standard	MIMAT0007436
1368	gga-miR-1661	UAGCAGAUGUUUAGGAAUGUGCCU	1	45	4	82.7037	6.01285			experimental		mature miRNA	standard	MIMAT0007542
1369	gga-miR-1745	UGCUCUGCUUGGCAAACUGCUC	1	45	5	80.1019	4.63215			experimental		mature miRNA	standard	MIMAT0007650
1370	gga-miR-196-2-3p	CUACAGCACGAAACUGCCUUAA	1	45	6	84.5185	7.52129			experimental		mature miRNA	standard	MIMAT0026504
1371	gga-miR-3523	CCGCGCAGUGCCUCGUCCUCGA	1	45	7	138.741	12.6427			experimental		mature miRNA	standard	MIMAT0016373
1372	gga-miR-6564-3p	UGGACGGAGGAAGCGCGGGCAG	1	45	8	118.685	6.60593			experimental		mature miRNA	standard	MIMAT0025634
1373	gga-miR-6648-5p	AGGAGCGUUCAGAAUGCCGGUG	1	45	9	117.463	9.08262			experimental		mature miRNA	standard	MIMAT0025746
1374	gga-miR-7455-3p	CUUCCCUCCGUCGGCGCGCACAC	1	45	10	90.3426	4.70665			experimental		mature miRNA	standard	MIMAT0029065
1375	a-PUC2PM		1	45	11	14785.2	351.059			control	control_spike_calibration	LC Internal Use	control
1376	gga-miR-124c-3p	UCAAGGUCCGCUGUGAACACGG	1	45	12	91.3056	7.4237			experimental		mature miRNA	standard	MIMAT0025600
1377	gga-miR-1575	CUGGCAGCACGUAGGAGCAGG	1	45	13	108.111	5.49653			experimental		mature miRNA	standard	MIMAT0007436
1378	gga-miR-1661	UAGCAGAUGUUUAGGAAUGUGCCU	1	45	14	96.1204	5.42359			experimental		mature miRNA	standard	MIMAT0007542
1379	gga-miR-1745	UGCUCUGCUUGGCAAACUGCUC	1	45	15	90.8148	4.8744			experimental		mature miRNA	standard	MIMAT0007650
1380	gga-miR-196-2-3p	CUACAGCACGAAACUGCCUUAA	1	45	16	95.2778	5.43583			experimental		mature miRNA	standard	MIMAT0026504
1381	gga-miR-3523	CCGCGCAGUGCCUCGUCCUCGA	1	45	17	148.213	10.042			experimental		mature miRNA	standard	MIMAT0016373
1382	gga-miR-6564-3p	UGGACGGAGGAAGCGCGGGCAG	1	45	18	127.259	8.12331			experimental		mature miRNA	standard	MIMAT0025634
1383	gga-miR-6648-5p	AGGAGCGUUCAGAAUGCCGGUG	1	45	19	101.046	19.5932			experimental		mature miRNA	standard	MIMAT0025746
1384	gga-miR-7455-3p	CUUCCCUCCGUCGGCGCGCACAC	1	45	20	99.3519	6.51715			experimental		mature miRNA	standard	MIMAT0029065
1385	a-PUC2PM		1	45	21	18080.4	756.399			control	control_spike_calibration	LC Internal Use	control
1386	gga-miR-124c-3p	UCAAGGUCCGCUGUGAACACGG	1	45	22	92.7222	6.29914			experimental		mature miRNA	standard	MIMAT0025600
1387	gga-miR-1575	CUGGCAGCACGUAGGAGCAGG	1	45	23	123.185	6.39677			experimental		mature miRNA	standard	MIMAT0007436
1388	gga-miR-1661	UAGCAGAUGUUUAGGAAUGUGCCU	1	45	24	97.6019	4.19154			experimental		mature miRNA	standard	MIMAT0007542
1389	gga-miR-1745	UGCUCUGCUUGGCAAACUGCUC	1	45	25	88.9167	5.70805			experimental		mature miRNA	standard	MIMAT0007650
1390	gga-miR-196-2-3p	CUACAGCACGAAACUGCCUUAA	1	45	26	99.3704	3.85385			experimental		mature miRNA	standard	MIMAT0026504
1391	gga-miR-3523	CCGCGCAGUGCCUCGUCCUCGA	1	45	27	147.194	13.1934			experimental		mature miRNA	standard	MIMAT0016373
1392	gga-miR-6564-3p	UGGACGGAGGAAGCGCGGGCAG	1	45	28	127.907	9.61068			experimental		mature miRNA	standard	MIMAT0025634
1393	gga-miR-6648-5p	AGGAGCGUUCAGAAUGCCGGUG	1	45	29	95.3704	5.59638			experimental		mature miRNA	standard	MIMAT0025746
1394	gga-miR-7455-3p	CUUCCCUCCGUCGGCGCGCACAC	1	45	30	101.241	10.2235			experimental		mature miRNA	standard	MIMAT0029065
1395	a-PUC2PM		1	45	31	17853.2	656.833			control	control_spike_calibration	LC Internal Use	control
1396	a-PUC2MM2d		1	46	1	87.287	6.02185			control	control_spike_calibration	LC Internal Use	control
1397	gga-miR-124c-5p	CAUUCACCGCGUGCCUUAAUU	1	46	2	77.1944	3.39449			experimental		mature miRNA	standard	MIMAT0025599
1398	gga-miR-1576	CUCGGGCGGGCGGAGCGGCAC	1	46	3	559.704	21.234			experimental		mature miRNA	standard	MIMAT0007437
1399	gga-miR-1662	UUGACAUCAUCAUACUUGGGAU	1	46	4	77.213	3.75923			experimental		mature miRNA	standard	MIMAT0007543
1400	gga-miR-1746	CUCAGAGCUGUGGUCCCAUGGU	1	46	5	85.787	4.05811			experimental		mature miRNA	standard	MIMAT0007651
1401	gga-miR-196-5p	UAGGUAGUUUCAUGUUGUUGG	1	46	6	85.5093	5.07421			experimental		mature miRNA	standard	MIMAT0001121
1402	gga-miR-3524a	CAGAAUCGCAGAAUGGCUGAGG	1	46	7	87.2963	3.08527			experimental		mature miRNA	standard	MIMAT0016374
1403	gga-miR-6564-5p	CGCCGUGCUUUCUCCCGCCGU	1	46	8	90.6852	2.74338			experimental		mature miRNA	standard	MIMAT0025633
1404	gga-miR-6649-3p	UGCUGGCAGUGCUGUGGUAGUG	1	46	9	86.7037	4.4159			experimental		mature miRNA	standard	MIMAT0025749
1405	gga-miR-7455-5p	UCGCGCGGCGCGGAGGGAGCGGG	1	46	10	119.278	7.64007			experimental		mature miRNA	standard	MIMAT0029064
1406	a-PUC2MM2d		1	46	11	106.009	6.44386			control	control_spike_calibration	LC Internal Use	control
1407	gga-miR-124c-5p	CAUUCACCGCGUGCCUUAAUU	1	46	12	90.4907	5.905			experimental		mature miRNA	standard	MIMAT0025599
1408	gga-miR-1576	CUCGGGCGGGCGGAGCGGCAC	1	46	13	686.722	24.7163			experimental		mature miRNA	standard	MIMAT0007437
1409	gga-miR-1662	UUGACAUCAUCAUACUUGGGAU	1	46	14	1216.19	2154.43			experimental		mature miRNA	standard	MIMAT0007543
1410	gga-miR-1746	CUCAGAGCUGUGGUCCCAUGGU	1	46	15	93.9074	5.31184			experimental		mature miRNA	standard	MIMAT0007651
1411	gga-miR-196-5p	UAGGUAGUUUCAUGUUGUUGG	1	46	16	88.2407	3.66308			experimental		mature miRNA	standard	MIMAT0001121
1412	gga-miR-3524a	CAGAAUCGCAGAAUGGCUGAGG	1	46	17	90.037	5.84844			experimental		mature miRNA	standard	MIMAT0016374
1413	gga-miR-6564-5p	CGCCGUGCUUUCUCCCGCCGU	1	46	18	94.9259	4.67386			experimental		mature miRNA	standard	MIMAT0025633
1414	gga-miR-6649-3p	UGCUGGCAGUGCUGUGGUAGUG	1	46	19	87.2963	5.4981			experimental		mature miRNA	standard	MIMAT0025749
1415	gga-miR-7455-5p	UCGCGCGGCGCGGAGGGAGCGGG	1	46	20	130.417	7.03679			experimental		mature miRNA	standard	MIMAT0029064
1416	a-PUC2MM2d		1	46	21	117.907	5.66434			control	control_spike_calibration	LC Internal Use	control
1417	gga-miR-124c-5p	CAUUCACCGCGUGCCUUAAUU	1	46	22	86.4537	6.0749			experimental		mature miRNA	standard	MIMAT0025599
1418	gga-miR-1576	CUCGGGCGGGCGGAGCGGCAC	1	46	23	801.259	29.7382			experimental		mature miRNA	standard	MIMAT0007437
1419	gga-miR-1662	UUGACAUCAUCAUACUUGGGAU	1	46	24	94.5463	4.7995			experimental		mature miRNA	standard	MIMAT0007543
1420	gga-miR-1746	CUCAGAGCUGUGGUCCCAUGGU	1	46	25	92.5648	6.70789			experimental		mature miRNA	standard	MIMAT0007651
1421	gga-miR-196-5p	UAGGUAGUUUCAUGUUGUUGG	1	46	26	93.2222	5.91424			experimental		mature miRNA	standard	MIMAT0001121
1422	gga-miR-3524a	CAGAAUCGCAGAAUGGCUGAGG	1	46	27	96.6111	4.95179			experimental		mature miRNA	standard	MIMAT0016374
1423	gga-miR-6564-5p	CGCCGUGCUUUCUCCCGCCGU	1	46	28	97.1852	7.52957			experimental		mature miRNA	standard	MIMAT0025633
1424	gga-miR-6649-3p	UGCUGGCAGUGCUGUGGUAGUG	1	46	29	96.6389	8.79726			experimental		mature miRNA	standard	MIMAT0025749
1425	gga-miR-7455-5p	UCGCGCGGCGCGGAGGGAGCGGG	1	46	30	134.444	8.23184			experimental		mature miRNA	standard	MIMAT0029064
1426	a-PUC2MM2d		1	46	31	114.222	9.15631			control	control_spike_calibration	LC Internal Use	control
1427	Ctr01-3P		1	47	1	2449.32	82.4632			control	control_spike_calibration	LC Internal Use	control
1428	gga-miR-125b-3p	ACAAGUCAGGCUCUUGGGACCU	1	47	2	78.4074	5.21865			experimental		mature miRNA	standard	MIMAT0026493
1429	gga-miR-1577	CUCAGGGGUGGAAGUAGGAGAA	1	47	3	76.9815	5.48572			experimental		mature miRNA	standard	MIMAT0007438
1430	gga-miR-1663-3p	UGGCAUCCAGAACAGCGGUAC	1	47	4	81.9815	4.13325			experimental		mature miRNA	standard	MIMAT0007545
1431	gga-miR-1747-3p	CCUGAAUCCCUUCAAGUGGACA	1	47	5	84.0556	3.16474			experimental		mature miRNA	standard	MIMAT0026781
1432	gga-miR-199-3p	UACAGUAGUCUGCACAUUGG	1	47	6	80.2037	3.95006			experimental		mature miRNA	standard	MIMAT0003721
1433	gga-miR-3524b-3p	CACAGAAUUGUGGGAUGGCUG	1	47	7	85.6574	5.86477			experimental		mature miRNA	standard	MIMAT0025753
1434	gga-miR-6565-3p	UCUGUGCUUGUGUACUCAUAG	1	47	8	91.5185	5.68073			experimental		mature miRNA	standard	MIMAT0025636
1435	gga-miR-6649-5p	UUUAUCACAUCAAUGCCAAGCAG	1	47	9	83.6944	4.89795			experimental		mature miRNA	standard	MIMAT0025748
1436	gga-miR-7456-3p	CAGGGAGAUGUACCUGUAGGAG	1	47	10	89.7685	3.30281			experimental		mature miRNA	standard	MIMAT0029067
1437	Ctr01-3P		1	47	11	3122.97	65.4987			control	control_spike_calibration	LC Internal Use	control
1438	gga-miR-125b-3p	ACAAGUCAGGCUCUUGGGACCU	1	47	12	90.6944	4.81908			experimental		mature miRNA	standard	MIMAT0026493
1439	gga-miR-1577	CUCAGGGGUGGAAGUAGGAGAA	1	47	13	93.7407	5.32911			experimental		mature miRNA	standard	MIMAT0007438
1440	gga-miR-1663-3p	UGGCAUCCAGAACAGCGGUAC	1	47	14	98.5741	5.23326			experimental		mature miRNA	standard	MIMAT0007545
1441	gga-miR-1747-3p	CCUGAAUCCCUUCAAGUGGACA	1	47	15	94.8981	5.70283			experimental		mature miRNA	standard	MIMAT0026781
1442	gga-miR-199-3p	UACAGUAGUCUGCACAUUGG	1	47	16	89.9167	5.75046			experimental		mature miRNA	standard	MIMAT0003721
1443	gga-miR-3524b-3p	CACAGAAUUGUGGGAUGGCUG	1	47	17	98.7963	5.88799			experimental		mature miRNA	standard	MIMAT0025753
1444	gga-miR-6565-3p	UCUGUGCUUGUGUACUCAUAG	1	47	18	91.463	5.02968			experimental		mature miRNA	standard	MIMAT0025636
1445	gga-miR-6649-5p	UUUAUCACAUCAAUGCCAAGCAG	1	47	19	90.4074	4.71434			experimental		mature miRNA	standard	MIMAT0025748
1446	gga-miR-7456-3p	CAGGGAGAUGUACCUGUAGGAG	1	47	20	94.0926	6.18188			experimental		mature miRNA	standard	MIMAT0029067
1447	Ctr01-3P		1	47	21	3632.06	80.8858			control	control_spike_calibration	LC Internal Use	control
1448	gga-miR-125b-3p	ACAAGUCAGGCUCUUGGGACCU	1	47	22	93.0185	8.82539			experimental		mature miRNA	standard	MIMAT0026493
1449	gga-miR-1577	CUCAGGGGUGGAAGUAGGAGAA	1	47	23	102.491	8.87977			experimental		mature miRNA	standard	MIMAT0007438
1450	gga-miR-1663-3p	UGGCAUCCAGAACAGCGGUAC	1	47	24	97.4259	5.83929			experimental		mature miRNA	standard	MIMAT0007545
1451	gga-miR-1747-3p	CCUGAAUCCCUUCAAGUGGACA	1	47	25	90.9444	8.64333			experimental		mature miRNA	standard	MIMAT0026781
1452	gga-miR-199-3p	UACAGUAGUCUGCACAUUGG	1	47	26	96.5926	3.83061			experimental		mature miRNA	standard	MIMAT0003721
1453	gga-miR-3524b-3p	CACAGAAUUGUGGGAUGGCUG	1	47	27	104.954	6.08258			experimental		mature miRNA	standard	MIMAT0025753
1454	gga-miR-6565-3p	UCUGUGCUUGUGUACUCAUAG	1	47	28	87.963	8.35086			experimental		mature miRNA	standard	MIMAT0025636
1455	gga-miR-6649-5p	UUUAUCACAUCAAUGCCAAGCAG	1	47	29	90.6019	6.00458			experimental		mature miRNA	standard	MIMAT0025748
1456	gga-miR-7456-3p	CAGGGAGAUGUACCUGUAGGAG	1	47	30	97.2778	7.85004			experimental		mature miRNA	standard	MIMAT0029067
1457	Ctr01-3P		1	47	31	3519.85	138.772			control	control_spike_calibration	LC Internal Use	control
1458	Ctr01-3M05		1	48	1	79.0926	4.1593			control	control_spike_calibration	LC Internal Use	control
1459	gga-miR-125b-5p	UCCCUGAGACCCUAACUUGUGA	1	48	2	87.6389	5.64273			experimental		mature miRNA	standard	MIMAT0001105
1460	gga-miR-1578	UGUGCCGUUCUGACACAGCUCU	1	48	3	76.9537	4.80923			experimental		mature miRNA	standard	MIMAT0007439
1461	gga-miR-1663-5p	UACCACUGUCCUGGGUGCCU	1	48	4	82.5926	2.22575			experimental		mature miRNA	standard	MIMAT0007544
1462	gga-miR-1747-5p	UGCACUUGAAUGGAGUUCUGGG	1	48	5	86.25	4.31283			experimental		mature miRNA	standard	MIMAT0007652
1463	gga-miR-199-5p	CCCAGUGUUCAGACUACCUGUUC	1	48	6	85.9167	8.17464			experimental		mature miRNA	standard	MIMAT0001152
1464	gga-miR-3525	CAGCCAUUCUGCGAUUCUGUGA	1	48	7	87.2315	5.03373			experimental		mature miRNA	standard	MIMAT0016382
1465	gga-miR-6565-5p	AUGAGAUAGCAAAGCACACUUC	1	48	8	91.4815	4.23047			experimental		mature miRNA	standard	MIMAT0025635
1466	gga-miR-6650-5p	AGCCAGCAGAAGAGCAACUGGGCA	1	48	9	90.9444	4.53611			experimental		mature miRNA	standard	MIMAT0025750
1467	gga-miR-7456-5p	CCUGCAGCUGCAUUUUCCCUAUG	1	48	10	91.9074	6.24505			experimental		mature miRNA	standard	MIMAT0029066
1468	Ctr01-3M05		1	48	11	88.0093	4.29844			control	control_spike_calibration	LC Internal Use	control
1469	gga-miR-125b-5p	UCCCUGAGACCCUAACUUGUGA	1	48	12	101.657	7.95802			experimental		mature miRNA	standard	MIMAT0001105
1470	gga-miR-1578	UGUGCCGUUCUGACACAGCUCU	1	48	13	91.1019	5.18794			experimental		mature miRNA	standard	MIMAT0007439
1471	gga-miR-1663-5p	UACCACUGUCCUGGGUGCCU	1	48	14	93.6389	4.09344			experimental		mature miRNA	standard	MIMAT0007544
1472	gga-miR-1747-5p	UGCACUUGAAUGGAGUUCUGGG	1	48	15	97.2222	4.36711			experimental		mature miRNA	standard	MIMAT0007652
1473	gga-miR-199-5p	CCCAGUGUUCAGACUACCUGUUC	1	48	16	92.6574	7.15537			experimental		mature miRNA	standard	MIMAT0001152
1474	gga-miR-3525	CAGCCAUUCUGCGAUUCUGUGA	1	48	17	95	4.45958			experimental		mature miRNA	standard	MIMAT0016382
1475	gga-miR-6565-5p	AUGAGAUAGCAAAGCACACUUC	1	48	18	97.3796	4.85243			experimental		mature miRNA	standard	MIMAT0025635
1476	gga-miR-6650-5p	AGCCAGCAGAAGAGCAACUGGGCA	1	48	19	98.5556	6.84588			experimental		mature miRNA	standard	MIMAT0025750
1477	gga-miR-7456-5p	CCUGCAGCUGCAUUUUCCCUAUG	1	48	20	95.3981	4.50947			experimental		mature miRNA	standard	MIMAT0029066
1478	Ctr01-3M05		1	48	21	94.9722	5.74287			control	control_spike_calibration	LC Internal Use	control
1479	gga-miR-125b-5p	UCCCUGAGACCCUAACUUGUGA	1	48	22	113.269	7.45028			experimental		mature miRNA	standard	MIMAT0001105
1480	gga-miR-1578	UGUGCCGUUCUGACACAGCUCU	1	48	23	100.37	5.1765			experimental		mature miRNA	standard	MIMAT0007439
1481	gga-miR-1663-5p	UACCACUGUCCUGGGUGCCU	1	48	24	98.4444	4.49784			experimental		mature miRNA	standard	MIMAT0007544
1482	gga-miR-1747-5p	UGCACUUGAAUGGAGUUCUGGG	1	48	25	98.4074	9.29681			experimental		mature miRNA	standard	MIMAT0007652
1483	gga-miR-199-5p	CCCAGUGUUCAGACUACCUGUUC	1	48	26	97.1481	3.99723			experimental		mature miRNA	standard	MIMAT0001152
1484	gga-miR-3525	CAGCCAUUCUGCGAUUCUGUGA	1	48	27	101.685	4.60323			experimental		mature miRNA	standard	MIMAT0016382
1485	gga-miR-6565-5p	AUGAGAUAGCAAAGCACACUUC	1	48	28	98.9722	4.09344			experimental		mature miRNA	standard	MIMAT0025635
1486	gga-miR-6650-5p	AGCCAGCAGAAGAGCAACUGGGCA	1	48	29	101.796	8.73039			experimental		mature miRNA	standard	MIMAT0025750
1487	gga-miR-7456-5p	CCUGCAGCUGCAUUUUCCCUAUG	1	48	30	98.7222	4.90248			experimental		mature miRNA	standard	MIMAT0029066
1488	Ctr01-3M05		1	48	31	93.5	4.36318			control	control_spike_calibration	LC Internal Use	control
1489	Ctr01-3M10		1	49	1	80.0833	5.13577			control	control_spike_calibration	LC Internal Use	control
1490	gga-miR-126-3p	UCGUACCGUGAGUAAUAAUGCGC	1	49	2	79.3611	3.42737			experimental		mature miRNA	standard	MIMAT0001169
1491	gga-miR-1579	CGUGGCGGGAAGGGAUGGGCG	1	49	3	115.889	5.04435			experimental		mature miRNA	standard	MIMAT0007440
1492	gga-miR-1664-3p	UCUGUGACCUCAUUUACCUCC	1	49	4	84.3796	5.87839			experimental		mature miRNA	standard	MIMAT0007547
1493	gga-miR-1748	ACUGAGGUCUGGGUGCAGCUGA	1	49	5	87.1667	4.48778			experimental		mature miRNA	standard	MIMAT0007653
1494	gga-miR-199b	CAGUAGUCUGCACAUUUGGU	1	49	6	121.065	5.89356			experimental		mature miRNA	standard	MIMAT0007583
1495	gga-miR-3526	UUGAAGAUGAAGUUGGUGU	1	49	7	87.1204	5.85609			experimental		mature miRNA	standard	MIMAT0016375
1496	gga-miR-6566-3p	CAGCAGGCCAUGGGGUCGCAG	1	49	8	93.6852	5.53603			experimental		mature miRNA	standard	MIMAT0025638
1497	gga-miR-6651-5p	ACCAGGUUGCCUAAGGAGGGG	1	49	9	900.037	2295.03			experimental		mature miRNA	standard	MIMAT0025751
1498	gga-miR-7457-3p	ACUUGGAGGCCUGUGGCUAG	1	49	10	90.1667	7.61271			experimental		mature miRNA	standard	MIMAT0029069
1499	Ctr01-3M10		1	49	11	94.3056	3.29389			control	control_spike_calibration	LC Internal Use	control
1500	gga-miR-126-3p	UCGUACCGUGAGUAAUAAUGCGC	1	49	12	93.8148	6.86335			experimental		mature miRNA	standard	MIMAT0001169
1501	gga-miR-1579	CGUGGCGGGAAGGGAUGGGCG	1	49	13	132.833	9.14627			experimental		mature miRNA	standard	MIMAT0007440
1502	gga-miR-1664-3p	UCUGUGACCUCAUUUACCUCC	1	49	14	97.25	4.8954			experimental		mature miRNA	standard	MIMAT0007547
1503	gga-miR-1748	ACUGAGGUCUGGGUGCAGCUGA	1	49	15	100.546	4.87485			experimental		mature miRNA	standard	MIMAT0007653
1504	gga-miR-199b	CAGUAGUCUGCACAUUUGGU	1	49	16	89.8704	5.79251			experimental		mature miRNA	standard	MIMAT0007583
1505	gga-miR-3526	UUGAAGAUGAAGUUGGUGU	1	49	17	95.3889	4.58937			experimental		mature miRNA	standard	MIMAT0016375
1506	gga-miR-6566-3p	CAGCAGGCCAUGGGGUCGCAG	1	49	18	99.8333	5.60957			experimental		mature miRNA	standard	MIMAT0025638
1507	gga-miR-6651-5p	ACCAGGUUGCCUAAGGAGGGG	1	49	19	112.111	19.8336			experimental		mature miRNA	standard	MIMAT0025751
1508	gga-miR-7457-3p	ACUUGGAGGCCUGUGGCUAG	1	49	20	96.8981	5.22027			experimental		mature miRNA	standard	MIMAT0029069
1509	Ctr01-3M10		1	49	21	101.796	7.47677			control	control_spike_calibration	LC Internal Use	control
1510	gga-miR-126-3p	UCGUACCGUGAGUAAUAAUGCGC	1	49	22	96.7407	4.21251			experimental		mature miRNA	standard	MIMAT0001169
1511	gga-miR-1579	CGUGGCGGGAAGGGAUGGGCG	1	49	23	155.898	8.20524			experimental		mature miRNA	standard	MIMAT0007440
1512	gga-miR-1664-3p	UCUGUGACCUCAUUUACCUCC	1	49	24	102.991	5.39556			experimental		mature miRNA	standard	MIMAT0007547
1513	gga-miR-1748	ACUGAGGUCUGGGUGCAGCUGA	1	49	25	96.3796	7.20036			experimental		mature miRNA	standard	MIMAT0007653
1514	gga-miR-199b	CAGUAGUCUGCACAUUUGGU	1	49	26	96.9537	4.83443			experimental		mature miRNA	standard	MIMAT0007583
1515	gga-miR-3526	UUGAAGAUGAAGUUGGUGU	1	49	27	101.241	3.95978			experimental		mature miRNA	standard	MIMAT0016375
1516	gga-miR-6566-3p	CAGCAGGCCAUGGGGUCGCAG	1	49	28	97.1389	9.17683			experimental		mature miRNA	standard	MIMAT0025638
1517	gga-miR-6651-5p	ACCAGGUUGCCUAAGGAGGGG	1	49	29	103.963	8.5061			experimental		mature miRNA	standard	MIMAT0025751
1518	gga-miR-7457-3p	ACUUGGAGGCCUGUGGCUAG	1	49	30	98.9907	4.57236			experimental		mature miRNA	standard	MIMAT0029069
1519	Ctr01-3M10		1	49	31	99.713	4.81441			control	control_spike_calibration	LC Internal Use	control
1520	Ctr02-3P		1	50	1	87.1481	5.64			control	control_spike_calibration	LC Internal Use	control
1521	gga-miR-126-5p	CAUUAUUACUUUUGGUACGCG	1	50	2	80.4259	4.94494			experimental		mature miRNA	standard	MIMAT0003723
1522	gga-miR-1580	CGGCUUCUCGGUACCUGCGUU	1	50	3	77.8241	4.16669			experimental		mature miRNA	standard	MIMAT0007441
1523	gga-miR-1664-5p	CCAGACAGGGAGAGAACAGG	1	50	4	92.4537	5.74763			experimental		mature miRNA	standard	MIMAT0007546
1524	gga-miR-1749-3p	UUGGCUCUGUUCCCUAUUUCC	1	50	5	88.4259	4.87834			experimental		mature miRNA	standard	MIMAT0007655
1525	gga-miR-19a-3p	UGUGCAAAUCUAUGCAAAACUGA	1	50	6	88.3611	6.8036			experimental		mature miRNA	standard	MIMAT0001112
1526	gga-miR-3528	CAUGCCCCAGUCGUGUUGCAGA	1	50	7	111.889	6.30581			experimental		mature miRNA	standard	MIMAT0016377
1527	gga-miR-6566-5p	GAGGCCCGAUGUGUCAUUCCU	1	50	8	87.6111	3.97852			experimental		mature miRNA	standard	MIMAT0025637
1528	gga-miR-6652-5p	UGGGUGUAUGUGGGACAGCUC	1	50	9	94.213	3.97904			experimental		mature miRNA	standard	MIMAT0025752
1529	gga-miR-7457-5p	GGCAUUCAUAGGGCUGUGAUCGG	1	50	10	89.0185	3.05091			experimental		mature miRNA	standard	MIMAT0029068
1530	Ctr02-3P		1	50	11	104.296	13.2934			control	control_spike_calibration	LC Internal Use	control
1531	gga-miR-126-5p	CAUUAUUACUUUUGGUACGCG	1	50	12	93.3981	6.5865			experimental		mature miRNA	standard	MIMAT0003723
1532	gga-miR-1580	CGGCUUCUCGGUACCUGCGUU	1	50	13	90.7037	7.30927			experimental		mature miRNA	standard	MIMAT0007441
1533	gga-miR-1664-5p	CCAGACAGGGAGAGAACAGG	1	50	14	110.12	4.91748			experimental		mature miRNA	standard	MIMAT0007546
1534	gga-miR-1749-3p	UUGGCUCUGUUCCCUAUUUCC	1	50	15	96.5833	3.81616			experimental		mature miRNA	standard	MIMAT0007655
1535	gga-miR-19a-3p	UGUGCAAAUCUAUGCAAAACUGA	1	50	16	99	6.2592			experimental		mature miRNA	standard	MIMAT0001112
1536	gga-miR-3528	CAUGCCCCAGUCGUGUUGCAGA	1	50	17	124.241	6.79729			experimental		mature miRNA	standard	MIMAT0016377
1537	gga-miR-6566-5p	GAGGCCCGAUGUGUCAUUCCU	1	50	18	93.4815	6.9194			experimental		mature miRNA	standard	MIMAT0025637
1538	gga-miR-6652-5p	UGGGUGUAUGUGGGACAGCUC	1	50	19	95.3889	3.85201			experimental		mature miRNA	standard	MIMAT0025752
1539	gga-miR-7457-5p	GGCAUUCAUAGGGCUGUGAUCGG	1	50	20	98.287	5.09361			experimental		mature miRNA	standard	MIMAT0029068
1540	Ctr02-3P		1	50	21	119.157	3.57865			control	control_spike_calibration	LC Internal Use	control
1541	gga-miR-126-5p	CAUUAUUACUUUUGGUACGCG	1	50	22	93.7315	6.05521			experimental		mature miRNA	standard	MIMAT0003723
1542	gga-miR-1580	CGGCUUCUCGGUACCUGCGUU	1	50	23	98.037	4.62202			experimental		mature miRNA	standard	MIMAT0007441
1543	gga-miR-1664-5p	CCAGACAGGGAGAGAACAGG	1	50	24	112.231	7.58085			experimental		mature miRNA	standard	MIMAT0007546
1544	gga-miR-1749-3p	UUGGCUCUGUUCCCUAUUUCC	1	50	25	93.5926	5.79564			experimental		mature miRNA	standard	MIMAT0007655
1545	gga-miR-19a-3p	UGUGCAAAUCUAUGCAAAACUGA	1	50	26	104.426	6.54846			experimental		mature miRNA	standard	MIMAT0001112
1546	gga-miR-3528	CAUGCCCCAGUCGUGUUGCAGA	1	50	27	124.12	5.48697			experimental		mature miRNA	standard	MIMAT0016377
1547	gga-miR-6566-5p	GAGGCCCGAUGUGUCAUUCCU	1	50	28	88.6944	4.74875			experimental		mature miRNA	standard	MIMAT0025637
1548	gga-miR-6652-5p	UGGGUGUAUGUGGGACAGCUC	1	50	29	97.6389	4.00107			experimental		mature miRNA	standard	MIMAT0025752
1549	gga-miR-7457-5p	GGCAUUCAUAGGGCUGUGAUCGG	1	50	30	102.194	4.75858			experimental		mature miRNA	standard	MIMAT0029068
1550	Ctr02-3P		1	50	31	116.389	4.0714			control	control_spike_calibration	LC Internal Use	control
1551	Ctr02-3M05		1	51	1	74.9907	5.53915			control	control_spike_calibration	LC Internal Use	control
1552	gga-miR-128-1-5p	CGGGGCCGUAACACUGUCUGAGA	1	51	2	84.3611	3.70768			experimental		mature miRNA	standard	MIMAT0031096
1553	gga-miR-1581	CGAGCCGAAGGGGUGGGCGCUGC	1	51	3	88.3426	5.76026			experimental		mature miRNA	standard	MIMAT0007442
1554	gga-miR-1665	UAAGGCCCAGGAGCGCUGCAGC	1	51	4	86.0463	4.75057			experimental		mature miRNA	standard	MIMAT0007548
1555	gga-miR-1749-5p	AGAUAAGGAACUGAACUGGCU	1	51	5	89.3889	6.74063			experimental		mature miRNA	standard	MIMAT0007654
1556	gga-miR-19a-5p	AGUUUUGCAUAGUUGCACUAC	1	51	6	86.6296	5.41302			experimental		mature miRNA	standard	MIMAT0026498
1557	gga-miR-3529	AGGCAGACUGUGACUUGUUGU	1	51	7	83.5185	4.88462			experimental		mature miRNA	standard	MIMAT0016378
1558	gga-miR-6567-3p	GGCAGCGCGGAGCGGAGCUUU	1	51	8	103.352	6.44359			experimental		mature miRNA	standard	MIMAT0025640
1559	gga-miR-6653-3p	CGCGGGAUGCAGAGCAGGCGC	1	51	9	108.769	4.96644			experimental		mature miRNA	standard	MIMAT0025754
1560	gga-miR-7458-3p	CACUGGGAUCAUCUCAGCAGAG	1	51	10	89.9815	3.39593			experimental		mature miRNA	standard	MIMAT0029071
1561	Ctr02-3M05		1	51	11	93.3056	3.54796			control	control_spike_calibration	LC Internal Use	control
1562	gga-miR-128-1-5p	CGGGGCCGUAACACUGUCUGAGA	1	51	12	97.3796	4.26618			experimental		mature miRNA	standard	MIMAT0031096
1563	gga-miR-1581	CGAGCCGAAGGGGUGGGCGCUGC	1	51	13	98.6667	3.90303			experimental		mature miRNA	standard	MIMAT0007442
1564	gga-miR-1665	UAAGGCCCAGGAGCGCUGCAGC	1	51	14	93.8333	4.44383			experimental		mature miRNA	standard	MIMAT0007548
1565	gga-miR-1749-5p	AGAUAAGGAACUGAACUGGCU	1	51	15	96.5741	7.03158			experimental		mature miRNA	standard	MIMAT0007654
1566	gga-miR-19a-5p	AGUUUUGCAUAGUUGCACUAC	1	51	16	88.287	5.76657			experimental		mature miRNA	standard	MIMAT0026498
[truncated: 2,402 more rows]

## Sheet: Bkg Sub
		A-D-(101m)-cy3
[truncated: 3,969 more rows]

## Sheet: Flat
		A-D-(101m)-cy3
[truncated: 3,969 more rows]
