# Supplementary material for: Comparison of the MicroRNA Expression Profiles of Male and Female Avian Primordial Germ Cell Lines
Source: Stem Cells Int. 2018 Jul 10;2018:1780679. doi: 10.1155/2018/1780679 (PMC6079386; doi:10.1155/2018/1780679)
Supplement: Supplementary 2 — Tables 2, 3, 4, and 5: results of LC microarray analysis. [file 1780679.f2.zip › 1780679.f3.xls]

## Sheet: File Info
Data Report
Data Information
Layout File	MRA-1005_miRChicken_21.xls
Original Image File	03_CH21_170407-171012-Gocza-C-395.tif
Processed Image A File	03_CH21_170407-171012-Gocza-C-395Cy3.tif
Processed Image B File
Assay Information
Date of Assay	2017-10-12
Chip ID	03_CH21_170407
Sample source	Szent Istvan University
Sample A
Sample Name	C-(5ZPf)
Sample Receiving Date	2017-09-29
Labeling Dye	cy3
Sample B
Sample Name
Sample Receiving Date
Labeling Dye
Data Collection Condition
Scanner	Axon GenePix 4000B Microarray Scanner
Pixel Size	10 µm
Sample A Gain	395
Sample B Gain
Data Analysis Information
Sample A background level	104.265
Sample A background standard deviation	3.75857
Sample B background level
Sample B background standard deviation
Normalization Method	No Normalization
Customer Information
Organization Name	Szent Istvan University
Order Information
Order Receiving Date	2017-09-29
Sales Order No.	6914-S170236
Support Information
Technical Contact	Customer Support
Telephone	713-664-7087
Email	support@lcsciences.com

## Sheet: Summary
		A-C-(5ZPf)-cy3 Signal						Differential
Index	Reporter Name	Mean	StDev	p-value	Mean	StDev	p-value	Log2 Ratio (B/A)	p-value	Group	Reporter Control Type	Target Sequence (5' to 3')	Accession No.	Note	Reporter Source	Chicken
1	gga-let-7a-2-3p	4.94083	9.33196	0.596468						experimental		CUGUACAACCUCCUAGCUUUCC	MIMAT0031037	mature miRNA|Qualified Repeats:A=3/3	standard	gga-let-7a-2-3p
2	gga-let-7a-3p	2.087	9.23435	0.875781						experimental		CUAUACAAUCUACUGUCUUUCC	MIMAT0026491,MIMAT0026543	mature miRNA|Qualified Repeats:A=3/3	standard	gga-let-7a-3p, gga-let-7k-3p
3	gga-let-7a-5p	1.24542	9.38869	0.94107						experimental		UGAGGUAGUAGGUUGUAUAGUU	MIMAT0001101,MIMAT0001181	mature miRNA|Qualified Repeats:A=3/3	standard	gga-let-7a-5p, gga-let-7j-5p
4	gga-let-7b	4.88662	9.16484	0.593877						experimental		UGAGGUAGUAGGUUGUGUGGUU	MIMAT0001102	mature miRNA|Qualified Repeats:A=3/3	standard	gga-let-7b
5	gga-let-7c-3p	3.33321	10.5335	0.779012						experimental		CUGUACAACCUUCUAGCUUUCC	MIMAT0026492	mature miRNA|Qualified Repeats:A=3/3	standard	gga-let-7c-3p
6	gga-let-7c-5p	1.14284	10.1281	0.910153						experimental		UGAGGUAGUAGGUUGUAUGGUU	MIMAT0001104	mature miRNA|Qualified Repeats:A=3/3	standard	gga-let-7c-5p
7	gga-let-7d	0.881223	9.54578	1						experimental		AGAGGUAGUGGGUUGCAUAGU	MIMAT0001161	mature miRNA|Qualified Repeats:A=3/3	standard	gga-let-7d
8	gga-let-7f-3p	1.32392	8.16812	0.903989						experimental		CUAUACAAUCUAUUGCCUUCCC	MIMAT0026528	mature miRNA|Qualified Repeats:A=3/3	standard	gga-let-7f-3p
9	gga-let-7f-5p	2.83966	10.1764	0.82676						experimental		UGAGGUAGUAGAUUGUAUAGUU	MIMAT0001162	mature miRNA|Qualified Repeats:A=3/3	standard	gga-let-7f-5p
10	gga-let-7g-3p	1.2613	9.48283	0.938677						experimental		CUGUACAGGCCACUGCCUUGCC	MIMAT0026527	mature miRNA|Qualified Repeats:A=3/3	standard	gga-let-7g-3p
11	gga-let-7g-5p	1.0448	8.67231	0.984627						experimental		UGAGGUAGUAGUUUGUACAGU	MIMAT0001160	mature miRNA|Qualified Repeats:A=3/3	standard	gga-let-7g-5p
12	gga-let-7i	2.5625	9.69536	0.82753						experimental		UGAGGUAGUAGUUUGUGCUGU	MIMAT0001098	mature miRNA|Qualified Repeats:A=3/3	standard	gga-let-7i
13	gga-let-7j-3p	5.5246	10.0103	0.581						experimental		CUAUACAGUCUAUUGCCUUCCU	MIMAT0026542	mature miRNA|Qualified Repeats:A=3/3	standard	gga-let-7j-3p
14	gga-let-7k-5p	0.724019	8.59133	0.999636						experimental		UGAGGUAGUAGAUUGAAUAGUU	MIMAT0001182	mature miRNA|Qualified Repeats:A=3/3	standard	gga-let-7k-5p
15	gga-miR-1a-1-5p	0.559268	9.00719	1						experimental		ACAUACUUCUUUAUAUGCCCAUA	MIMAT0031071	mature miRNA|Qualified Repeats:A=3/3	standard	gga-miR-1a-1-5p
16	gga-miR-1a-2-5p	0.01	9.77729	1						experimental		ACAUACUUCUUUAUGUACCCAUA	MIMAT0026510	mature miRNA|Qualified Repeats:A=3/3	standard	gga-miR-1a-2-5p
17	gga-miR-1a-3p	0.01	9.41707	1						experimental		UGGAAUGUAAAGAAGUAUGUA	MIMAT0001127	mature miRNA|Qualified Repeats:A=3/3	standard	gga-miR-1a-3p
18	gga-miR-1b-3p	0.01	8.64101	1						experimental		UGGAAUGUUAAGAAGUAUGUA	MIMAT0001175	mature miRNA|Qualified Repeats:A=3/3	standard	gga-miR-1b-3p
19	gga-miR-1b-5p	0.790546	9.69642	0.998056						experimental		ACAUACUUCUUCAUAUGCCCAUA	MIMAT0026536	mature miRNA|Qualified Repeats:A=3/3	standard	gga-miR-1b-5p
20	gga-miR-1c	0.01	8.52664	1						experimental		UGGAAUGGAAAGCAGUAUGUAU	MIMAT0007503	mature miRNA|Qualified Repeats:A=3/3	standard	gga-miR-1c
21	gga-miR-7	2.96168	10.2995	0.774034						experimental		UGGAAGACUAGUGAUUUUGUUG	MIMAT0001157	mature miRNA|Qualified Repeats:A=3/3	standard	gga-miR-7
22	gga-miR-7b	1.89685	8.65023	0.826419						experimental		UGGAAGACUAGUGAUUUUUGUU	MIMAT0001192	mature miRNA|Qualified Repeats:A=3/3	standard	gga-miR-7b
23	gga-miR-9-3p	2.21969	9.56071	0.946487						experimental		UAAAGCUAGAGAACCGAAUGU	MIMAT0003350	mature miRNA|Qualified Repeats:A=3/3	standard	gga-miR-9-3p
24	gga-miR-9-5p	0.265204	9.16643	1						experimental		UCUUUGGUUAUCUAGCUGUAUGA	MIMAT0001195	mature miRNA|Qualified Repeats:A=3/3	standard	gga-miR-9-5p
25	gga-miR-10a-3p	0.01	8.80573	1						experimental		AAAUUCGUAUCUAGGGGAAUA	MIMAT0007732	mature miRNA|Qualified Repeats:A=3/3	standard	gga-miR-10a-3p
26	gga-miR-10a-5p	1.86165	8.86903	0.912594						experimental		UACCCUGUAGAUCCGAAUUUGU	MIMAT0007731	mature miRNA|Qualified Repeats:A=3/3	standard	gga-miR-10a-5p
27	gga-miR-10b-3p	0.41211	10.0842	0.992504						experimental		AGAUUCGAUUCUAGGGGAAUA	MIMAT0026521	mature miRNA|Qualified Repeats:A=3/3	standard	gga-miR-10b-3p
28	gga-miR-10b-5p	1.22999	9.79096	1						experimental		UACCCUGUAGAACCGAAUUUGU	MIMAT0001148	mature miRNA|Qualified Repeats:A=3/3	standard	gga-miR-10b-5p
29	gga-miR-15a	0.637058	9.50827	1						experimental		UAGCAGCACAUAAUGGUUUGU	MIMAT0001117	mature miRNA|Qualified Repeats:A=3/3	standard	gga-miR-15a
30	gga-miR-15b-3p	0.01	9.56527	1						experimental		GAAUCAUUAUUUGCUGCUUUA	MIMAT0026524	mature miRNA|Qualified Repeats:A=3/3	standard	gga-miR-15b-3p
31	gga-miR-15b-5p	6.46423	10.8916	0.552817						experimental		UAGCAGCACAUCAUGGUUUGCA	MIMAT0001154	mature miRNA|Qualified Repeats:A=3/3	standard	gga-miR-15b-5p
32	gga-miR-15c-3p	0.01	8.87732	1						experimental		CAGACCAUUCUGGGCUGCCUCA	MIMAT0007738	mature miRNA|Qualified Repeats:A=3/3	standard	gga-miR-15c-3p
33	gga-miR-15c-5p	8.82487	8.70907	0.310888						experimental		UAGCAGCACAUCAUGGUUUGUA	MIMAT0007737	mature miRNA|Qualified Repeats:A=3/3	standard	gga-miR-15c-5p
34	gga-miR-16-1-3p	1.00626	10.7178	1						experimental		CCAGUAUUAACUGUGCUGCUGAA	MIMAT0026500	mature miRNA|Qualified Repeats:A=3/3	standard	gga-miR-16-1-3p
35	gga-miR-16-2-3p	0.0376321	8.15363	1						experimental		CCAAUAUUAUUGUGCUGCUUAA	MIMAT0031058	mature miRNA|Qualified Repeats:A=3/3	standard	gga-miR-16-2-3p
36	gga-miR-16-5p	12.2414	9.23647	0.185031						experimental		UAGCAGCACGUAAAUAUUGGUG	MIMAT0001116	mature miRNA|Qualified Repeats:A=3/3	standard	gga-miR-16-5p
37	gga-miR-16c-3p	0.01	9.50029	1						experimental		CCAGUAUUGCAUUGCUGCUUUA	MIMAT0026786	mature miRNA|Qualified Repeats:A=3/3	standard	gga-miR-16c-3p
38	gga-miR-16c-5p	8.51924	11.1451	0.444604						experimental		UAGCAGCACGUAAAUACUGGAG	MIMAT0007739	mature miRNA|Qualified Repeats:A=3/3	standard	gga-miR-16c-5p
39	gga-miR-17-3p	0.0955021	10.0553	1						experimental		ACUGCAGUGAAGGCACUUGU	MIMAT0001115	mature miRNA|Qualified Repeats:A=3/3	standard	gga-miR-17-3p
40	gga-miR-17-5p	35.5458	9.72012	0.000255024						experimental		CAAAGUGCUUACAGUGCAGGUAGU	MIMAT0001114	mature miRNA|Qualified Repeats:A=3/3	standard	gga-miR-17-5p
41	gga-miR-18a-3p	24.5062	13.2278	0.063919						experimental		ACUGCCCUAAGUGCUCCUUCUG	MIMAT0026499	mature miRNA|Qualified Repeats:A=3/3	standard	gga-miR-18a-3p
42	gga-miR-18a-5p	2.94938	8.28134	0.721713						experimental		UAAGGUGCAUCUAGUGCAGAUA	MIMAT0001113	mature miRNA|Qualified Repeats:A=3/3	standard	gga-miR-18a-5p
43	gga-miR-18b-3p	26.0547	10.7637	0.0154882						experimental		UACUGCCCUAAAUGCUCCUUCUGGC	MIMAT0026516	mature miRNA|Qualified Repeats:A=3/3	standard	gga-miR-18b-3p
44	gga-miR-18b-5p	1.31313	9.52008	0.895765						experimental		UAAGGUGCAUCUAGUGCAGUUA	MIMAT0001141	mature miRNA|Qualified Repeats:A=3/3	standard	gga-miR-18b-5p
45	gga-miR-19a-3p	1.72415	8.71188	0.843108						experimental		UGUGCAAAUCUAUGCAAAACUGA	MIMAT0001112	mature miRNA|Qualified Repeats:A=3/3	standard	gga-miR-19a-3p
46	gga-miR-19a-5p	2.27834	7.71707	0.811145						experimental		AGUUUUGCAUAGUUGCACUAC	MIMAT0026498	mature miRNA|Qualified Repeats:A=3/3	standard	gga-miR-19a-5p
47	gga-miR-19b-3p	12.5417	9.11742	0.168927						experimental		UGUGCAAAUCCAUGCAAAACUGA	MIMAT0001110	mature miRNA|Qualified Repeats:A=3/3	standard	gga-miR-19b-3p
48	gga-miR-19b-5p	0.01	8.74394	1						experimental		AGUUUUGCAGGUUUGCAUCCAGC	MIMAT0026496	mature miRNA|Qualified Repeats:A=3/3	standard	gga-miR-19b-5p
49	gga-miR-20a-3p	1.43287	8.29555	0.928417						experimental		AAUCUACUGCAUUAUAAGCACUUAAAGU	MIMAT0026497	mature miRNA|Qualified Repeats:A=3/3	standard	gga-miR-20a-3p
50	gga-miR-20a-5p	39.4316	10.9361	0.000311123						experimental		UAAAGUGCUUAUAGUGCAGGUAG	MIMAT0001111	mature miRNA|Qualified Repeats:A=3/3	standard	gga-miR-20a-5p
51	gga-miR-20b-3p	0.01	9.61352	1						experimental		ACUGUAAUGUGGGCACUUACAG	MIMAT0026551	mature miRNA|Qualified Repeats:A=3/3	standard	gga-miR-20b-3p
52	gga-miR-20b-5p	14.7279	10.6103	0.165086						experimental		CAAAGUGCUCAUAGUGCAGGUAG	MIMAT0001411	mature miRNA|Qualified Repeats:A=3/3	standard	gga-miR-20b-5p
53	gga-miR-21-3p	0.01	8.87006	1						experimental		CAACAACAGUCGGUAGGCUGUC	MIMAT0026643	mature miRNA|Qualified Repeats:A=3/3	standard	gga-miR-21-3p
54	gga-miR-21-5p	6.29177	8.75721	0.472441						experimental		UAGCUUAUCAGACUGAUGUUGA	MIMAT0003774	mature miRNA|Qualified Repeats:A=3/3	standard	gga-miR-21-5p
55	gga-miR-22-3p	1.5483	8.28342	0.851717						experimental		AAGCUGCCAGUUGAAGAACUGU	MIMAT0007288	mature miRNA|Qualified Repeats:A=3/3	standard	gga-miR-22-3p
56	gga-miR-22-5p	1.32573	8.71963	0.879148						experimental		AGUUCUUCAGUGGCAAGCUUUA	MIMAT0007287	mature miRNA|Qualified Repeats:A=3/3	standard	gga-miR-22-5p
57	gga-miR-23b-3p	7.43076	9.00631	0.409307						experimental		AUCACAUUGCCAGGGAUUACC	MIMAT0001186	mature miRNA|Qualified Repeats:A=3/3	standard	gga-miR-23b-3p
58	gga-miR-23b-5p	1.41855	8.83647	0.872452						experimental		GGGUUCCUGGCAUGAUGAUUU	MIMAT0026546	mature miRNA|Qualified Repeats:A=3/3	standard	gga-miR-23b-5p
59	gga-miR-24-3p	7.31598	9.1538	0.424128						experimental		UGGCUCAGUUCAGCAGGAACAG	MIMAT0001188	mature miRNA|Qualified Repeats:A=3/3	standard	gga-miR-24-3p
60	gga-miR-24-5p	0.432543	8.86092	1						experimental		GUGCCUACUGAGCUGAUAUCAGU	MIMAT0026548	mature miRNA|Qualified Repeats:A=3/3	standard	gga-miR-24-5p
61	gga-miR-26a-3p	0.694572	8.48306	0.98723						experimental		CCUAUUCUUGGUUACUUGCACUG	MIMAT0026501	mature miRNA|Qualified Repeats:A=3/3	standard	gga-miR-26a-3p
62	gga-miR-26a-5p	22.5788	8.87991	0.0109956						experimental		UUCAAGUAAUCCAGGAUAGGC	MIMAT0001118	mature miRNA|Qualified Repeats:A=3/3	standard	gga-miR-26a-5p
63	gga-miR-27b-3p	1.2909	9.30555	0.928897						experimental		UUCACAGUGGCUAAGUUCUGC	MIMAT0001187	mature miRNA|Qualified Repeats:A=3/3	standard	gga-miR-27b-3p
64	gga-miR-27b-5p	0.0199529	8.56397	1						experimental		AGAGCUUAGCUGAUUGGUGAACA	MIMAT0026547	mature miRNA|Qualified Repeats:A=3/3	standard	gga-miR-27b-5p
65	gga-miR-29a-3p	0.512599	8.10325	1						experimental		UAGCACCAUUUGAAAUCGGUU	MIMAT0001096	mature miRNA|Qualified Repeats:A=3/3	standard	gga-miR-29a-3p
66	gga-miR-29a-5p	0.01	8.44335	1						experimental		CUGAUUUCUUUUGGUGUUCAGA	MIMAT0026487	mature miRNA|Qualified Repeats:A=3/3	standard	gga-miR-29a-5p
67	gga-miR-29b-1-5p	0.103446	8.26169	1						experimental		AGCUGGUUUCAUAUGGUGGUUUAGA	MIMAT0026488	mature miRNA|Qualified Repeats:A=3/3	standard	gga-miR-29b-1-5p
68	gga-miR-29b-2-5p	3.29536	10.0407	0.899701						experimental		AGCUGGUUUCACAUGGUGGCUUAGA	MIMAT0031072	mature miRNA|Qualified Repeats:A=3/3	standard	gga-miR-29b-2-5p
69	gga-miR-29b-3p	10.7047	10.3445	0.300723						experimental		UAGCACCAUUUGAAAUCAGUGUU	MIMAT0001097	mature miRNA|Qualified Repeats:A=3/3	standard	gga-miR-29b-3p
70	gga-miR-29c-3p	4.77489	13.1584	0.716679						experimental		UAGCACCAUUUGAAAUCGGU	MIMAT0001183	mature miRNA|Qualified Repeats:A=3/3	standard	gga-miR-29c-3p
71	gga-miR-29c-5p	5.33165	10.0498	0.595726						experimental		CCGAUUUCUCUUGGUGUUCAG	MIMAT0026544	mature miRNA|Qualified Repeats:A=3/3	standard	gga-miR-29c-5p
72	gga-miR-30a-3p	6.9955	9.97646	0.48315						experimental		CUUUCAGUCGGAUGUUUGCAGC	MIMAT0001136	mature miRNA|Qualified Repeats:A=3/3	standard	gga-miR-30a-3p
73	gga-miR-30a-5p	35.4013	10.1304	0.000474426						experimental		UGUAAACAUCCUCGACUGGAAG	MIMAT0001135	mature miRNA|Qualified Repeats:A=3/3	standard	gga-miR-30a-5p
74	gga-miR-30b-3p	43.1615	11.2029	0.000116707						experimental		CUGGGGGGUGGAUGUUUACUUC	MIMAT0026512	mature miRNA|Qualified Repeats:A=3/3	standard	gga-miR-30b-3p
75	gga-miR-30b-5p	17.9947	8.70848	0.0387838						experimental		UGUAAACAUCCUACACUCAGCU	MIMAT0001130	mature miRNA|Qualified Repeats:A=3/3	standard	gga-miR-30b-5p
76	gga-miR-30c-1-3p	11.8267	10.1056	0.241846						experimental		UGGGAGAGGAUUGUUUACGCC	MIMAT0031105	mature miRNA|Qualified Repeats:A=3/3	standard	gga-miR-30c-1-3p
77	gga-miR-30c-2-3p	10.8888	8.96914	0.224706						experimental		UGGGAGAAGGCUGUUUACUCU	MIMAT0026515	mature miRNA|Qualified Repeats:A=3/3	standard	gga-miR-30c-2-3p
78	gga-miR-30c-5p	22.3397	9.69035	0.0211384						experimental		UGUAAACAUCCUACACUCUCAGCU	MIMAT0001137	mature miRNA|Qualified Repeats:A=3/3	standard	gga-miR-30c-5p
79	gga-miR-30d	24.5346	10.5288	0.0197857						experimental		UGUAAACAUCCCCGACUGGAAG	MIMAT0001129	mature miRNA|Qualified Repeats:A=3/3	standard	gga-miR-30d
80	gga-miR-30e-3p	4.53543	9.04854	0.616184						experimental		UUUCAGUCGGAUGUUUACAGC	MIMAT0026538	mature miRNA|Qualified Repeats:A=3/3	standard	gga-miR-30e-3p
81	gga-miR-30e-5p	9.72965	10.0048	0.33077						experimental		UGUAAACAUCCUUGACUGG	MIMAT0001177	mature miRNA|Qualified Repeats:A=3/3	standard	gga-miR-30e-5p
82	gga-miR-31-3p	1.94877	10.1856	0.889618						experimental		UGCUAUGCCAACAUAUUGUCAUC	MIMAT0026549	mature miRNA|Qualified Repeats:A=3/3	standard	gga-miR-31-3p
83	gga-miR-31-5p	2.13369	9.57762	0.927378						experimental		AGGCAAGAUGUUGGCAUAGCUG	MIMAT0001189	mature miRNA|Qualified Repeats:A=3/3	standard	gga-miR-31-5p
84	gga-miR-32-3p	6.22591	11.2297	0.579271						experimental		AAUUUAGUGUGUGCGAUACU	MIMAT0026508	mature miRNA|Qualified Repeats:A=3/3	standard	gga-miR-32-3p
85	gga-miR-32-5p	2.80132	10.6639	0.849589						experimental		UAUUGCACAUUACUAAGUUGC	MIMAT0001125	mature miRNA|Qualified Repeats:A=3/3	standard	gga-miR-32-5p
86	gga-miR-33-3p	1.31628	9.36813	1						experimental		AAUGUUCCUGCAGUGCAGUA	MIMAT0026490	mature miRNA|Qualified Repeats:A=3/3	standard	gga-miR-33-3p
87	gga-miR-33-5p	3.25394	8.74518	0.709813						experimental		GUGCAUUGUAGUUGCAUUGC	MIMAT0001100	mature miRNA|Qualified Repeats:A=3/3	standard	gga-miR-33-5p
88	gga-miR-34a-3p	3.07707	9.52441	0.760116						experimental		CAAUCAGCAAGUAUACUGCCCUA	MIMAT0026535	mature miRNA|Qualified Repeats:A=3/3	standard	gga-miR-34a-3p
89	gga-miR-34a-5p	13.7238	10.4464	0.188907						experimental		UGGCAGUGUCUUAGCUGGUUGUU	MIMAT0001173	mature miRNA|Qualified Repeats:A=3/3	standard	gga-miR-34a-5p
90	gga-miR-34b-3p	54.4985	13.5165	5.52481e-05						experimental		AAUCACUAAAUUCACUGCCAUC	MIMAT0026540	mature miRNA|Qualified Repeats:A=3/3	standard	gga-miR-34b-3p
91	gga-miR-34b-5p	2.38153	8.47549	0.778704						experimental		CAGGCAGUGUAGUUAGCUGAUUG	MIMAT0001179	mature miRNA|Qualified Repeats:A=3/3	standard	gga-miR-34b-5p
92	gga-miR-34c-3p	46.5356	14.3956	0.00122569						experimental		AAUCACUAACCACACAGCCAGG	MIMAT0026541	mature miRNA|Qualified Repeats:A=3/3	standard	gga-miR-34c-3p
93	gga-miR-34c-5p	7.60294	10.007	0.447369						experimental		AGGCAGUGUAGUUAGCUGAUUGC	MIMAT0001180	mature miRNA|Qualified Repeats:A=3/3	standard	gga-miR-34c-5p
94	gga-miR-92-3p	1411.51	75.8517	0						experimental		UAUUGCACUUGUCCCGGCCUG	MIMAT0001109	mature miRNA|Qualified Repeats:A=3/3	standard	gga-miR-92-3p
95	gga-miR-92-5p	3.99903	8.18711	0.625206						experimental		AGGUUGGGAUCAGUUGCAAUGCU	MIMAT0026495	mature miRNA|Qualified Repeats:A=3/3	standard	gga-miR-92-5p
96	gga-miR-99a-3p	15.7741	10.3373	0.127002						experimental		CAAGCUCGCUUCUAUGGGUCU	MIMAT0006781	mature miRNA|Qualified Repeats:A=3/3	standard	gga-miR-99a-3p
97	gga-miR-99a-5p	0.964524	9.54365	0.924381						experimental		AACCCGUAGAUCCGAUCUUGUG	MIMAT0001103	mature miRNA|Qualified Repeats:A=3/3	standard	gga-miR-99a-5p
98	gga-miR-100-3p	7.8841	19.4944	0.685878						experimental		AAGCUUGUAUCUAUAGGUAUG	MIMAT0026539	mature miRNA|Qualified Repeats:A=3/3	standard	gga-miR-100-3p
99	gga-miR-100-5p	6.15014	8.57279	0.473098						experimental		AACCCGUAGAUCCGAACUUGUG	MIMAT0001178	mature miRNA|Qualified Repeats:A=3/3	standard	gga-miR-100-5p
100	gga-miR-101-1-5p	3.57162	8.43084	0.67181						experimental		UCGGUUAUCAUGGUACCGGUGCU	MIMAT0026545	mature miRNA|Qualified Repeats:A=3/3	standard	gga-miR-101-1-5p
101	gga-miR-101-2-5p	7.06954	9.25143	0.444745						experimental		UCAGUUAUCACAGUGCUGAUGCU	MIMAT0031077	mature miRNA|Qualified Repeats:A=3/3	standard	gga-miR-101-2-5p
102	gga-miR-101-3p	3.19937	9.49532	0.764453						experimental		GUACAGUACUGUGAUAACUGAA	MIMAT0001185	mature miRNA|Qualified Repeats:A=3/3	standard	gga-miR-101-3p
103	gga-miR-103-1-5p	2.28146	10.0539	0.820472						experimental		UCGGCUUCUUUACAGUGCUGCCUUG	MIMAT0031070	mature miRNA|Qualified Repeats:A=3/3	standard	gga-miR-103-1-5p
104	gga-miR-103-2-5p	1.57333	9.5455	0.869074						experimental		AGCUUCUUUACAGUGCUGCCUUG	MIMAT0026519	mature miRNA|Qualified Repeats:A=3/3	standard	gga-miR-103-2-5p
105	gga-miR-103-3p	22.6082	11.111	0.0418616						experimental		AGCAGCAUUGUACAGGGCUAUGA	MIMAT0001145	mature miRNA|Qualified Repeats:A=3/3	standard	gga-miR-103-3p
106	gga-miR-106-3p	0.179156	8.94385	0.992859						experimental		ACUGCAGUAUAAGCACUUCUGG	MIMAT0026517	mature miRNA|Qualified Repeats:A=3/3	standard	gga-miR-106-3p
107	gga-miR-106-5p	46.7466	11.9374	8.99503e-05						experimental		AAAAGUGCUUACAGUGCAGGUA	MIMAT0001142	mature miRNA|Qualified Repeats:A=3/3	standard	gga-miR-106-5p
108	gga-miR-107-3p	17.3744	10.0848	0.0849009						experimental		AGCAGCAUUGUACAGGGCUAUCA	MIMAT0001147	mature miRNA|Qualified Repeats:A=3/3	standard	gga-miR-107-3p
109	gga-miR-107-5p	3.70765	11.7014	0.751338						experimental		AGCUUCUUUACAGUGUUGCCUUG	MIMAT0026520	mature miRNA|Qualified Repeats:A=3/3	standard	gga-miR-107-5p
110	gga-miR-122-3p	0.01	8.36715	1						experimental		AACGCCAUUAUCACACUAAAUA	MIMAT0026550	mature miRNA|Qualified Repeats:A=3/3	standard	gga-miR-122-3p
111	gga-miR-122-5p	4.90728	9.01384	0.586132						experimental		UGGAGUGUGACAAUGGUGUUUGU	MIMAT0001190	mature miRNA|Qualified Repeats:A=3/3	standard	gga-miR-122-5p
112	gga-miR-122b	4.58823	8.875	0.674036						experimental		AGUGUGACACUGGUGUUUUU	MIMAT0007719	mature miRNA|Qualified Repeats:A=3/3	standard	gga-miR-122b
113	gga-miR-124a-3p	2.93061	9.37571	0.820188						experimental		UUAAGGCACGCGGUGAAUGCCA	MIMAT0001128	mature miRNA|Qualified Repeats:A=3/3	standard	gga-miR-124a-3p
114	gga-miR-124a-5p	4.72713	9.11583	0.604042						experimental		GUUCACAGCGGACCUUGAU	MIMAT0026511	mature miRNA|Qualified Repeats:A=3/3	standard	gga-miR-124a-5p
115	gga-miR-124b	5.25537	8.38056	0.530574						experimental		UUAAGGCACGCAGUGAAUGCCA	MIMAT0001174	mature miRNA|Qualified Repeats:A=3/3	standard	gga-miR-124b
116	gga-miR-124c-3p	2.64081	8.34207	0.751558						experimental		UCAAGGUCCGCUGUGAACACGG	MIMAT0025600	mature miRNA|Qualified Repeats:A=3/3	standard	gga-miR-124c-3p
117	gga-miR-124c-5p	1.99753	8.67756	0.817929						experimental		CAUUCACCGCGUGCCUUAAUU	MIMAT0025599	mature miRNA|Qualified Repeats:A=3/3	standard	gga-miR-124c-5p
118	gga-miR-125b-3p	2.59396	8.66705	0.764704						experimental		ACAAGUCAGGCUCUUGGGACCU	MIMAT0026493	mature miRNA|Qualified Repeats:A=3/3	standard	gga-miR-125b-3p
119	gga-miR-125b-5p	7.81932	7.95357	0.325517						experimental		UCCCUGAGACCCUAACUUGUGA	MIMAT0001105	mature miRNA|Qualified Repeats:A=3/3	standard	gga-miR-125b-5p
120	gga-miR-126-3p	0.163295	9.31047	1						experimental		UCGUACCGUGAGUAAUAAUGCGC	MIMAT0001169	mature miRNA|Qualified Repeats:A=3/3	standard	gga-miR-126-3p
121	gga-miR-126-5p	1.34867	8.79509	1						experimental		CAUUAUUACUUUUGGUACGCG	MIMAT0003723	mature miRNA|Qualified Repeats:A=3/3	standard	gga-miR-126-5p
122	gga-miR-128-1-5p	0.353151	8.93631	1						experimental		CGGGGCCGUAACACUGUCUGAGA	MIMAT0031096	mature miRNA|Qualified Repeats:A=3/3	standard	gga-miR-128-1-5p
123	gga-miR-128-2-5p	0.902342	7.82574	0.908198						experimental		GGGGGCCGUUACACUGUAAGAGA	MIMAT0026506	mature miRNA|Qualified Repeats:A=3/3	standard	gga-miR-128-2-5p
124	gga-miR-128-3p	20.4523	10.8475	0.0593552						experimental		UCACAGUGAACCGGUCUCUUU	MIMAT0001123	mature miRNA|Qualified Repeats:A=3/3	standard	gga-miR-128-3p
125	gga-miR-130a-3p	1.70303	10.4352	0.907258						experimental		CAGUGCAAUAUUAAAAGGGCAU	MIMAT0001167	mature miRNA|Qualified Repeats:A=3/3	standard	gga-miR-130a-3p
126	gga-miR-130a-5p	0.420652	8.47175	1						experimental		GCCCUUUUUCUGUUGUACUACU	MIMAT0026532	mature miRNA|Qualified Repeats:A=3/3	standard	gga-miR-130a-5p
127	gga-miR-130b-3p	9.22616	10.1386	0.36279						experimental		CAGUGCAAUAAUGAAAGGGCGU	MIMAT0001165	mature miRNA|Qualified Repeats:A=3/3	standard	gga-miR-130b-3p
128	gga-miR-130b-5p	8.02761	18.1979	0.700777						experimental		CCUCUUUCCCUGUUGCACUACU	MIMAT0026530	mature miRNA|Qualified Repeats:A=3/3	standard	gga-miR-130b-5p
129	gga-miR-130c-3p	3.41362	10.4078	0.799781						experimental		CAGUGCAAUGUUAAAAGGGCAU	MIMAT0007734	mature miRNA|Qualified Repeats:A=3/3	standard	gga-miR-130c-3p
130	gga-miR-130c-5p	0.304095	8.15543	1						experimental		GCCCUUUUUAUGUUGUACUACU	MIMAT0007733	mature miRNA|Qualified Repeats:A=3/3	standard	gga-miR-130c-5p
131	gga-miR-133a-3p	3.45407	8.04284	0.667569						experimental		UUGGUCCCCUUCAACCAGCUGU	MIMAT0001126	mature miRNA|Qualified Repeats:A=3/3	standard	gga-miR-133a-3p
132	gga-miR-133a-5p	2.47785	7.62765	0.768758						experimental		AGCUGGUAAAAUGGAACCAAAUC	MIMAT0026509	mature miRNA|Qualified Repeats:A=3/3	standard	gga-miR-133a-5p
133	gga-miR-133b	4.36005	8.90627	0.624432						experimental		UUGGUCCCCUUCAACCAGCUA	MIMAT0001138	mature miRNA|Qualified Repeats:A=3/3	standard	gga-miR-133b
134	gga-miR-133c-3p	6.44049	8.26159	0.435614						experimental		UUGGUCCCCUUCAACCAGCUGC	MIMAT0001176	mature miRNA|Qualified Repeats:A=3/3	standard	gga-miR-133c-3p
135	gga-miR-133c-5p	4.55434	9.8207	0.642806						experimental		GCUGGUAAAAAGGAACCAGAUC	MIMAT0026537	mature miRNA|Qualified Repeats:A=3/3	standard	gga-miR-133c-5p
136	gga-miR-135a-1-3p	0.552063	9.06609	1						experimental		AUAUAGGGAUUGAAGCCGUGCA	MIMAT0031036	mature miRNA|Qualified Repeats:A=3/3	standard	gga-miR-135a-1-3p
137	gga-miR-135a-2-3p	40.3002	10.8058	0.000191693						experimental		AUGUAGGGAUGGAAGCCAUGAA	MIMAT0026489	mature miRNA|Qualified Repeats:A=3/3	standard	gga-miR-135a-2-3p
138	gga-miR-135a-3-3p	18.5362	10.7819	0.0855581						experimental		AUGUAGGGCGAAAAGCCAUGGG	MIMAT0031038	mature miRNA|Qualified Repeats:A=3/3	standard	gga-miR-135a-3-3p
139	gga-miR-135a-5p	0.620491	8.56593	1						experimental		UAUGGCUUUUUAUUCCUAUGUGA	MIMAT0001099	mature miRNA|Qualified Repeats:A=3/3	standard	gga-miR-135a-5p
140	gga-miR-135b	10.4824	11.2309	0.350609						experimental		UAUGGCUUUUUAUUCCUUUU	MIMAT0007536	mature miRNA|Qualified Repeats:A=3/3	standard	gga-miR-135b
141	gga-miR-137-3p	0.01	8.90429	1						experimental		UAUUGCUUAAGAAUACGCGUAG	MIMAT0001153	mature miRNA|Qualified Repeats:A=3/3	standard	gga-miR-137-3p
142	gga-miR-137-5p	0.726555	8.63894	1						experimental		ACGGGUAUUCUUGGGUGGAUAAUA	MIMAT0026523	mature miRNA|Qualified Repeats:A=3/3	standard	gga-miR-137-5p
143	gga-miR-138-1-3p	0.01	9.0098	1						experimental		UACUUCACAACACCAGGGUG	MIMAT0026505	mature miRNA|Qualified Repeats:A=3/3	standard	gga-miR-138-1-3p
144	gga-miR-138-2-3p	1.26379	9.82526	1						experimental		UAUUUCACUACACCAGGGUU	MIMAT0031069	mature miRNA|Qualified Repeats:A=3/3	standard	gga-miR-138-2-3p
145	gga-miR-138-5p	5.56765	9.86431	0.572442						experimental		AGCUGGUGUUGUGAAUC	MIMAT0001122	mature miRNA|Qualified Repeats:A=3/3	standard	gga-miR-138-5p
146	gga-miR-140-3p	34.1436	11.5882	0.00321298						experimental		CCACAGGGUAGAACCACGGAC	MIMAT0003722	mature miRNA|Qualified Repeats:A=3/3	standard	gga-miR-140-3p
147	gga-miR-140-5p	2.49875	8.04539	0.756103						experimental		AGUGGUUUUACCCUAUGGUAG	MIMAT0001159	mature miRNA|Qualified Repeats:A=3/3	standard	gga-miR-140-5p
148	gga-miR-142-3p	3.54886	9.06027	0.732155						experimental		UGUAGUGUUUCCUACUUUAUGG	MIMAT0001194	mature miRNA|Qualified Repeats:A=3/3	standard	gga-miR-142-3p
149	gga-miR-142-5p	5.14676	9.56827	0.590624						experimental		CCCAUAAAGUAGAAAGCACUAC	MIMAT0001193	mature miRNA|Qualified Repeats:A=3/3	standard	gga-miR-142-5p
150	gga-miR-144-3p	0.141426	7.81283	1						experimental		CUACAGUAUAGAUGAUGUACUC	MIMAT0003776	mature miRNA|Qualified Repeats:A=3/3	standard	gga-miR-144-3p
151	gga-miR-144-5p	0.01	7.84475	1						experimental		GGAUAUCAUCAUAUACUGUAAG	MIMAT0026644	mature miRNA|Qualified Repeats:A=3/3	standard	gga-miR-144-5p
152	gga-miR-146a-3p	0.0356426	8.32154	1						experimental		ACCCAUGGGGCUCAGUUCUUCAG	MIMAT0026529	mature miRNA|Qualified Repeats:A=3/3	standard	gga-miR-146a-3p
153	gga-miR-146a-5p	0.165174	8.43962	1						experimental		UGAGAACUGAAUUCCAUGGGUU	MIMAT0001163	mature miRNA|Qualified Repeats:A=3/3	standard	gga-miR-146a-5p
154	gga-miR-146b-3p	0.800601	9.48624	1						experimental		CCCUAUGGAUUCAGUUCUGC	MIMAT0003724	mature miRNA|Qualified Repeats:A=3/3	standard	gga-miR-146b-3p
155	gga-miR-146b-5p	14.4807	11.1931	0.195735						experimental		UGAGAACUGAAUUCCAUAGGCG	MIMAT0003351	mature miRNA|Qualified Repeats:A=3/3	standard	gga-miR-146b-5p
156	gga-miR-146c-3p	0.01	8.61982	1						experimental		AGUCCAUGGUAUUCAGUUCUCU	MIMAT0007736	mature miRNA|Qualified Repeats:A=3/3	standard	gga-miR-146c-3p
157	gga-miR-146c-5p	0.344293	9.75372	1						experimental		UGAGAACUGAAUUCCAUGGACUG	MIMAT0007735	mature miRNA|Qualified Repeats:A=3/3	standard	gga-miR-146c-5p
158	gga-miR-147	0.01	10.2927	1						experimental		GUGUGCGGAAAUGCUUCUGC	MIMAT0003352	mature miRNA|Qualified Repeats:A=3/3	standard	gga-miR-147
159	gga-miR-148a-3p	1.36938	9.43223	1						experimental		UCAGUGCACUACAGAACUUUGU	MIMAT0001120	mature miRNA|Qualified Repeats:A=3/3	standard	gga-miR-148a-3p
160	gga-miR-148a-5p	1.00777	10.0277	1						experimental		AAAGUUCUGUGACACUCAGACU	MIMAT0026503	mature miRNA|Qualified Repeats:A=3/3	standard	gga-miR-148a-5p
161	gga-miR-153-3p	0.01	9.05457	1						experimental		UUGCAUAGUCACAAAAGUGA	MIMAT0001119	mature miRNA|Qualified Repeats:A=3/3	standard	gga-miR-153-3p
162	gga-miR-153-5p	1.16414	8.62847	0.946145						experimental		UCAUUUUUGUGAUGUUGCAGCU	MIMAT0026502	mature miRNA|Qualified Repeats:A=3/3	standard	gga-miR-153-5p
163	gga-miR-155	1.97499	9.5508	0.850259						experimental		UUAAUGCUAAUCGUGAUAGGGG	MIMAT0001106	mature miRNA|Qualified Repeats:A=3/3	standard	gga-miR-155
164	gga-miR-181a-3p	4.94341	10.1338	0.625659						experimental		ACCAUCGACCGUUGAUUGUACC	MIMAT0001150	mature miRNA|Qualified Repeats:A=3/3	standard	gga-miR-181a-3p
165	gga-miR-181a-5p	232.411	18.1799	0						experimental		AACAUUCAACGCUGUCGGUGAGU	MIMAT0001168	mature miRNA|Qualified Repeats:A=3/3	standard	gga-miR-181a-5p
166	gga-miR-181b-1-3p	7.06875	14.2431	0.619664						experimental		UCACUGAACAAUGAAUGCAAC	MIMAT0026522	mature miRNA|Qualified Repeats:A=3/3	standard	gga-miR-181b-1-3p
167	gga-miR-181b-2-3p	2.58518	9.08252	0.786795						experimental		UCACUGAUCAAUGAAUGCAAA	MIMAT0031059	mature miRNA|Qualified Repeats:A=3/3	standard	gga-miR-181b-2-3p
168	gga-miR-181b-5p	90.2427	14.5753	5.9452e-10						experimental		AACAUUCAUUGCUGUCGGUGGG	MIMAT0001151	mature miRNA|Qualified Repeats:A=3/3	standard	gga-miR-181b-5p
169	gga-miR-183	6.2513	9.62007	0.515783						experimental		UAUGGCACUGGUAGAAUUCACUG	MIMAT0001191	mature miRNA|Qualified Repeats:A=3/3	standard	gga-miR-183
170	gga-miR-184-3p	2.47378	8.96208	0.782513						experimental		UGGACGGAGAACUGAUAAGGGU	MIMAT0001158	mature miRNA|Qualified Repeats:A=3/3	standard	gga-miR-184-3p
171	gga-miR-184-5p	9.20333	9.47272	0.331238						experimental		CCUUAUCACUUUUCCAGCCCAGC	MIMAT0026526	mature miRNA|Qualified Repeats:A=3/3	standard	gga-miR-184-5p
172	gga-miR-187-3p	9.78167	10.1499	0.335156						experimental		UCGUGUCUUGUGUUGCAGCC	MIMAT0001124	mature miRNA|Qualified Repeats:A=3/3	standard	gga-miR-187-3p
173	gga-miR-187-5p	8.99193	9.49228	0.343461						experimental		GGCUACAACACAGGACAUGGGA	MIMAT0026507	mature miRNA|Qualified Repeats:A=3/3	standard	gga-miR-187-5p
174	gga-miR-190a-3p	0.01	8.5166	1						experimental		CUAUAUAUCAAACAUAUUCCU	MIMAT0026525	mature miRNA|Qualified Repeats:A=3/3	standard	gga-miR-190a-3p
175	gga-miR-190a-5p	0.0468964	8.97589	1						experimental		UGAUAUGUUUGAUAUAUUAGGU	MIMAT0001155	mature miRNA|Qualified Repeats:A=3/3	standard	gga-miR-190a-5p
176	gga-miR-193a-3p	6.88764	10.336	0.505147						experimental		AACUGGCCUACAAAGUCCCAGU	MIMAT0007740	mature miRNA|Qualified Repeats:A=3/3	standard	gga-miR-193a-3p
177	gga-miR-193a-5p	13.5647	8.27135	0.100991						experimental		UGGGUCUUUGCGGGCGAGAUGA	MIMAT0026787	mature miRNA|Qualified Repeats:A=3/3	standard	gga-miR-193a-5p
178	gga-miR-193b-3p	2.90096	9.70876	0.76508						experimental		AACUGGCCCACAAAGUCCCGCUUU	MIMAT0003353	mature miRNA|Qualified Repeats:A=3/3	standard	gga-miR-193b-3p
179	gga-miR-193b-5p	27.0036	11.1188	0.0151487						experimental		CGGGGUUUUGGGGGCGAGAUGA	MIMAT0026629	mature miRNA|Qualified Repeats:A=3/3	standard	gga-miR-193b-5p
180	gga-miR-194	3.06385	7.5342	0.68424						experimental		UGUAACAGCAACUCCAUGUGGA	MIMAT0001133	mature miRNA|Qualified Repeats:A=3/3	standard	gga-miR-194
181	gga-miR-196-1-3p	1.25141	7.0185	0.858478						experimental		CAAGAACAUCAAACUACCUGAU	MIMAT0031017	mature miRNA|Qualified Repeats:A=3/3	standard	gga-miR-196-1-3p
182	gga-miR-196-2-3p	5.91412	8.56439	0.489822						experimental		CUACAGCACGAAACUGCCUUAA	MIMAT0026504	mature miRNA|Qualified Repeats:A=3/3	standard	gga-miR-196-2-3p
183	gga-miR-196-5p	1.77778	8.01931	0.867808						experimental		UAGGUAGUUUCAUGUUGUUGG	MIMAT0001121	mature miRNA|Qualified Repeats:A=3/3	standard	gga-miR-196-5p
184	gga-miR-199-3p	2.3446	8.7875	0.833193						experimental		UACAGUAGUCUGCACAUUGG	MIMAT0003721	mature miRNA|Qualified Repeats:A=3/3	standard	gga-miR-199-3p
185	gga-miR-199-5p	3.70004	8.46505	0.662021						experimental		CCCAGUGUUCAGACUACCUGUUC	MIMAT0001152	mature miRNA|Qualified Repeats:A=3/3	standard	gga-miR-199-5p
186	gga-miR-199b	2.43198	8.35851	0.771068						experimental		CAGUAGUCUGCACAUUUGGU	MIMAT0007583	mature miRNA|Qualified Repeats:A=3/3	standard	gga-miR-199b
187	gga-miR-200a-3p	0.01	8.47657	1						experimental		UAACACUGUCUGGUAACGAUGU	MIMAT0001171	mature miRNA|Qualified Repeats:A=3/3	standard	gga-miR-200a-3p
188	gga-miR-200a-5p	2.33654	9.33387	0.802321						experimental		CAUCUUACUAGACAGUGCUGGA	MIMAT0026533	mature miRNA|Qualified Repeats:A=3/3	standard	gga-miR-200a-5p
189	gga-miR-200b-3p	0.0816381	8.95583	1						experimental		UAAUACUGCCUGGUAAUGAUGAU	MIMAT0001172	mature miRNA|Qualified Repeats:A=3/3	standard	gga-miR-200b-3p
190	gga-miR-200b-5p	4.3464	9.06842	0.631711						experimental		UCUUACUGGGCAGCAUUGGA	MIMAT0026534	mature miRNA|Qualified Repeats:A=3/3	standard	gga-miR-200b-5p
191	gga-miR-202-3p	5.7877	9.00221	0.520249						experimental		AGAGGCAUAGAGCAUGGGAAAA	MIMAT0003355	mature miRNA|Qualified Repeats:A=3/3	standard	gga-miR-202-3p
192	gga-miR-202-5p	0.0463347	9.20664	1						experimental		UUUCCUAUGCAUAUACUUCUUU	MIMAT0003354	mature miRNA|Qualified Repeats:A=3/3	standard	gga-miR-202-5p
193	gga-miR-203a	3.05488	8.4863	0.718847						experimental		GUGAAAUGUUUAGGACCACUUG	MIMAT0001146	mature miRNA|Qualified Repeats:A=3/3	standard	gga-miR-203a
194	gga-miR-204	2.37092	8.28406	0.774708						experimental		UUCCCUUUGUCAUCCUAUGCCU	MIMAT0001156,MIMAT0003368	mature miRNA|Qualified Repeats:A=3/3	standard	gga-miR-204, gga-miR-211
195	gga-miR-205a	4.50537	8.97053	0.615476						experimental		UCCUUCAUUCCACCGGAGUCUG	MIMAT0001184	mature miRNA|Qualified Repeats:A=3/3	standard	gga-miR-205a
196	gga-miR-205b	2.64964	9.79398	0.786733						experimental		CCCUUCAUUCCACCGGAAUCUG	MIMAT0001164	mature miRNA|Qualified Repeats:A=3/3	standard	gga-miR-205b
197	gga-miR-206	7.31002	9.4262	0.438015						experimental		UGGAAUGUAAGGAAGUGUGUGG	MIMAT0001139	mature miRNA|Qualified Repeats:A=3/3	standard	gga-miR-206
198	gga-miR-214	53.064	10.212	2.0302e-07						experimental		ACAGCAGGCACAGACAGGCAG	MIMAT0007751	mature miRNA|Qualified Repeats:A=3/3	standard	gga-miR-214
199	gga-miR-215-3p	2.02813	9.24714	0.826386						experimental		CCUGUCAUUUCUAUAGGCCAAUA	MIMAT0026514	mature miRNA|Qualified Repeats:A=3/3	standard	gga-miR-215-3p
200	gga-miR-215-5p	8.49225	7.7211	0.271356						experimental		AUGACCUAUGAAUUGACAGAC	MIMAT0001134	mature miRNA|Qualified Repeats:A=3/3	standard	gga-miR-215-5p
201	gga-miR-216a	2.78514	8.8576	0.753175						experimental		UAAUCUCAGCUGGCAACUGUG	MIMAT0001131	mature miRNA|Qualified Repeats:A=3/3	standard	gga-miR-216a
202	gga-miR-216b	1.94214	10.7157	0.856167						experimental		AAAUCUCUGCAGGCAAAUGUGA	MIMAT0007748	mature miRNA|Qualified Repeats:A=3/3	standard	gga-miR-216b
203	gga-miR-216c	0.489505	8.6901	0.972064						experimental		AUCUCUACAGGUAAUUGUGAGA	MIMAT0007339	mature miRNA|Qualified Repeats:A=3/3	standard	gga-miR-216c
204	gga-miR-217-3p	0.606947	9.70852	1						experimental		CCAUCAGUUCCUAAUGCAUUGCC	MIMAT0026513	mature miRNA|Qualified Repeats:A=3/3	standard	gga-miR-217-3p
205	gga-miR-217-5p	1.58559	9.06766	0.861179						experimental		UACUGCAUCAGGAACUGAUUGGAU	MIMAT0001132	mature miRNA|Qualified Repeats:A=3/3	standard	gga-miR-217-5p
206	gga-miR-218-3p	2.90725	8.35295	0.727785						experimental		CAUGGUUCUGUCAAGCACCAUG	MIMAT0026518	mature miRNA|Qualified Repeats:A=3/3	standard	gga-miR-218-3p
207	gga-miR-218-5p	0.01	9.78087	1						experimental		UUGUGCUUGAUCUAACCAUGU	MIMAT0001144	mature miRNA|Qualified Repeats:A=3/3	standard	gga-miR-218-5p
208	gga-miR-219a	0.01	9.71064	1						experimental		UGAUUGUCCAAACGCAAUUCU	MIMAT0001170	mature miRNA|Qualified Repeats:A=3/3	standard	gga-miR-219a
209	gga-miR-219b	0.498507	9.33694	1						experimental		CACAAGAAUUGCGUUUGGACAA	MIMAT0016380	mature miRNA|Qualified Repeats:A=3/3	standard	gga-miR-219b
210	gga-miR-221-3p	10.3838	10.0699	0.302426						experimental		AGCUACAUUGUCUGCUGGGUUUC	MIMAT0001108	mature miRNA|Qualified Repeats:A=3/3	standard	gga-miR-221-3p
211	gga-miR-221-5p	0.01	9.08064	1						experimental		AACCUGGCAUACAAUGUAGAUUUCUGU	MIMAT0026494	mature miRNA|Qualified Repeats:A=3/3	standard	gga-miR-221-5p
212	gga-miR-222a	7.98603	10.3894	0.442061						experimental		AGCUACAUCUGGCUACUGGGUCUC	MIMAT0001107	mature miRNA|Qualified Repeats:A=3/3	standard	gga-miR-222a
213	gga-miR-222b-3p	0.686421	9.82881	0.984318						experimental		AGCUACAUCUGAUUACUGGGUCAC	MIMAT0025618	mature miRNA|Qualified Repeats:A=3/3	standard	gga-miR-222b-3p
214	gga-miR-222b-5p	0.548849	9.08987	1						experimental		UGCUCAGUAGUCAGUGUAGGAUCUGU	MIMAT0025617	mature miRNA|Qualified Repeats:A=3/3	standard	gga-miR-222b-5p
215	gga-miR-223	4.42596	10.5188	0.673906						experimental		UGUCAGUUUGUCAAAUACCCC	MIMAT0001140	mature miRNA|Qualified Repeats:A=3/3	standard	gga-miR-223
216	gga-miR-301a-3p	5.27929	10.0914	0.600847						experimental		CAGUGCAAUAAUAUUGUCAAAGCAU	MIMAT0001166	mature miRNA|Qualified Repeats:A=3/3	standard	gga-miR-301a-3p
217	gga-miR-301a-5p	2.9275	11.0529	0.791102						experimental		UCUGACAAUGUUGCACUACU	MIMAT0026531	mature miRNA|Qualified Repeats:A=3/3	standard	gga-miR-301a-5p
218	gga-miR-301b-3p	3.85563	10.1074	0.702839						experimental		CAGUGCAAUAGUAUUGUCAAAGCAU	MIMAT0007742	mature miRNA|Qualified Repeats:A=3/3	standard	gga-miR-301b-3p
219	gga-miR-301b-5p	4.48725	9.73943	0.644971						experimental		GCUCUGACUUUAUUGCACUACU	MIMAT0007741	mature miRNA|Qualified Repeats:A=3/3	standard	gga-miR-301b-5p
220	gga-miR-302a	166.956	15.1256	0						experimental		AAGUGCUUCCAUGUUUUAGUGA	MIMAT0001143	mature miRNA|Qualified Repeats:A=3/3	standard	gga-miR-302a
221	gga-miR-302b-3p	150.169	14.2498	0						experimental		UAAGUGCUUCCAUGUUUUAGUAG	MIMAT0003357	mature miRNA|Qualified Repeats:A=3/3	standard	gga-miR-302b-3p
222	gga-miR-302b-5p	170.66	17.009	0						experimental		ACUUUAACAUGGAGGUGCUUUCU	MIMAT0003356	mature miRNA|Qualified Repeats:A=3/3	standard	gga-miR-302b-5p
223	gga-miR-302c-3p	56.1458	10.9929	3.25978e-07						experimental		UAAGUGCUUCCAUGUUUCAGUGG	MIMAT0003359	mature miRNA|Qualified Repeats:A=3/3	standard	gga-miR-302c-3p
224	gga-miR-302c-5p	76.6333	12.4559	7.61364e-10						experimental		UUUAACAUGGAGGUACCUGCUG	MIMAT0003358	mature miRNA|Qualified Repeats:A=3/3	standard	gga-miR-302c-5p
225	gga-miR-302d	180.979	15.4818	0						experimental		UAAGUGCUUCCAUGUUUUAGUUG	MIMAT0003360	mature miRNA|Qualified Repeats:A=3/3	standard	gga-miR-302d
226	gga-miR-365-1-5p	14.9753	8.6525	0.0834764						experimental		GAGGGACUUUUGGGGGCAGAUGU	MIMAT0026630	mature miRNA|Qualified Repeats:A=3/3	standard	gga-miR-365-1-5p
227	gga-miR-365-2-5p	4.15911	9.82593	0.672072						experimental		GAGGGACUUUCAGGGGCAGCUGU	MIMAT0031075	mature miRNA|Qualified Repeats:A=3/3	standard	gga-miR-365-2-5p
228	gga-miR-365-3p	2.6004	9.25707	0.843714						experimental		UAAUGCCCCUAAAAAUCCUUAU	MIMAT0003361	mature miRNA|Qualified Repeats:A=3/3	standard	gga-miR-365-3p
229	gga-miR-365b-5p	1.1133	9.8582	1						experimental		AGGAUUUUUAGGGGCAUUAUGA	MIMAT0025674	mature miRNA|Qualified Repeats:A=3/3	standard	gga-miR-365b-5p
230	gga-miR-367	7.07592	10.3045	0.492255						experimental		AAUUGCACUUUAGCAAUGGUG	MIMAT0003369	mature miRNA|Qualified Repeats:A=3/3	standard	gga-miR-367
231	gga-miR-375	1.93982	9.08369	0.856858						experimental		UUUGUUCGUUCGGCUCGCGUUA	MIMAT0003362	mature miRNA|Qualified Repeats:A=3/3	standard	gga-miR-375
232	gga-miR-383-3p	1.49682	9.84759	0.902647						experimental		CCACAGCACUGCCUGGUCAGA	MIMAT0026631	mature miRNA|Qualified Repeats:A=3/3	standard	gga-miR-383-3p
233	gga-miR-383-5p	15.1643	9.3934	0.106427						experimental		AGAUCAGAAGGUGAUUGUGGCU	MIMAT0003363	mature miRNA|Qualified Repeats:A=3/3	standard	gga-miR-383-5p
234	gga-miR-429-3p	2.20673	8.8163	0.809465						experimental		UAAUACUGUCUGGUAAUGCCGU	MIMAT0003371	mature miRNA|Qualified Repeats:A=3/3	standard	gga-miR-429-3p
235	gga-miR-429-5p	1.56494	9.32105	0.901646						experimental		UGUCUUACCAGGCAAAGUUAGA	MIMAT0026635	mature miRNA|Qualified Repeats:A=3/3	standard	gga-miR-429-5p
236	gga-miR-449a	2.32933	9.06228	0.797139						experimental		UGGCAGUGUAUGUUAGCUGGU	MIMAT0003372	mature miRNA|Qualified Repeats:A=3/3	standard	gga-miR-449a
237	gga-miR-449b-3p	6.70663	9.71391	0.489905						experimental		CAGUCACUACCACACUGCCAC	MIMAT0007744	mature miRNA|Qualified Repeats:A=3/3	standard	gga-miR-449b-3p
238	gga-miR-449b-5p	6.47033	7.76668	0.404765						experimental		AGGCAGUGUGCUGUUAGCGGCUG	MIMAT0007743	mature miRNA|Qualified Repeats:A=3/3	standard	gga-miR-449b-5p
239	gga-miR-449c-3p	5.46092	8.4321	0.517195						experimental		CAGCUGCUCACGGCACUCCAGA	MIMAT0007603	mature miRNA|Qualified Repeats:A=3/3	standard	gga-miR-449c-3p
240	gga-miR-449c-5p	6.11736	8.54135	0.473837						experimental		UGGCAGUGCGUGUUAGCUGGCUGU	MIMAT0007602	mature miRNA|Qualified Repeats:A=3/3	standard	gga-miR-449c-5p
241	gga-miR-451	3.12818	8.36117	0.722882						experimental		AAACCGUUACCAUUACUGAGUUU	MIMAT0003775	mature miRNA|Qualified Repeats:A=3/3	standard	gga-miR-451
242	gga-miR-454-3p	9.77963	8.98156	0.276187						experimental		UAGUGCAAUAUUGCUUAUAGGGU	MIMAT0007292	mature miRNA|Qualified Repeats:A=3/3	standard	gga-miR-454-3p
243	gga-miR-454-5p	2.97108	9.48901	0.754868						experimental		UCCUAACCUUAAGGAUGAG	MIMAT0007291	mature miRNA|Qualified Repeats:A=3/3	standard	gga-miR-454-5p
244	gga-miR-455-3p	1.03077	7.79323	0.971235						experimental		UGCAGUCCAUGGGCAUAUACAC	MIMAT0006788	mature miRNA|Qualified Repeats:A=3/3	standard	gga-miR-455-3p
245	gga-miR-455-5p	1.92105	9.67583	0.855293						experimental		UAUGUGCCCUUGGACUACAUCG	MIMAT0003364	mature miRNA|Qualified Repeats:A=3/3	standard	gga-miR-455-5p
246	gga-miR-456-3p	13.004	10.6675	0.222804						experimental		CAGGCUGGUUAGAUGGUUGUCA	MIMAT0003777	mature miRNA|Qualified Repeats:A=3/3	standard	gga-miR-456-3p
247	gga-miR-456-5p	2.21388	8.10444	0.820989						experimental		CAGGCAUCUUCUCAGCCUACAUGUG	MIMAT0026645	mature miRNA|Qualified Repeats:A=3/3	standard	gga-miR-456-5p
248	gga-miR-458a-3p	1.94042	9.06567	0.835064						experimental		AUAGCUCUUUGAAUGGUACUGC	MIMAT0007746	mature miRNA|Qualified Repeats:A=3/3	standard	gga-miR-458a-3p
249	gga-miR-458a-5p	1.27921	9.65035	1						experimental		AGCGCCAUUUUCAGAGCUAUA	MIMAT0007745	mature miRNA|Qualified Repeats:A=3/3	standard	gga-miR-458a-5p
250	gga-miR-458b-3p	0.196158	8.64946	1						experimental		AUAGCUCUGAAAAUGGCGCUG	MIMAT0025831	mature miRNA|Qualified Repeats:A=3/3	standard	gga-miR-458b-3p
251	gga-miR-458b-5p	0.01	8.62244	1						experimental		AGUACCAUUCAAAGAGCUAUGA	MIMAT0025830	mature miRNA|Qualified Repeats:A=3/3	standard	gga-miR-458b-5p
252	gga-miR-460a-3p	0.678268	8.74595	1						experimental		CACAGCGCAUACAAUGUGGAUU	MIMAT0026646	mature miRNA|Qualified Repeats:A=3/3	standard	gga-miR-460a-3p
253	gga-miR-460a-5p	1.59317	9.69208	0.916652						experimental		CCUGCAUUGUACACACUGUGUG	MIMAT0003778	mature miRNA|Qualified Repeats:A=3/3	standard	gga-miR-460a-5p
254	gga-miR-460b-3p	3.06014	8.28138	0.711722						experimental		CACAGCGCAUGCAAUGUGGACAU	MIMAT0007327	mature miRNA|Qualified Repeats:A=3/3	standard	gga-miR-460b-3p
255	gga-miR-460b-5p	12.0307	9.2361	0.192693						experimental		UCCUCAUUGUACAUGCUGUGUG	MIMAT0007326	mature miRNA|Qualified Repeats:A=3/3	standard	gga-miR-460b-5p
256	gga-miR-466	105.201	19.735	9.76525e-08						experimental		AUAUAUACACACACACAUAAGAC	MIMAT0003370	mature miRNA|Qualified Repeats:A=3/3	standard	gga-miR-466
257	gga-miR-489-3p	3.09204	9.74044	0.750892						experimental		AGUGACAUCAUAUGUACGGCUGC	MIMAT0003365	mature miRNA|Qualified Repeats:A=3/3	standard	gga-miR-489-3p
258	gga-miR-489-5p	3.00187	8.35555	0.719378						experimental		UGGUCGUAUGUAUGACGUCAUU	MIMAT0026632	mature miRNA|Qualified Repeats:A=3/3	standard	gga-miR-489-5p
259	gga-miR-490-3p	3.67557	9.61705	0.7023						experimental		CAACCUGGAGGACUCCAUGCUG	MIMAT0003366	mature miRNA|Qualified Repeats:A=3/3	standard	gga-miR-490-3p
260	gga-miR-490-5p	5.73995	9.23593	0.534257						experimental		CCAUGGAUCUCCAGGUGGGU	MIMAT0026633	mature miRNA|Qualified Repeats:A=3/3	standard	gga-miR-490-5p
261	gga-miR-499-3p	5.63059	7.97205	0.479979						experimental		AACAUCACUUUAAGUCUGUGCU	MIMAT0026634	mature miRNA|Qualified Repeats:A=3/3	standard	gga-miR-499-3p
262	gga-miR-499-5p	0.01	8.82015	1						experimental		UUAAGACUUGUAGUGAUGUUUAG	MIMAT0003367	mature miRNA|Qualified Repeats:A=3/3	standard	gga-miR-499-5p
263	gga-miR-551-3p	0.192952	7.38582	1						experimental		GCGACCCAUACUUGGUUUCAG	MIMAT0007290	mature miRNA|Qualified Repeats:A=3/3	standard	gga-miR-551-3p
264	gga-miR-551-5p	1.65029	8.15413	0.85066						experimental		GAAAUCAAGGGUGGGUAAGACCU	MIMAT0007289	mature miRNA|Qualified Repeats:A=3/3	standard	gga-miR-551-5p
265	gga-miR-757	9.73429	10.058	0.333106						experimental		GCAGAGCUGCAGAUGGGAUUC	MIMAT0003779	mature miRNA|Qualified Repeats:A=3/3	standard	gga-miR-757
266	gga-miR-762	554.311	32.9265	0						experimental		GGGGCUUUGGGGAGGGAGGGGA	MIMAT0007752	mature miRNA|Qualified Repeats:A=3/3	standard	gga-miR-762
267	gga-miR-1306-3p	2.2907	8.79398	0.794477						experimental		UGGACGUUGGCUCUGGUGGUGAU	MIMAT0007329	mature miRNA|Qualified Repeats:A=3/3	standard	gga-miR-1306-3p
268	gga-miR-1306-5p	142.972	18.4202	8.32667e-15						experimental		ACCACCUCCCCUGCAAACGUCCAGU	MIMAT0026763	mature miRNA|Qualified Repeats:A=3/3	standard	gga-miR-1306-5p
269	gga-miR-1329-3p	0.01	7.53414	1						experimental		CCUCGUAGCUUGAUCACGAUAU	MIMAT0007282	mature miRNA|Qualified Repeats:A=3/3	standard	gga-miR-1329-3p
270	gga-miR-1329-5p	1.6806	8.33571	0.926832						experimental		UACAGUGAUCACGUUACGAUGG	MIMAT0007281	mature miRNA|Qualified Repeats:A=3/3	standard	gga-miR-1329-5p
271	gga-miR-1354	382.994	23.2565	0						experimental		CAUGGUGAUGAUGUGCUGAAG	MIMAT0007446	mature miRNA|Qualified Repeats:A=3/3	standard	gga-miR-1354
272	gga-miR-1397-3p	2.30447	9.00103	0.811793						experimental		GAUGUAACCCAACGCAGCAUGA	MIMAT0007284	mature miRNA|Qualified Repeats:A=3/3	standard	gga-miR-1397-3p
273	gga-miR-1397-5p	0.260853	9.75188	1						experimental		UGCAUUGCGACGGGUUAUAUCA	MIMAT0007283	mature miRNA|Qualified Repeats:A=3/3	standard	gga-miR-1397-5p
274	gga-miR-1416-3p	0.561936	9.04418	0.98683						experimental		ACAAUUGUAUGAGUUGAGUACA	MIMAT0007286	mature miRNA|Qualified Repeats:A=3/3	standard	gga-miR-1416-3p
275	gga-miR-1416-5p	8.01315	9.53779	0.400796						experimental		UCCUUAACUCAUGCCGCUGUG	MIMAT0007285	mature miRNA|Qualified Repeats:A=3/3	standard	gga-miR-1416-5p
276	gga-miR-1434	42.214	11.3403	0.000197097						experimental		GUGCGUGAUGAUGGAAAAUU	MIMAT0007295	mature miRNA|Qualified Repeats:A=3/3	standard	gga-miR-1434
277	gga-miR-1451-3p	2.03217	8.84913	0.818355						experimental		CGUAACUCGCUGCUGUGAGAGGC	MIMAT0007325	mature miRNA|Qualified Repeats:A=3/3	standard	gga-miR-1451-3p
278	gga-miR-1451-5p	19.8702	9.43882	0.0352658						experimental		UCGCACAGGAGCAAGUUACCGC	MIMAT0007324	mature miRNA|Qualified Repeats:A=3/3	standard	gga-miR-1451-5p
279	gga-miR-1452	0.01	9.60143	1						experimental		UUGAGAUAAGACAGAGGAUAUU	MIMAT0007328	mature miRNA|Qualified Repeats:A=3/3	standard	gga-miR-1452
280	gga-miR-1453	0.01	8.91734	1						experimental		UGGGCAGCCUCUCAGUGAGCUCU	MIMAT0007330	mature miRNA|Qualified Repeats:A=3/3	standard	gga-miR-1453
281	gga-miR-1454	156.775	16.7028	0						experimental		GUACAAUGAUGAGACUUUGGCUCC	MIMAT0007331	mature miRNA|Qualified Repeats:A=3/3	standard	gga-miR-1454
282	gga-miR-1456-3p	0.01	9.2483	1						experimental		CGGGGUCGUCGCCGUCCCUUC	MIMAT0007334	mature miRNA|Qualified Repeats:A=3/3	standard	gga-miR-1456-3p
283	gga-miR-1456-5p	860.928	54.4482	0						experimental		GAAAGGACGGAGGCGGCCCGCGC	MIMAT0007333	mature miRNA|Qualified Repeats:A=3/3	standard	gga-miR-1456-5p
284	gga-miR-1457	0.510853	9.16127	1						experimental		CACUACAGGCUGCAAAAGGGUU	MIMAT0007335	mature miRNA|Qualified Repeats:A=3/3	standard	gga-miR-1457
285	gga-miR-1458	0.01	7.68667	1						experimental		UUCCUGUGAUGCUCAUGAGAA	MIMAT0007336	mature miRNA|Qualified Repeats:A=3/3	standard	gga-miR-1458
286	gga-miR-1459	0.0104035	9.49257	1						experimental		AUCCUGUGAUGUUCUAUAACUGAGGUUU	MIMAT0007337	mature miRNA|Qualified Repeats:A=3/3	standard	gga-miR-1459
287	gga-miR-1460	0.16826	9.45276	1						experimental		AAUUUAUUGCAGCCUUCUCAGGGU	MIMAT0007338	mature miRNA|Qualified Repeats:A=3/3	standard	gga-miR-1460
288	gga-miR-1462-3p	0.401789	9.2457	1						experimental		UAUCUGUCCUUGUGAGCCCCAGA	MIMAT0026764	mature miRNA|Qualified Repeats:A=3/3	standard	gga-miR-1462-3p
289	gga-miR-1462-5p	0.899651	8.48858	1						experimental		UGGCUUUCCAUGACAGGUUGG	MIMAT0007340	mature miRNA|Qualified Repeats:A=3/3	standard	gga-miR-1462-5p
290	gga-miR-1463	4.90194	8.64305	0.570585						experimental		GUUCUAUGAUGCUUUGCUGAGAAUU	MIMAT0007341	mature miRNA|Qualified Repeats:A=3/3	standard	gga-miR-1463
291	gga-miR-1464	0.272236	8.37672	1						experimental		UGCUGUUUGCAGGGCCGCCUCGGA	MIMAT0007342	mature miRNA|Qualified Repeats:A=3/3	standard	gga-miR-1464
292	gga-miR-1465	9.92439	9.35816	0.288883						experimental		UUUCAGAGGUGCUGGGUGCUU	MIMAT0007343	mature miRNA|Qualified Repeats:A=3/3	standard	gga-miR-1465
293	gga-miR-1466	0.986116	9.13649	0.955045						experimental		GCGCUCAGGCUGGUGCUGGGGGAU	MIMAT0007344	mature miRNA|Qualified Repeats:A=3/3	standard	gga-miR-1466
294	gga-miR-1467-3p	0.01	8.03198	1						experimental		UCACACCAGAGUAACUGGGAUC	MIMAT0007346	mature miRNA|Qualified Repeats:A=3/3	standard	gga-miR-1467-3p
295	gga-miR-1467-5p	0.0943338	9.33232	1						experimental		UCUCAGCUACAUCGGUGUAAAUC	MIMAT0007345	mature miRNA|Qualified Repeats:A=3/3	standard	gga-miR-1467-5p
296	gga-miR-1550-3p	1.94638	9.31613	0.834496						experimental		CUUCACUUACACUGCUCACUGGU	MIMAT0007404	mature miRNA|Qualified Repeats:A=3/3	standard	gga-miR-1550-3p
297	gga-miR-1550-5p	8.16114	9.76188	0.403113						experimental		UGAUGGGGGUGUAGUGCAGCA	MIMAT0007403	mature miRNA|Qualified Repeats:A=3/3	standard	gga-miR-1550-5p
298	gga-miR-1551-3p	17.4472	12.705	0.169646						experimental		UGAGUUUGUGUUGCUGCUUUCU	MIMAT0007406	mature miRNA|Qualified Repeats:A=3/3	standard	gga-miR-1551-3p
299	gga-miR-1551-5p	1.29484	10.1013	0.981023						experimental		CUAGCAGCAAAAAGAACUUCAGA	MIMAT0007405	mature miRNA|Qualified Repeats:A=3/3	standard	gga-miR-1551-5p
300	gga-miR-1552-3p	1.25387	9.29651	0.939255						experimental		CUAGCUGCUCUGCACUGACUG	MIMAT0007408	mature miRNA|Qualified Repeats:A=3/3	standard	gga-miR-1552-3p
301	gga-miR-1552-5p	2.3349	9.19447	0.820527						experimental		UUAGUGCGCGGUAAGCUAGGGUG	MIMAT0007407	mature miRNA|Qualified Repeats:A=3/3	standard	gga-miR-1552-5p
302	gga-miR-1553-3p	15.6147	9.07002	0.0851267						experimental		UGUGGUGGGAGGACAGUGAUGU	MIMAT0007410	mature miRNA|Qualified Repeats:A=3/3	standard	gga-miR-1553-3p
303	gga-miR-1553-5p	8.29572	8.19949	0.311633						experimental		AGUCCUGUCCUGUCUACCUACUGU	MIMAT0007409	mature miRNA|Qualified Repeats:A=3/3	standard	gga-miR-1553-5p
304	gga-miR-1554	2.90929	8.88139	0.74322						experimental		GCAGGUGAUGAGGCUUUGCUG	MIMAT0007411	mature miRNA|Qualified Repeats:A=3/3	standard	gga-miR-1554
305	gga-miR-1555-3p	6.84688	9.04264	0.448915						experimental		CAGGGUUAUUGGUUUUGUGUGA	MIMAT0007412	mature miRNA|Qualified Repeats:A=3/3	standard	gga-miR-1555-3p
306	gga-miR-1555-5p	2.16116	8.95163	0.809212						experimental		AGCAAACCCUUCACCCUGCC	MIMAT0026774	mature miRNA|Qualified Repeats:A=3/3	standard	gga-miR-1555-5p
307	gga-miR-1556	12.7123	9.85249	0.19693						experimental		UGCAGGCUGGAAGUAGGAGUGU	MIMAT0007413	mature miRNA|Qualified Repeats:A=3/3	standard	gga-miR-1556
308	gga-miR-1557	7.60101	8.37792	0.364235						experimental		CCCGUCGGCUGAGCGGCUGC	MIMAT0007414	mature miRNA|Qualified Repeats:A=3/3	standard	gga-miR-1557
309	gga-miR-1558	3.27439	10.103	0.745847						experimental		CUGCUGUGAUGGGAGCUCUG	MIMAT0007415	mature miRNA|Qualified Repeats:A=3/3	standard	gga-miR-1558
310	gga-miR-1559-3p	4.01217	9.54966	0.674365						experimental		AGUUACAUGUAUGCAUCGAGCA	MIMAT0026775	mature miRNA|Qualified Repeats:A=3/3	standard	gga-miR-1559-3p
311	gga-miR-1559-5p	4.44648	9.60717	0.691296						experimental		UUCGAUGCUUGUAUGCUACUCC	MIMAT0007416	mature miRNA|Qualified Repeats:A=3/3	standard	gga-miR-1559-5p
312	gga-miR-1560-3p	2.89354	9.42144	0.814741						experimental		GCAUCUCUGGACGCGCUCGUUC	MIMAT0007418	mature miRNA|Qualified Repeats:A=3/3	standard	gga-miR-1560-3p
313	gga-miR-1560-5p	1502.74	65.8089	0						experimental		GCGGCGCGAGCAGAGAGGCGCU	MIMAT0007417	mature miRNA|Qualified Repeats:A=3/3	standard	gga-miR-1560-5p
314	gga-miR-1561	0.01	9.54412	1						experimental		GCCGGGUUUGCGGCCGCUUUU	MIMAT0007419	mature miRNA|Qualified Repeats:A=3/3	standard	gga-miR-1561
315	gga-miR-1562-3p	2.7084	10.0538	0.911342						experimental		UGUGCCCCGUGUAUGCAGUGCA	MIMAT0007421	mature miRNA|Qualified Repeats:A=3/3	standard	gga-miR-1562-3p
316	gga-miR-1562-5p	131.684	12.3214	0						experimental		GCACUGUAGAUGGAGGGGCUGC	MIMAT0007420	mature miRNA|Qualified Repeats:A=3/3	standard	gga-miR-1562-5p
317	gga-miR-1563	216.692	20.5549	0						experimental		GCACAUGAUGAGGAAGCACUGAAA	MIMAT0007422	mature miRNA|Qualified Repeats:A=3/3	standard	gga-miR-1563
318	gga-miR-1564-3p	1.09657	8.80059	1						experimental		CUCCUCUGCCGUGCUGGUUGUG	MIMAT0007424	mature miRNA|Qualified Repeats:A=3/3	standard	gga-miR-1564-3p
319	gga-miR-1564-5p	4.61616	9.58283	0.629989						experimental		GCAAUGAACACGGCAGUAGAGGU	MIMAT0007423	mature miRNA|Qualified Repeats:A=3/3	standard	gga-miR-1564-5p
320	gga-miR-1565	1.47457	9.36731	0.97335						experimental		CGAGGGUCGUGCCUGGUUUUGCU	MIMAT0007425	mature miRNA|Qualified Repeats:A=3/3	standard	gga-miR-1565
321	gga-miR-1567	0.906186	9.33134	0.982446						experimental		GACUGCUCAUGGCUGCCUGUUC	MIMAT0007427	mature miRNA|Qualified Repeats:A=3/3	standard	gga-miR-1567
322	gga-miR-1568	0.392157	9.05065	1						experimental		GACUCAUAGAUCUGAAGGCAG	MIMAT0007428	mature miRNA|Qualified Repeats:A=3/3	standard	gga-miR-1568
323	gga-miR-1569	1.50784	7.94958	0.849554						experimental		UGUUUGGGACGUUGCUCUGCAG	MIMAT0007429	mature miRNA|Qualified Repeats:A=3/3	standard	gga-miR-1569
324	gga-miR-1570	1.06377	8.61303	0.9017						experimental		GAAGGGUGUGCAGAAGAAUGUGA	MIMAT0007430	mature miRNA|Qualified Repeats:A=3/3	standard	gga-miR-1570
325	gga-miR-1571	4.61291	9.67451	0.633475						experimental		UGUUUCCUAUCCAGGCAGCACU	MIMAT0007431	mature miRNA|Qualified Repeats:A=3/3	standard	gga-miR-1571
326	gga-miR-1572	9.40601	8.93115	0.292233						experimental		GAACCUGACACACGGGCCUGC	MIMAT0007432	mature miRNA|Qualified Repeats:A=3/3	standard	gga-miR-1572
327	gga-miR-1573	2.73054	8.09971	0.736014						experimental		UGUUCUGCAGGUGCCAGUCU	MIMAT0007433	mature miRNA|Qualified Repeats:A=3/3	standard	gga-miR-1573
328	gga-miR-1574-3p	3.90693	8.96202	0.662858						experimental		ACAGGAGGAUGUCAGGAAGCUU	MIMAT0007435	mature miRNA|Qualified Repeats:A=3/3	standard	gga-miR-1574-3p
329	gga-miR-1574-5p	0.935155	8.85606	0.972969						experimental		CUGUGACUUCUCCUUGUCAGA	MIMAT0007434	mature miRNA|Qualified Repeats:A=3/3	standard	gga-miR-1574-5p
330	gga-miR-1575	507.836	24.9322	0						experimental		CUGGCAGCACGUAGGAGCAGG	MIMAT0007436	mature miRNA|Qualified Repeats:A=3/3	standard	gga-miR-1575
331	gga-miR-1576	1655.74	60.043	0						experimental		CUCGGGCGGGCGGAGCGGCAC	MIMAT0007437	mature miRNA|Qualified Repeats:A=3/3	standard	gga-miR-1576
332	gga-miR-1577	10.0679	8.93714	0.259914						experimental		CUCAGGGGUGGAAGUAGGAGAA	MIMAT0007438	mature miRNA|Qualified Repeats:A=3/3	standard	gga-miR-1577
333	gga-miR-1578	0.01	8.67922	1						experimental		UGUGCCGUUCUGACACAGCUCU	MIMAT0007439	mature miRNA|Qualified Repeats:A=3/3	standard	gga-miR-1578
334	gga-miR-1579	113.566	12.8149	0						experimental		CGUGGCGGGAAGGGAUGGGCG	MIMAT0007440	mature miRNA|Qualified Repeats:A=3/3	standard	gga-miR-1579
335	gga-miR-1580	2.29466	9.30855	0.95545						experimental		CGGCUUCUCGGUACCUGCGUU	MIMAT0007441	mature miRNA|Qualified Repeats:A=3/3	standard	gga-miR-1580
336	gga-miR-1581	21.9764	9.98059	0.0276618						experimental		CGAGCCGAAGGGGUGGGCGCUGC	MIMAT0007442	mature miRNA|Qualified Repeats:A=3/3	standard	gga-miR-1581
337	gga-miR-1582	1.28274	9.23865	0.921089						experimental		GAAAGAGAGCCAGAACACAG	MIMAT0007443	mature miRNA|Qualified Repeats:A=3/3	standard	gga-miR-1582
338	gga-miR-1583	44.1898	10.9423	5.37488e-05						experimental		CGUAGGGCCGUGGGACGGCA	MIMAT0007444	mature miRNA|Qualified Repeats:A=3/3	standard	gga-miR-1583
339	gga-miR-1584	137.754	14.2763	0						experimental		CCGGGUGGGGCUGGGCUGGG	MIMAT0007445	mature miRNA|Qualified Repeats:A=3/3	standard	gga-miR-1584
340	gga-miR-1585	0.01	8.89969	1						experimental		AGUGCCCAGGUGUGGUUAAUCCUG	MIMAT0007447	mature miRNA|Qualified Repeats:A=3/3	standard	gga-miR-1585
341	gga-miR-1586	7.25686	9.34389	0.437341						experimental		CAGUCAGCUGUGGGUGGGUGGCA	MIMAT0007448	mature miRNA|Qualified Repeats:A=3/3	standard	gga-miR-1586
342	gga-miR-1587	13.2401	9.76853	0.175269						experimental		GGGCUGGGCUGGGCUGGGCA	MIMAT0007449	mature miRNA|Qualified Repeats:A=3/3	standard	gga-miR-1587
343	gga-miR-1588	1.04864	8.78389	0.912457						experimental		CAGGAACCAGCUUUCGGCUCU	MIMAT0007450	mature miRNA|Qualified Repeats:A=3/3	standard	gga-miR-1588
344	gga-miR-1589	0.503632	9.09748	1						experimental		CAGCCUCUGCUGAUCGUCUUUU	MIMAT0007451	mature miRNA|Qualified Repeats:A=3/3	standard	gga-miR-1589
345	gga-miR-1590	0.01	8.01097	1						experimental		AGGGACAAAUUGCUCUCUGGAAG	MIMAT0007452	mature miRNA|Qualified Repeats:A=3/3	standard	gga-miR-1590
346	gga-miR-1591-3p	0.01	9.09848	1						experimental		CAGACUUGGCCAUGGGUAGGA	MIMAT0007454	mature miRNA|Qualified Repeats:A=3/3	standard	gga-miR-1591-3p
347	gga-miR-1591-5p	0.01	8.51009	1						experimental		UGAUUCAUUGCCUGGCUCUGC	MIMAT0007453	mature miRNA|Qualified Repeats:A=3/3	standard	gga-miR-1591-5p
348	gga-miR-1592	9.84205	9.69398	0.309944						experimental		CACUGCCUCAGACAACGGGUGU	MIMAT0007455	mature miRNA|Qualified Repeats:A=3/3	standard	gga-miR-1592
349	gga-miR-1593	6.74251	8.41614	0.423021						experimental		ACCAUCUGAUUUGGACACGCA	MIMAT0007456	mature miRNA|Qualified Repeats:A=3/3	standard	gga-miR-1593
350	gga-miR-1594	30.9526	10.2117	0.00243524						experimental		UGGUGGGGAUGGGUUGGGGUU	MIMAT0007457	mature miRNA|Qualified Repeats:A=3/3	standard	gga-miR-1594
351	gga-miR-1595-3p	2.20484	9.32186	0.837084						experimental		UAGCCCCGCUGUCCUACUGCUG	MIMAT0007459	mature miRNA|Qualified Repeats:A=3/3	standard	gga-miR-1595-3p
352	gga-miR-1595-5p	142.879	15.1086	0						experimental		AAGCACGAGUGUGGUGGAGCUC	MIMAT0007458	mature miRNA|Qualified Repeats:A=3/3	standard	gga-miR-1595-5p
353	gga-miR-1596-3p	0.01	9.83426	1						experimental		AAAGGUGGCCGUGGGUGAAUGA	MIMAT0007461	mature miRNA|Qualified Repeats:A=3/3	standard	gga-miR-1596-3p
354	gga-miR-1596-5p	1.36212	9.53227	0.916679						experimental		AUUCUCCUUCAAUCCAUCUUUGU	MIMAT0007460	mature miRNA|Qualified Repeats:A=3/3	standard	gga-miR-1596-5p
355	gga-miR-1597-3p	0.01	9.80661	1						experimental		UGAGGAGCUCUGCAAGCAUGCA	MIMAT0007463	mature miRNA|Qualified Repeats:A=3/3	standard	gga-miR-1597-3p
356	gga-miR-1597-5p	0.01	9.63554	1						experimental		AUGUUUACAGGGCUCUUCAUU	MIMAT0007462	mature miRNA|Qualified Repeats:A=3/3	standard	gga-miR-1597-5p
357	gga-miR-1598	0.0431557	9.66865	1						experimental		AUGGUAGCACGGCAAUGAGCAU	MIMAT0007464	mature miRNA|Qualified Repeats:A=3/3	standard	gga-miR-1598
358	gga-miR-1599	23165.2	804.937	0						experimental		GGAGGGAGGAAAAAAAAAAA	MIMAT0007465	mature miRNA|Qualified Repeats:A=3/3	standard	gga-miR-1599
359	gga-miR-1600	1.19435	8.50071	0.963286						experimental		UGGGCUGACAACAGAGGGCC	MIMAT0007466	mature miRNA|Qualified Repeats:A=3/3	standard	gga-miR-1600
360	gga-miR-1601	12.781	9.87103	0.19536						experimental		AGUGUGAGCAGGUGCAGAGCUG	MIMAT0007467	mature miRNA|Qualified Repeats:A=3/3	standard	gga-miR-1601
361	gga-miR-1602	2.16286	9.70332	0.926785						experimental		UGGGCUCUGCAUCACCCCAUGG	MIMAT0007468	mature miRNA|Qualified Repeats:A=3/3	standard	gga-miR-1602
362	gga-miR-1603	8.37313	9.3782	0.371918						experimental		AGUGGUUGGUUUGGUGCUGUC	MIMAT0007469	mature miRNA|Qualified Repeats:A=3/3	standard	gga-miR-1603
363	gga-miR-1604	12.2436	11.8839	0.302852						experimental		UGGGCCCAGGGCUGUGCUGGAGA	MIMAT0007470	mature miRNA|Qualified Repeats:A=3/3	standard	gga-miR-1604
364	gga-miR-1605	0.351933	7.22113	1						experimental		AGGGUUUCAUGUGUAUCUCUUG	MIMAT0007471	mature miRNA|Qualified Repeats:A=3/3	standard	gga-miR-1605
365	gga-miR-1606	1.20311	8.7866	0.981507						experimental		AGGGGGCAACAGAACAGUCCUGA	MIMAT0007472	mature miRNA|Qualified Repeats:A=3/3	standard	gga-miR-1606
366	gga-miR-1607	699.179	35.1485	0						experimental		AGGGGCGGGAGGGGUCGGGC	MIMAT0007473	mature miRNA|Qualified Repeats:A=3/3	standard	gga-miR-1607
367	gga-miR-1608	4.10671	9.12183	0.652541						experimental		UGGGACAGUGGCUGCGCCCUCU	MIMAT0007474	mature miRNA|Qualified Repeats:A=3/3	standard	gga-miR-1608
368	gga-miR-1609	0.310275	9.11049	1						experimental		AGGCUGAGGCUGUGCUGGUUGU	MIMAT0007475	mature miRNA|Qualified Repeats:A=3/3	standard	gga-miR-1609
369	gga-miR-1610	1378.36	96.708	0						experimental		UGGCUUGUGGUGGAACGGGCG	MIMAT0007476	mature miRNA|Qualified Repeats:A=3/3	standard	gga-miR-1610
370	gga-miR-1611	33.6014	12.0518	0.00529931						experimental		GGAGGGCUUGCAGGCGGUGUGC	MIMAT0007477	mature miRNA|Qualified Repeats:A=3/3	standard	gga-miR-1611
371	gga-miR-1612	79.6295	14.1734	1.9253e-08						experimental		GAAGGAAAAGGAGCUGACUGGG	MIMAT0007478	mature miRNA|Qualified Repeats:A=3/3	standard	gga-miR-1612
372	gga-miR-1613	1.32611	14.0366	1						experimental		UACAUGCGUAUAUUCUGGCAG	MIMAT0007479	mature miRNA|Qualified Repeats:A=3/3	standard	gga-miR-1613
373	gga-miR-1614-3p	0.01	10.0221	1						experimental		CAGGGAGGAACUGCCAGCAGA	MIMAT0007481	mature miRNA|Qualified Repeats:A=3/3	standard	gga-miR-1614-3p
374	gga-miR-1614-5p	0.01	8.98679	1						experimental		GGCAUGGCAGACUCACCCUGC	MIMAT0007480	mature miRNA|Qualified Repeats:A=3/3	standard	gga-miR-1614-5p
375	gga-miR-1615	0.01	9.30768	1						experimental		UGGCAGCUGCACAGAAGCCCUUU	MIMAT0007482	mature miRNA|Qualified Repeats:A=3/3	standard	gga-miR-1615
376	gga-miR-1616	0.01	9.58102	1						experimental		UGGAUCCUGCAGUUUGCUUUCA	MIMAT0007483	mature miRNA|Qualified Repeats:A=3/3	standard	gga-miR-1616
377	gga-miR-1617	0.01	9.1704	1						experimental		AGAGGCCUUCAGAUACUGUUUU	MIMAT0007484	mature miRNA|Qualified Repeats:A=3/3	standard	gga-miR-1617
378	gga-miR-1618-3p	0.507767	9.23459	1						experimental		GAGCCCGGAGCCAGGCUGCUGU	MIMAT0007485	mature miRNA|Qualified Repeats:A=3/3	standard	gga-miR-1618-3p
379	gga-miR-1618-5p	0.01	9.00093	1						experimental		UGCAUCCUGGCUCCUGGCGUCC	MIMAT0026776	mature miRNA|Qualified Repeats:A=3/3	standard	gga-miR-1618-5p
380	gga-miR-1619	0.705297	9.18432	0.974008						experimental		AGAAUUCAUAGCAAUACGGACU	MIMAT0007486	mature miRNA|Qualified Repeats:A=3/3	standard	gga-miR-1619
381	gga-miR-1620	1.7579	8.89572	0.950129						experimental		ACUUUAAUGGGCUUUGGAUCAC	MIMAT0007487	mature miRNA|Qualified Repeats:A=3/3	standard	gga-miR-1620
382	gga-miR-1621-3p	0.01	7.75481	1						experimental		GGUUCGCCGUGCCGCCGCGC	MIMAT0007489	mature miRNA|Qualified Repeats:A=3/3	standard	gga-miR-1621-3p
383	gga-miR-1621-5p	0.545592	9.48378	1						experimental		ACCGGCUGCCUCGGUGGCAC	MIMAT0007488	mature miRNA|Qualified Repeats:A=3/3	standard	gga-miR-1621-5p
384	gga-miR-1622	0.0546326	8.28299	1						experimental		CACAUAUGAUGAGUACUGAUG	MIMAT0007490	mature miRNA|Qualified Repeats:A=3/3	standard	gga-miR-1622
385	gga-miR-1623	10.6009	9.2734	0.252945						experimental		GCAGGCACAGACAGGCAGUA	MIMAT0007491	mature miRNA|Qualified Repeats:A=3/3	standard	gga-miR-1623
386	gga-miR-1624	1.86305	9.01003	0.941412						experimental		ACACCGCACUGGCAGGGAGCA	MIMAT0007492	mature miRNA|Qualified Repeats:A=3/3	standard	gga-miR-1624
387	gga-miR-1625-3p	0.01	9.33763	1						experimental		GCAGCAGAAUAUCCCUGCCAUU	MIMAT0007494	mature miRNA|Qualified Repeats:A=3/3	standard	gga-miR-1625-3p
388	gga-miR-1625-5p	0.01	8.06606	1						experimental		UGGACCAGGGCUCUUCCUGCUGGCU	MIMAT0007493	mature miRNA|Qualified Repeats:A=3/3	standard	gga-miR-1625-5p
389	gga-miR-1626-3p	0.01	9.23343	1						experimental		UCUGGAAGUUGCCCUGGACGUG	MIMAT0007496	mature miRNA|Qualified Repeats:A=3/3	standard	gga-miR-1626-3p
390	gga-miR-1626-5p	0.01	9.69293	1						experimental		UUUCCAUGGCAGACUUUCUAGGCU	MIMAT0007495	mature miRNA|Qualified Repeats:A=3/3	standard	gga-miR-1626-5p
391	gga-miR-1627-3p	0.01	9.53034	1						experimental		CAGCCACGCUACUGUCACUGGU	MIMAT0007498	mature miRNA|Qualified Repeats:A=3/3	standard	gga-miR-1627-3p
392	gga-miR-1627-5p	0.01	9.88195	1						experimental		GAAGUGACAUGUGGUUGAUGG	MIMAT0007497	mature miRNA|Qualified Repeats:A=3/3	standard	gga-miR-1627-5p
393	gga-miR-1628	0.01	8.87302	1						experimental		AAGAGCUCUUCCUGUUGUGACC	MIMAT0007499	mature miRNA|Qualified Repeats:A=3/3	standard	gga-miR-1628
394	gga-miR-1629	109.287	13.2044	1.11022e-16						experimental		UGCUGUCGGUGGGUUUGUUCU	MIMAT0007500	mature miRNA|Qualified Repeats:A=3/3	standard	gga-miR-1629
395	gga-miR-1630	0.01	9.60963	1						experimental		AAAGAGGAAACUGAAGCUGAAA	MIMAT0007501	mature miRNA|Qualified Repeats:A=3/3	standard	gga-miR-1630
396	gga-miR-1631	1.01051	9.10714	0.911644						experimental		AAACUGGCGACGUGGGACGGUC	MIMAT0007502	mature miRNA|Qualified Repeats:A=3/3	standard	gga-miR-1631
397	gga-miR-1632-3p	0.01	7.99785	1						experimental		AACUCAUUCAUUAACCAGCUUUU	MIMAT0007505	mature miRNA|Qualified Repeats:A=3/3	standard	gga-miR-1632-3p
398	gga-miR-1632-5p	1.99114	11.3212	0.860381						experimental		UGCUUGUUUUUGGAUGAGCUUGC	MIMAT0007504	mature miRNA|Qualified Repeats:A=2/3	standard	gga-miR-1632-5p
399	gga-miR-1633	2.86599	9.81885	0.863931						experimental		UGCGCUUCUGCUCAGCUCGGUGU	MIMAT0007506	mature miRNA|Qualified Repeats:A=3/3	standard	gga-miR-1633
400	gga-miR-1634	2.79271	8.77538	0.750285						experimental		UGCGACGCAUCGGCCUUUCUUC	MIMAT0007507	mature miRNA|Qualified Repeats:A=3/3	standard	gga-miR-1634
401	gga-miR-1635	0.0201125	11.1911	1						experimental		UGCCCAGGCUGUGCUGUGCUCUGGG	MIMAT0007508	mature miRNA|Qualified Repeats:A=3/3	standard	gga-miR-1635
402	gga-miR-1636	144.348	23.9451	1.6529e-09						experimental		UGCAGGUGAUGGCGGGGCUG	MIMAT0007509	mature miRNA|Qualified Repeats:A=3/3	standard	gga-miR-1636
403	gga-miR-1637	0.01	8.71644	1						experimental		UGAUAGCUGCUGUGGCACGGA	MIMAT0007510	mature miRNA|Qualified Repeats:A=3/3	standard	gga-miR-1637
404	gga-miR-1638	15.1638	12.7663	0.234884						experimental		GUAGUUUGUGUUGUUUGUUU	MIMAT0007511	mature miRNA|Qualified Repeats:A=3/3	standard	gga-miR-1638
405	gga-miR-1639	3.42667	9.78324	0.726128						experimental		UUGUGCAAGGUACGUUGGGUU	MIMAT0007514	mature miRNA|Qualified Repeats:A=3/3	standard	gga-miR-1639
406	gga-miR-1640	0.50468	9.3016	1						experimental		UUGUCACUGCAGGGCCCCGCGGCC	MIMAT0007515	mature miRNA|Qualified Repeats:A=3/3	standard	gga-miR-1640
407	gga-miR-1641	0.942008	8.83092	1						experimental		UGAGGAUUAAUGACUGUCUGGG	MIMAT0007516	mature miRNA|Qualified Repeats:A=3/3	standard	gga-miR-1641
408	gga-miR-1642	1.21563	8.80913	0.912116						experimental		UGAGAGGCUGUCAGUUUGUGGGG	MIMAT0007517	mature miRNA|Qualified Repeats:A=3/3	standard	gga-miR-1642
409	gga-miR-1643-3p	2.31195	8.73454	0.791235						experimental		UAAAAGUGCUGCUGGUGGAAGAA	MIMAT0007519	mature miRNA|Qualified Repeats:A=3/3	standard	gga-miR-1643-3p
410	gga-miR-1643-5p	7.79402	9.25019	0.399434						experimental		UCUUAUCACGAGGAGCACUUUU	MIMAT0007518	mature miRNA|Qualified Repeats:A=3/3	standard	gga-miR-1643-5p
411	gga-miR-1644	25.1412	9.65223	0.00919089						experimental		UCUGUUGUGCAGGGCUGUGCU	MIMAT0007520	mature miRNA|Qualified Repeats:A=3/3	standard	gga-miR-1644
412	gga-miR-1645	2.50485	8.50739	0.768414						experimental		UCUGCUGAAGUACUGUCAGA	MIMAT0007521	mature miRNA|Qualified Repeats:A=3/3	standard	gga-miR-1645
413	gga-miR-1646	3.01823	9.31834	0.745996						experimental		UCUGCCCUGCAGCACUGAGAUCU	MIMAT0007522	mature miRNA|Qualified Repeats:A=3/3	standard	gga-miR-1646
414	gga-miR-1647	1.38342	8.97189	0.877448						experimental		UCUCUGCCUGAGGGGUACUCU	MIMAT0007523	mature miRNA|Qualified Repeats:A=3/3	standard	gga-miR-1647
415	gga-miR-1648-3p	19.263	10.5319	0.0673793						experimental		UGGGAGUGGAGCGGAGCUGUC	MIMAT0007525	mature miRNA|Qualified Repeats:A=3/3	standard	gga-miR-1648-3p
416	gga-miR-1648-5p	1.45574	9.11848	0.884044						experimental		CGGCUCGGCUCGGCUCCGCUC	MIMAT0007524	mature miRNA|Qualified Repeats:A=3/3	standard	gga-miR-1648-5p
417	gga-miR-1649-3p	0.174779	8.61246	1						experimental		CUCCGUGCACUCUGCAGGCA	MIMAT0007527	mature miRNA|Qualified Repeats:A=3/3	standard	gga-miR-1649-3p
418	gga-miR-1649-5p	1.75271	10.6717	0.955621						experimental		UCCUGCAGAAGGUGCGGCUG	MIMAT0007526	mature miRNA|Qualified Repeats:A=3/3	standard	gga-miR-1649-5p
419	gga-miR-1650	0.0522821	7.908	1						experimental		UCCUCUGAGCUCAGCUUCGCCUCU	MIMAT0007528	mature miRNA|Qualified Repeats:A=3/3	standard	gga-miR-1650
420	gga-miR-1651-3p	0.960802	9.64972	0.948202						experimental		UUGCUUUUGUUGGCCUCUGCUG	MIMAT0007530	mature miRNA|Qualified Repeats:A=3/3	standard	gga-miR-1651-3p
421	gga-miR-1651-5p	1.2916	9.22159	1						experimental		GCUAAGACUGAUAAAAGCAAGC	MIMAT0007529	mature miRNA|Qualified Repeats:A=3/3	standard	gga-miR-1651-5p
422	gga-miR-1652	0.763755	9.56123	1						experimental		UCCCUGUGUCCCCUCGGUGGCA	MIMAT0007531	mature miRNA|Qualified Repeats:A=3/3	standard	gga-miR-1652
423	gga-miR-1653	0.01	9.07229	1						experimental		CAGGAGCUGUGCUGCAUGCAGG	MIMAT0007532	mature miRNA|Qualified Repeats:A=3/3	standard	gga-miR-1653
424	gga-miR-1654	343.464	28.3494	0						experimental		UUGCUGGUGGAGGGAGCUGAG	MIMAT0007533	mature miRNA|Qualified Repeats:A=3/3	standard	gga-miR-1654
425	gga-miR-1655-3p	0.01	8.43222	1						experimental		AUUUACCCAUGGUGGGCUGAUA	MIMAT0026777	mature miRNA|Qualified Repeats:A=3/3	standard	gga-miR-1655-3p
426	gga-miR-1655-5p	0.01	8.61026	1						experimental		UCAGCUGGUCUUGGGUAAAUGC	MIMAT0007534	mature miRNA|Qualified Repeats:A=3/3	standard	gga-miR-1655-5p
427	gga-miR-1656	0.279371	9.06811	1						experimental		UCACCAGCGGGCAUUGGCAUCA	MIMAT0007535	mature miRNA|Qualified Repeats:A=3/3	standard	gga-miR-1656
428	gga-miR-1657	52.1704	12.2129	1.93726e-05						experimental		UAUAUGUGUAUUGUUGGUGUGUG	MIMAT0007537	mature miRNA|Qualified Repeats:A=3/3	standard	gga-miR-1657
429	gga-miR-1658-3p	1.75014	9.46266	0.886421						experimental		GAGCUGUGGGUUGGUGUUGAUGG	MIMAT0007539	mature miRNA|Qualified Repeats:A=3/3	standard	gga-miR-1658-3p
430	gga-miR-1658-5p	4.28928	9.2191	0.641724						experimental		UAUACCACCCCCAGGAGUUCUGC	MIMAT0007538	mature miRNA|Qualified Repeats:A=3/3	standard	gga-miR-1658-5p
431	gga-miR-1659	5.20886	9.49326	0.583194						experimental		UAGGGCAGAAUGAAGGAGUCCCU	MIMAT0007540	mature miRNA|Qualified Repeats:A=3/3	standard	gga-miR-1659
432	gga-miR-1660	0.01	8.52033	1						experimental		UAGGCCUGUGUUUUUGUGCAUA	MIMAT0007541	mature miRNA|Qualified Repeats:A=3/3	standard	gga-miR-1660
433	gga-miR-1661	0.844186	9.47007	0.96898						experimental		UAGCAGAUGUUUAGGAAUGUGCCU	MIMAT0007542	mature miRNA|Qualified Repeats:A=3/3	standard	gga-miR-1661
434	gga-miR-1662	4.21283	9.53125	0.658468						experimental		UUGACAUCAUCAUACUUGGGAU	MIMAT0007543	mature miRNA|Qualified Repeats:A=3/3	standard	gga-miR-1662
435	gga-miR-1663-3p	2.50402	9.42342	0.873778						experimental		UGGCAUCCAGAACAGCGGUAC	MIMAT0007545	mature miRNA|Qualified Repeats:A=3/3	standard	gga-miR-1663-3p
436	gga-miR-1663-5p	0.01	10.2329	1						experimental		UACCACUGUCCUGGGUGCCU	MIMAT0007544	mature miRNA|Qualified Repeats:A=3/3	standard	gga-miR-1663-5p
437	gga-miR-1664-3p	0.01	9.01464	1						experimental		UCUGUGACCUCAUUUACCUCC	MIMAT0007547	mature miRNA|Qualified Repeats:A=3/3	standard	gga-miR-1664-3p
438	gga-miR-1664-5p	52.0608	13.1692	7.70282e-05						experimental		CCAGACAGGGAGAGAACAGG	MIMAT0007546	mature miRNA|Qualified Repeats:A=3/3	standard	gga-miR-1664-5p
439	gga-miR-1665	0.01	9.56598	1						experimental		UAAGGCCCAGGAGCGCUGCAGC	MIMAT0007548	mature miRNA|Qualified Repeats:A=3/3	standard	gga-miR-1665
440	gga-miR-1666	0.01	8.95391	1						experimental		UAACGCCACGGGGCUGAGGCUG	MIMAT0007549	mature miRNA|Qualified Repeats:A=3/3	standard	gga-miR-1666
441	gga-miR-1667-3p	0.15416	11.5719	1						experimental		UAACAUGAUGUCAGGAUUUCCC	MIMAT0007550	mature miRNA|Qualified Repeats:A=3/3	standard	gga-miR-1667-3p
442	gga-miR-1667-5p	0.01	9.76551	1						experimental		GAGAUUCUGACACAAUGUUUAGA	MIMAT0026778	mature miRNA|Qualified Repeats:A=3/3	standard	gga-miR-1667-5p
443	gga-miR-1668-3p	0.01	9.18535	1						experimental		UGCUGUGUCCUCACUCACCUU	MIMAT0007552	mature miRNA|Qualified Repeats:A=3/3	standard	gga-miR-1668-3p
444	gga-miR-1668-5p	2.02831	10.6674	0.877125						experimental		GUGGGCUGGGAGCACAGGCACU	MIMAT0007551	mature miRNA|Qualified Repeats:A=3/3	standard	gga-miR-1668-5p
445	gga-miR-1669	2.93479	10.2973	0.775625						experimental		GUGGGCUCAGAGCAGGCACA	MIMAT0007553	mature miRNA|Qualified Repeats:A=3/3	standard	gga-miR-1669
446	gga-miR-1670	0.486959	9.84631	1						experimental		GUGGGACGUAGCCUCACAGUGG	MIMAT0007554	mature miRNA|Qualified Repeats:A=3/3	standard	gga-miR-1670
447	gga-miR-1671	0.01	9.28732	1						experimental		GUGAGGACUGUUGAGUGGCCAAA	MIMAT0007555	mature miRNA|Qualified Repeats:A=3/3	standard	gga-miR-1671
448	gga-miR-1672	4.02819	9.19515	0.66131						experimental		GUCAGGCCAGGAAGGGAUGUGAGG	MIMAT0007556	mature miRNA|Qualified Repeats:A=3/3	standard	gga-miR-1672
449	gga-miR-1673	0.01	8.16234	1						experimental		GGUGUGAGUGGAAGUCAGAGGU	MIMAT0007557	mature miRNA|Qualified Repeats:A=3/3	standard	gga-miR-1673
450	gga-miR-1674	0.104096	8.38637	1						experimental		GGGCUAUGAUGCUGGAUUUUCUGAG	MIMAT0007558	mature miRNA|Qualified Repeats:A=3/3	standard	gga-miR-1674
451	gga-miR-1675	0.923291	9.18791	1						experimental		GGACGCCAUCUUGACUGUGGGCAG	MIMAT0007559	mature miRNA|Qualified Repeats:A=3/3	standard	gga-miR-1675
452	gga-miR-1676-3p	17.543	10.5268	0.0955919						experimental		AGAGCGAAGUGGGUGGGAAUGU	MIMAT0007561	mature miRNA|Qualified Repeats:A=3/3	standard	gga-miR-1676-3p
453	gga-miR-1676-5p	2.46679	8.40682	0.769181						experimental		CCUGACUCAUCCCCUUUGCUCC	MIMAT0007560	mature miRNA|Qualified Repeats:A=3/3	standard	gga-miR-1676-5p
454	gga-miR-1677-3p	566.082	54.0259	0						experimental		UGACUUCAGUAGGAGCAGGAUU	MIMAT0007563	mature miRNA|Qualified Repeats:A=3/3	standard	gga-miR-1677-3p
455	gga-miR-1677-5p	2.69657	8.32563	0.746007						experimental		UCCUGCACCGCUGAAGUCAAU	MIMAT0007562	mature miRNA|Qualified Repeats:A=3/3	standard	gga-miR-1677-5p
456	gga-miR-1678	273.737	25.0651	0						experimental		UUUGACAAAGACAGAAGGAGCU	MIMAT0007564	mature miRNA|Qualified Repeats:A=3/3	standard	gga-miR-1678
457	gga-miR-1679	0.01	9.34917	1						experimental		UUGUCAGCACAGUGGUAUAUGCA	MIMAT0007565	mature miRNA|Qualified Repeats:A=3/3	standard	gga-miR-1679
458	gga-miR-1680-3p	13.3355	11.2411	0.235471						experimental		CAGGCGGUAUCAGGAGGCUGA	MIMAT0007567	mature miRNA|Qualified Repeats:A=3/3	standard	gga-miR-1680-3p
459	gga-miR-1680-5p	0.653119	9.56744	1						experimental		UUCCUCCUGGGUACAACUCUGC	MIMAT0007566	mature miRNA|Qualified Repeats:A=3/3	standard	gga-miR-1680-5p
460	gga-miR-1681	1.09381	10.9163	0.942678						experimental		UUCACAUGAUGUCUUGCUGAUG	MIMAT0007568	mature miRNA|Qualified Repeats:A=3/3	standard	gga-miR-1681
461	gga-miR-1682	28.4211	13.4776	0.0349531						experimental		UGGGUCAGAUGGAGCUGAGGG	MIMAT0007569	mature miRNA|Qualified Repeats:A=3/3	standard	gga-miR-1682
462	gga-miR-1683	0.01	9.14898	1						experimental		UCUGGGACAGUCACAGCAUCUUU	MIMAT0007570	mature miRNA|Qualified Repeats:A=3/3	standard	gga-miR-1683
463	gga-miR-1684a-3p	0.01	9.62254	1						experimental		AAGUAUGAGGAAAUGGAGCUCU	MIMAT0007572	mature miRNA|Qualified Repeats:A=3/3	standard	gga-miR-1684a-3p
464	gga-miR-1684a-5p	0.01	12.3993	1						experimental		AGCUCUGCUUCCUCAUACAUAC	MIMAT0007571	mature miRNA|Qualified Repeats:A=3/3	standard	gga-miR-1684a-5p
465	gga-miR-1684b-3p	6.98141	9.12222	0.444053						experimental		AAGUAUGAGGAAAUGGAGAUCU	MIMAT0025785	mature miRNA|Qualified Repeats:A=3/3	standard	gga-miR-1684b-3p
466	gga-miR-1685-3p	0.0789201	8.66072	1						experimental		ACAGUAAUGGUAUGAACUCAGA	MIMAT0007574	mature miRNA|Qualified Repeats:A=3/3	standard	gga-miR-1685-3p
467	gga-miR-1685-5p	15.707	10.4214	0.131737						experimental		UGGAGUCACUACCAGUGCUGUG	MIMAT0007573	mature miRNA|Qualified Repeats:A=3/3	standard	gga-miR-1685-5p
468	gga-miR-1686	1.58832	8.90485	0.858427						experimental		UGGAGGCUGUGCGUCAUCCCCA	MIMAT0007575	mature miRNA|Qualified Repeats:A=3/3	standard	gga-miR-1686
469	gga-miR-1687-3p	1.0566	7.74696	0.996175						experimental		UUGCUGGCUGUUUCUCAGUGA	MIMAT0007577	mature miRNA|Qualified Repeats:A=3/3	standard	gga-miR-1687-3p
470	gga-miR-1687-5p	0.733979	9.2259	0.95399						experimental		UGAGGAAAUGAGCCAGCUGAG	MIMAT0007576	mature miRNA|Qualified Repeats:A=3/3	standard	gga-miR-1687-5p
471	gga-miR-1688	0.25994	8.66155	1						experimental		UGAGCAUGGUAGAGACAAUGAUG	MIMAT0007578	mature miRNA|Qualified Repeats:A=3/3	standard	gga-miR-1688
472	gga-miR-1689-3p	0.116492	9.6143	1						experimental		CCGGUGACUGGAAGCAGCGUUGA	MIMAT0007580	mature miRNA|Qualified Repeats:A=3/3	standard	gga-miR-1689-3p
473	gga-miR-1689-5p	2.51252	8.88501	0.77733						experimental		UCUCUGCUUACAGUGUCUGGGG	MIMAT0007579	mature miRNA|Qualified Repeats:A=3/3	standard	gga-miR-1689-5p
474	gga-miR-1690-5p	154.477	17.5681	0						experimental		UCCAGAGGCAAAGGAGCACUGCU	MIMAT0007581	mature miRNA|Qualified Repeats:A=3/3	standard	gga-miR-1690-5p
475	gga-miR-1691	0.952211	7.85283	0.988688						experimental		UCAGCUGACCUGGGCCUGCAGUG	MIMAT0007582	mature miRNA|Qualified Repeats:A=3/3	standard	gga-miR-1691
476	gga-miR-1692	0.01	10.0598	1						experimental		UGUAGCUCAGUUGGUAGAGU	MIMAT0007584	mature miRNA|Qualified Repeats:A=3/3	standard	gga-miR-1692
477	gga-miR-1693	0.234016	8.98304	0.992092						experimental		GCAAAGGAUGAAGCUGUGAUG	MIMAT0007585	mature miRNA|Qualified Repeats:A=3/3	standard	gga-miR-1693
478	gga-miR-1694	3.78489	9.75585	0.698027						experimental		GGAGGACGAGGCUGCGAGCGGA	MIMAT0007586	mature miRNA|Qualified Repeats:A=3/3	standard	gga-miR-1694
479	gga-miR-1695	8.18015	9.87161	0.40727						experimental		GAGCACAGUUUGGUCAUGGAGC	MIMAT0007587	mature miRNA|Qualified Repeats:A=3/3	standard	gga-miR-1695
480	gga-miR-1696	0.01	10.0528	1						experimental		CUGCUGUGAUGUGAGCUGAGCAUC	MIMAT0007588	mature miRNA|Qualified Repeats:A=3/3	standard	gga-miR-1696
481	gga-miR-1697	0.01	10.499	1						experimental		CUCUCAUGGGACUGUGUGCAGC	MIMAT0007589	mature miRNA|Qualified Repeats:A=3/3	standard	gga-miR-1697
482	gga-miR-1698	0.01	9.37332	1						experimental		CGAGGCUGCGGCAAUCCCUGCG	MIMAT0007590	mature miRNA|Qualified Repeats:A=3/3	standard	gga-miR-1698
483	gga-miR-1699	12.5038	10.441	0.231054						experimental		CCAGAGGGACAUGGCAGGGCAA	MIMAT0007591	mature miRNA|Qualified Repeats:A=3/3	standard	gga-miR-1699
484	gga-miR-1700	7.63563	10.6191	0.472083						experimental		CAUCAGAGGGAUAGGAUGGAC	MIMAT0007592	mature miRNA|Qualified Repeats:A=3/3	standard	gga-miR-1700
485	gga-miR-1701	15.2327	9.38462	0.104534						experimental		GGCUGGUUAGUUGGUUGUUU	MIMAT0007593	mature miRNA|Qualified Repeats:A=3/3	standard	gga-miR-1701
486	gga-miR-1702	184.985	26.9631	6.83187e-12						experimental		AUUGCAUUCAGAGCGAGCUGU	MIMAT0007594	mature miRNA|Qualified Repeats:A=3/3	standard	gga-miR-1702
487	gga-miR-1703-3p	0.01	8.87025	1						experimental		CUCGUGACUUCAGCUCCAGCA	MIMAT0026779	mature miRNA|Qualified Repeats:A=3/3	standard	gga-miR-1703-3p
488	gga-miR-1703-5p	0.01	8.72366	1						experimental		AGAGGCUGUAGGUCCCGUGCUUU	MIMAT0007595	mature miRNA|Qualified Repeats:A=3/3	standard	gga-miR-1703-5p
489	gga-miR-1704	20.8269	9.86197	0.0346884						experimental		ACAGCAGAUUGAUGGGGCACA	MIMAT0007596	mature miRNA|Qualified Repeats:A=3/3	standard	gga-miR-1704
490	gga-miR-1705	0.01	8.9236	1						experimental		AAUCUGGAAGUCAGCACAUGCU	MIMAT0007597	mature miRNA|Qualified Repeats:A=3/3	standard	gga-miR-1705
491	gga-miR-1706	15.8937	10.087	0.115082						experimental		UGUGGAGGUGGGAUGAGGUUCC	MIMAT0007598	mature miRNA|Qualified Repeats:A=3/3	standard	gga-miR-1706
492	gga-miR-1707	1.37454	9.8905	0.95943						experimental		UUUGAGCGGGAUCUGUUAUCGUG	MIMAT0007599	mature miRNA|Qualified Repeats:A=3/3	standard	gga-miR-1707
493	gga-miR-1708	0.01	8.615	1						experimental		UGGGGUGUGGAAUGAAUCCUU	MIMAT0007601	mature miRNA|Qualified Repeats:A=3/3	standard	gga-miR-1708
494	gga-miR-1709	0.01	8.58705	1						experimental		UGGAAUGAUGAGUGCACUGACU	MIMAT0007604	mature miRNA|Qualified Repeats:A=3/3	standard	gga-miR-1709
495	gga-miR-1710	28.9919	12.5832	0.0212138						experimental		UCAUCUGCUGCAUAACCAUCCA	MIMAT0007605	mature miRNA|Qualified Repeats:A=3/3	standard	gga-miR-1710
496	gga-miR-1711	0.01	8.43856	1						experimental		GUGCAGUGCUGCAUCUCUUC	MIMAT0007606	mature miRNA|Qualified Repeats:A=3/3	standard	gga-miR-1711
497	gga-miR-1712-3p	0.01	9.14153	1						experimental		UUCAGUUAUCAGUGGAGUUUGG	MIMAT0007608	mature miRNA|Qualified Repeats:A=3/3	standard	gga-miR-1712-3p
498	gga-miR-1712-5p	0.01	8.47233	1						experimental		GGCUCCAGUCUUAACUACAGGC	MIMAT0007607	mature miRNA|Qualified Repeats:A=3/3	standard	gga-miR-1712-5p
499	gga-miR-1713	106.99	14.9191	7.40408e-13						experimental		CUCGGAGAGGGAAGAACGCGGUG	MIMAT0007609	mature miRNA|Qualified Repeats:A=3/3	standard	gga-miR-1713
500	gga-miR-1714	7.44618	10.7706	0.489323						experimental		CCUAGUAGGGCUGCUGAGGUGAU	MIMAT0007610	mature miRNA|Qualified Repeats:A=3/3	standard	gga-miR-1714
501	gga-miR-1715-3p	0.01	10.384	1						experimental		UGACACUGCGGGUACCUCUUU	MIMAT0007612	mature miRNA|Qualified Repeats:A=3/3	standard	gga-miR-1715-3p
502	gga-miR-1715-5p	0.01	9.45421	1						experimental		AGGAUCAGUAGAAGUCAGCUGUGC	MIMAT0007611	mature miRNA|Qualified Repeats:A=3/3	standard	gga-miR-1715-5p
503	gga-miR-1716	0.01	10.1743	1						experimental		AGCGGGGCGGCUGUGAGCUGAGCU	MIMAT0007613	mature miRNA|Qualified Repeats:A=3/3	standard	gga-miR-1716
504	gga-miR-1717	1.09956	10.5664	1						experimental		ACUCUCUAACCUGACAGAAAACU	MIMAT0007614	mature miRNA|Qualified Repeats:A=3/3	standard	gga-miR-1717
505	gga-miR-1718	88.1681	13.744	1.40437e-10						experimental		ACUAAGGACAGAGGAACGGAG	MIMAT0007615	mature miRNA|Qualified Repeats:A=3/3	standard	gga-miR-1718
506	gga-miR-1719	3.77209	9.26717	0.683961						experimental		AAAGAUGAUGAGUUGCUGAUG	MIMAT0007616	mature miRNA|Qualified Repeats:A=3/3	standard	gga-miR-1719
507	gga-miR-1720-3p	1.05828	8.75751	0.965322						experimental		AAGCAACGAGAGGUCGGUCUGA	MIMAT0007618	mature miRNA|Qualified Repeats:A=3/3	standard	gga-miR-1720-3p
508	gga-miR-1720-5p	7.16003	10.2137	0.48326						experimental		UGAUCACCUCGGACGUUGCUUU	MIMAT0007617	mature miRNA|Qualified Repeats:A=3/3	standard	gga-miR-1720-5p
509	gga-miR-1721	0.01	9.78066	1						experimental		AGAGAUGAUGUUGGUCUGAUG	MIMAT0007619	mature miRNA|Qualified Repeats:A=3/3	standard	gga-miR-1721
510	gga-miR-1722-3p	0.01	9.56582	1						experimental		UAGAGCAUCACCAAGGGGCAAG	MIMAT0007621	mature miRNA|Qualified Repeats:A=3/3	standard	gga-miR-1722-3p
511	gga-miR-1722-5p	2.1279	12.3841	0.890076						experimental		UGUCACCCUAAGACUGCUCUAAU	MIMAT0007620	mature miRNA|Qualified Repeats:A=3/3	standard	gga-miR-1722-5p
512	gga-miR-1723	0.898296	9.91941	1						experimental		UGGGAGCGGAAUGUGCAGCCUCA	MIMAT0007622	mature miRNA|Qualified Repeats:A=3/3	standard	gga-miR-1723
513	gga-miR-1724	0.15719	9.97423	1						experimental		UGCUGAGCGUUGGCUGCGCUGCG	MIMAT0007623	mature miRNA|Qualified Repeats:A=3/3	standard	gga-miR-1724
514	gga-miR-1725	0.01	9.9146	1						experimental		UAUGAUAUAGUUAGAGCUGCU	MIMAT0007624	mature miRNA|Qualified Repeats:A=3/3	standard	gga-miR-1725
515	gga-miR-1726	7.01834	10.0098	0.483183						experimental		AAGCUUGUUGGGUUUGGUUUGU	MIMAT0007625	mature miRNA|Qualified Repeats:A=3/3	standard	gga-miR-1726
516	gga-miR-1727	0.176646	10.7238	1						experimental		AAGCUGCUCUAAUGAACUGAAGG	MIMAT0007626	mature miRNA|Qualified Repeats:A=3/3	standard	gga-miR-1727
517	gga-miR-1728-3p	1.70622	9.69049	0.871052						experimental		AGGCUUCUGUAGAUCAGCCAGC	MIMAT0007628	mature miRNA|Qualified Repeats:A=3/3	standard	gga-miR-1728-3p
518	gga-miR-1728-5p	1.92088	8.58055	0.92336						experimental		UGGUUGAUCCAUUGGAAGACUGA	MIMAT0007627	mature miRNA|Qualified Repeats:A=3/3	standard	gga-miR-1728-5p
519	gga-miR-1729-3p	2.23217	8.50582	0.792978						experimental		CUACUCGGUGAGUAAGGAUAGC	MIMAT0007630	mature miRNA|Qualified Repeats:A=3/3	standard	gga-miR-1729-3p
520	gga-miR-1729-5p	3.06358	9.19725	0.80022						experimental		AUCCCUUACUCACAUGAGUAGUC	MIMAT0007629	mature miRNA|Qualified Repeats:A=3/3	standard	gga-miR-1729-5p
521	gga-miR-1730-3p	3.23448	8.66943	0.709063						experimental		AAGGCCAUGGCUGUUUGCUGCU	MIMAT0007632	mature miRNA|Qualified Repeats:A=3/3	standard	gga-miR-1730-3p
522	gga-miR-1730-5p	1.65126	9.45307	0.896899						experimental		CAGCUAACAGAGGUGGAACCUUG	MIMAT0007631	mature miRNA|Qualified Repeats:A=3/3	standard	gga-miR-1730-5p
523	gga-miR-1731-3p	3.6604	9.12157	0.688187						experimental		UGGCAGUUCCUUGGUCUUGUCC	MIMAT0026780	mature miRNA|Qualified Repeats:A=3/3	standard	gga-miR-1731-3p
524	gga-miR-1731-5p	3.52158	8.87094	0.691364						experimental		ACUUGACUGCAGGCACUGCUGCU	MIMAT0007633	mature miRNA|Qualified Repeats:A=3/3	standard	gga-miR-1731-5p
525	gga-miR-1732	1.0249	8.89697	0.908283						experimental		CACCGUGCUGCUGUCGGGCUG	MIMAT0007634	mature miRNA|Qualified Repeats:A=3/3	standard	gga-miR-1732
526	gga-miR-1733	1.06079	9.23721	0.919182						experimental		CUGGAUGGCUGUGAAUUGUCU	MIMAT0007635	mature miRNA|Qualified Repeats:A=3/3	standard	gga-miR-1733
527	gga-miR-1734	0.534703	8.93717	1						experimental		AUAUGCCCCAAUGUAUAAGCU	MIMAT0007636	mature miRNA|Qualified Repeats:A=3/3	standard	gga-miR-1734
528	gga-miR-1735	2.57664	9.61717	0.795767						experimental		AGGGGCUUUGGGCAGCAUCUG	MIMAT0007637	mature miRNA|Qualified Repeats:A=3/3	standard	gga-miR-1735
529	gga-miR-1736-3p	17.2878	9.32514	0.0637383						experimental		AGCACCUUCGGAACUGUCCUCA	MIMAT0007639	mature miRNA|Qualified Repeats:A=3/3	standard	gga-miR-1736-3p
530	gga-miR-1736-5p	0.01	8.68488	1						experimental		AGGGCAAUUCCUGAUAGGUGCU	MIMAT0007638	mature miRNA|Qualified Repeats:A=3/3	standard	gga-miR-1736-5p
531	gga-miR-1737	2.57664	11.6817	1						experimental		CAGCACUGCUGCGCUCGGUG	MIMAT0007640	mature miRNA|Qualified Repeats:A=3/3	standard	gga-miR-1737
532	gga-miR-1738	0.01	9.56823	1						experimental		ACUGACUGCUCAGAGGGAUUGG	MIMAT0007641	mature miRNA|Qualified Repeats:A=3/3	standard	gga-miR-1738
533	gga-miR-1739	19.5316	13.16	0.137742						experimental		CACAGGACAGGUAGCCAGGCUGG	MIMAT0007642	mature miRNA|Qualified Repeats:A=3/3	standard	gga-miR-1739
534	gga-miR-1740-3p	0.01	8.79584	1						experimental		UCAUCCAAUUAAACCACAAA	MIMAT0007644	mature miRNA|Qualified Repeats:A=3/3	standard	gga-miR-1740-3p
535	gga-miR-1740-5p	0.01	8.67532	1						experimental		UGUAGUUUAAGAGGAUAGGUCUU	MIMAT0007643	mature miRNA|Qualified Repeats:A=3/3	standard	gga-miR-1740-5p
536	gga-miR-1741	0.01	7.49386	1						experimental		AUGGCUCUGGAUUACACCUU	MIMAT0007645	mature miRNA|Qualified Repeats:A=3/3	standard	gga-miR-1741
537	gga-miR-1742	1.0236	8.72554	0.982986						experimental		AAUCGUCGUUCGGGAUCCGC	MIMAT0007646	mature miRNA|Qualified Repeats:A=3/3	standard	gga-miR-1742
538	gga-miR-1743	0.01	9.68867	1						experimental		UGGAAUGCAGCAAUUAUCACCU	MIMAT0007647	mature miRNA|Qualified Repeats:A=3/3	standard	gga-miR-1743
539	gga-miR-1744-3p	0.0846729	9.01993	1						experimental		ACUUCAACAGGAGCAAGACUGA	MIMAT0007649	mature miRNA|Qualified Repeats:A=3/3	standard	gga-miR-1744-3p
540	gga-miR-1744-5p	0.01	8.84035	1						experimental		UGCUCUGUUGAACUCAAAAGCU	MIMAT0007648	mature miRNA|Qualified Repeats:A=3/3	standard	gga-miR-1744-5p
541	gga-miR-1745	0.91692	7.95517	1						experimental		UGCUCUGCUUGGCAAACUGCUC	MIMAT0007650	mature miRNA|Qualified Repeats:A=3/3	standard	gga-miR-1745
542	gga-miR-1746	0.254384	8.00953	1						experimental		CUCAGAGCUGUGGUCCCAUGGU	MIMAT0007651	mature miRNA|Qualified Repeats:A=3/3	standard	gga-miR-1746
543	gga-miR-1747-3p	0.0886139	8.34589	1						experimental		CCUGAAUCCCUUCAAGUGGACA	MIMAT0026781	mature miRNA|Qualified Repeats:A=3/3	standard	gga-miR-1747-3p
544	gga-miR-1747-5p	0.145228	8.90978	1						experimental		UGCACUUGAAUGGAGUUCUGGG	MIMAT0007652	mature miRNA|Qualified Repeats:A=3/3	standard	gga-miR-1747-5p
545	gga-miR-1748	0.24682	8.83098	1						experimental		ACUGAGGUCUGGGUGCAGCUGA	MIMAT0007653	mature miRNA|Qualified Repeats:A=3/3	standard	gga-miR-1748
546	gga-miR-1749-3p	0.01	8.38162	1						experimental		UUGGCUCUGUUCCCUAUUUCC	MIMAT0007655	mature miRNA|Qualified Repeats:A=3/3	standard	gga-miR-1749-3p
547	gga-miR-1749-5p	1.94363	8.61744	0.825407						experimental		AGAUAAGGAACUGAACUGGCU	MIMAT0007654	mature miRNA|Qualified Repeats:A=3/3	standard	gga-miR-1749-5p
548	gga-miR-1750	0.01	8.34311	1						experimental		UGAGGACCAAGUGCAUCACUGC	MIMAT0007657	mature miRNA|Qualified Repeats:A=3/3	standard	gga-miR-1750
549	gga-miR-1751-5p	0.01	8.48983	1						experimental		UGAGCUGCUCUGUUCCUGCAUCC	MIMAT0007658	mature miRNA|Qualified Repeats:A=3/3	standard	gga-miR-1751-5p
550	gga-miR-1752	171.282	19.6837	0						experimental		UUCUGUUGGAGAGAAGAGACA	MIMAT0007659	mature miRNA|Qualified Repeats:A=3/3	standard	gga-miR-1752
551	gga-miR-1753	0.01	9.56592	1						experimental		GUGAAAUCCGGGUGAAGGCUGU	MIMAT0007660	mature miRNA|Qualified Repeats:A=3/3	standard	gga-miR-1753
552	gga-miR-1754-3p	29.0167	10.4041	0.00528488						experimental		AGGGCAGCUCACAGCACGGGG	MIMAT0026782	mature miRNA|Qualified Repeats:A=3/3	standard	gga-miR-1754-3p
553	gga-miR-1754-5p	0.01	9.22722	1						experimental		UCGUGCUGGAGCUGUUCUGG	MIMAT0007661	mature miRNA|Qualified Repeats:A=3/3	standard	gga-miR-1754-5p
554	gga-miR-1755	0.01	8.88783	1						experimental		UCGGUGAAUGGCUUGGCAUG	MIMAT0007662	mature miRNA|Qualified Repeats:A=3/3	standard	gga-miR-1755
555	gga-miR-1756a	0.01	8.8267	1						experimental		UCCAGUGAUUCACACCAGCUGU	MIMAT0007663	mature miRNA|Qualified Repeats:A=3/3	standard	gga-miR-1756a
556	gga-miR-1756b	9.37715	10.04	0.350284						experimental		UUCUCUGAUUUACACUAGCUGAG	MIMAT0007712	mature miRNA|Qualified Repeats:A=3/3	standard	gga-miR-1756b
557	gga-miR-1757	0.01	9.95134	1						experimental		UCAGAGGCGGAACAGUAGGUU	MIMAT0007664	mature miRNA|Qualified Repeats:A=3/3	standard	gga-miR-1757
558	gga-miR-1758	0.01	8.92135	1						experimental		UCACCAAGCACUUGUCGGGCUAU	MIMAT0007665	mature miRNA|Qualified Repeats:A=3/3	standard	gga-miR-1758
559	gga-miR-1759-3p	4.95827	10.217	0.627444						experimental		GCCUCCUCUCCCAUCCUCUCCUUCU	MIMAT0026783	mature miRNA|Qualified Repeats:A=3/3	standard	gga-miR-1759-3p
560	gga-miR-1759-5p	756.365	39.4514	0						experimental		UAGGGUAGGAGGAGAGAGGUGU	MIMAT0007666	mature miRNA|Qualified Repeats:A=3/3	standard	gga-miR-1759-5p
561	gga-miR-1760	1.35076	9.43648	0.886171						experimental		UACCUCCUGUCUGACUGAUUUAU	MIMAT0007667	mature miRNA|Qualified Repeats:A=3/3	standard	gga-miR-1760
562	gga-miR-1761	277.579	21.2258	0						experimental		CAGGGGUCACUUUUUUGUUU	MIMAT0007668	mature miRNA|Qualified Repeats:A=3/3	standard	gga-miR-1761
563	gga-miR-1762	63.7105	11.5774	3.72608e-08						experimental		GGCAGGAGGGAAGCAGAGCUUAGA	MIMAT0007669	mature miRNA|Qualified Repeats:A=3/3	standard	gga-miR-1762
564	gga-miR-1763	425.693	25.4329	0						experimental		GAGGGCGGGAGCGGAGCGCGGGA	MIMAT0007670	mature miRNA|Qualified Repeats:A=3/3	standard	gga-miR-1763
565	gga-miR-1764-3p	2.89237	7.76087	0.709364						experimental		AGCUGCUUGUUGGCUGGGGAG	MIMAT0007672	mature miRNA|Qualified Repeats:A=3/3	standard	gga-miR-1764-3p
566	gga-miR-1764-5p	39.0461	11.2917	0.000543877						experimental		GCUCAGGCAGCAGGAGGCUUG	MIMAT0007671	mature miRNA|Qualified Repeats:A=3/3	standard	gga-miR-1764-5p
567	gga-miR-1765	0.01	9.28283	1						experimental		CGGAGCGCGGCCCUGCGCUG	MIMAT0007673	mature miRNA|Qualified Repeats:A=3/3	standard	gga-miR-1765
568	gga-miR-1766	0.01	9.45715	1						experimental		GGCAGAUGAUUGAAAACUGAG	MIMAT0007674	mature miRNA|Qualified Repeats:A=3/3	standard	gga-miR-1766
569	gga-miR-1767	192.658	23.4737	2.22045e-16						experimental		AGGCGAGGAGAACAGCAGCU	MIMAT0007675	mature miRNA|Qualified Repeats:A=3/3	standard	gga-miR-1767
570	gga-miR-1768	1.60653	15.4464	1						experimental		GAGCAGAGGAUUGUCGUGCUGA	MIMAT0007676	mature miRNA|Qualified Repeats:A=3/3	standard	gga-miR-1768
571	gga-miR-1769-3p	0.01	8.86383	1						experimental		AGUGUGAAAUCUGCCUGAAAGUC	MIMAT0007678	mature miRNA|Qualified Repeats:A=3/3	standard	gga-miR-1769-3p
572	gga-miR-1769-5p	1.72838	10.2253	1						experimental		CUUCAGGCUUUUCUCACACCUG	MIMAT0007677	mature miRNA|Qualified Repeats:A=3/3	standard	gga-miR-1769-5p
573	gga-miR-1770	1333.47	48.7521	0						experimental		CUGCGGGGGAGGAGGGAGGGGG	MIMAT0007679	mature miRNA|Qualified Repeats:A=3/3	standard	gga-miR-1770
574	gga-miR-1771	0.01	8.55636	1						experimental		CUCCAAGGCUGUUUCCUCUGA	MIMAT0007680	mature miRNA|Qualified Repeats:A=3/3	standard	gga-miR-1771
575	gga-miR-1772-3p	7.40017	9.23463	0.4229						experimental		UCGUUGUCUGUUCGGUGGCAG	MIMAT0007682	mature miRNA|Qualified Repeats:A=3/3	standard	gga-miR-1772-3p
576	gga-miR-1772-5p	0.467674	7.54104	1						experimental		CGCUGCCAGCGGAGAACGAGUU	MIMAT0007681	mature miRNA|Qualified Repeats:A=3/3	standard	gga-miR-1772-5p
577	gga-miR-1773-3p	0.01	11.1083	1						experimental		GGAGAGGCAUUGUCCCCUGGA	MIMAT0007684	mature miRNA|Qualified Repeats:A=3/3	standard	gga-miR-1773-3p
578	gga-miR-1773-5p	0.706155	8.33161	1						experimental		UGGGGGAGGAGGGACCUCUGCUU	MIMAT0007683	mature miRNA|Qualified Repeats:A=3/3	standard	gga-miR-1773-5p
579	gga-miR-1774	0.418578	9.20887	1						experimental		CCCCUGCUGAGGUUCUGCUUC	MIMAT0007685	mature miRNA|Qualified Repeats:A=3/3	standard	gga-miR-1774
580	gga-miR-1775-3p	0.814405	6.85509	0.951797						experimental		UCCUGUAGCCAGAAGAUUCUGA	MIMAT0007686	mature miRNA|Qualified Repeats:A=3/3	standard	gga-miR-1775-3p
581	gga-miR-1775-5p	4.64757	8.68292	0.59245						experimental		UGAAUGCUUCGUGCAACAGGAAG	MIMAT0026784	mature miRNA|Qualified Repeats:A=3/3	standard	gga-miR-1775-5p
582	gga-miR-1776	2.19926	9.10271	0.809074						experimental		UGUAGUGAUAAGGAGACUGUCU	MIMAT0007687	mature miRNA|Qualified Repeats:A=3/3	standard	gga-miR-1776
583	gga-miR-1777	2323.37	152.404	0						experimental		GUGGGCGGUGCGGGGCGGCG	MIMAT0007688	mature miRNA|Qualified Repeats:A=3/3	standard	gga-miR-1777
584	gga-miR-1778	0.775241	7.53175	1						experimental		GAGGGAAGAGAAAUGGUCUGCU	MIMAT0007689	mature miRNA|Qualified Repeats:A=3/3	standard	gga-miR-1778
585	gga-miR-1779	104.184	21.5002	1.2595e-06						experimental		AGACGUGGACUGGAACACCUGAG	MIMAT0007690	mature miRNA|Qualified Repeats:A=3/3	standard	gga-miR-1779
586	gga-miR-1780	1.63517	8.37665	1						experimental		UCUGCGACUGCAUCUCCACUC	MIMAT0007691	mature miRNA|Qualified Repeats:A=3/3	standard	gga-miR-1780
587	gga-miR-1781-3p	0.01	8.61443	1						experimental		UUUAAAUCAUGCAGCUGUUGA	MIMAT0007693	mature miRNA|Qualified Repeats:A=3/3	standard	gga-miR-1781-3p
588	gga-miR-1781-5p	0.01	9.48605	1						experimental		AACAGCUGAGUGAUUUAAAGCA	MIMAT0007692	mature miRNA|Qualified Repeats:A=3/3	standard	gga-miR-1781-5p
589	gga-miR-1782	2966.23	305.396	0						experimental		ACAUUCAUUGGAGCAGGGACA	MIMAT0007694	mature miRNA|Qualified Repeats:A=3/3	standard	gga-miR-1782
590	gga-miR-1783	387.702	29.2593	0						experimental		UGCUCUGAACGAGCUGAGAGGCA	MIMAT0007695	mature miRNA|Qualified Repeats:A=3/3	standard	gga-miR-1783
591	gga-miR-1784-5p	0.01	9.26998	1						experimental		UUCUGCUCUUAUUGAAAUCAGU	MIMAT0007696	mature miRNA|Qualified Repeats:A=3/3	standard	gga-miR-1784-5p
592	gga-miR-1785	8.64781	10.756	0.421368						experimental		UGAGGGCAGCACUGUGUCCGGG	MIMAT0007697	mature miRNA|Qualified Repeats:A=3/3	standard	gga-miR-1785
593	gga-miR-1786	0.01	10.8029	1						experimental		AUUCUUUUCUGCUGUGUUACU	MIMAT0007698	mature miRNA|Qualified Repeats:A=3/3	standard	gga-miR-1786
594	gga-miR-1787	50.7486	13.6738	0.000205953						experimental		UGUUGUUUACGGAAGGGGGA	MIMAT0007699	mature miRNA|Qualified Repeats:A=3/3	standard	gga-miR-1787
595	gga-miR-1788-3p	0.01	8.82378	1						experimental		CAGGCAGCGAAAGCAAGUCUG	MIMAT0007701	mature miRNA|Qualified Repeats:A=3/3	standard	gga-miR-1788-3p
596	gga-miR-1788-5p	4.87607	8.93412	0.585193						experimental		GGCUUGUUUUCCGUUGCCUGCG	MIMAT0007700	mature miRNA|Qualified Repeats:A=3/3	standard	gga-miR-1788-5p
597	gga-miR-1789	0.01	8.5085	1						experimental		UGGGUGUACUUGCGGAUGAAUG	MIMAT0007702	mature miRNA|Qualified Repeats:A=3/3	standard	gga-miR-1789
598	gga-miR-1790	6057.68	530.12	0						experimental		CGGGUGAGGGCGGUGGGGGA	MIMAT0007703	mature miRNA|Qualified Repeats:A=3/3	standard	gga-miR-1790
599	gga-miR-1791-3p	1.09569	9.19991	0.917911						experimental		GCGAUGUGACUGAUGCAGGCUG	MIMAT0007705	mature miRNA|Qualified Repeats:A=3/3	standard	gga-miR-1791-3p
600	gga-miR-1791-5p	0.103638	8.06306	1						experimental		UGGGCUGCAUCAGUCAUGCCAUG	MIMAT0007704	mature miRNA|Qualified Repeats:A=3/3	standard	gga-miR-1791-5p
601	gga-miR-1792	23.2699	12.6903	0.0666848						experimental		GCGAUAGCUCAGGAACACUGCAG	MIMAT0007706	mature miRNA|Qualified Repeats:A=3/3	standard	gga-miR-1792
602	gga-miR-1793	2.45373	8.72978	0.778638						experimental		UGUAAGGAGCAGAAGUGUGAAGC	MIMAT0007707	mature miRNA|Qualified Repeats:A=3/3	standard	gga-miR-1793
603	gga-miR-1794	1.94664	10.4084	0.859798						experimental		GCCAGAAUGGACAUGGGCAGCAA	MIMAT0007708	mature miRNA|Qualified Repeats:A=3/3	standard	gga-miR-1794
604	gga-miR-1795	0.01	8.64232	1						experimental		GCAAGAUGAAGAACAGGCCUGU	MIMAT0007709	mature miRNA|Qualified Repeats:A=3/3	standard	gga-miR-1795
605	gga-miR-1796	282.755	21.427	0						experimental		GAACUGCUGAAGGAGGGCUGA	MIMAT0007710	mature miRNA|Qualified Repeats:A=3/3	standard	gga-miR-1796
606	gga-miR-1797	283.093	43.5494	7.98228e-11						experimental		GCUUGGAACUGAGCAGGAACUG	MIMAT0007711	mature miRNA|Qualified Repeats:A=3/3	standard	gga-miR-1797
607	gga-miR-1798-3p	0.01	8.348	1						experimental		UGGUUUUCAGAAGUGUAGCGUU	MIMAT0007714	mature miRNA|Qualified Repeats:A=3/3	standard	gga-miR-1798-3p
608	gga-miR-1798-5p	0.01	9.72485	1						experimental		AACGUGACACUUUAGAAAAC	MIMAT0007713	mature miRNA|Qualified Repeats:A=3/3	standard	gga-miR-1798-5p
609	gga-miR-1799	0.01	10.8462	1						experimental		UGAAGUGAUGAUGCCUGAUUA	MIMAT0007715	mature miRNA|Qualified Repeats:A=3/3	standard	gga-miR-1799
610	gga-miR-1800	0.516854	10.0908	1						experimental		ACUACGUGAUGCGAUCUGAUG	MIMAT0007716	mature miRNA|Qualified Repeats:A=3/3	standard	gga-miR-1800
611	gga-miR-1801	4.5564	10.8866	0.675538						experimental		CCCGGCAUGCUGCACUGUCCUG	MIMAT0007717	mature miRNA|Qualified Repeats:A=3/3	standard	gga-miR-1801
612	gga-miR-1802	0.245387	10.594	1						experimental		CAGUGACUGCUUUUGUGCUUAU	MIMAT0007718	mature miRNA|Qualified Repeats:A=3/3	standard	gga-miR-1802
613	gga-miR-1803	13.6786	12.6204	0.278404						experimental		AUUGACUUCAGCGGGGUUUGG	MIMAT0007720	mature miRNA|Qualified Repeats:A=3/3	standard	gga-miR-1803
614	gga-miR-1804	3.75914	9.73105	0.699254						experimental		UCAGAAGUUGUGAAAGCUGCAG	MIMAT0007721	mature miRNA|Qualified Repeats:A=3/3	standard	gga-miR-1804
615	gga-miR-1805-3p	18.1512	12.6015	0.149726						experimental		UGUAUUGGAACACUACAGCUC	MIMAT0007723	mature miRNA|Qualified Repeats:A=3/3	standard	gga-miR-1805-3p
616	gga-miR-1805-5p	2.69165	8.86088	0.839722						experimental		GAGUUGUAGUCUUUCAAACAGA	MIMAT0007722	mature miRNA|Qualified Repeats:A=3/3	standard	gga-miR-1805-5p
617	gga-miR-1806	0.927799	8.50406	0.931478						experimental		AGGCAGGAUCACAAGGUCUGGA	MIMAT0007724	mature miRNA|Qualified Repeats:A=3/3	standard	gga-miR-1806
618	gga-miR-1807	0.745421	8.79526	1						experimental		GCAGAAUGAGGCUAGAGCUGAG	MIMAT0007725	mature miRNA|Qualified Repeats:A=3/3	standard	gga-miR-1807
619	gga-miR-1808	0.01	8.66503	1						experimental		UUUGUUGGGAAUGAAUACAUAUU	MIMAT0007726	mature miRNA|Qualified Repeats:A=3/3	standard	gga-miR-1808
620	gga-miR-1809	49.4949	13.21	0.000178954						experimental		ACGUGGGAAGUUUGGCAGAGCAUG	MIMAT0007727	mature miRNA|Qualified Repeats:A=3/3	standard	gga-miR-1809
621	gga-miR-1811	31.0039	9.63787	0.00129502						experimental		UAUUGCAGCGCUGGGUGCAU	MIMAT0007729	mature miRNA|Qualified Repeats:A=3/3	standard	gga-miR-1811
622	gga-miR-1812-3p	0.208384	8.17638	1						experimental		CAUACUAUACAGUAUAUAUCUA	MIMAT0026785	mature miRNA|Qualified Repeats:A=3/3	standard	gga-miR-1812-3p
623	gga-miR-1812-5p	3.51948	9.52606	0.711769						experimental		AUAUAUACUGUAUACUGUGUCA	MIMAT0007730	mature miRNA|Qualified Repeats:A=3/3	standard	gga-miR-1812-5p
624	gga-miR-1813	14.479	8.36108	0.0833045						experimental		UUCUGUGGCUGCAAGGAGAG	MIMAT0007600	mature miRNA|Qualified Repeats:A=3/3	standard	gga-miR-1813
625	gga-miR-1814	15.4418	10.184	0.129422						experimental		AGGUUGUUUGGUUUUGUUUU	MIMAT0007513	mature miRNA|Qualified Repeats:A=3/3	standard	gga-miR-1814
626	gga-miR-1815	1.92539	10.6269	0.940856						experimental		UAGGUUUUAUGGUUUUGUUUU	MIMAT0007512	mature miRNA|Qualified Repeats:A=3/3	standard	gga-miR-1815
627	gga-miR-1816	1.61605	9.65556	0.989952						experimental		GUAGGUUUUGUGGUUUUGUU	MIMAT0007656	mature miRNA|Qualified Repeats:A=3/3	standard	gga-miR-1816
628	gga-miR-1845	1.23237	8.32824	0.882355						experimental		CCGGCUGCGCCCGGAGGA	MIMAT0007749	mature miRNA|Qualified Repeats:A=3/3	standard	gga-miR-1845
629	gga-miR-2126	8.76679	10.6059	0.408436						experimental		AGCGGCGCGGUAGGAGCA	MIMAT0011202	mature miRNA|Qualified Repeats:A=3/3	standard	gga-miR-2126
630	gga-miR-2127	923.442	38.8414	0						experimental		CGGGAGGGGAGGGAGGGCGGG	MIMAT0011203	mature miRNA|Qualified Repeats:A=3/3	standard	gga-miR-2127
631	gga-miR-2128	2.83484	9.19968	0.757957						experimental		UGCAGUGACGUCUCUUCCCC	MIMAT0011204	mature miRNA|Qualified Repeats:A=3/3	standard	gga-miR-2128
632	gga-miR-2129	0.698171	9.6052	1						experimental		CAGCAGGACUGGCUUUGUUACGA	MIMAT0011205	mature miRNA|Qualified Repeats:A=3/3	standard	gga-miR-2129
633	gga-miR-2130	0.01	9.05043	1						experimental		UCCCAGUGGAGCUCUGCAAGGAC	MIMAT0011206	mature miRNA|Qualified Repeats:A=3/3	standard	gga-miR-2130
634	gga-miR-2131-3p	0.317347	11.6794	1						experimental		CUGUUACUGUUCUUCUGAUGG	MIMAT0026920	mature miRNA|Qualified Repeats:A=3/3	standard	gga-miR-2131-3p
635	gga-miR-2131-5p	2.21117	9.23009	0.829067						experimental		AUGCAGAAGUGCACGGAAACAGCU	MIMAT0011207	mature miRNA|Qualified Repeats:A=3/3	standard	gga-miR-2131-5p
636	gga-miR-2188-3p	0.01	9.28994	1						experimental		GAUAUAUGUGGUCAGACCUAUC	MIMAT0027028	mature miRNA|Qualified Repeats:A=3/3	standard	gga-miR-2188-3p
637	gga-miR-2188-5p	239.781	26.926	0						experimental		AAGGUCCAACCUCACAUGUCCU	MIMAT0016372	mature miRNA|Qualified Repeats:A=3/3	standard	gga-miR-2188-5p
638	gga-miR-2954	125.207	16.2067	1.11022e-14						experimental		CAUCCCCAUUCCACUCCUAGCA	MIMAT0014448	mature miRNA|Qualified Repeats:A=3/3	standard	gga-miR-2954
639	gga-miR-3064-3p	3.49187	9.10214	0.701233						experimental		UUGCCACACUGCAACACUUUACA	MIMAT0025632	mature miRNA|Qualified Repeats:A=3/3	standard	gga-miR-3064-3p
640	gga-miR-3064-5p	7.49639	8.38171	0.371091						experimental		UGGCUGUUGUGGUGUGCAAAA	MIMAT0025631	mature miRNA|Qualified Repeats:A=3/3	standard	gga-miR-3064-5p
641	gga-miR-3523	212.454	22.0453	0						experimental		CCGCGCAGUGCCUCGUCCUCGA	MIMAT0016373	mature miRNA|Qualified Repeats:A=3/3	standard	gga-miR-3523
642	gga-miR-3524a	10.8549	8.52893	0.203092						experimental		CAGAAUCGCAGAAUGGCUGAGG	MIMAT0016374	mature miRNA|Qualified Repeats:A=3/3	standard	gga-miR-3524a
643	gga-miR-3524b-3p	11.032	7.91645	0.163425						experimental		CACAGAAUUGUGGGAUGGCUG	MIMAT0025753	mature miRNA|Qualified Repeats:A=3/3	standard	gga-miR-3524b-3p
644	gga-miR-3525	3.03258	9.76424	0.773687						experimental		CAGCCAUUCUGCGAUUCUGUGA	MIMAT0016382	mature miRNA|Qualified Repeats:A=3/3	standard	gga-miR-3525
645	gga-miR-3526	2.29906	9.66402	0.853554						experimental		UUGAAGAUGAAGUUGGUGU	MIMAT0016375	mature miRNA|Qualified Repeats:A=3/3	standard	gga-miR-3526
646	gga-miR-3528	7.06168	9.26693	0.446013						experimental		CAUGCCCCAGUCGUGUUGCAGA	MIMAT0016377	mature miRNA|Qualified Repeats:A=3/3	standard	gga-miR-3528
647	gga-miR-3529	1.12241	8.94739	1						experimental		AGGCAGACUGUGACUUGUUGU	MIMAT0016378	mature miRNA|Qualified Repeats:A=3/3	standard	gga-miR-3529
648	gga-miR-3530-3p	2227.7	172.976	0						experimental		CAAUGGUGUGAGCUGGGAUGG	MIMAT0016379	mature miRNA|Qualified Repeats:A=3/3	standard	gga-miR-3530-3p
649	gga-miR-3530-5p	1.34078	9.8323	0.979963						experimental		GCUCUGCUCGCACCAUUGUGG	MIMAT0027029	mature miRNA|Qualified Repeats:A=3/3	standard	gga-miR-3530-5p
650	gga-miR-3531-3p	7.15893	9.58701	0.455197						experimental		CCUUGCAACACAAACAGGAGACA	MIMAT0027030	mature miRNA|Qualified Repeats:A=3/3	standard	gga-miR-3531-3p
651	gga-miR-3531-5p	0.304397	8.88767	1						experimental		UCCUUGUUUGGGUUGUAAUGA	MIMAT0016381	mature miRNA|Qualified Repeats:A=3/3	standard	gga-miR-3531-5p
652	gga-miR-3532-3p	1.14234	9.14203	0.955358						experimental		UUGGAGGCUGCAGUGUCAUGGU	MIMAT0016383	mature miRNA|Qualified Repeats:A=3/3	standard	gga-miR-3532-3p
653	gga-miR-3532-5p	0.0231988	8.49609	1						experimental		GUUGCACUGCAGCUGCUCUUGG	MIMAT0027031	mature miRNA|Qualified Repeats:A=3/3	standard	gga-miR-3532-5p
654	gga-miR-3533	0.939708	8.55689	0.924671						experimental		AUGAAGUGUGAUGUGGAUAU	MIMAT0016384	mature miRNA|Qualified Repeats:A=3/3	standard	gga-miR-3533
655	gga-miR-3534	13.3025	8.70172	0.126309						experimental		UGUGGGUUGACAGUGCUGAGGU	MIMAT0016385	mature miRNA|Qualified Repeats:A=3/3	standard	gga-miR-3534
656	gga-miR-3535	459.443	34.0665	0						experimental		GGAUAUGAUGACUGAUUAUCUGAAA	MIMAT0016386	mature miRNA|Qualified Repeats:A=3/3	standard	gga-miR-3535
657	gga-miR-3536	19.0449	9.5872	0.0469645						experimental		CUGCAUACGAGUAGACCCUUUC	MIMAT0016387	mature miRNA|Qualified Repeats:A=3/3	standard	gga-miR-3536
658	gga-miR-3537	5.64933	8.66329	0.51431						experimental		GUGAGUGCUGUAGGAUGGGGCUC	MIMAT0016388	mature miRNA|Qualified Repeats:A=3/3	standard	gga-miR-3537
659	gga-miR-3538	254.52	25.9229	0						experimental		GUUCGGUGAUGAAACCAUGGA	MIMAT0016389	mature miRNA|Qualified Repeats:A=3/3	standard	gga-miR-3538
660	gga-miR-3539	7.14847	7.71843	0.354334						experimental		CAGAGGAAGACUGAUGCUAGUU	MIMAT0016390	mature miRNA|Qualified Repeats:A=3/3	standard	gga-miR-3539
661	gga-miR-3540	18.1407	10.0281	0.0704331						experimental		AUGGUGGAAGAACAAGGCCUGC	MIMAT0016391	mature miRNA|Qualified Repeats:A=3/3	standard	gga-miR-3540
662	gga-miR-3594-3p	11.8247	7.87858	0.133365						experimental		UCUGCAUCGCUGGGCUGUGUCC	MIMAT0025642	mature miRNA|Qualified Repeats:A=3/3	standard	gga-miR-3594-3p
663	gga-miR-3594-5p	7.85404	10.1873	0.440699						experimental		GCACAGCCCAUGUCAGAGCAGUG	MIMAT0025641	mature miRNA|Qualified Repeats:A=3/3	standard	gga-miR-3594-5p
664	gga-miR-3607-3p	27.302	10.4397	0.00891273						experimental		CUGUAAACGCUUUCUGAUGUGCC	MIMAT0025608	mature miRNA|Qualified Repeats:A=3/3	standard	gga-miR-3607-3p
665	gga-miR-3607-5p	2.42457	9.37825	0.866782						experimental		UACAUAUGAUGAGCUUUGCAGU	MIMAT0025607	mature miRNA|Qualified Repeats:A=3/3	standard	gga-miR-3607-5p
666	gga-miR-4732-5p	93.8798	16.6474	1.70375e-08						experimental		UGGAGGAGGGAGCAGGAAUAU	MIMAT0025717	mature miRNA|Qualified Repeats:A=3/3	standard	gga-miR-4732-5p
667	gga-miR-6516-3p	30.0896	12.3834	0.0150995						experimental		CAUGUAUGAUACUGCACACAACG	MIMAT0025807	mature miRNA|Qualified Repeats:A=3/3	standard	gga-miR-6516-3p
668	gga-miR-6516-5p	4.18186	9.9021	0.672771						experimental		AUGCAGUAACAGGUGUGAGCAU	MIMAT0025806	mature miRNA|Qualified Repeats:A=3/3	standard	gga-miR-6516-5p
669	gga-miR-6542-3p	0.993975	8.32939	0.975302						experimental		ACGGGACAGUGCUGAAGACUA	MIMAT0025590	mature miRNA|Qualified Repeats:A=3/3	standard	gga-miR-6542-3p
670	gga-miR-6542-5p	1.17801	9.40739	0.900341						experimental		GUCUGCCAGCAUCAGCCCCAGU	MIMAT0025589	mature miRNA|Qualified Repeats:A=3/3	standard	gga-miR-6542-5p
671	gga-miR-6543-3p	0.0644976	9.51065	1						experimental		GCCUCCUUUCAGGUCACU	MIMAT0025827	mature miRNA|Qualified Repeats:A=3/3	standard	gga-miR-6543-3p
672	gga-miR-6543-5p	8.80508	10.4063	0.397452						experimental		GCUGUUACCUGAGAGAAGAUGCUG	MIMAT0025826	mature miRNA|Qualified Repeats:A=3/3	standard	gga-miR-6543-5p
673	gga-miR-6544-3p	5.08855	10.2401	0.61922						experimental		AAGUUGUAUUUCUUUUCUGACAGU	MIMAT0025592	mature miRNA|Qualified Repeats:A=3/3	standard	gga-miR-6544-3p
674	gga-miR-6544-5p	0.01	8.64391	1						experimental		UUCAGAAAAGGAUAUGAAUUGU	MIMAT0025591	mature miRNA|Qualified Repeats:A=3/3	standard	gga-miR-6544-5p
675	gga-miR-6545-3p	1.76179	9.85654	0.85813						experimental		AGCUGGAGCUGAUUUUCUGGCA	MIMAT0025594	mature miRNA|Qualified Repeats:A=3/3	standard	gga-miR-6545-3p
676	gga-miR-6545-5p	0.83377	9.21498	0.930795						experimental		GGCAGAAAAGGGCUGCAGCUU	MIMAT0025593	mature miRNA|Qualified Repeats:A=3/3	standard	gga-miR-6545-5p
677	gga-miR-6546-3p	0.421642	8.62481	1						experimental		GGAGUUCAGCUGUGCUGCUGC	MIMAT0025596	mature miRNA|Qualified Repeats:A=3/3	standard	gga-miR-6546-3p
678	gga-miR-6546-5p	0.105715	8.96164	1						experimental		AGGAGCGCCUCUGAGCUCCCCU	MIMAT0025595	mature miRNA|Qualified Repeats:A=3/3	standard	gga-miR-6546-5p
679	gga-miR-6547-3p	0.696084	8.78468	0.961937						experimental		ACCCCUCCAUCCACCCACUCA	MIMAT0025598	mature miRNA|Qualified Repeats:A=3/3	standard	gga-miR-6547-3p
680	gga-miR-6547-5p	105.745	16.6816	2.30647e-10						experimental		GUGGGAUGUGGGGACGGGGUGA	MIMAT0025597	mature miRNA|Qualified Repeats:A=3/3	standard	gga-miR-6547-5p
681	gga-miR-6548-3p	0.01	8.78499	1						experimental		AGAGGUGCCCCGCUGUUGCUGU	MIMAT0025602	mature miRNA|Qualified Repeats:A=3/3	standard	gga-miR-6548-3p
682	gga-miR-6548-5p	3.45234	9.42997	0.714271						experimental		AACAACAGCUGCGUGCCAUGCC	MIMAT0025601	mature miRNA|Qualified Repeats:A=3/3	standard	gga-miR-6548-5p
683	gga-miR-6549-3p	33.9606	11.4323	0.00297043						experimental		ACAGCUGUAAGCAGAAGGCACCC	MIMAT0025604	mature miRNA|Qualified Repeats:A=3/3	standard	gga-miR-6549-3p
684	gga-miR-6549-5p	0.822581	9.77658	0.937791						experimental		AGCCUUCUGUUGUGCAUCUGAGA	MIMAT0025603	mature miRNA|Qualified Repeats:A=3/3	standard	gga-miR-6549-5p
685	gga-miR-6550-3p	3.70333	9.8163	0.70596						experimental		GCUCCACCCUCGGCUGCUUUGA	MIMAT0025606	mature miRNA|Qualified Repeats:A=3/3	standard	gga-miR-6550-3p
686	gga-miR-6550-5p	14.6269	9.36297	0.118216						experimental		AAAGCAGCCCAGGAAGCGCU	MIMAT0025605	mature miRNA|Qualified Repeats:A=3/3	standard	gga-miR-6550-5p
687	gga-miR-6551-3p	4.09788	10.0523	0.683506						experimental		GGGCUGUGAGAGAUGUUCCCUU	MIMAT0025610	mature miRNA|Qualified Repeats:A=3/3	standard	gga-miR-6551-3p
688	gga-miR-6551-5p	6.51695	8.28373	0.431419						experimental		CGGUGCAUCUCUGCAGCCCGCA	MIMAT0025609	mature miRNA|Qualified Repeats:A=3/3	standard	gga-miR-6551-5p
689	gga-miR-6552-3p	8.39861	9.60064	0.381654						experimental		CAACAAGAAGUGGACAGACUG	MIMAT0025612	mature miRNA|Qualified Repeats:A=3/3	standard	gga-miR-6552-3p
690	gga-miR-6552-5p	5.34029	8.84575	0.54601						experimental		GUCUGUCCAGGUCUUGUUGGA	MIMAT0025611	mature miRNA|Qualified Repeats:A=3/3	standard	gga-miR-6552-5p
691	gga-miR-6553-3p	6.11457	8.62853	0.478516						experimental		AACACUACCCUGAGCUGCUCC	MIMAT0025614	mature miRNA|Qualified Repeats:A=3/3	standard	gga-miR-6553-3p
692	gga-miR-6553-5p	2.76406	9.04459	0.759892						experimental		AGCAGCCCUGUGAUAGCUGUUUGC	MIMAT0025613	mature miRNA|Qualified Repeats:A=3/3	standard	gga-miR-6553-5p
693	gga-miR-6554-3p	6.6282	35.4322	0.865646						experimental		UGCUGUGUGGUUUAAGGAUACU	MIMAT0025616	mature miRNA|Qualified Repeats:A=3/3	standard	gga-miR-6554-3p
694	gga-miR-6554-5p	4.12814	8.78137	0.63826						experimental		UGUUUUUACAUUACACAGCAUA	MIMAT0025615	mature miRNA|Qualified Repeats:A=3/3	standard	gga-miR-6554-5p
695	gga-miR-6555-3p	1.76317	8.50218	0.867045						experimental		AAUGUGGCCUCAACAGAGCAG	MIMAT0025620	mature miRNA|Qualified Repeats:A=3/3	standard	gga-miR-6555-3p
696	gga-miR-6555-5p	5.54495	10.1948	0.586487						experimental		GAUCUGCAGAGCCCACAACUAG	MIMAT0025619	mature miRNA|Qualified Repeats:A=3/3	standard	gga-miR-6555-5p
697	gga-miR-6556-3p	0.959965	9.5635	1						experimental		GGCGGCGGUCCGAGCAGCUCCC	MIMAT0025622	mature miRNA|Qualified Repeats:A=3/3	standard	gga-miR-6556-3p
698	gga-miR-6556-5p	0.01	8.84856	1						experimental		AAGGCUGCUCGGCCCGCGCUGC	MIMAT0025621	mature miRNA|Qualified Repeats:A=3/3	standard	gga-miR-6556-5p
699	gga-miR-6557-3p	1.71838	8.8787	0.846527						experimental		CGCGCCGAUUGUCUCCUCCGGGCAC	MIMAT0025829	mature miRNA|Qualified Repeats:A=3/3	standard	gga-miR-6557-3p
700	gga-miR-6557-5p	8.16145	8.88513	0.3583						experimental		CCGGAGGAGCCCGGCGCUGC	MIMAT0025828	mature miRNA|Qualified Repeats:A=3/3	standard	gga-miR-6557-5p
701	gga-miR-6558-3p	11.3026	16.6159	0.496332						experimental		AGGCCUUCUUGCGUAGCACUUGA	MIMAT0025624	mature miRNA|Qualified Repeats:A=3/3	standard	gga-miR-6558-3p
702	gga-miR-6558-5p	6.21864	9.93869	0.531486						experimental		AAGUGAAACGUUGAGGUGGCUUGU	MIMAT0025623	mature miRNA|Qualified Repeats:A=3/3	standard	gga-miR-6558-5p
703	gga-miR-6559-3p	3.00744	9.49149	0.751337						experimental		AGAGUUGACUCUUCCUUGCAGU	MIMAT0025626	mature miRNA|Qualified Repeats:A=3/3	standard	gga-miR-6559-3p
704	gga-miR-6559-5p	1.05732	9.15076	0.945342						experimental		UGGGAGAAAGAGUCAUUACCUGA	MIMAT0025625	mature miRNA|Qualified Repeats:A=3/3	standard	gga-miR-6559-5p
705	gga-miR-6560-3p	82.8195	15.557	1.0154e-07						experimental		UACCAGGAUGGACCGCUGCACACC	MIMAT0025628	mature miRNA|Qualified Repeats:A=3/3	standard	gga-miR-6560-3p
706	gga-miR-6560-5p	2.14761	8.51958	0.800967						experimental		UGUGUUGCUCCAUACUGUGGUCU	MIMAT0025627	mature miRNA|Qualified Repeats:A=3/3	standard	gga-miR-6560-5p
707	gga-miR-6561-3p	7.66629	9.13977	0.401561						experimental		GGGAGCCCAGAACUGGAAACAG	MIMAT0025630	mature miRNA|Qualified Repeats:A=3/3	standard	gga-miR-6561-3p
708	gga-miR-6561-5p	2.30037	8.66832	0.790706						experimental		UCUUUCCAGGCAGGAGCUCCCU	MIMAT0025629	mature miRNA|Qualified Repeats:A=3/3	standard	gga-miR-6561-5p
709	gga-miR-6562-3p	3.77631	9.34229	0.686035						experimental		UCAGUCAUUUCUUGCUCUCUGU	MIMAT0025833	mature miRNA|Qualified Repeats:A=3/3	standard	gga-miR-6562-3p
710	gga-miR-6562-5p	9.93758	8.51799	0.243319						experimental		AGGGGAAAGGAAUGUGCUGUGG	MIMAT0025832	mature miRNA|Qualified Repeats:A=3/3	standard	gga-miR-6562-5p
711	gga-miR-6563-3p	7.517	10.2587	0.463686						experimental		ACUGGGCACACUGUGACUGGCUAC	MIMAT0025835	mature miRNA|Qualified Repeats:A=3/3	standard	gga-miR-6563-3p
712	gga-miR-6563-5p	3.19686	9.82384	0.744848						experimental		GUUGGUCGGUUGUGCUUAGAGA	MIMAT0025834	mature miRNA|Qualified Repeats:A=3/3	standard	gga-miR-6563-5p
713	gga-miR-6564-3p	83.3038	12.9201	1.13312e-10						experimental		UGGACGGAGGAAGCGCGGGCAG	MIMAT0025634	mature miRNA|Qualified Repeats:A=3/3	standard	gga-miR-6564-3p
714	gga-miR-6564-5p	4.72916	8.63098	0.583717						experimental		CGCCGUGCUUUCUCCCGCCGU	MIMAT0025633	mature miRNA|Qualified Repeats:A=3/3	standard	gga-miR-6564-5p
715	gga-miR-6565-3p	2.52607	10.342	0.807023						experimental		UCUGUGCUUGUGUACUCAUAG	MIMAT0025636	mature miRNA|Qualified Repeats:A=3/3	standard	gga-miR-6565-3p
716	gga-miR-6565-5p	3.30523	8.35542	0.692397						experimental		AUGAGAUAGCAAAGCACACUUC	MIMAT0025635	mature miRNA|Qualified Repeats:A=3/3	standard	gga-miR-6565-5p
717	gga-miR-6566-3p	3.31069	9.52901	0.72825						experimental		CAGCAGGCCAUGGGGUCGCAG	MIMAT0025638	mature miRNA|Qualified Repeats:A=3/3	standard	gga-miR-6566-3p
718	gga-miR-6566-5p	0.112385	10.6606	1						experimental		GAGGCCCGAUGUGUCAUUCCU	MIMAT0025637	mature miRNA|Qualified Repeats:A=3/3	standard	gga-miR-6566-5p
719	gga-miR-6567-3p	18.7068	8.92934	0.0361606						experimental		GGCAGCGCGGAGCGGAGCUUU	MIMAT0025640	mature miRNA|Qualified Repeats:A=3/3	standard	gga-miR-6567-3p
720	gga-miR-6567-5p	1.50831	9.86637	0.916957						experimental		AGCUCCGAACUCGCGGUGCCCG	MIMAT0025639	mature miRNA|Qualified Repeats:A=3/3	standard	gga-miR-6567-5p
721	gga-miR-6568-3p	0.285544	9.45401	1						experimental		ACAACCAAGAUGGCGCCCGGGC	MIMAT0025644	mature miRNA|Qualified Repeats:A=3/3	standard	gga-miR-6568-3p
722	gga-miR-6568-5p	0.01	9.09111	1						experimental		GCGGCCGCCAUCUUGCUUGCG	MIMAT0025643	mature miRNA|Qualified Repeats:A=3/3	standard	gga-miR-6568-5p
723	gga-miR-6569-3p	6.48777	9.92314	0.513212						experimental		CUUGAGUUACGGACUGGGGUUGG	MIMAT0025646	mature miRNA|Qualified Repeats:A=3/3	standard	gga-miR-6569-3p
724	gga-miR-6569-5p	0.544364	9.60956	1						experimental		GCCCUGUUGGACUAACGGCGUUG	MIMAT0025645	mature miRNA|Qualified Repeats:A=3/3	standard	gga-miR-6569-5p
725	gga-miR-6570-3p	0.507024	9.31436	1						experimental		AGAGGAGAGCCUGUGGGCCAGA	MIMAT0025648	mature miRNA|Qualified Repeats:A=3/3	standard	gga-miR-6570-3p
726	gga-miR-6570-5p	2.2836	8.57525	0.789994						experimental		AGGACCCACUGGAUCUGCAUCUUC	MIMAT0025647	mature miRNA|Qualified Repeats:A=3/3	standard	gga-miR-6570-5p
727	gga-miR-6571-3p	0.30906	9.50901	0.997643						experimental		UGAGAGACCACAUACAGCUUUGAAA	MIMAT0025650	mature miRNA|Qualified Repeats:A=3/3	standard	gga-miR-6571-3p
728	gga-miR-6571-5p	1.45928	8.82173	0.868606						experimental		GUAAAGCUGUUUGGAUCUUCAG	MIMAT0025649	mature miRNA|Qualified Repeats:A=3/3	standard	gga-miR-6571-5p
729	gga-miR-6572-3p	1.86764	9.02445	0.864366						experimental		AGAUGGACAGAUAGGGUGAGGA	MIMAT0025652	mature miRNA|Qualified Repeats:A=3/3	standard	gga-miR-6572-3p
730	gga-miR-6572-5p	4.48226	9.8994	0.650686						experimental		UUUUCCCUCUCUGUGCAGUUCUG	MIMAT0025651	mature miRNA|Qualified Repeats:A=3/3	standard	gga-miR-6572-5p
731	gga-miR-6573-3p	1.95455	9.27841	0.865435						experimental		GGAGGCACUCUGACUUCUCGGA	MIMAT0025654	mature miRNA|Qualified Repeats:A=3/3	standard	gga-miR-6573-3p
732	gga-miR-6573-5p	6.77455	9.25065	0.463937						experimental		UGGAGAAGUGAGGGGCUCUCUG	MIMAT0025653	mature miRNA|Qualified Repeats:A=3/3	standard	gga-miR-6573-5p
733	gga-miR-6574-3p	5.15635	7.97893	0.518093						experimental		UGUCUGUAGAAAAGACAGGAUGU	MIMAT0025656	mature miRNA|Qualified Repeats:A=3/3	standard	gga-miR-6574-3p
734	gga-miR-6574-5p	3.77868	8.25601	0.647155						experimental		AUUCCUUGUCUUUUCUGAAGA	MIMAT0025655	mature miRNA|Qualified Repeats:A=3/3	standard	gga-miR-6574-5p
735	gga-miR-6575-3p	2.0277	8.89742	0.819715						experimental		GAGUUUUCCCAGGCUGAUGUCA	MIMAT0025658	mature miRNA|Qualified Repeats:A=3/3	standard	gga-miR-6575-3p
736	gga-miR-6575-5p	2.22262	9.28848	0.81087						experimental		UUGUCAGCUUGGGGAAGCUCUU	MIMAT0025657	mature miRNA|Qualified Repeats:A=3/3	standard	gga-miR-6575-5p
737	gga-miR-6576-3p	1.13516	9.64753	1						experimental		AGUGUCUGUAUUCCCUUGAG	MIMAT0025660	mature miRNA|Qualified Repeats:A=3/3	standard	gga-miR-6576-3p
738	gga-miR-6576-5p	0.525898	8.88092	1						experimental		UCAUGGUUGUAUCUGAACACUUU	MIMAT0025659	mature miRNA|Qualified Repeats:A=3/3	standard	gga-miR-6576-5p
739	gga-miR-6577-3p	3.10047	10.3793	0.765142						experimental		AGAGACUGGGUAUAGGAGGGU	MIMAT0025662	mature miRNA|Qualified Repeats:A=3/3	standard	gga-miR-6577-3p
740	gga-miR-6577-5p	0.943783	9.39618	0.939445						experimental		CAUCUUCUACUCUGUUUUCUUCU	MIMAT0025661	mature miRNA|Qualified Repeats:A=3/3	standard	gga-miR-6577-5p
741	gga-miR-6578-3p	1.37282	10.4801	0.949078						experimental		GGGCACUCUGCUGACCGCUUGGC	MIMAT0025664	mature miRNA|Qualified Repeats:A=3/3	standard	gga-miR-6578-3p
742	gga-miR-6578-5p	0.877012	9.15057	0.930254						experimental		CAGCUGUGGCAGAGUUCUCCA	MIMAT0025663	mature miRNA|Qualified Repeats:A=3/3	standard	gga-miR-6578-5p
743	gga-miR-6579-3p	0.01	10.8533	1						experimental		AGAGGCAUUUCACAGCGUAACA	MIMAT0025666	mature miRNA|Qualified Repeats:A=3/3	standard	gga-miR-6579-3p
744	gga-miR-6579-5p	0.294804	9.24657	1						experimental		CAACGCCGUGCAACGCACCUG	MIMAT0025665	mature miRNA|Qualified Repeats:A=3/3	standard	gga-miR-6579-5p
745	gga-miR-6580-3p	13.7127	10.8794	0.207486						experimental		GUGCAUAUUGGAGGCAAUGAUCU	MIMAT0025668	mature miRNA|Qualified Repeats:A=3/3	standard	gga-miR-6580-3p
746	gga-miR-6580-5p	0.685012	8.9459	0.949142						experimental		AGAAUUGACUUCAGUGCUGACU	MIMAT0025667	mature miRNA|Qualified Repeats:A=3/3	standard	gga-miR-6580-5p
747	gga-miR-6581-3p	3.06553	8.82989	0.728442						experimental		UGUCUCCCUGGUGGGCUUUUU	MIMAT0025670	mature miRNA|Qualified Repeats:A=3/3	standard	gga-miR-6581-3p
748	gga-miR-6581-5p	259.09	20.8434	0						experimental		AGUGAGCUCAGAGGAGGACUGGG	MIMAT0025669	mature miRNA|Qualified Repeats:A=3/3	standard	gga-miR-6581-5p
749	gga-miR-6582-3p	3.46536	9.70725	0.721085						experimental		CACUCUGGGUGUUUCUCUUGCAG	MIMAT0025672	mature miRNA|Qualified Repeats:A=3/3	standard	gga-miR-6582-3p
750	gga-miR-6582-5p	4.03078	7.96421	0.612755						experimental		UUAGAGAGACACUCAUAGAG	MIMAT0025671	mature miRNA|Qualified Repeats:A=3/3	standard	gga-miR-6582-5p
751	gga-miR-6583-5p	156.368	14.7128	0						experimental		AGAGGAGCUGGGAGGAUG	MIMAT0025673	mature miRNA|Qualified Repeats:A=3/3	standard	gga-miR-6583-5p
752	gga-miR-6584-5p	2.27613	8.20062	0.78134						experimental		UCUGGAAGUUCUGCAGAUGAUGA	MIMAT0025675	mature miRNA|Qualified Repeats:A=3/3	standard	gga-miR-6584-5p
753	gga-miR-6585-5p	2.22017	8.81886	0.80122						experimental		AAUCAGAACGUGCUGUGAGCU	MIMAT0025676	mature miRNA|Qualified Repeats:A=3/3	standard	gga-miR-6585-5p
754	gga-miR-6586-5p	2.35653	8.72809	0.802716						experimental		UGCUGCCAGAUAGAAGUUCACCU	MIMAT0025677	mature miRNA|Qualified Repeats:A=3/3	standard	gga-miR-6586-5p
755	gga-miR-6587-3p	4.44358	9.33792	0.63415						experimental		UGCUGGAAGUGGUGCUGGAGGCU	MIMAT0025679	mature miRNA|Qualified Repeats:A=3/3	standard	gga-miR-6587-3p
756	gga-miR-6587-5p	0.01	8.73519	1						experimental		UCUCCAGCGCAAACCUCACGCAG	MIMAT0025678	mature miRNA|Qualified Repeats:A=3/3	standard	gga-miR-6587-5p
757	gga-miR-6588-3p	26.4901	11.4188	0.02034						experimental		UUGCUGGGCUGGGGGAAGAGGAU	MIMAT0025680	mature miRNA|Qualified Repeats:A=3/3	standard	gga-miR-6588-3p
758	gga-miR-6589-5p	5.45899	9.02835	0.545387						experimental		UGAUGGAGAUGGUGUGAAGCAGA	MIMAT0025681	mature miRNA|Qualified Repeats:A=3/3	standard	gga-miR-6589-5p
759	gga-miR-6590-3p	0.01	9.48558	1						experimental		UUACUUCUGUUCCUGAUCAUCA	MIMAT0025683	mature miRNA|Qualified Repeats:A=3/3	standard	gga-miR-6590-3p
760	gga-miR-6590-5p	0.01	7.88144	1						experimental		UGGGAUCAGGUGCUGAAAUAAGA	MIMAT0025682	mature miRNA|Qualified Repeats:A=3/3	standard	gga-miR-6590-5p
761	gga-miR-6591-3p	4.38284	9.57371	0.647075						experimental		GCAGCCCGACGGACCGGCU	MIMAT0025684	mature miRNA|Qualified Repeats:A=3/3	standard	gga-miR-6591-3p
762	gga-miR-6592-3p	0.776544	8.56971	1						experimental		AGCGUCUCCCGCCUGACGGCC	MIMAT0025685	mature miRNA|Qualified Repeats:A=3/3	standard	gga-miR-6592-3p
763	gga-miR-6593-3p	1.36076	10.5083	1						experimental		CGAGCUCUGUCCCUGCAG	MIMAT0025687	mature miRNA|Qualified Repeats:A=3/3	standard	gga-miR-6593-3p
764	gga-miR-6593-5p	8.63329	11.0923	0.436354						experimental		UGCUGGGAGGGCUCUGUGCGGCU	MIMAT0025686	mature miRNA|Qualified Repeats:A=3/3	standard	gga-miR-6593-5p
765	gga-miR-6594-5p	14.22	10.6459	0.181613						experimental		UGGGGGUGGCGUGAGUUGUGG	MIMAT0025688	mature miRNA|Qualified Repeats:A=3/3	standard	gga-miR-6594-5p
766	gga-miR-6595-5p	1.62693	8.91944	0.891037						experimental		UGAGAUGAUGAAUCCUUUCUGAUCA	MIMAT0025689	mature miRNA|Qualified Repeats:A=3/3	standard	gga-miR-6595-5p
767	gga-miR-6596-3p	0.677877	8.24735	1						experimental		CGGAGCUCGGACGGCGUCCCGA	MIMAT0025691	mature miRNA|Qualified Repeats:A=3/3	standard	gga-miR-6596-3p
768	gga-miR-6596-5p	1.97598	10.1032	0.887432						experimental		GCCGAGCCCGGGCCUUCCC	MIMAT0025690	mature miRNA|Qualified Repeats:A=3/3	standard	gga-miR-6596-5p
769	gga-miR-6597-3p	3.42373	9.07507	0.705957						experimental		CCUUCCCUGACGUAGAGGCCGGCC	MIMAT0025692	mature miRNA|Qualified Repeats:A=3/3	standard	gga-miR-6597-3p
770	gga-miR-6598-5p	20.8013	8.91657	0.0196463						experimental		UGCAGCAAGGGAGAAGUCUGC	MIMAT0025693	mature miRNA|Qualified Repeats:A=3/3	standard	gga-miR-6598-5p
771	gga-miR-6599-3p	4.24681	9.74565	0.662988						experimental		UGACGGAUCCUGGCUCCCUCCG	MIMAT0025837	mature miRNA|Qualified Repeats:A=3/3	standard	gga-miR-6599-3p
772	gga-miR-6599-5p	2.64036	8.20509	0.747592						experimental		AAGGGAGGCUCCGGUCCGCUCUGA	MIMAT0025836	mature miRNA|Qualified Repeats:A=3/3	standard	gga-miR-6599-5p
773	gga-miR-6600-3p	1.9227	8.25638	0.815848						experimental		UGCAGUGAGACGGGCUCCCACAU	MIMAT0025694	mature miRNA|Qualified Repeats:A=3/3	standard	gga-miR-6600-3p
774	gga-miR-6601-3p	3.88123	9.00379	0.6664						experimental		GAUGUCUGUGGCUCUGGGCAG	MIMAT0025695	mature miRNA|Qualified Repeats:A=3/3	standard	gga-miR-6601-3p
775	gga-miR-6602-5p	1.94054	8.77615	0.871937						experimental		ACAGGGAUUGCAGAGGUUGGAG	MIMAT0025696	mature miRNA|Qualified Repeats:A=3/3	standard	gga-miR-6602-5p
776	gga-miR-6603-3p	2.10788	9.28974	0.820487						experimental		AAGGACAAGAGGAAAUGGUUUCA	MIMAT0025697	mature miRNA|Qualified Repeats:A=3/3	standard	gga-miR-6603-3p
777	gga-miR-6604-5p	0.01	7.00844	1						experimental		UGGCACGGUGCUAGGGAUUUCUGU	MIMAT0025698	mature miRNA|Qualified Repeats:A=3/3	standard	gga-miR-6604-5p
778	gga-miR-6605-5p	0.476403	9.46089	0.985395						experimental		ACUGCAGAGCUUCUUGAACAAGA	MIMAT0025699	mature miRNA|Qualified Repeats:A=3/3	standard	gga-miR-6605-5p
779	gga-miR-6606-5p	2594.62	106.276	0						experimental		GAGGAGCGGGAGGAGCGGGA	MIMAT0025700	mature miRNA|Qualified Repeats:A=3/3	standard	gga-miR-6606-5p
780	gga-miR-6607-5p	2.77339	9.91893	0.819971						experimental		GGUUGGUGUGGGAAGUGAGGAUGG	MIMAT0025701	mature miRNA|Qualified Repeats:A=3/3	standard	gga-miR-6607-5p
781	gga-miR-6608-3p	1018.68	39.3796	0						experimental		AGCACUGCAAGAGGGAGAGAGAU	MIMAT0025703	mature miRNA|Qualified Repeats:A=3/3	standard	gga-miR-6608-3p
782	gga-miR-6608-5p	16.432	11.3947	0.149255						experimental		UGAUGGGGAAUGAAGAUGAA	MIMAT0025702	mature miRNA|Qualified Repeats:A=3/3	standard	gga-miR-6608-5p
783	gga-miR-6609-3p	0.01	10.1049	1						experimental		ACAGCCCCUGUGCUCUGACCGCA	MIMAT0025704	mature miRNA|Qualified Repeats:A=3/3	standard	gga-miR-6609-3p
784	gga-miR-6610-3p	4.94578	10.3612	0.633102						experimental		UGGGUGGCUUUGGAGAUAUGGA	MIMAT0025705	mature miRNA|Qualified Repeats:A=3/3	standard	gga-miR-6610-3p
785	gga-miR-6611-5p	0.01	9.06313	1						experimental		UGCUGGAUCCAGUGACACUUCA	MIMAT0025706	mature miRNA|Qualified Repeats:A=3/3	standard	gga-miR-6611-5p
786	gga-miR-6612-5p	13.9871	8.89164	0.115683						experimental		ACCACAGGGCACCACCAUGCUG	MIMAT0025707	mature miRNA|Qualified Repeats:A=3/3	standard	gga-miR-6612-5p
787	gga-miR-6613-3p	1.67701	8.74352	0.847889						experimental		ACACUGAGCUGGAAGAAUCAUG	MIMAT0025708	mature miRNA|Qualified Repeats:A=3/3	standard	gga-miR-6613-3p
788	gga-miR-6614-3p	500.241	72.0569	3.84537e-12						experimental		ACAGGACAGCGAGAAGGC	MIMAT0025709	mature miRNA|Qualified Repeats:A=3/3	standard	gga-miR-6614-3p
789	gga-miR-6615-3p	0.507306	9.00199	1						experimental		UGGCACUGAUGUGUUCUCCACA	MIMAT0025711	mature miRNA|Qualified Repeats:A=3/3	standard	gga-miR-6615-3p
790	gga-miR-6615-5p	8.70865	9.0367	0.335167						experimental		UUGGGGACACCAUCAGAACAGCCA	MIMAT0025710	mature miRNA|Qualified Repeats:A=3/3	standard	gga-miR-6615-5p
791	gga-miR-6616-5p	0.01	9.80896	1						experimental		GCUCUGUGAUGGCUAGCUGAGA	MIMAT0025712	mature miRNA|Qualified Repeats:A=3/3	standard	gga-miR-6616-5p
792	gga-miR-6617-3p	0.01	8.61218	1						experimental		UGUUUCAGAGCAGGUCAGUCGUU	MIMAT0025713	mature miRNA|Qualified Repeats:A=3/3	standard	gga-miR-6617-3p
793	gga-miR-6618-5p	0.127109	10.3599	1						experimental		AGAGGCUGCUGUUCCUCUCCUG	MIMAT0025714	mature miRNA|Qualified Repeats:A=3/3	standard	gga-miR-6618-5p
794	gga-miR-6619-5p	14.6797	10.3256	0.155094						experimental		AGGAGAAGUGACGGAGCAGUGC	MIMAT0025715	mature miRNA|Qualified Repeats:A=3/3	standard	gga-miR-6619-5p
795	gga-miR-6620-5p	0.01	9.98543	1						experimental		AGAGAUGGAAGCGCUGCGCACGG	MIMAT0025716	mature miRNA|Qualified Repeats:A=3/3	standard	gga-miR-6620-5p
796	gga-miR-6621-5p	0.01	9.78406	1						experimental		ACAGGGAUUACAGGGCUCUGA	MIMAT0025718	mature miRNA|Qualified Repeats:A=3/3	standard	gga-miR-6621-5p
797	gga-miR-6622-3p	2.41485	9.56806	0.802031						experimental		UGUGGGGACAUUUCUGUGGCAUU	MIMAT0025825	mature miRNA|Qualified Repeats:A=3/3	standard	gga-miR-6622-3p
798	gga-miR-6623-3p	1.02761	9.99494	0.959319						experimental		ACAGCUGGAGACCAUCUUUUCA	MIMAT0025719	mature miRNA|Qualified Repeats:A=3/3	standard	gga-miR-6623-3p
799	gga-miR-6624-3p	10.6602	9.43187	0.258348						experimental		UCCAGGGAAGGGCUUCUGUUU	MIMAT0025720	mature miRNA|Qualified Repeats:A=3/3	standard	gga-miR-6624-3p
800	gga-miR-6625-5p	11.3525	8.75859	0.194895						experimental		UGGGGGAACUGGAAGCAAGAGU	MIMAT0025721	mature miRNA|Qualified Repeats:A=3/3	standard	gga-miR-6625-5p
801	gga-miR-6626-5p	57.2042	11.8773	1.46056e-06						experimental		AGGAGAGAGAAGGGUUGCU	MIMAT0025722	mature miRNA|Qualified Repeats:A=3/3	standard	gga-miR-6626-5p
802	gga-miR-6627-3p	5.8368	10.1005	0.563327						experimental		GGAAUGAAGGUGAUGCUGUGGA	MIMAT0025723	mature miRNA|Qualified Repeats:A=3/3	standard	gga-miR-6627-3p
803	gga-miR-6628-3p	0.605048	9.22912	0.947726						experimental		CAGAAGUCGUGGCCUGGCACA	MIMAT0025724	mature miRNA|Qualified Repeats:A=3/3	standard	gga-miR-6628-3p
804	gga-miR-6629-5p	2.86475	8.51033	0.736387						experimental		CUGGGAACUUGAGGCAGCUGUUGAGU	MIMAT0025725	mature miRNA|Qualified Repeats:A=3/3	standard	gga-miR-6629-5p
805	gga-miR-6630-3p	2.18982	9.22104	0.895599						experimental		CUGCACAAACCGAAGGCUUUUU	MIMAT0025726	mature miRNA|Qualified Repeats:A=3/3	standard	gga-miR-6630-3p
806	gga-miR-6631-5p	0.550373	9.68	0.979355						experimental		GAAGAGAAUGCUGUGGUUCUGC	MIMAT0025727	mature miRNA|Qualified Repeats:A=3/3	standard	gga-miR-6631-5p
807	gga-miR-6632-5p	21.9858	12.7498	0.0846145						experimental		AGAGAUGAGAGGAGUGGAUGACAGC	MIMAT0025728	mature miRNA|Qualified Repeats:A=3/3	standard	gga-miR-6632-5p
808	gga-miR-6633-5p	0.0187212	9.48727	1						experimental		AGAGGAAACUAUGGCUGACUGU	MIMAT0025729	mature miRNA|Qualified Repeats:A=3/3	standard	gga-miR-6633-5p
809	gga-miR-6634-5p	17.9374	10.0699	0.0748471						experimental		UCUCAGGGUUCUGAAGGAGCUGGC	MIMAT0025730	mature miRNA|Qualified Repeats:A=3/3	standard	gga-miR-6634-5p
810	gga-miR-6635-5p	1.61429	9.28173	0.956051						experimental		GUGAAGGAUCAGAACAGCGUGCUU	MIMAT0025731	mature miRNA|Qualified Repeats:A=3/3	standard	gga-miR-6635-5p
811	gga-miR-6637-3p	0.340115	9.67079	1						experimental		GCUGGGCUGUGCCUGCAAUCGGU	MIMAT0025733	mature miRNA|Qualified Repeats:A=3/3	standard	gga-miR-6637-3p
812	gga-miR-6639-5p	0.01	10.3985	1						experimental		UACAGAACUUCGGCAUGAUUGCU	MIMAT0025735	mature miRNA|Qualified Repeats:A=3/3	standard	gga-miR-6639-5p
813	gga-miR-6640-5p	0.01	9.46636	1						experimental		UCUGGAAUUGUAGUAGAGUGUAU	MIMAT0025736	mature miRNA|Qualified Repeats:A=3/3	standard	gga-miR-6640-5p
814	gga-miR-6641-3p	0.38512	10.3022	1						experimental		CUGCUGGGAGAAAAAAGCUAU	MIMAT0025738	mature miRNA|Qualified Repeats:A=3/3	standard	gga-miR-6641-3p
815	gga-miR-6641-5p	0.01	8.28791	1						experimental		ACAGCUUUUUUAUUUCCAGUUA	MIMAT0025737	mature miRNA|Qualified Repeats:A=3/3	standard	gga-miR-6641-5p
816	gga-miR-6642-3p	17.3352	10.9098	0.112049						experimental		CGGGCGGCCGUCGGGGAAAGCGG	MIMAT0025740	mature miRNA|Qualified Repeats:A=3/3	standard	gga-miR-6642-3p
817	gga-miR-6642-5p	0.929252	8.7554	0.947701						experimental		UUCCCCGACGGCCGAGCGGGCC	MIMAT0025739	mature miRNA|Qualified Repeats:A=3/3	standard	gga-miR-6642-5p
818	gga-miR-6643-5p	304.642	47.7051	1.69901e-10						experimental		CCAGGGCUGGCAGGGGAGGGU	MIMAT0025741	mature miRNA|Qualified Repeats:A=3/3	standard	gga-miR-6643-5p
819	gga-miR-6644-3p	1.16348	9.75851	0.912316						experimental		GGGGCUAAGAUGGUACAGCGGA	MIMAT0025745	mature miRNA|Qualified Repeats:A=3/3	standard	gga-miR-6644-3p
820	gga-miR-6645-5p	13.5591	9.70518	0.162357						experimental		UGGGAGGUAGCAGUGGUGGUGA	MIMAT0025742	mature miRNA|Qualified Repeats:A=3/3	standard	gga-miR-6645-5p
821	gga-miR-6646-3p	2.67381	9.82112	0.785416						experimental		UCUGGUGGUAGCAGCUGGAAGG	MIMAT0025743	mature miRNA|Qualified Repeats:A=3/3	standard	gga-miR-6646-3p
822	gga-miR-6647-5p	4.42089	9.1811	0.630125						experimental		CGCUCUGGCCAUGUGACGCAGCU	MIMAT0025744	mature miRNA|Qualified Repeats:A=3/3	standard	gga-miR-6647-5p
823	gga-miR-6648-3p	1.47295	8.24598	0.933702						experimental		UCCGGCAUUCUGAACGCUCCU	MIMAT0025747	mature miRNA|Qualified Repeats:A=3/3	standard	gga-miR-6648-3p
824	gga-miR-6648-5p	0.886931	8.37118	0.964273						experimental		AGGAGCGUUCAGAAUGCCGGUG	MIMAT0025746	mature miRNA|Qualified Repeats:A=3/3	standard	gga-miR-6648-5p
825	gga-miR-6649-3p	1.09263	8.2246	0.894834						experimental		UGCUGGCAGUGCUGUGGUAGUG	MIMAT0025749	mature miRNA|Qualified Repeats:A=3/3	standard	gga-miR-6649-3p
826	gga-miR-6649-5p	0.454988	8.65391	1						experimental		UUUAUCACAUCAAUGCCAAGCAG	MIMAT0025748	mature miRNA|Qualified Repeats:A=3/3	standard	gga-miR-6649-5p
827	gga-miR-6650-5p	6.35966	9.77812	0.515409						experimental		AGCCAGCAGAAGAGCAACUGGGCA	MIMAT0025750	mature miRNA|Qualified Repeats:A=3/3	standard	gga-miR-6650-5p
828	gga-miR-6651-5p	20.3304	10.6328	0.0558541						experimental		ACCAGGUUGCCUAAGGAGGGG	MIMAT0025751	mature miRNA|Qualified Repeats:A=3/3	standard	gga-miR-6651-5p
829	gga-miR-6652-5p	14.7069	11.1881	0.188646						experimental		UGGGUGUAUGUGGGACAGCUC	MIMAT0025752	mature miRNA|Qualified Repeats:A=3/3	standard	gga-miR-6652-5p
830	gga-miR-6653-3p	45.0182	10.9665	4.03751e-05						experimental		CGCGGGAUGCAGAGCAGGCGC	MIMAT0025754	mature miRNA|Qualified Repeats:A=3/3	standard	gga-miR-6653-3p
831	gga-miR-6654-3p	5.71732	9.93014	0.564757						experimental		UCAGCACUGGGGCUGAGCUGGCA	MIMAT0025755	mature miRNA|Qualified Repeats:A=3/3	standard	gga-miR-6654-3p
832	gga-miR-6655-5p	1.43066	10.7009	0.897088						experimental		UCUGCUAGGAGGCUGUGUAUCCU	MIMAT0025756	mature miRNA|Qualified Repeats:A=3/3	standard	gga-miR-6655-5p
833	gga-miR-6656-5p	27.3623	13.0613	0.0361669						experimental		UGCAGGGCGAGUAGAGAAAGGCAU	MIMAT0025757	mature miRNA|Qualified Repeats:A=3/3	standard	gga-miR-6656-5p
834	gga-miR-6657-3p	129.73	16.9757	2.13163e-14						experimental		ACAUGGUGGGAGAAGGGUGAC	MIMAT0025758	mature miRNA|Qualified Repeats:A=3/3	standard	gga-miR-6657-3p
835	gga-miR-6658-3p	63.8126	14.6834	1.38537e-05						experimental		CAUGGACGGGGGAAGGAGAUAGC	MIMAT0025759	mature miRNA|Qualified Repeats:A=3/3	standard	gga-miR-6658-3p
836	gga-miR-6659-3p	2.99972	12.4144	0.827727						experimental		UUUGGCUGCCAUCGGACCUGGU	MIMAT0025760	mature miRNA|Qualified Repeats:A=3/3	standard	gga-miR-6659-3p
837	gga-miR-6660-3p	0.321227	8.99704	1						experimental		UCUGACAUGGCUCUGCUCCGCAGU	MIMAT0025761	mature miRNA|Qualified Repeats:A=3/3	standard	gga-miR-6660-3p
838	gga-miR-6661-5p	0.01	10.0852	1						experimental		AGGGCUGCAGCAUGCAGAAGCU	MIMAT0025762	mature miRNA|Qualified Repeats:A=3/3	standard	gga-miR-6661-5p
839	gga-miR-6662-3p	6.38219	8.41542	0.448187						experimental		AAUGGUUGACCAGUGGCUGAAC	MIMAT0025763	mature miRNA|Qualified Repeats:A=3/3	standard	gga-miR-6662-3p
840	gga-miR-6663-5p	15.117	10.4222	0.146904						experimental		AUUGCUGUGUGAGGAGUGCUG	MIMAT0025764	mature miRNA|Qualified Repeats:A=3/3	standard	gga-miR-6663-5p
841	gga-miR-6664-3p	13.366	10.217	0.190774						experimental		CAGGAAUGGUGCUGGAGGCUGA	MIMAT0025765	mature miRNA|Qualified Repeats:A=3/3	standard	gga-miR-6664-3p
842	gga-miR-6665-5p	1.21671	8.44044	0.885373						experimental		UGCCUGAAGGAUUUUGAUGCCC	MIMAT0025766	mature miRNA|Qualified Repeats:A=3/3	standard	gga-miR-6665-5p
843	gga-miR-6666-3p	76.3174	11.5987	4.69638e-11						experimental		UCGGGUGAUGAGGACAGGAGGA	MIMAT0025767	mature miRNA|Qualified Repeats:A=3/3	standard	gga-miR-6666-3p
844	gga-miR-6667-5p	0.50468	8.47548	1						experimental		AGGGAAGGUGGCAAGCAUGUU	MIMAT0025768	mature miRNA|Qualified Repeats:A=3/3	standard	gga-miR-6667-5p
845	gga-miR-6668-3p	0.01	7.92659	1						experimental		UGGAAUCGUGGAAUAGCUUGGGU	MIMAT0025769	mature miRNA|Qualified Repeats:A=3/3	standard	gga-miR-6668-3p
846	gga-miR-6669-3p	0.0788994	8.63848	1						experimental		UUGCAGCCUGGCCGUAUCUCAG	MIMAT0025771	mature miRNA|Qualified Repeats:A=3/3	standard	gga-miR-6669-3p
847	gga-miR-6669-5p	7.09928	10.7714	0.509814						experimental		GGUGAUACGGGAGCAAGGCUGCAU	MIMAT0025770	mature miRNA|Qualified Repeats:A=3/3	standard	gga-miR-6669-5p
848	gga-miR-6670-5p	0.01	9.49051	1						experimental		GUGGAAUGAUGAUCUAUAUUCUGAGU	MIMAT0025772	mature miRNA|Qualified Repeats:A=3/3	standard	gga-miR-6670-5p
849	gga-miR-6671-5p	0.01	8.66829	1						experimental		UGUCCUGGAGUCUCGUGCACAC	MIMAT0025773	mature miRNA|Qualified Repeats:A=3/3	standard	gga-miR-6671-5p
850	gga-miR-6672-3p	0.01	9.77371	1						experimental		UGGGCACAAACUGGAAGACA	MIMAT0025774	mature miRNA|Qualified Repeats:A=3/3	standard	gga-miR-6672-3p
851	gga-miR-6673-3p	0.356532	9.46962	1						experimental		ACCUGAGAAUGAGAUGUGCUGU	MIMAT0025775	mature miRNA|Qualified Repeats:A=3/3	standard	gga-miR-6673-3p
852	gga-miR-6674-3p	0.01	9.71044	1						experimental		CAGGUGUCUGUGGCAGCCUCA	MIMAT0025776	mature miRNA|Qualified Repeats:A=3/3	standard	gga-miR-6674-3p
853	gga-miR-6675-3p	0.01	11.033	1						experimental		UCUCUGGACGUCACGUGUGAGG	MIMAT0025778	mature miRNA|Qualified Repeats:A=3/3	standard	gga-miR-6675-3p
854	gga-miR-6675-5p	3.73209	12.0139	0.810699						experimental		AUACGUGAGGUUCAUUGGGUUC	MIMAT0025777	mature miRNA|Qualified Repeats:A=3/3	standard	gga-miR-6675-5p
855	gga-miR-6676-3p	0.01	9.28384	1						experimental		GCCCAAUGAUGUCUCUGAGGGGG	MIMAT0025779	mature miRNA|Qualified Repeats:A=3/3	standard	gga-miR-6676-3p
856	gga-miR-6677-3p	0.01	9.84426	1						experimental		UGCUCAGACACGUCAGGAGGA	MIMAT0025781	mature miRNA|Qualified Repeats:A=3/3	standard	gga-miR-6677-3p
857	gga-miR-6677-5p	0.928599	10.8931	0.997753						experimental		CUCACUGCCUGCCCUGAGCACACCA	MIMAT0025780	mature miRNA|Qualified Repeats:A=3/3	standard	gga-miR-6677-5p
858	gga-miR-6678-3p	0.454572	8.47751	0.957234						experimental		UACCUUGGACUUCUGAAGGGCA	MIMAT0025782	mature miRNA|Qualified Repeats:A=3/3	standard	gga-miR-6678-3p
859	gga-miR-6679-5p	1.26773	8.55001	0.972559						experimental		UGGAAGAUAUGGUCAUCACUCUGU	MIMAT0025783	mature miRNA|Qualified Repeats:A=3/3	standard	gga-miR-6679-5p
860	gga-miR-6680-3p	1.28229	9.22432	0.930872						experimental		GUUGCUGAUGAAGAUACUGAAU	MIMAT0025784	mature miRNA|Qualified Repeats:A=3/3	standard	gga-miR-6680-3p
861	gga-miR-6681-5p	0.489381	9.19585	1						experimental		UCUGGAUCGAGAAAUUCAGCAU	MIMAT0025786	mature miRNA|Qualified Repeats:A=3/3	standard	gga-miR-6681-5p
862	gga-miR-6682-3p	137.761	18.919	3.28737e-13						experimental		UGGAACAAAGUAGGUGGCGUGC	MIMAT0025787	mature miRNA|Qualified Repeats:A=3/3	standard	gga-miR-6682-3p
863	gga-miR-6683-3p	2.46991	9.50294	0.794921						experimental		UCAGAGCCUGGGAGUAAACGU	MIMAT0025788	mature miRNA|Qualified Repeats:A=3/3	standard	gga-miR-6683-3p
864	gga-miR-6684-5p	2.21956	8.18555	0.786258						experimental		UUUGCUGCACUGAAGAUG	MIMAT0025789	mature miRNA|Qualified Repeats:A=3/3	standard	gga-miR-6684-5p
865	gga-miR-6685-3p	0.262986	8.21977	1						experimental		UGGUGACGCGGGCAUUGCUGC	MIMAT0025791	mature miRNA|Qualified Repeats:A=3/3	standard	gga-miR-6685-3p
866	gga-miR-6685-5p	0.855407	8.36955	1						experimental		CAGCAAUGCACGUGUACUCAG	MIMAT0025790	mature miRNA|Qualified Repeats:A=3/3	standard	gga-miR-6685-5p
867	gga-miR-6686-3p	0.789112	8.54367	0.926406						experimental		AGGGCAAUCCUGGAGACGCUGA	MIMAT0025792	mature miRNA|Qualified Repeats:A=3/3	standard	gga-miR-6686-3p
868	gga-miR-6687-3p	86.6681	14.1015	7.92602e-10						experimental		AGCGACUGCCGGGAGGGGCUCGC	MIMAT0025793	mature miRNA|Qualified Repeats:A=3/3	standard	gga-miR-6687-3p
869	gga-miR-6688-3p	25.3112	11.4712	0.0273391						experimental		UGAGUCACCUGAGGAGGCUUUU	MIMAT0025794	mature miRNA|Qualified Repeats:A=3/3	standard	gga-miR-6688-3p
870	gga-miR-6689-3p	0.01	9.60781	1						experimental		UGAUGGCGCUCGCAGAACUGCA	MIMAT0025795	mature miRNA|Qualified Repeats:A=3/3	standard	gga-miR-6689-3p
871	gga-miR-6690-5p	15.1098	10.9057	0.165876						experimental		UCAGAAGGGGAUGGCUUUGGCUC	MIMAT0025796	mature miRNA|Qualified Repeats:A=3/3	standard	gga-miR-6690-5p
872	gga-miR-6691-5p	0.0194552	10.593	1						experimental		GUGCAUGAUGAACCUGCUGAGC	MIMAT0025797	mature miRNA|Qualified Repeats:A=3/3	standard	gga-miR-6691-5p
873	gga-miR-6692-5p	1.53246	10.5636	0.947904						experimental		UUUAGUAGUUGAUAGGUGUGUUUGGA	MIMAT0025798	mature miRNA|Qualified Repeats:A=3/3	standard	gga-miR-6692-5p
874	gga-miR-6693-3p	0.688448	8.87215	1						experimental		UUUUCAGUCUGACACAGAACAU	MIMAT0025799	mature miRNA|Qualified Repeats:A=3/3	standard	gga-miR-6693-3p
875	gga-miR-6694-3p	0.01	9.71503	1						experimental		UUAAGAGUAGGGAUUCUGUUCC	MIMAT0025800	mature miRNA|Qualified Repeats:A=3/3	standard	gga-miR-6694-3p
876	gga-miR-6695-5p	0.01	8.12498	1						experimental		UUGGGAAGGAACAAAGCAUGACUU	MIMAT0025801	mature miRNA|Qualified Repeats:A=3/3	standard	gga-miR-6695-5p
877	gga-miR-6696-3p	0.141756	9.26979	1						experimental		GGGAGACUUGCCUGAUAACAGCU	MIMAT0025803	mature miRNA|Qualified Repeats:A=3/3	standard	gga-miR-6696-3p
878	gga-miR-6696-5p	5.6895	10.2772	0.579826						experimental		AGCUGUGAUCUCAAGCCCCCAC	MIMAT0025802	mature miRNA|Qualified Repeats:A=3/3	standard	gga-miR-6696-5p
879	gga-miR-6697-5p	1.03831	9.06096	0.976545						experimental		UCCAAGAACAGAUGACAUCAGC	MIMAT0025804	mature miRNA|Qualified Repeats:A=3/3	standard	gga-miR-6697-5p
880	gga-miR-6698-3p	19.9156	10.5373	0.05874						experimental		UUAGGAGAGAGUGAGAAGUAAGU	MIMAT0025805	mature miRNA|Qualified Repeats:A=3/3	standard	gga-miR-6698-3p
881	gga-miR-6699-5p	1.58623	9.9063	1						experimental		UGAAGACCUCGUGCAUUGUAGC	MIMAT0025808	mature miRNA|Qualified Repeats:A=3/3	standard	gga-miR-6699-5p
882	gga-miR-6700-3p	3.42773	8.57099	0.689195						experimental		UCACUCUCUAGAACUACUCAAAGG	MIMAT0025810	mature miRNA|Qualified Repeats:A=3/3	standard	gga-miR-6700-3p
883	gga-miR-6700-5p	70.2177	11.7465	2.25698e-09						experimental		CUGGGAUUGUUCAGGAGAGGAGGC	MIMAT0025809	mature miRNA|Qualified Repeats:A=3/3	standard	gga-miR-6700-5p
884	gga-miR-6701-3p	1.26935	8.92737	0.886926						experimental		AUUAUUUUACAGACAGAUCGC	MIMAT0025811	mature miRNA|Qualified Repeats:A=3/3	standard	gga-miR-6701-3p
885	gga-miR-6702-5p	9.23138	8.71694	0.289562						experimental		CACCAGGGCAGAGUAGAGGUGUG	MIMAT0025812	mature miRNA|Qualified Repeats:A=3/3	standard	gga-miR-6702-5p
886	gga-miR-6703-3p	2.79233	10.0834	0.781827						experimental		CAGAGCUCUGUAGGACAGCACA	MIMAT0025813	mature miRNA|Qualified Repeats:A=3/3	standard	gga-miR-6703-3p
887	gga-miR-6704-5p	13.2749	10.2483	0.195181						experimental		AACACAGAGAGGGACAGAGUAG	MIMAT0025814	mature miRNA|Qualified Repeats:A=3/3	standard	gga-miR-6704-5p
888	gga-miR-6705-5p	4.30227	10.5344	0.68296						experimental		AAGCAAUGGGGUAAGGAACAG	MIMAT0025815	mature miRNA|Qualified Repeats:A=3/3	standard	gga-miR-6705-5p
889	gga-miR-6706-5p	32.2098	12.3531	0.00911841						experimental		AGGAGAAAUGGAGUGGGCUGAG	MIMAT0025816	mature miRNA|Qualified Repeats:A=3/3	standard	gga-miR-6706-5p
890	gga-miR-6707-5p	0.905205	10.2891	0.966174						experimental		ACUGGAACAAGCUGCCUGGAGAGG	MIMAT0025817	mature miRNA|Qualified Repeats:A=3/3	standard	gga-miR-6707-5p
891	gga-miR-6708-5p	194.221	19.084	0						experimental		UAUGGGAGGAGCGGUGAGCAGCA	MIMAT0025818	mature miRNA|Qualified Repeats:A=3/3	standard	gga-miR-6708-5p
892	gga-miR-6709-5p	0.01	9.89338	1						experimental		AGCCCGGCUGCUAACAAUGAGGAGA	MIMAT0025819	mature miRNA|Qualified Repeats:A=3/3	standard	gga-miR-6709-5p
893	gga-miR-6710-3p	0.01	11.102	1						experimental		AAACUGUUCUCUUCCAUCUAG	MIMAT0025820	mature miRNA|Qualified Repeats:A=3/3	standard	gga-miR-6710-3p
894	gga-miR-6711-5p	69.9918	14.8452	2.41624e-06						experimental		CACUUGGGAUUGAGAAGAAGCA	MIMAT0025821	mature miRNA|Qualified Repeats:A=3/3	standard	gga-miR-6711-5p
895	gga-miR-6712-5p	0.396683	10.0517	1						experimental		AGUGGUGGCUGAGAACAGUGAC	MIMAT0025822	mature miRNA|Qualified Repeats:A=3/3	standard	gga-miR-6712-5p
896	gga-miR-6713-3p	0.01	10.1145	1						experimental		AAGAAGCUGUAAUCAUCA	MIMAT0025823	mature miRNA|Qualified Repeats:A=3/3	standard	gga-miR-6713-3p
897	gga-miR-6714-3p	1.40886	9.42096	0.881116						experimental		ACUUGCUGUGGAAAAGGCAUUU	MIMAT0025824	mature miRNA|Qualified Repeats:A=3/3	standard	gga-miR-6714-3p
898	gga-miR-7437-3p	4.10767	8.2796	0.619788						experimental		CUUCCUCCAACCUCAGUAUCA	MIMAT0029029	mature miRNA|Qualified Repeats:A=3/3	standard	gga-miR-7437-3p
899	gga-miR-7437-5p	4.9647	9.09429	0.585101						experimental		GAACAGAGCGUUGGAAGGUAGGG	MIMAT0029028	mature miRNA|Qualified Repeats:A=3/3	standard	gga-miR-7437-5p
900	gga-miR-7438-3p	1.62175	9.08336	0.871187						experimental		UGAGUUGUCUUCCUGAAUAGUU	MIMAT0029031	mature miRNA|Qualified Repeats:A=3/3	standard	gga-miR-7438-3p
901	gga-miR-7438-5p	9.12132	11.6983	0.435531						experimental		UUUUUCAAGGGGACAACUCAGA	MIMAT0029030	mature miRNA|Qualified Repeats:A=3/3	standard	gga-miR-7438-5p
902	gga-miR-7439-3p	0.236162	9.74688	1						experimental		UUCUCCAGUAGUUCCUGAGUGCU	MIMAT0029033	mature miRNA|Qualified Repeats:A=3/3	standard	gga-miR-7439-3p
903	gga-miR-7439-5p	39.854	13.6213	0.00343291						experimental		UGACUUGGGAACAUGGGAAGAGG	MIMAT0029032	mature miRNA|Qualified Repeats:A=3/3	standard	gga-miR-7439-5p
904	gga-miR-7440-3p	8.64138	10.2825	0.400657						experimental		UUUGGUGUAGGCCAGGACAGC	MIMAT0029035	mature miRNA|Qualified Repeats:A=3/3	standard	gga-miR-7440-3p
905	gga-miR-7440-5p	0.183692	8.13311	1						experimental		UGUUUGAGUGCACCUGGGU	MIMAT0029034	mature miRNA|Qualified Repeats:A=3/3	standard	gga-miR-7440-5p
906	gga-miR-7441-3p	2.20745	9.35148	0.81338						experimental		AUGUUGGGAUCCUCUUCUGCA	MIMAT0029037	mature miRNA|Qualified Repeats:A=3/3	standard	gga-miR-7441-3p
907	gga-miR-7441-5p	9.33406	10.3688	0.367982						experimental		CUGAGGAGGGUUUGUAACAUGG	MIMAT0029036	mature miRNA|Qualified Repeats:A=3/3	standard	gga-miR-7441-5p
908	gga-miR-7442-3p	2.71927	7.6054	0.720667						experimental		UCUGCUUCCUCCUCCUGCAGC	MIMAT0029039	mature miRNA|Qualified Repeats:A=3/3	standard	gga-miR-7442-3p
909	gga-miR-7442-5p	2.16373	10.4774	0.836378						experimental		CACAGGACCAUGGGAGCGUGGC	MIMAT0029038	mature miRNA|Qualified Repeats:A=3/3	standard	gga-miR-7442-5p
910	gga-miR-7443-3p	1.25979	9.65668	1						experimental		UCCCUUGGGCUGCAGCACCCUCC	MIMAT0029041	mature miRNA|Qualified Repeats:A=3/3	standard	gga-miR-7443-3p
911	gga-miR-7443-5p	1.95996	9.78184	0.944286						experimental		UGGUGGCUGCCCUCAGGGAGAGC	MIMAT0029040	mature miRNA|Qualified Repeats:A=3/3	standard	gga-miR-7443-5p
912	gga-miR-7444-3p	3.31288	8.5619	0.698787						experimental		AGUGUUAGGUGCAGCCUUGCUG	MIMAT0029043	mature miRNA|Qualified Repeats:A=3/3	standard	gga-miR-7444-3p
913	gga-miR-7444-5p	5.03333	8.69792	0.562779						experimental		GUAAGGCUCCUUCUGACCUCC	MIMAT0029042	mature miRNA|Qualified Repeats:A=3/3	standard	gga-miR-7444-5p
914	gga-miR-7445-3p	2.60103	8.33383	0.754945						experimental		GGAUGAGUCUGUUUAACUUUAU	MIMAT0029045	mature miRNA|Qualified Repeats:A=3/3	standard	gga-miR-7445-3p
915	gga-miR-7445-5p	5.37804	8.86674	0.54413						experimental		AAAGUUAAACAGACUCAUCCAC	MIMAT0029044	mature miRNA|Qualified Repeats:A=3/3	standard	gga-miR-7445-5p
916	gga-miR-7446-3p	343.161	33.1109	0						experimental		GCGGACGUGUGAGGAGGG	MIMAT0029047	mature miRNA|Qualified Repeats:A=3/3	standard	gga-miR-7446-3p
917	gga-miR-7446-5p	3.07448	8.746	0.725174						experimental		CGCCAUGUCCACCUCCGCGC	MIMAT0029046	mature miRNA|Qualified Repeats:A=3/3	standard	gga-miR-7446-5p
918	gga-miR-7447-3p	48.501	25.0721	0.0530414						experimental		UGAGCACUCAGCCCAACUCCUA	MIMAT0029049	mature miRNA|Qualified Repeats:A=3/3	standard	gga-miR-7447-3p
919	gga-miR-7447-5p	3.67294	9.92476	0.782239						experimental		AAAGUUGGUAGUGAUUGCUGAUG	MIMAT0029048	mature miRNA|Qualified Repeats:A=3/3	standard	gga-miR-7447-5p
920	gga-miR-7448-3p	170.463	22.6866	5.71765e-14						experimental		AACUGUUGUAGAACAGGAGAAGC	MIMAT0029051	mature miRNA|Qualified Repeats:A=3/3	standard	gga-miR-7448-3p
921	gga-miR-7448-5p	2.33221	10.5958	0.882044						experimental		CUCAUCCUCCAUGGUCUCCAGCAACGCC	MIMAT0029050	mature miRNA|Qualified Repeats:A=3/3	standard	gga-miR-7448-5p
922	gga-miR-7449-3p	2.51147	10.2162	0.892335						experimental		AGGGUUGGACGAGAUGGUCUUU	MIMAT0029053	mature miRNA|Qualified Repeats:A=3/3	standard	gga-miR-7449-3p
923	gga-miR-7449-5p	0.991205	9.82332	0.975108						experimental		AGGUCAUCUAGUCCAACUUCCC	MIMAT0029052	mature miRNA|Qualified Repeats:A=3/3	standard	gga-miR-7449-5p
924	gga-miR-7450-3p	22.1542	10.8832	0.0417736						experimental		CCCGUUUCCUGGAAGUGAUGGAGC	MIMAT0029055	mature miRNA|Qualified Repeats:A=3/3	standard	gga-miR-7450-3p
925	gga-miR-7450-5p	83.6801	16.7143	5.53368e-07						experimental		UCUGUUCUUAAGGAGGCUGAGGC	MIMAT0029054	mature miRNA|Qualified Repeats:A=3/3	standard	gga-miR-7450-5p
926	gga-miR-7451-3p	2.38085	10.0031	0.861737						experimental		UUGCUUCUUCUUAUCCCACAGU	MIMAT0029057	mature miRNA|Qualified Repeats:A=3/3	standard	gga-miR-7451-3p
927	gga-miR-7451-5p	5.4733	10.6914	0.608674						experimental		CGUGGGAAUUAAGAGUGGCAGUC	MIMAT0029056	mature miRNA|Qualified Repeats:A=3/3	standard	gga-miR-7451-5p
928	gga-miR-7452-3p	9.1439	10.4607	0.382023						experimental		GCGGAUUCUUGAACCAGUCCUGCUGC	MIMAT0029059	mature miRNA|Qualified Repeats:A=3/3	standard	gga-miR-7452-3p
929	gga-miR-7452-5p	2.67533	10.8795	0.891258						experimental		ACAGGGCUGGCUGAUCCGUGC	MIMAT0029058	mature miRNA|Qualified Repeats:A=3/3	standard	gga-miR-7452-5p
930	gga-miR-7453-3p	3.43463	8.93599	0.803597						experimental		CAGCUUUUCUCUCUGGCU	MIMAT0029061	mature miRNA|Qualified Repeats:A=3/3	standard	gga-miR-7453-3p
931	gga-miR-7453-5p	4.4357	9.10671	0.62618						experimental		UCAGAUGUGAGAACUCAGCAGCG	MIMAT0029060	mature miRNA|Qualified Repeats:A=3/3	standard	gga-miR-7453-5p
932	gga-miR-7454-3p	7.17854	7.60661	0.34528						experimental		ACUUUCCAGCUUGCGAAAGCAGACAG	MIMAT0029063	mature miRNA|Qualified Repeats:A=3/3	standard	gga-miR-7454-3p
933	gga-miR-7454-5p	3.488	8.92953	0.701293						experimental		UUCUGUGAGACAAACUGAAGUGC	MIMAT0029062	mature miRNA|Qualified Repeats:A=3/3	standard	gga-miR-7454-5p
934	gga-miR-7455-3p	3.74162	7.92597	0.636854						experimental		CUUCCCUCCGUCGGCGCGCACAC	MIMAT0029065	mature miRNA|Qualified Repeats:A=3/3	standard	gga-miR-7455-3p
935	gga-miR-7455-5p	82.0845	11.8919	5.09104e-12						experimental		UCGCGCGGCGCGGAGGGAGCGGG	MIMAT0029064	mature miRNA|Qualified Repeats:A=3/3	standard	gga-miR-7455-5p
936	gga-miR-7456-3p	2.8222	9.43014	0.803078						experimental		CAGGGAGAUGUACCUGUAGGAG	MIMAT0029067	mature miRNA|Qualified Repeats:A=3/3	standard	gga-miR-7456-3p
937	gga-miR-7456-5p	3.81535	9.90319	0.700023						experimental		CCUGCAGCUGCAUUUUCCCUAUG	MIMAT0029066	mature miRNA|Qualified Repeats:A=3/3	standard	gga-miR-7456-5p
938	gga-miR-7457-3p	1.5232	9.87863	0.936087						experimental		ACUUGGAGGCCUGUGGCUAG	MIMAT0029069	mature miRNA|Qualified Repeats:A=3/3	standard	gga-miR-7457-3p
939	gga-miR-7457-5p	2.71323	8.89212	0.760254						experimental		GGCAUUCAUAGGGCUGUGAUCGG	MIMAT0029068	mature miRNA|Qualified Repeats:A=3/3	standard	gga-miR-7457-5p
940	gga-miR-7458-3p	3.0425	9.26682	0.916866						experimental		CACUGGGAUCAUCUCAGCAGAG	MIMAT0029071	mature miRNA|Qualified Repeats:A=3/3	standard	gga-miR-7458-3p
941	gga-miR-7458-5p	1.93577	9.954	1						experimental		UUGCGGAACAAGUUCUCAGGGC	MIMAT0029070	mature miRNA|Qualified Repeats:A=3/3	standard	gga-miR-7458-5p
942	gga-miR-7459-3p	0.01	8.76898	1						experimental		UGGGAUAGUACUGUAUGAGGCGU	MIMAT0029073	mature miRNA|Qualified Repeats:A=3/3	standard	gga-miR-7459-3p
943	gga-miR-7459-5p	0.01	9.45666	1						experimental		GGCUUUGAGACAGUCUUUCUCAGU	MIMAT0029072	mature miRNA|Qualified Repeats:A=3/3	standard	gga-miR-7459-5p
944	gga-miR-7460-3p	0.01	8.81314	1						experimental		CCUGACUGAGCUCUGCUUUCUC	MIMAT0029075	mature miRNA|Qualified Repeats:A=3/3	standard	gga-miR-7460-3p
945	gga-miR-7460-5p	0.01	9.05522	1						experimental		GAUGGCAGAGCCCUCAGACUGAGGC	MIMAT0029074	mature miRNA|Qualified Repeats:A=3/3	standard	gga-miR-7460-5p
946	gga-miR-7461-3p	0.402828	9.58489	1						experimental		CAUGGCUGGAAUGUGGUCAUGGAUG	MIMAT0029077	mature miRNA|Qualified Repeats:A=3/3	standard	gga-miR-7461-3p
947	gga-miR-7461-5p	30.3451	12.9068	0.0187108						experimental		UCUGUGAUCAGGCAGGAGAUGAU	MIMAT0029076	mature miRNA|Qualified Repeats:A=3/3	standard	gga-miR-7461-5p
948	gga-miR-7462-3p	0.01	9.29474	1						experimental		GGAAGCUUGAAAUAAGGUUGAA	MIMAT0029079	mature miRNA|Qualified Repeats:A=3/3	standard	gga-miR-7462-3p
949	gga-miR-7462-5p	0.01	9.2569	1						experimental		CAACCUCAUUUCUAGCUUCUGG	MIMAT0029078	mature miRNA|Qualified Repeats:A=3/3	standard	gga-miR-7462-5p
950	gga-miR-7463-3p	2.12086	9.93987	0.831028						experimental		AUUACUUUCAAUGGGACUAAGU	MIMAT0029081	mature miRNA|Qualified Repeats:A=3/3	standard	gga-miR-7463-3p
951	gga-miR-7463-5p	0.01	8.02488	1						experimental		UGAGUCUCCUUGAAAGUAAUGG	MIMAT0029080	mature miRNA|Qualified Repeats:A=3/3	standard	gga-miR-7463-5p
952	gga-miR-7464-3p	1.58859	9.67821	0.872717						experimental		UGGCACUGCACUGAGUCAUUGGC	MIMAT0029083	mature miRNA|Qualified Repeats:A=3/3	standard	gga-miR-7464-3p
953	gga-miR-7464-5p	3.22938	7.9546	0.684741						experimental		CAAUGGCUCAGUGCAGUGCCGUU	MIMAT0029082	mature miRNA|Qualified Repeats:A=3/3	standard	gga-miR-7464-5p
954	gga-miR-7465-3p	3.25038	8.97358	0.720376						experimental		AGAGUGUCUGUUACCUGACC	MIMAT0029085	mature miRNA|Qualified Repeats:A=3/3	standard	gga-miR-7465-3p
955	gga-miR-7465-5p	1.51529	9.04436	0.895871						experimental		UCAGAUAGCUGAUACUCCGC	MIMAT0029084	mature miRNA|Qualified Repeats:A=3/3	standard	gga-miR-7465-5p
956	gga-miR-7466-3p	2958.64	175.784	0						experimental		UUUUCCUGUAGAGGAAGCAGGAG	MIMAT0029087	mature miRNA|Qualified Repeats:A=3/3	standard	gga-miR-7466-3p
957	gga-miR-7466-5p	12.6651	10.3923	0.222928						experimental		CUGGCCACUCUGGGAGGCUC	MIMAT0029086	mature miRNA|Qualified Repeats:A=3/3	standard	gga-miR-7466-5p
958	gga-miR-7467-3p	3.27134	10.3131	0.751075						experimental		CACCACAGCCACCACGCUGACGC	MIMAT0029089	mature miRNA|Qualified Repeats:A=3/3	standard	gga-miR-7467-3p
959	gga-miR-7467-5p	4.30771	10.573	0.745171						experimental		GCCAGCGCGGUGGUGAUGGUGCC	MIMAT0029088	mature miRNA|Qualified Repeats:A=3/3	standard	gga-miR-7467-5p
960	gga-miR-7468-3p	1652.14	136.733	0						experimental		UGAUGGAAGAUGUUGAGCAGGCC	MIMAT0029091	mature miRNA|Qualified Repeats:A=3/3	standard	gga-miR-7468-3p
961	gga-miR-7468-5p	0.447129	8.74399	1						experimental		UCUCACAGCUCCUUGCAUUUAG	MIMAT0029090	mature miRNA|Qualified Repeats:A=3/3	standard	gga-miR-7468-5p
962	gga-miR-7469-3p	0.0725815	10.4437	1						experimental		UUUGUGUGCUUGCAUUGCAAAGG	MIMAT0029093	mature miRNA|Qualified Repeats:A=3/3	standard	gga-miR-7469-3p
963	gga-miR-7469-5p	0.01	8.83003	1						experimental		UUUGCAAUGCAAUUUUACAGUAG	MIMAT0029092	mature miRNA|Qualified Repeats:A=3/3	standard	gga-miR-7469-5p
964	gga-miR-7470-3p	1.19604	9.57978	1						experimental		CCCUGUGCUUUAGGAGAGCAAAA	MIMAT0029095	mature miRNA|Qualified Repeats:A=3/3	standard	gga-miR-7470-3p
965	gga-miR-7470-5p	1.59049	9.71608	0.929302						experimental		UGUGAUCUUGAAGAACGUGGGC	MIMAT0029094	mature miRNA|Qualified Repeats:A=3/3	standard	gga-miR-7470-5p
966	gga-miR-7471-3p	2.82766	10.2789	0.78323						experimental		CCCGAGCGGUGCUGUGGCGG	MIMAT0029097	mature miRNA|Qualified Repeats:A=3/3	standard	gga-miR-7471-3p
967	gga-miR-7471-5p	61.6303	12.2593	4.96779e-07						experimental		GUCGGUGCCGUGCGGGGC	MIMAT0029096	mature miRNA|Qualified Repeats:A=3/3	standard	gga-miR-7471-5p
968	gga-miR-7472-3p	0.887179	9.08452	0.922199						experimental		CAGCUCCUCUCCAUCACUCUGC	MIMAT0029099	mature miRNA|Qualified Repeats:A=3/3	standard	gga-miR-7472-3p
969	gga-miR-7472-5p	6.40755	10.0184	0.522419						experimental		AUGUGCUGGAGAUGAAGCUGGA	MIMAT0029098	mature miRNA|Qualified Repeats:A=3/3	standard	gga-miR-7472-5p
970	gga-miR-7473-3p	1.79576	10.0878	0.925915						experimental		ACUUAGGCACGUAAAUCUCUCGU	MIMAT0029101	mature miRNA|Qualified Repeats:A=3/3	standard	gga-miR-7473-3p
971	gga-miR-7473-5p	1.92161	8.87949	0.828658						experimental		AAGAGAUUUACAUGCGUAACUCC	MIMAT0029100	mature miRNA|Qualified Repeats:A=3/3	standard	gga-miR-7473-5p
972	gga-miR-7474-3p	5.07497	8.99792	0.572719						experimental		AUUUGUGGUUCCUACUCCGCCAAA	MIMAT0029103	mature miRNA|Qualified Repeats:A=3/3	standard	gga-miR-7474-3p
973	gga-miR-7474-5p	3.77488	9.36286	0.813136						experimental		GUACGGAGUUGGUGAACCACUGG	MIMAT0029102	mature miRNA|Qualified Repeats:A=3/3	standard	gga-miR-7474-5p
974	gga-miR-7475-3p	352.258	27.4964	0						experimental		ACGGGCGGGUGGGCGCGGU	MIMAT0029105	mature miRNA|Qualified Repeats:A=3/3	standard	gga-miR-7475-3p
975	gga-miR-7475-5p	13.0992	9.8122	0.181851						experimental		CCGCCGCCGCCGCGCCCUCC	MIMAT0029104	mature miRNA|Qualified Repeats:A=3/3	standard	gga-miR-7475-5p
976	gga-miR-7476-3p	4.73485	9.87149	0.631455						experimental		UCACAACAGUGGGCUGAAUGC	MIMAT0029107	mature miRNA|Qualified Repeats:A=3/3	standard	gga-miR-7476-3p
977	gga-miR-7476-5p	0.817602	9.27816	0.935887						experimental		UCUUAGCUCAUCUGAUGUGAAG	MIMAT0029106	mature miRNA|Qualified Repeats:A=3/3	standard	gga-miR-7476-5p
978	gga-miR-7477-3p	6.90219	9.73998	0.478517						experimental		UACCGCCCCGUUCUGCGCUCGGA	MIMAT0029109	mature miRNA|Qualified Repeats:A=3/3	standard	gga-miR-7477-3p
979	gga-miR-7477-5p	28.6688	11.5066	0.0127149						experimental		ACAGCGCGGAUCGGGGCUGGGAG	MIMAT0029108	mature miRNA|Qualified Repeats:A=3/3	standard	gga-miR-7477-5p
980	gga-miR-7478-3p	82.2653	16.8462	1.04149e-06						experimental		CUACAUGCACGGGCAGGUGAG	MIMAT0029111	mature miRNA|Qualified Repeats:A=3/3	standard	gga-miR-7478-3p
981	gga-miR-7478-5p	4.62335	10.0678	0.646053						experimental		UACCUGUGUGACUGUGGAGAGGA	MIMAT0029110	mature miRNA|Qualified Repeats:A=3/3	standard	gga-miR-7478-5p
982	gga-miR-7479-3p	0.01	9.49429	1						experimental		GUAGAUGUCAUGUCAUGACUGGC	MIMAT0029113	mature miRNA|Qualified Repeats:A=3/3	standard	gga-miR-7479-3p
983	gga-miR-7479-5p	0.01	9.52692	1						experimental		UAGUAAGCAGAGAUUUGCUA	MIMAT0029112	mature miRNA|Qualified Repeats:A=3/3	standard	gga-miR-7479-5p
984	gga-miR-7480-3p	1.34353	9.89398	0.96257						experimental		UUCUCUAAAGCGUGGACAGACA	MIMAT0029115	mature miRNA|Qualified Repeats:A=3/3	standard	gga-miR-7480-3p
985	gga-miR-7480-5p	9.57499	9.90016	0.333436						experimental		UUCUGAACGAGACUGAAGGAAGC	MIMAT0029114	mature miRNA|Qualified Repeats:A=3/3	standard	gga-miR-7480-5p
986	gga-miR-7481-3p	2.89722	10.04	0.849793						experimental		UUCAGCUCUGGUCUGGGGAAGGA	MIMAT0029117	mature miRNA|Qualified Repeats:A=3/3	standard	gga-miR-7481-3p
987	gga-miR-7481-5p	19.8487	12.1298	0.101744						experimental		CUUUCCUGUAGGAGCCAGGAAGA	MIMAT0029116	mature miRNA|Qualified Repeats:A=3/3	standard	gga-miR-7481-5p
988	gga-miR-7482-3p	18.4282	11.0309	0.0947802						experimental		UCUGCAGACACACAAGCCAGAGA	MIMAT0029119	mature miRNA|Qualified Repeats:A=3/3	standard	gga-miR-7482-3p
989	gga-miR-7482-5p	0.293064	8.61486	1						experimental		CCUGGGCUUGUUCACUCACCAGAGA	MIMAT0029118	mature miRNA|Qualified Repeats:A=3/3	standard	gga-miR-7482-5p
990	gga-miR-7483-3p	0.998507	9.55528	0.980406						experimental		GCCAUAAGUACCUGCAAGGCAA	MIMAT0029121	mature miRNA|Qualified Repeats:A=3/3	standard	gga-miR-7483-3p
991	gga-miR-7483-5p	38.8511	14.1463	0.00602249						experimental		GCAUGGUGUAGUGACGCAGGCAG	MIMAT0029120	mature miRNA|Qualified Repeats:A=3/3	standard	gga-miR-7483-5p
992	gga-5S-b1	69.3993	14.6019	2.00347e-06						control	control_biosequence	GCCUACGGCCAUACCACCCUGG		LC Internal Use|Qualified Repeats:A=4/4	control
993	gga-5S-b2	548.127	43.238	0						control	control_biosequence	GGAAACGCCCGAUCUCGUCUGA		LC Internal Use|Qualified Repeats:A=4/4	control
994	gga-5S-b3	2204.14	229.345	0						control	control_biosequence	GAUCUCGGAAGCUAAGCAGGGU		LC Internal Use|Qualified Repeats:A=4/4	control
995	gga-5S-b4	46.2275	11.9773	0.00011346						control	control_biosequence	GUCGGGCUCGGUUAGUACUUGG		LC Internal Use|Qualified Repeats:A=4/4	control
996	gga-5S-b5	585.069	32.677	0						control	control_biosequence	GGAUGGGAGACUGCCUGGGAAU		LC Internal Use|Qualified Repeats:A=4/4	control
997	gga-5S-b6	85.966	14.5485	3.4353e-09						control	control_biosequence	GAAUACCGAGUGUCGUAGGCGU		LC Internal Use|Qualified Repeats:A=4/4	control
998	Ctr01-3M05	11.9316	9.33909	0.201364						control	control_spike_calibration			LC Internal Use|Qualified Repeats:A=4/4	control
999	Ctr01-3M10	12.5889	10.1524	0.214951						control	control_spike_calibration			LC Internal Use|Qualified Repeats:A=4/4	control
1000	Ctr01-3P	4445.87	343.319	0						control	control_spike_calibration			LC Internal Use|Qualified Repeats:A=4/4	control
1001	Ctr02-3M05	1.08008	8.84817	0.94498						control	control_spike_calibration			LC Internal Use|Qualified Repeats:A=4/4	control
1002	Ctr02-3M10	7.78743	9.04326	0.389136						control	control_spike_calibration			LC Internal Use|Qualified Repeats:A=4/4	control
1003	Ctr02-3P	27.6407	9.75545	0.00460354						control	control_spike_calibration			LC Internal Use|Qualified Repeats:A=4/4	control
1004	Ctr03-3M05	1127.83	126.425	0						control	control_spike_calibration			LC Internal Use|Qualified Repeats:A=4/4	control
1005	Ctr03-3M10	568.049	99.3494	1.07753e-08						control	control_spike_calibration			LC Internal Use|Qualified Repeats:A=4/4	control
1006	Ctr03-3P	1563.8	120.113	0						control	control_spike_calibration			LC Internal Use|Qualified Repeats:A=4/4	control
1007	Ctr04-3M05	704.7	94.1324	7.06102e-14						control	control_spike_calibration			LC Internal Use|Qualified Repeats:A=4/4	control
1008	Ctr04-3M10	2.22119	8.98524	0.968927						control	control_spike_calibration			LC Internal Use|Qualified Repeats:A=4/4	control
1009	Ctr04-3P	479.518	92.9415	2.47374e-07						control	control_spike_calibration			LC Internal Use|Qualified Repeats:A=4/4	control
1010	Ctr05-3M05	95.3114	20.4898	3.28802e-06						control	control_spike_calibration			LC Internal Use|Qualified Repeats:A=4/4	control
1011	Ctr05-3M10	230.782	31.6432	3.01537e-13						control	control_spike_calibration			LC Internal Use|Qualified Repeats:A=4/4	control
1012	Ctr05-3P	487.978	45.3549	0						control	control_spike_calibration			LC Internal Use|Qualified Repeats:A=4/4	control
1013	Ctr06-3M05	2082.69	187.603	0						control	control_spike_calibration			LC Internal Use|Qualified Repeats:A=4/4	control
1014	Ctr06-3M10	2903.79	325.09	0						control	control_spike_calibration			LC Internal Use|Qualified Repeats:A=4/4	control
1015	Ctr06-3P	8207.33	485.438	0						control	control_spike_calibration			LC Internal Use|Qualified Repeats:A=4/4	control
1016	Ctr07-3M05	5031.86	1031.38	1.0659e-06						control	control_spike_calibration			LC Internal Use|Qualified Repeats:A=4/4	control
1017	Ctr07-3M10	5617.99	1208.35	3.32563e-06						control	control_spike_calibration			LC Internal Use|Qualified Repeats:A=4/4	control
1018	Ctr07-3P	39080.5	4068	0						control	control_spike_calibration			LC Internal Use|Qualified Repeats:A=4/4	control
1019	Ctr08-3M05	912.078	61.294	0						control	control_spike_calibration			LC Internal Use|Qualified Repeats:A=4/4	control
1020	Ctr08-3M10	494.465	63.895	9.99201e-15						control	control_spike_calibration			LC Internal Use|Qualified Repeats:A=4/4	control
1021	Ctr08-3P	2580.39	170.156	0						control	control_spike_calibration			LC Internal Use|Qualified Repeats:A=4/4	control
1022	Ctr09-3M05	1029.1	257.135	6.26922e-05						control	control_spike_calibration			LC Internal Use|Qualified Repeats:A=4/4	control
1023	Ctr09-3M10	2724.58	600.197	5.63164e-06						control	control_spike_calibration			LC Internal Use|Qualified Repeats:A=4/4	control
1024	Ctr09-3P	22419.6	1087.89	0						control	control_spike_calibration			LC Internal Use|Qualified Repeats:A=4/4	control
1025	Ctr10-3M05	2361.1	341.12	4.45122e-12						control	control_spike_calibration			LC Internal Use|Qualified Repeats:A=4/4	control
1026	Ctr10-3M10	109.276	24.6482	9.26234e-06						control	control_spike_calibration			LC Internal Use|Qualified Repeats:A=4/4	control
1027	Ctr10-3P	5077.25	324.563	0						control	control_spike_calibration			LC Internal Use|Qualified Repeats:A=4/4	control
1028	Ctr11-3M05	670.89	53.6273	0						control	control_spike_calibration			LC Internal Use|Qualified Repeats:A=4/4	control
1029	Ctr11-3M10	825.874	68.3115	0						control	control_spike_calibration			LC Internal Use|Qualified Repeats:A=4/4	control
1030	Ctr11-3P	1023.92	86.8575	0						control	control_spike_calibration			LC Internal Use|Qualified Repeats:A=4/4	control
1031	PUC2MM	3819.07	619.95	7.24382e-10						control	control_spike_calibration			LC Internal Use|Qualified Repeats:A=16/16	control
1032	PUC2MM-20B	25.2579	16.0778	0.116164						control	control_spike_calibration			LC Internal Use|Qualified Repeats:A=16/16	control
1033	PUC2PM	5918.08	887.624	2.59744e-11						control	control_spike_calibration			LC Internal Use|Qualified Repeats:A=16/16	control
1034	PUC2PM-20B	37384.7	3815.02	0						control	control_spike_calibration			LC Internal Use|Qualified Repeats:A=16/16	control
1035	a-PUC2MM2d	207.736	72.3205	0.00407079						control	control_spike_calibration			LC Internal Use|Qualified Repeats:A=4/4	control
1036	a-PUC2PM	12164.9	866.207	0						control	control_spike_calibration			LC Internal Use|Qualified Repeats:A=4/4	control
1037	a2-PUC2MM-20B	245.775	54.243	5.86248e-06						control	control_spike_calibration			LC Internal Use|Qualified Repeats:A=16/16	control
1038	a2-PUC2PM-20B	50635.9	5186.31	0						control	control_spike_calibration			LC Internal Use|Qualified Repeats:A=16/16	control
1039	a3-PUC2MM-20B	242.249	53.5347	6.02903e-06						control	control_spike_calibration			LC Internal Use|Qualified Repeats:A=16/16	control
1040	a3-PUC2PM-20B	49746.6	5260.7	0						control	control_spike_calibration			LC Internal Use|Qualified Repeats:A=16/16	control

## Sheet: Processed Data
		A-C-(5ZPf)-cy3																	Diagnol Lines
Index	Reporter Name	Signal	StDev	Signal	StDev			Note											P1	P2
250	gga-let-7a-2-3p	0.860593	3.13821																1	1
260	gga-let-7a-2-3p	8.63037	4.83814																100000	100000
270	gga-let-7a-2-3p	5.33153	5.4331																1	1.5
281	gga-let-7a-3p	0.01	5.5153																100000	150000
291	gga-let-7a-3p	4.7996	5.31841																1.5	1
301	gga-let-7a-3p	1.45139	4.37864																150000	100000
312	gga-let-7a-5p	0.01	6.1412
322	gga-let-7a-5p	3.71626	5.0474
332	gga-let-7a-5p	0.01	4.76936
343	gga-let-7b	0.271596	3.78953
353	gga-let-7b	7.85515	4.57486
363	gga-let-7b	6.53311	4.42402
374	gga-let-7c-3p	0.01	5.18752
384	gga-let-7c-3p	3.94774	6.67685
394	gga-let-7c-3p	6.04187	6.88831
405	gga-let-7c-5p	0.0866728	6.18986
415	gga-let-7c-5p	0.0495964	5.4338
425	gga-let-7c-5p	3.29225	6.85138
436	gga-let-7d	0.01	7.3487
446	gga-let-7d	2.62367	4.39059
456	gga-let-7d	0.01	4.75822
467	gga-let-7f-3p	0.01	4.94503
477	gga-let-7f-3p	1.207	4.03596
487	gga-let-7f-3p	2.75475	3.71521
498	gga-let-7f-5p	0.01	5.86719
508	gga-let-7f-5p	3.51256	5.72473
518	gga-let-7f-5p	4.99643	6.57719
529	gga-let-7g-3p	0.01	4.75398
539	gga-let-7g-3p	1.77182	4.77126
549	gga-let-7g-3p	2.00208	7.11064
560	gga-let-7g-5p	0.01	5.76479
570	gga-let-7g-5p	3.11441	4.16419
580	gga-let-7g-5p	0.01	3.92891
591	gga-let-7i	0.01	5.32662
601	gga-let-7i	2.24404	4.79777
611	gga-let-7i	5.43345	6.28378
622	gga-let-7j-3p	2.65505	6.44776
632	gga-let-7j-3p	4.74404	3.93521
642	gga-let-7j-3p	9.17471	6.16667
653	gga-let-7k-5p	0.01	4.69392
663	gga-let-7k-5p	1.02182	4.94465
673	gga-let-7k-5p	1.14024	4.77624
684	gga-miR-100-3p	17.1793	23.8672
694	gga-miR-100-3p	3.43849	4.33473
704	gga-miR-100-3p	3.03451	4.97343
715	gga-miR-100-5p	5.61902	5.91035
725	gga-miR-100-5p	6.94774	4.08794
735	gga-miR-100-5p	5.88365	4.11064
746	gga-miR-101-1-5p	2.34415	4.73658
756	gga-miR-101-1-5p	4.21626	5.67085
766	gga-miR-101-1-5p	4.15445	2.9385
777	gga-miR-101-2-5p	7.10607	3.38965
787	gga-miR-101-2-5p	5.2533	7.11912
797	gga-miR-101-2-5p	8.84927	4.67712
808	gga-miR-101-3p	0.01	6.35909
818	gga-miR-101-3p	2.24404	2.68431
828	gga-miR-101-3p	7.34406	4.77749
839	gga-miR-103-1-5p	1.91813	6.03196
849	gga-miR-103-1-5p	0.49404	3.92897
859	gga-miR-103-1-5p	4.4322	7.68889
870	gga-miR-103-2-5p	1.1938	6.05567
880	gga-miR-103-2-5p	3.32737	5.13379
890	gga-miR-103-2-5p	0.198801	5.68584
901	gga-miR-103-3p	20.3078	6.19101
911	gga-miR-103-3p	18.8737	4.6332
921	gga-miR-103-3p	28.6431	6.83517
932	gga-miR-106-3p	0.01	7.43885
942	gga-miR-106-3p	0.308855	2.99596
952	gga-miR-106-3p	0.218614	4.03761
963	gga-miR-106-5p	50.0364	7.67511
973	gga-miR-106-5p	47.0218	7.228
983	gga-miR-106-5p	43.1817	8.11935
994	gga-miR-107-3p	13.2035	5.217
1004	gga-miR-107-3p	21.3552	4.87357
1014	gga-miR-107-3p	17.5645	5.98472
1025	gga-miR-107-5p	3.95793	9.17268
1035	gga-miR-107-5p	1.957	6.10704
1045	gga-miR-107-5p	5.20801	7.90266
1056	gga-miR-10a-3p	0.01	4.79347
1066	gga-miR-10a-3p	0.01	6.21639
1076	gga-miR-10a-3p	0.01	3.84719
1087	gga-miR-10a-5p	0.01	5.50106
1097	gga-miR-10a-5p	2.37367	4.93596
1107	gga-miR-10a-5p	3.20129	4.27078
1118	gga-miR-10b-3p	0.01	5.74128
1128	gga-miR-10b-3p	0.01	7.67416
1138	gga-miR-10b-3p	1.21633	5.2168
1149	gga-miR-10b-5p	0.01	6.26603
1159	gga-miR-10b-5p	3.66997	5.71483
1169	gga-miR-10b-5p	0.01	5.32133
1180	gga-miR-122-3p	0.01	4.52163
1190	gga-miR-122-3p	0.01	4.06978
1200	gga-miR-122-3p	0.01	5.16805
1211	gga-miR-122-5p	5.76144	6.00104
1221	gga-miR-122-5p	5.57737	5.26523
1231	gga-miR-122-5p	3.38302	3.9518
1242	gga-miR-122b	0.01	5.07079
1252	gga-miR-122b	5.88293	2.54241
1262	gga-miR-122b	7.87176	3.59708
1273	gga-miR-124a-3p	0.01	5.63685
1283	gga-miR-124a-3p	3.10515	5.41647
1293	gga-miR-124a-3p	5.67668	4.17654
1304	gga-miR-124a-5p	2.93532	5.81211
1314	gga-miR-124a-5p	4.29034	4.57611
1324	gga-miR-124a-5p	6.95573	4.797
1335	gga-miR-124b	2.99199	4.30349
1345	gga-miR-124b	5.457	4.81981
1355	gga-miR-124b	7.31712	3.59494
1366	gga-miR-124c-3p	2.33308	5.86019
1376	gga-miR-124c-3p	1.86441	4.02815
1386	gga-miR-124c-3p	3.72495	3.25344
1397	gga-miR-124c-5p	0.876833	5.23682
1407	gga-miR-124c-5p	3.78108	4.33284
1417	gga-miR-124c-5p	1.33468	4.63845
1428	gga-miR-125b-3p	0.763598	4.74762
1438	gga-miR-125b-3p	3.98478	4.73627
1448	gga-miR-125b-3p	3.03349	4.67221
1459	gga-miR-125b-5p	5.78051	4.01027
1469	gga-miR-125b-5p	8.84589	3.52119
1479	gga-miR-125b-5p	8.83155	4.25182
1490	gga-miR-126-3p	0.01	6.06635
1500	gga-miR-126-3p	0.179225	5.30444
1510	gga-miR-126-3p	0.300658	5.24315
1521	gga-miR-126-5p	0.01	3.85873
1531	gga-miR-126-5p	1.64219	6.34747
1541	gga-miR-126-5p	2.39383	4.23663
1552	gga-miR-128-1-5p	0.01	5.83904
1562	gga-miR-128-1-5p	0.382929	4.28498
1572	gga-miR-128-1-5p	0.666523	5.26828
1583	gga-miR-128-2-5p	1.96286	4.69661
1593	gga-miR-128-2-5p	0.197744	2.58474
1603	gga-miR-128-2-5p	0.546419	4.3748
1614	gga-miR-128-3p	15.6323	6.31305
1624	gga-miR-128-3p	25.1329	5.46687
1634	gga-miR-128-3p	20.5915	5.98818
1645	gga-miR-1306-3p	3.5681	4.57425
1655	gga-miR-1306-3p	1.457	5.22187
1665	gga-miR-1306-3p	1.84699	5.03495
1676	gga-miR-1306-5p	138.828	16.6368
1686	gga-miR-1306-5p	149.031	10.5079
1696	gga-miR-1306-5p	141.057	14.1469
1707	gga-miR-130a-3p	0.01	7.52639
1717	gga-miR-130a-3p	3.21626	7.42877
1727	gga-miR-130a-3p	1.88282	4.08786
1738	gga-miR-130a-5p	0.01	6.04966
1748	gga-miR-130a-5p	0.01	3.49256
1758	gga-miR-130a-5p	1.24196	4.10294
1769	gga-miR-130b-3p	8.17882	6.73875
1779	gga-miR-130b-3p	9.78108	5.67728
1789	gga-miR-130b-3p	9.7186	6.54409
1800	gga-miR-130b-5p	0.01	6.62636
1810	gga-miR-130b-5p	3.08663	5.01645
1820	gga-miR-130b-5p	20.9862	17.3144
1831	gga-miR-130c-3p	0.01	5.11252
1841	gga-miR-130c-3p	6.71626	6.73806
1851	gga-miR-130c-3p	3.51461	6.21236
1862	gga-miR-130c-5p	0.01	5.82943
1872	gga-miR-130c-5p	0.01	3.88405
1882	gga-miR-130c-5p	0.892284	2.9
1893	gga-miR-1329-3p	0.01	4.2825
1903	gga-miR-1329-3p	0.01	3.47591
1913	gga-miR-1329-3p	0.01	3.51327
1924	gga-miR-1329-5p	0.01	3.48381
1934	gga-miR-1329-5p	1.33663	4.94066
1944	gga-miR-1329-5p	3.69518	4.39727
1955	gga-miR-133a-3p	2.03818	3.65233
1965	gga-miR-133a-3p	4.98478	3.61752
1975	gga-miR-133a-3p	3.33926	4.92727
1986	gga-miR-133a-5p	0.01	4.11154
1996	gga-miR-133a-5p	3.67923	3.22326
2006	gga-miR-133a-5p	3.74433	2.91163
2017	gga-miR-133b	3.77934	4.99454
2027	gga-miR-133b	5.42923	4.77622
2037	gga-miR-133b	3.87157	5.47904
2048	gga-miR-133c-3p	2.99729	3.31926
2058	gga-miR-133c-3p	7.37367	3.89214
2068	gga-miR-133c-3p	8.95051	3.95458
2079	gga-miR-133c-5p	2.4115	5.39999
2089	gga-miR-133c-5p	6.04034	5.95381
2099	gga-miR-133c-5p	5.2112	6.19752
2110	gga-miR-1354	394.427	22.6513
2120	gga-miR-1354	380.577	13.0586
2130	gga-miR-1354	373.976	15.4602
2141	gga-miR-135a-1-3p	0.01	6.84651
2151	gga-miR-135a-1-3p	0.169966	3.85793
2161	gga-miR-135a-1-3p	1.47622	4.6322
2172	gga-miR-135a-2-3p	39.1696	7.86487
2182	gga-miR-135a-2-3p	40.3737	7.01062
2192	gga-miR-135a-2-3p	41.3574	5.96541
2203	gga-miR-135a-3-3p	14.0233	4.8814
2213	gga-miR-135a-3-3p	20.8644	8.34881
2223	gga-miR-135a-3-3p	20.721	4.88786
2234	gga-miR-135a-5p	0.01	5.29613
2244	gga-miR-135a-5p	0.01	4.74683
2254	gga-miR-135a-5p	1.84147	4.06383
2265	gga-miR-135b	5.42476	5.57077
2275	gga-miR-135b	11.3366	5.83406
2285	gga-miR-135b	14.6858	7.64601
2296	gga-miR-137-3p	0.01	4.37756
2306	gga-miR-137-3p	0.01	6.66004
2316	gga-miR-137-3p	0.01	3.98953
2327	gga-miR-137-5p	0.01	3.58297
2337	gga-miR-137-5p	0.01	5.54496
2347	gga-miR-137-5p	2.15966	4.97888
2358	gga-miR-138-1-3p	0.01	4.67197
2368	gga-miR-138-1-3p	0.01	4.36008
2378	gga-miR-138-1-3p	0.01	6.47216
2389	gga-miR-138-2-3p	0.01	6.45492
2399	gga-miR-138-2-3p	0.01	5.03879
2409	gga-miR-138-2-3p	3.77138	5.82468
2420	gga-miR-138-5p	0.841648	4.87287
2430	gga-miR-138-5p	8.62367	4.5227
2440	gga-miR-138-5p	7.23763	5.76
2451	gga-miR-1397-3p	0.01	6.90105
2461	gga-miR-1397-3p	2.73478	3.15636
2471	gga-miR-1397-3p	4.16862	3.99227
2482	gga-miR-1397-5p	0.01	6.63046
2492	gga-miR-1397-5p	0.762559	6.21644
2502	gga-miR-1397-5p	0.01	4.97744
2513	gga-miR-140-3p	32.3854	6.80053
2523	gga-miR-140-3p	35.6885	10.0414
2533	gga-miR-140-3p	34.3568	5.59555
2544	gga-miR-140-5p	0.33082	3.55763
2554	gga-miR-140-5p	2.08663	3.83616
2564	gga-miR-140-5p	5.07881	4.0288
2575	gga-miR-1416-3p	0.01	4.87563
2585	gga-miR-1416-3p	0.642188	5.73974
2595	gga-miR-1416-3p	1.03362	5.15393
2606	gga-miR-1416-5p	3.57068	5.9801
2616	gga-miR-1416-5p	8.44774	4.0327
2626	gga-miR-1416-5p	12.021	3.49093
2637	gga-miR-142-3p	0.01	5.72263
2647	gga-miR-142-3p	5.2533	4.0568
2657	gga-miR-142-3p	5.38328	4.04032
2668	gga-miR-142-5p	3.30285	6.28064
2678	gga-miR-142-5p	3.17923	3.77729
2688	gga-miR-142-5p	8.95819	5.07401
2699	gga-miR-1434	34.8914	4.56952
2709	gga-miR-1434	46.3089	6.39539
2719	gga-miR-1434	45.4419	5.46448
2730	gga-miR-144-3p	0.01	3.9049
2740	gga-miR-144-3p	0.01	3.75892
2750	gga-miR-144-3p	0.404278	4.45307
2761	gga-miR-144-5p	0.01	4.39335
2771	gga-miR-144-5p	0.01	3.56029
2781	gga-miR-144-5p	0.01	4.25599
2792	gga-miR-1451-3p	1.67882	5.19229
2802	gga-miR-1451-3p	3.36441	6.11356
2812	gga-miR-1451-3p	1.05328	3.24778
2823	gga-miR-1451-5p	17.0471	4.62667
2833	gga-miR-1451-5p	22.744	4.83271
2843	gga-miR-1451-5p	19.8195	5.98357
2854	gga-miR-1452	0.01	8.53216
2864	gga-miR-1452	0.01	4.28756
2874	gga-miR-1452	0.01	3.35208
2885	gga-miR-1453	0.01	4.34661
2895	gga-miR-1453	0.01	5.37454
2905	gga-miR-1453	0.01	5.66218
2916	gga-miR-1454	151.951	14.6587
2926	gga-miR-1454	155.503	9.249
2936	gga-miR-1454	162.872	11.8394
2947	gga-miR-1456-3p	0.01	5.47804
2957	gga-miR-1456-3p	0.01	4.03335
2967	gga-miR-1456-3p	0.01	6.64341
2978	gga-miR-1456-5p	815.48	45.979
2988	gga-miR-1456-5p	874.253	26.5986
2998	gga-miR-1456-5p	893.049	40.1488
3009	gga-miR-1457	0.01	5.55109
3019	gga-miR-1457	1.51256	4.19464
3029	gga-miR-1457	0.01	6.13619
3040	gga-miR-1458	0.01	2.95832
3050	gga-miR-1458	0.01	4.60157
3060	gga-miR-1458	0.01	4.04523
3071	gga-miR-1459	0.01	6.99795
3081	gga-miR-1459	0.01	4.68535
3091	gga-miR-1459	0.0112104	5.26428
3102	gga-miR-1460	0.01	7.41865
3112	gga-miR-1460	0.484781	4.87819
3122	gga-miR-1460	0.01	4.27648
3133	gga-miR-1462-3p	0.01	6.0405
3143	gga-miR-1462-3p	0.01	5.32953
3153	gga-miR-1462-3p	1.18537	4.95109
3164	gga-miR-1462-5p	0.01	5.1303
3174	gga-miR-1462-5p	0.827374	4.39528
3184	gga-miR-1462-5p	1.86158	4.44508
3195	gga-miR-1463	4.0255	5.22023
3205	gga-miR-1463	4.37367	3.28821
3215	gga-miR-1463	6.30666	5.52186
3226	gga-miR-1464	0.796709	6.3446
3236	gga-miR-1464	0.01	3.93574
3246	gga-miR-1464	0.01	2.79738
3257	gga-miR-1465	8.63883	5.21443
3267	gga-miR-1465	11.7533	3.92448
3277	gga-miR-1465	9.38104	6.7957
3288	gga-miR-1466	0.296901	4.20126
3298	gga-miR-1466	2.65145	5.45521
3308	gga-miR-1466	0.01	5.92916
3319	gga-miR-1467-3p	0.01	3.63512
3329	gga-miR-1467-3p	0.01	4.90113
3339	gga-miR-1467-3p	0.01	4.18941
3350	gga-miR-1467-5p	0.01	4.94321
3360	gga-miR-1467-5p	0.01	6.3644
3370	gga-miR-1467-5p	0.263001	5.31193
3381	gga-miR-146a-3p	0.01	4.0284
3391	gga-miR-146a-3p	0.01	5.08647
3401	gga-miR-146a-3p	0.0869277	4.512
3412	gga-miR-146a-5p	0.01	5.09069
3422	gga-miR-146a-5p	0.475522	3.25367
3432	gga-miR-146a-5p	0.01	5.39358
3443	gga-miR-146b-3p	0.01	5.01784
3453	gga-miR-146b-3p	0.01	7.07283
3463	gga-miR-146b-3p	2.3818	4.4119
3474	gga-miR-146b-5p	10.6679	5.66192
3484	gga-miR-146b-5p	17.0959	6.29413
3494	gga-miR-146b-5p	15.6784	8.44593
3505	gga-miR-146c-3p	0.01	4.37519
3515	gga-miR-146c-3p	0.01	4.25519
3525	gga-miR-146c-3p	0.01	5.80057
3536	gga-miR-146c-5p	0.01	5.55507
3546	gga-miR-146c-5p	0.01	5.08624
3556	gga-miR-146c-5p	1.01288	7.10117
3567	gga-miR-147	0.01	6.12367
3577	gga-miR-147	0.01	7.88158
3587	gga-miR-147	0.01	5.33538
3598	gga-miR-148a-3p	0.01	5.17941
3608	gga-miR-148a-3p	0.01	5.77107
3618	gga-miR-148a-3p	4.08814	5.03511
3629	gga-miR-148a-5p	0.01	5.03435
3639	gga-miR-148a-5p	3.0033	4.89441
3649	gga-miR-148a-5p	0.01	7.91413
3660	gga-miR-153-3p	0.01	4.93365
3670	gga-miR-153-3p	0.01	5.78455
3680	gga-miR-153-3p	0.01	5.13237
251	gga-miR-153-5p	2.60987	5.69946
261	gga-miR-153-5p	0.01	3.58024
271	gga-miR-153-5p	0.872537	4.72638
282	gga-miR-155	5.09496	5.81403
292	gga-miR-155	0.01	4.54159
302	gga-miR-155	0.820005	5.59388
313	gga-miR-1550-3p	3.25361	5.661
323	gga-miR-1550-3p	1.93211	5.72883
333	gga-miR-1550-3p	0.653408	4.94088
344	gga-miR-1550-5p	10.141	6.47014
354	gga-miR-1550-5p	5.08259	3.75661
364	gga-miR-1550-5p	9.25981	6.127
375	gga-miR-1551-3p	24.4312	9.03704
385	gga-miR-1551-3p	15.2163	5.59787
395	gga-miR-1551-3p	12.6941	7.12508
406	gga-miR-1551-5p	3.04715	8.00453
416	gga-miR-1551-5p	0.827374	6.31204
426	gga-miR-1551-5p	0.01	3.44042
437	gga-miR-1552-3p	1.12795	5.38025
447	gga-miR-1552-3p	2.62367	5.63091
457	gga-miR-1552-3p	0.01	5.28326
468	gga-miR-1552-5p	3.21362	5.70407
478	gga-miR-1552-5p	3.78108	5.4488
488	gga-miR-1552-5p	0.01	4.2606
499	gga-miR-1553-3p	14.2949	5.48486
509	gga-miR-1553-3p	17.2903	5.47609
519	gga-miR-1553-3p	15.2589	4.45952
530	gga-miR-1553-5p	8.1861	4.98878
540	gga-miR-1553-5p	8.91071	4.63596
550	gga-miR-1553-5p	7.79035	3.48419
561	gga-miR-1554	4.34364	4.26907
571	gga-miR-1554	2.66071	5.06722
581	gga-miR-1554	1.72353	5.59492
592	gga-miR-1555-3p	7.68135	5.85692
602	gga-miR-1555-3p	8.42923	3.93275
612	gga-miR-1555-3p	4.43005	4.99531
623	gga-miR-1555-5p	2.47887	5.52914
633	gga-miR-1555-5p	3.40145	4.14458
643	gga-miR-1555-5p	0.603166	5.39333
654	gga-miR-1556	15.4803	4.79522
664	gga-miR-1556	11.2996	6.18904
674	gga-miR-1556	11.3571	6.21409
685	gga-miR-1557	10.2209	4.47029
695	gga-miR-1557	6.66997	3.50773
705	gga-miR-1557	5.91211	4.5983
716	gga-miR-1558	4.95575	6.66678
726	gga-miR-1558	0.586633	5.33165
736	gga-miR-1558	4.28079	6.06796
747	gga-miR-1559-3p	8.70734	4.81782
757	gga-miR-1559-3p	2.93849	5.42193
767	gga-miR-1559-3p	0.390698	3.41891
778	gga-miR-1559-5p	6.29948	4.40154
788	gga-miR-1559-5p	0.01	4.23859
798	gga-miR-1559-5p	7.02997	5.95726
809	gga-miR-1560-3p	6.29695	5.60258
819	gga-miR-1560-3p	2.37367	5.45236
829	gga-miR-1560-3p	0.01	3.86253
840	gga-miR-1560-5p	1443.05	41.8127
850	gga-miR-1560-5p	1544.27	29.8126
860	gga-miR-1560-5p	1520.89	57.4118
871	gga-miR-1561	0.01	4.25732
881	gga-miR-1561	0.01	6.15893
891	gga-miR-1561	0.01	6.66038
902	gga-miR-1562-3p	4.42673	4.16063
912	gga-miR-1562-3p	3.68849	6.78699
922	gga-miR-1562-3p	0.01	6.65741
933	gga-miR-1562-5p	134.527	4.59328
943	gga-miR-1562-5p	129.948	7.91904
953	gga-miR-1562-5p	130.578	11.1281
964	gga-miR-1563	221.648	11.2985
974	gga-miR-1563	220.67	20.7217
984	gga-miR-1563	207.757	13.0037
995	gga-miR-1564-3p	3.26972	5.21811
1005	gga-miR-1564-3p	0.01	4.48754
1015	gga-miR-1564-3p	0.01	4.67069
1026	gga-miR-1564-5p	2.40952	5.86101
1036	gga-miR-1564-5p	6.2996	6.26707
1046	gga-miR-1564-5p	5.13936	4.49016
1057	gga-miR-1565	4.08633	4.91465
1067	gga-miR-1565	0.327374	5.73404
1077	gga-miR-1565	0.01	5.20181
1088	gga-miR-1567	2.69856	6.09646
1098	gga-miR-1567	0.01	4.18568
1108	gga-miR-1567	0.01	5.80188
1119	gga-miR-1568	0.01	5.22296
1129	gga-miR-1568	0.01	4.71181
1139	gga-miR-1568	1.15647	5.80188
1150	gga-miR-1569	1.02557	3.90376
1160	gga-miR-1569	1.90145	4.88082
1170	gga-miR-1569	1.59651	3.63823
1181	gga-miR-1570	1.10238	5.27629
1191	gga-miR-1570	1.63293	5.09524
1201	gga-miR-1570	0.455994	4.02516
1212	gga-miR-1571	1.22118	4.97278
1222	gga-miR-1571	5.57737	6.29814
1232	gga-miR-1571	7.04017	4.71957
1243	gga-miR-1572	10.0929	5.43385
1253	gga-miR-1572	10.1977	2.36969
1263	gga-miR-1572	7.9274	6.46836
1274	gga-miR-1573	4.21545	3.85707
1284	gga-miR-1573	0.901448	4.66143
1294	gga-miR-1573	3.07472	3.77646
1305	gga-miR-1574-3p	6.81701	4.79521
1315	gga-miR-1574-3p	4.2533	4.10489
1325	gga-miR-1574-3p	0.650476	4.7107
1336	gga-miR-1574-5p	2.66254	4.78428
1346	gga-miR-1574-5p	0.132929	3.744
1356	gga-miR-1574-5p	0.01	6.04673
1367	gga-miR-1575	516.69	18.9682
1377	gga-miR-1575	506.161	24.3971
1387	gga-miR-1575	500.659	16.0388
1398	gga-miR-1576	1610.16	37.8498
1408	gga-miR-1576	1689.19	63.0534
1418	gga-miR-1576	1667.87	27.4286
1429	gga-miR-1577	12.0692	3.83754
1439	gga-miR-1577	9.07737	3.76943
1449	gga-miR-1577	9.05714	6.74608
1460	gga-miR-1578	0.01	5.64552
1470	gga-miR-1578	0.01	4.15912
1480	gga-miR-1578	0.01	4.8444
1491	gga-miR-1579	113.985	7.40273
1501	gga-miR-1579	109.901	8.60613
1511	gga-miR-1579	116.813	9.64568
1522	gga-miR-1580	4.40347	4.32717
1532	gga-miR-1580	0.01	4.58861
1542	gga-miR-1580	2.4705	6.55206
1553	gga-miR-1581	23.2161	5.06587
1563	gga-miR-1581	21.0774	5.3147
1573	gga-miR-1581	21.6356	7.73113
1584	gga-miR-1582	3.30622	5.68581
1594	gga-miR-1582	0.01	5.85616
1604	gga-miR-1582	0.531998	4.14646
1615	gga-miR-1583	43.6788	6.24873
1625	gga-miR-1583	42.5126	6.2597
1635	gga-miR-1583	46.378	8.29005
1646	gga-miR-1584	134.034	8.72526
1656	gga-miR-1584	137.698	10.6032
1666	gga-miR-1584	141.531	10.7332
1677	gga-miR-1585	0.01	5.15862
1687	gga-miR-1585	0.01	4.62512
1697	gga-miR-1585	0.01	5.59378
1708	gga-miR-1586	7.3118	7.40616
1718	gga-miR-1586	8.86441	4.36017
1728	gga-miR-1586	5.59438	3.79134
1739	gga-miR-1587	15.8553	5.59163
1749	gga-miR-1587	12.1607	6.43037
1759	gga-miR-1587	11.7042	5.03787
1770	gga-miR-1588	1.25299	4.27862
1780	gga-miR-1588	1.88293	5.9528
1790	gga-miR-1588	0.01	4.49475
1801	gga-miR-1589	0.849371	6.09496
1811	gga-miR-1589	0.01	3.48863
1821	gga-miR-1589	0.651524	5.98396
1832	gga-miR-1590	0.01	4.72002
1842	gga-miR-1590	0.01	4.0981
1852	gga-miR-1590	0.01	3.89561
1863	gga-miR-1591-3p	0.01	4.85133
1873	gga-miR-1591-3p	0.01	5.71084
1883	gga-miR-1591-3p	0.01	5.42172
1894	gga-miR-1591-5p	0.01	3.95058
1904	gga-miR-1591-5p	0.01	6.04987
1914	gga-miR-1591-5p	0.01	3.93993
1925	gga-miR-1592	9.57977	5.42691
1935	gga-miR-1592	10.0126	6.86292
1945	gga-miR-1592	9.93381	5.38795
1956	gga-miR-1593	5.15991	5.26131
1966	gga-miR-1593	7.32737	4.68251
1976	gga-miR-1593	7.74024	3.41022
1987	gga-miR-1594	31.948	4.74759
1997	gga-miR-1594	33.0959	7.21429
2007	gga-miR-1594	27.8139	5.90834
2018	gga-miR-1595-3p	5.86049	5.56754
2028	gga-miR-1595-3p	0.74404	3.79497
2038	gga-miR-1595-3p	0.01	5.20925
2049	gga-miR-1595-5p	146.014	10.4182
2059	gga-miR-1595-5p	135.355	9.14955
2069	gga-miR-1595-5p	147.267	10.4175
2080	gga-miR-1596-3p	0.01	7.00147
2090	gga-miR-1596-3p	0.01	6.4909
2100	gga-miR-1596-3p	0.01	4.42602
2111	gga-miR-1596-5p	3.65571	3.13057
2121	gga-miR-1596-5p	0.01	5.8821
2131	gga-miR-1596-5p	0.420643	6.90162
2142	gga-miR-1597-3p	0.01	5.13581
2152	gga-miR-1597-3p	0.01	7.14026
2162	gga-miR-1597-3p	0.01	5.69004
2173	gga-miR-1597-5p	0.01	5.04449
2183	gga-miR-1597-5p	0.01	5.92992
2193	gga-miR-1597-5p	0.01	6.55787
2204	gga-miR-1598	0.109467	3.31505
2214	gga-miR-1598	0.01	6.69826
2224	gga-miR-1598	0.01	6.99459
2235	gga-miR-1599	22065.7	161.173
2245	gga-miR-1599	23563.7	132.908
2255	gga-miR-1599	23866.1	151.827
2266	gga-miR-15a	0.01	5.78349
2276	gga-miR-15a	0.01	6.94841
2286	gga-miR-15a	1.89117	3.88446
2297	gga-miR-15b-3p	0.01	7.26747
2307	gga-miR-15b-3p	0.01	5.82159
2317	gga-miR-15b-3p	0.01	3.80083
2328	gga-miR-15b-5p	8.47514	8.78635
2338	gga-miR-15b-5p	3.5496	5.76348
2348	gga-miR-15b-5p	7.36797	5.37276
2359	gga-miR-15c-3p	0.01	3.4446
2369	gga-miR-15c-3p	0.01	6.10185
2379	gga-miR-15c-3p	0.01	5.43204
2390	gga-miR-15c-5p	9.32967	5.41297
2400	gga-miR-15c-5p	9.65145	5.01423
2410	gga-miR-15c-5p	7.4935	4.04587
2855	gga-miR-16-1-3p	2.96843	6.55513
2865	gga-miR-16-1-3p	0.0403374	7.85435
2875	gga-miR-16-1-3p	0.01	5.90384
3289	gga-miR-16-2-3p	0.0928962	3.13981
3299	gga-miR-16-2-3p	0.01	5.53128
3309	gga-miR-16-2-3p	0.01	4.18232
1306	gga-miR-16-5p	13.0642	6.39439
1316	gga-miR-16-5p	13.2163	4.50852
1326	gga-miR-16-5p	10.4439	4.89375
2421	gga-miR-1600	3.56306	2.26301
2431	gga-miR-1600	0.01	5.63278
2441	gga-miR-1600	0.01	4.71148
2452	gga-miR-1601	10.9366	4.50304
2462	gga-miR-1601	11.9755	5.38234
2472	gga-miR-1601	15.431	7.19492
2483	gga-miR-1602	4.21601	6.99173
2493	gga-miR-1602	2.26256	4.7231
2503	gga-miR-1602	0.01	5.09592
2514	gga-miR-1603	7.52944	5.5767
2524	gga-miR-1603	5.707	4.38872
2534	gga-miR-1603	11.8829	4.92356
2545	gga-miR-1604	16.0477	10.0664
2555	gga-miR-1604	9.40145	5.88519
2565	gga-miR-1604	11.2816	6.21431
2576	gga-miR-1605	1.0358	2.78663
2586	gga-miR-1605	0.01	4.14244
2596	gga-miR-1605	0.01	3.21579
2607	gga-miR-1606	1.24627	4.15619
2617	gga-miR-1606	0.01	6.33262
2627	gga-miR-1606	2.35307	3.9648
2638	gga-miR-1607	728.933	22.1921
2648	gga-miR-1607	691.818	28.1787
2658	gga-miR-1607	676.787	15.1183
2669	gga-miR-1608	4.9857	4.60107
2679	gga-miR-1608	1.51256	4.83433
2689	gga-miR-1608	5.82187	5.59546
2700	gga-miR-1609	0.910824	2.95943
2710	gga-miR-1609	0.01	4.31355
2720	gga-miR-1609	0.01	7.6173
2731	gga-miR-1610	1351.68	99.1082
2741	gga-miR-1610	1451.64	70.3969
2751	gga-miR-1610	1331.75	53.7241
2762	gga-miR-1611	36.4027	6.64147
2772	gga-miR-1611	30.1885	9.82119
2782	gga-miR-1611	34.213	6.77495
2793	gga-miR-1612	77.2659	9.69315
2803	gga-miR-1612	78.1607	7.90505
2813	gga-miR-1612	83.4619	12.1049
2824	gga-miR-1613	0.01	5.5326
2834	gga-miR-1613	0.01	6.43319
2844	gga-miR-1613	3.95833	15.3142
2886	gga-miR-1614-3p	0.01	5.40344
2896	gga-miR-1614-3p	0.01	4.82927
2906	gga-miR-1614-3p	0.01	8.07309
2917	gga-miR-1614-5p	0.01	4.5697
2927	gga-miR-1614-5p	0.01	5.04607
2937	gga-miR-1614-5p	0.01	5.97143
2948	gga-miR-1615	0.01	4.25241
2958	gga-miR-1615	0.01	7.09942
2968	gga-miR-1615	0.01	4.88808
2979	gga-miR-1616	0.01	4.39018
2989	gga-miR-1616	0.01	6.97875
2999	gga-miR-1616	0.01	5.80744
3010	gga-miR-1617	0.01	5.78634
3020	gga-miR-1617	0.01	4.34162
3030	gga-miR-1617	0.01	5.9609
3041	gga-miR-1618-3p	0.01	4.81422
3051	gga-miR-1618-3p	1.5033	7.32376
3061	gga-miR-1618-3p	0.01	3.41461
3072	gga-miR-1618-5p	0.01	4.57976
3082	gga-miR-1618-5p	0.01	6.36438
3092	gga-miR-1618-5p	0.01	4.57904
3103	gga-miR-1619	0.01	6.30457
3113	gga-miR-1619	2.09589	5.15092
3123	gga-miR-1619	0.01	4.37451
3134	gga-miR-1620	5.25371	4.56963
3144	gga-miR-1620	0.01	4.74116
3154	gga-miR-1620	0.01	4.18087
3165	gga-miR-1621-3p	0.01	3.74506
3175	gga-miR-1621-3p	0.01	3.29211
3185	gga-miR-1621-3p	0.01	4.80067
3196	gga-miR-1621-5p	1.61677	6.32565
3206	gga-miR-1621-5p	0.01	3.7378
3216	gga-miR-1621-5p	0.01	6.52901
3227	gga-miR-1622	0.143898	4.67701
3237	gga-miR-1622	0.01	4.3461
3247	gga-miR-1622	0.01	4.54273
3258	gga-miR-1623	13.9564	5.76058
3268	gga-miR-1623	9.63293	4.97835
3278	gga-miR-1623	8.21345	3.92119
3320	gga-miR-1624	5.56914	4.44257
3330	gga-miR-1624	0.01	4.53344
3340	gga-miR-1624	0.01	4.67357
3351	gga-miR-1625-3p	0.01	4.93986
3361	gga-miR-1625-3p	0.01	6.76508
3371	gga-miR-1625-3p	0.01	4.8176
3382	gga-miR-1625-5p	0.01	3.45677
3392	gga-miR-1625-5p	0.01	5.63374
3402	gga-miR-1625-5p	0.01	3.46053
3413	gga-miR-1626-3p	0.01	4.75912
3423	gga-miR-1626-3p	0.01	6.35687
3433	gga-miR-1626-3p	0.01	5.18299
3444	gga-miR-1626-5p	0.01	5.40364
3454	gga-miR-1626-5p	0.01	6.56667
3464	gga-miR-1626-5p	0.01	5.77317
3475	gga-miR-1627-3p	0.01	5.55733
3485	gga-miR-1627-3p	0.01	4.64059
3495	gga-miR-1627-3p	0.01	6.89355
3506	gga-miR-1627-5p	0.01	5.94465
3516	gga-miR-1627-5p	0.01	6.68942
3526	gga-miR-1627-5p	0.01	5.69213
3537	gga-miR-1628	0.01	5.88427
3547	gga-miR-1628	0.01	5.49869
3557	gga-miR-1628	0.01	3.68955
3568	gga-miR-1629	103.358	7.30569
3578	gga-miR-1629	111.642	10.6047
3588	gga-miR-1629	112.861	6.95428
3599	gga-miR-1630	0.01	6.20525
3609	gga-miR-1630	0.01	6.27524
3619	gga-miR-1630	0.01	4.98208
3630	gga-miR-1631	1.96161	6.14408
3640	gga-miR-1631	0.512559	4.34135
3650	gga-miR-1631	0.55737	5.27888
3661	gga-miR-1632-3p	0.01	2.9918
3671	gga-miR-1632-3p	0.01	3.92355
3681	gga-miR-1632-3p	0.01	5.43779
252	gga-miR-1632-5p	0.386393	6.81479
262	gga-miR-1632-5p	3.59589	7.92424
272	gga-miR-1632-5p	90.1845	179.157
283	gga-miR-1633	4.51987	5.40762
293	gga-miR-1633	4.06811	6.43298
303	gga-miR-1633	0.01	5.21712
314	gga-miR-1634	3.15802	5.74907
324	gga-miR-1634	3.11441	5.41151
334	gga-miR-1634	2.10571	3.5299
345	gga-miR-1635	0.01	6.61288
355	gga-miR-1635	0.0403374	8.0227
365	gga-miR-1635	0.01	7.5916
376	gga-miR-1636	160.848	13.0465
386	gga-miR-1636	148.892	14.8539
396	gga-miR-1636	123.304	9.79161
407	gga-miR-1637	0.01	4.00297
417	gga-miR-1637	0.01	5.11254
427	gga-miR-1637	0.01	5.61959
438	gga-miR-1638	19.0663	7.22501
448	gga-miR-1638	14.2811	9.25383
458	gga-miR-1638	12.144	8.9697
469	gga-miR-1639	5.2923	4.53904
479	gga-miR-1639	2.457	5.20035
489	gga-miR-1639	2.53071	7.48466
500	gga-miR-1640	0.01	6.11285
510	gga-miR-1640	1.49404	5.39101
520	gga-miR-1640	0.01	4.92723
531	gga-miR-1641	2.80602	4.83506
541	gga-miR-1641	0.01	5.50863
551	gga-miR-1641	0.01	4.27218
562	gga-miR-1642	2.6058	5.06223
572	gga-miR-1642	1.03108	5.0664
582	gga-miR-1642	0.01	4.67009
593	gga-miR-1643-3p	5.21686	3.42879
603	gga-miR-1643-3p	0.457003	4.46551
613	gga-miR-1643-3p	1.26198	5.44076
624	gga-miR-1643-5p	8.40793	5.94979
634	gga-miR-1643-5p	6.85515	4.32277
644	gga-miR-1643-5p	8.11898	5.91807
655	gga-miR-1644	25.4581	5.56793
665	gga-miR-1644	28.3459	4.96687
675	gga-miR-1644	21.6196	5.07558
686	gga-miR-1645	3.54233	4.96318
696	gga-miR-1645	3.11441	5.29453
706	gga-miR-1645	0.857803	3.29059
717	gga-miR-1646	3.71279	5.61802
727	gga-miR-1646	4.27182	6.16051
737	gga-miR-1646	1.07009	4.16772
748	gga-miR-1647	0.0948918	3.20827
758	gga-miR-1647	0.0310774	6.33527
768	gga-miR-1647	4.0243	4.54358
779	gga-miR-1648-3p	19.1619	4.73801
789	gga-miR-1648-3p	18.7348	8.48087
799	gga-miR-1648-3p	19.8925	6.52493
810	gga-miR-1648-5p	1.44652	4.04497
820	gga-miR-1648-5p	2.91071	6.62031
830	gga-miR-1648-5p	0.01	4.66781
841	gga-miR-1649-3p	0.01	3.13145
851	gga-miR-1649-3p	0.132929	4.98022
861	gga-miR-1649-3p	0.381406	6.00005
872	gga-miR-1649-5p	2.79114	6.28965
882	gga-miR-1649-5p	2.457	7.44052
892	gga-miR-1649-5p	0.01	6.62118
903	gga-miR-1650	0.136846	4.39801
913	gga-miR-1650	0.01	4.31411
923	gga-miR-1650	0.01	3.69981
934	gga-miR-1651-3p	0.01	4.87306
944	gga-miR-1651-3p	2.707	7.59298
954	gga-miR-1651-3p	0.165402	4.25805
965	gga-miR-1651-5p	3.8548	3.2371
975	gga-miR-1651-5p	0.01	6.51007
985	gga-miR-1651-5p	0.01	5.1787
996	gga-miR-1652	2.27126	3.39461
1006	gga-miR-1652	0.01	6.94459
1016	gga-miR-1652	0.01	6.15248
1027	gga-miR-1653	0.01	4.79167
1037	gga-miR-1653	0.01	5.61394
1047	gga-miR-1653	0.01	5.49824
1058	gga-miR-1654	342.487	22.5144
1068	gga-miR-1654	347.114	25.9312
1078	gga-miR-1654	340.79	24.7663
1089	gga-miR-1655-3p	0.01	4.48042
1099	gga-miR-1655-3p	0.01	5.22504
1109	gga-miR-1655-3p	0.01	4.26075
1120	gga-miR-1655-5p	0.01	5.42039
1130	gga-miR-1655-5p	0.01	4.3742
1140	gga-miR-1655-5p	0.01	4.70135
1151	gga-miR-1656	0.01	4.22301
1161	gga-miR-1656	0.818114	5.83436
1171	gga-miR-1656	0.01	5.6802
1182	gga-miR-1657	51.2734	8.8635
1192	gga-miR-1657	55.244	9.67364
1202	gga-miR-1657	49.9938	5.22484
1213	gga-miR-1658-3p	4.49146	5.21827
1223	gga-miR-1658-3p	0.01	5.39376
1233	gga-miR-1658-3p	0.748967	5.45358
1244	gga-miR-1658-5p	6.55695	4.9187
1254	gga-miR-1658-5p	4.5496	5.87907
1264	gga-miR-1658-5p	1.7613	4.3697
1275	gga-miR-1659	7.35583	4.79369
1285	gga-miR-1659	4.41997	5.9005
1295	gga-miR-1659	3.85079	5.8128
1337	gga-miR-1660	0.01	5.72931
1347	gga-miR-1660	0.01	4.92909
1357	gga-miR-1660	0.01	3.30184
1368	gga-miR-1661	0.01	5.98199
1378	gga-miR-1661	2.51256	6.61962
1388	gga-miR-1661	0.01	3.75299
1399	gga-miR-1662	4.92721	5.53274
1409	gga-miR-1662	4.67923	6.13529
1419	gga-miR-1662	3.03204	5.44027
1430	gga-miR-1663-3p	4.33209	4.60974
1440	gga-miR-1663-3p	3.16997	6.46525
1450	gga-miR-1663-3p	0.01	4.81839
1461	gga-miR-1663-5p	0.01	8.18052
1471	gga-miR-1663-5p	0.01	5.47289
1481	gga-miR-1663-5p	0.01	5.37389
1492	gga-miR-1664-3p	0.01	5.03321
1502	gga-miR-1664-3p	0.01	4.64969
1512	gga-miR-1664-3p	0.01	5.99385
1523	gga-miR-1664-5p	52.3484	9.8096
1533	gga-miR-1664-5p	55.3274	10.1051
1543	gga-miR-1664-5p	48.5065	6.62983
1554	gga-miR-1665	0.01	5.36154
1564	gga-miR-1665	0.01	4.79171
1574	gga-miR-1665	0.01	7.03359
1585	gga-miR-1666	0.01	5.22768
1595	gga-miR-1666	0.01	5.92432
1605	gga-miR-1666	0.01	4.30682
1616	gga-miR-1667-3p	0.442481	8.95142
1626	gga-miR-1667-3p	0.01	5.96345
1636	gga-miR-1667-3p	0.01	8.20554
1647	gga-miR-1667-5p	0.01	5.13713
1657	gga-miR-1667-5p	0.01	4.97721
1667	gga-miR-1667-5p	0.01	7.55562
1678	gga-miR-1668-3p	0.01	5.71638
1688	gga-miR-1668-3p	0.01	5.81318
1698	gga-miR-1668-3p	0.01	4.67758
1709	gga-miR-1668-5p	2.34015	5.46324
1719	gga-miR-1668-5p	3.73478	8.40672
1729	gga-miR-1668-5p	0.01	5.96607
1740	gga-miR-1669	4.51683	6.98518
1750	gga-miR-1669	1.35515	4.25741
1760	gga-miR-1669	2.9324	7.50647
1771	gga-miR-1670	0.354985	5.97912
1781	gga-miR-1670	1.09589	6.81321
1791	gga-miR-1670	0.01	5.32885
1802	gga-miR-1671	0.01	4.25642
1812	gga-miR-1671	0.01	4.75996
1822	gga-miR-1671	0.01	7.13631
1833	gga-miR-1672	6.19845	4.89456
1843	gga-miR-1672	3.83663	5.98899
1853	gga-miR-1672	2.04949	4.49251
1864	gga-miR-1673	0.01	3.58759
1874	gga-miR-1673	0.01	5.7169
1884	gga-miR-1673	0.01	3.55328
1895	gga-miR-1674	0.292289	5.26677
1905	gga-miR-1674	0.01	5.12532
1915	gga-miR-1674	0.01	3.19199
1926	gga-miR-1675	1.7945	5.87686
1936	gga-miR-1675	0.01	4.35103
1946	gga-miR-1675	0.965376	5.77665
1957	gga-miR-1676-3p	18.5843	6.46132
1967	gga-miR-1676-3p	19.8922	5.68842
1977	gga-miR-1676-3p	14.1525	6.72481
1988	gga-miR-1676-5p	2.6939	4.42138
1998	gga-miR-1676-5p	0.188485	4.17242
2008	gga-miR-1676-5p	4.518	4.29086
2019	gga-miR-1677-3p	582.156	37.0652
2029	gga-miR-1677-3p	601.744	24.4623
2039	gga-miR-1677-3p	514.346	37.4356
2050	gga-miR-1677-5p	4.3118	4.91572
2060	gga-miR-1677-5p	3.76256	2.65618
2070	gga-miR-1677-5p	0.0153499	4.5189
2081	gga-miR-1678	284.072	18.0178
2091	gga-miR-1678	274.457	18.526
2101	gga-miR-1678	262.682	21.5524
2112	gga-miR-1679	0.01	6.64813
2122	gga-miR-1679	0.01	4.62744
2132	gga-miR-1679	0.01	5.30599
2143	gga-miR-1680-3p	15.2015	6.74421
2153	gga-miR-1680-3p	14.7348	4.95399
2163	gga-miR-1680-3p	10.0701	9.04644
2174	gga-miR-1680-5p	0.01	6.90262
2184	gga-miR-1680-5p	0.308855	4.65883
2194	gga-miR-1680-5p	1.6405	5.51098
2205	gga-miR-1681	0.189131	7.08388
2215	gga-miR-1681	0.01	7.32357
2225	gga-miR-1681	3.0823	6.6283
2236	gga-miR-1682	31.0982	10.4096
2246	gga-miR-1682	26.9385	9.48462
2256	gga-miR-1682	27.2266	8.61797
2267	gga-miR-1683	0.01	5.08573
2277	gga-miR-1683	0.01	5.94576
2287	gga-miR-1683	0.01	5.09441
2298	gga-miR-1684a-3p	0.01	3.86773
2308	gga-miR-1684a-3p	0.01	8.40318
2318	gga-miR-1684a-3p	0.01	4.19354
2329	gga-miR-1684a-5p	0.01	10.587
2339	gga-miR-1684a-5p	0.01	8.86975
2349	gga-miR-1684a-5p	0.01	5.76436
2360	gga-miR-1684b-3p	9.15663	3.8176
2370	gga-miR-1684b-3p	6.72552	6.88557
2380	gga-miR-1684b-3p	5.06208	3.97998
2391	gga-miR-1685-3p	0.21676	4.25849
2401	gga-miR-1685-3p	0.01	5.94147
2411	gga-miR-1685-3p	0.01	4.31612
2422	gga-miR-1685-5p	19.8452	6.02222
2432	gga-miR-1685-5p	16.8089	5.2502
2442	gga-miR-1685-5p	10.467	4.85305
2453	gga-miR-1686	2.24506	5.28879
2463	gga-miR-1686	1.79034	4.68809
2473	gga-miR-1686	0.729564	5.31916
2484	gga-miR-1687-3p	2.73983	3.01265
2494	gga-miR-1687-3p	0.419966	4.29442
2504	gga-miR-1687-3p	0.01	3.9837
2515	gga-miR-1687-5p	1.8914	5.80537
2525	gga-miR-1687-5p	0.01	5.67966
2535	gga-miR-1687-5p	0.300538	4.65434
2546	gga-miR-1688	0.01	4.35995
2556	gga-miR-1688	0.01	6.85216
2566	gga-miR-1688	0.759819	2.40449
2577	gga-miR-1689-3p	0.329477	4.5566
2587	gga-miR-1689-3p	0.01	5.98134
2597	gga-miR-1689-3p	0.01	6.80159
2608	gga-miR-1689-5p	3.74305	4.46925
2618	gga-miR-1689-5p	3.18849	6.21783
2628	gga-miR-1689-5p	0.606019	3.82095
2639	gga-miR-1690-5p	152.382	8.93616
2649	gga-miR-1690-5p	161.716	15.5473
2659	gga-miR-1690-5p	149.333	12.9334
2670	gga-miR-1691	0.01	3.54002
2680	gga-miR-1691	2.83663	3.6015
2690	gga-miR-1691	0.01	4.41132
2701	gga-miR-1692	0.01	7.20882
2711	gga-miR-1692	0.01	6.6463
2721	gga-miR-1692	0.01	4.79336
2732	gga-miR-1693	0.01	5.52263
2742	gga-miR-1693	0.2533	5.33807
2752	gga-miR-1693	0.438747	4.77476
2763	gga-miR-1694	3.79713	4.93948
2773	gga-miR-1694	4.957	7.14252
2783	gga-miR-1694	2.60053	5.45083
2794	gga-miR-1695	8.59624	5.87059
2804	gga-miR-1695	7.12367	6.02926
2814	gga-miR-1695	8.82053	6.29227
2825	gga-miR-1696	0.01	7.4014
2835	gga-miR-1696	0.01	4.92775
2845	gga-miR-1696	0.01	6.3079
2856	gga-miR-1697	0.01	6.71221
2866	gga-miR-1697	0.01	7.22163
2876	gga-miR-1697	0.01	6.25251
2887	gga-miR-1698	0.01	6.07817
2897	gga-miR-1698	0.01	5.23199
2907	gga-miR-1698	0.01	5.50076
2918	gga-miR-1699	14.406	5.25917
2928	gga-miR-1699	13.7348	7.84666
2938	gga-miR-1699	9.37074	5.4576
2949	gga-miR-16c-3p	0.01	5.66045
2959	gga-miR-16c-3p	0.01	7.05467
2969	gga-miR-16c-3p	0.01	4.1344
2980	gga-miR-16c-5p	12.0364	6.24654
2990	gga-miR-16c-5p	10.5403	7.63349
3000	gga-miR-16c-5p	2.981	4.38927
1121	gga-miR-17-3p	0.01	7.31091
1131	gga-miR-17-3p	0.01	4.39591
1141	gga-miR-17-3p	0.266506	6.79195
1989	gga-miR-17-5p	32.5231	4.78275
1999	gga-miR-17-5p	35.744	6.85428
2009	gga-miR-17-5p	38.3702	4.42848
3011	gga-miR-1700	7.73657	8.03364
3021	gga-miR-1700	6.79034	6.7821
3031	gga-miR-1700	8.37999	5.42074
3042	gga-miR-1701	17.2882	4.70424
3052	gga-miR-1701	16.2348	6.78853
3062	gga-miR-1701	12.1752	3.48791
3073	gga-miR-1702	178.397	19.6553
3083	gga-miR-1702	207.587	17.6708
3093	gga-miR-1702	168.972	10.3005
3104	gga-miR-1703-3p	0.01	3.91724
3114	gga-miR-1703-3p	0.01	6.65705
3124	gga-miR-1703-3p	0.01	4.32744
3135	gga-miR-1703-5p	0.01	5.42299
3145	gga-miR-1703-5p	0.01	4.39353
3155	gga-miR-1703-5p	0.01	5.02438
3166	gga-miR-1704	20.3264	5.58962
3176	gga-miR-1704	22.9663	6.51469
3186	gga-miR-1704	19.1882	5.52781
3197	gga-miR-1705	0.01	4.84496
3207	gga-miR-1705	0.01	6.41727
3217	gga-miR-1705	0.01	3.92143
3228	gga-miR-1706	17.1039	7.08048
3238	gga-miR-1706	14.0681	6.89033
3248	gga-miR-1706	16.5092	4.1669
3259	gga-miR-1707	0.869588	2.91664
3269	gga-miR-1707	3.24404	6.1939
3279	gga-miR-1707	0.01	7.76651
3290	gga-miR-1708	0.01	5.07431
3300	gga-miR-1708	0.01	5.33089
3310	gga-miR-1708	0.01	4.07282
3321	gga-miR-1709	0.01	3.77506
3331	gga-miR-1709	0.01	6.41473
3341	gga-miR-1709	0.01	3.81354
3352	gga-miR-1710	27.4182	7.99165
3362	gga-miR-1710	33.2811	9.22449
3372	gga-miR-1710	26.2765	7.51132
3383	gga-miR-1711	0.01	4.89042
3393	gga-miR-1711	0.01	4.9457
3403	gga-miR-1711	0.01	4.16304
3414	gga-miR-1712-3p	0.01	5.77596
3424	gga-miR-1712-3p	0.01	5.49735
3434	gga-miR-1712-3p	0.01	4.83182
3445	gga-miR-1712-5p	0.01	6.44247
3455	gga-miR-1712-5p	0.01	3.09507
3465	gga-miR-1712-5p	0.01	3.94638
3476	gga-miR-1713	102.657	13.1537
3486	gga-miR-1713	111.522	8.99538
3496	gga-miR-1713	106.79	8.96573
3507	gga-miR-1714	7.36666	7.26884
3517	gga-miR-1714	6.29034	6.31618
3527	gga-miR-1714	8.68153	7.20471
3538	gga-miR-1715-3p	0.01	5.55713
3548	gga-miR-1715-3p	0.01	7.38462
3558	gga-miR-1715-3p	0.01	6.80253
3569	gga-miR-1715-5p	0.01	4.97893
3579	gga-miR-1715-5p	0.01	5.13177
3589	gga-miR-1715-5p	0.01	6.79677
3600	gga-miR-1716	0.01	5.45328
3610	gga-miR-1716	0.01	7.27226
3620	gga-miR-1716	0.01	6.39224
3631	gga-miR-1717	3.27868	4.66256
3641	gga-miR-1717	0.01	5.62448
3651	gga-miR-1717	0.01	8.86245
3662	gga-miR-1718	88.242	8.85501
3672	gga-miR-1718	84.6422	10.1434
3682	gga-miR-1718	91.6201	9.66824
253	gga-miR-1719	3.96852	6.32808
263	gga-miR-1719	1.55886	4.79452
273	gga-miR-1719	5.78888	4.35861
284	gga-miR-1720-3p	0.01	5.1558
294	gga-miR-1720-3p	0.540337	4.8152
304	gga-miR-1720-3p	2.62452	4.62381
315	gga-miR-1720-5p	3.08019	6.28225
325	gga-miR-1720-5p	8.38293	5.30441
335	gga-miR-1720-5p	10.017	5.57661
346	gga-miR-1721	0.01	7.15328
356	gga-miR-1721	0.01	5.90358
366	gga-miR-1721	0.01	4.77233
377	gga-miR-1722-3p	0.01	6.88927
387	gga-miR-1722-3p	0.01	4.57346
397	gga-miR-1722-3p	0.01	5.7266
408	gga-miR-1722-5p	0.551922	6.04616
418	gga-miR-1722-5p	0.01	5.81443
428	gga-miR-1722-5p	5.82178	11.4987
439	gga-miR-1723	0.01	4.89066
449	gga-miR-1723	0.01	7.30529
459	gga-miR-1723	2.67489	5.64338
470	gga-miR-1724	0.01	6.99664
480	gga-miR-1724	0.01	6.7981
490	gga-miR-1724	0.451571	4.5394
501	gga-miR-1725	0.01	8.89755
511	gga-miR-1725	0.01	4.49771
521	gga-miR-1725	0.01	3.78081
532	gga-miR-1726	6.97979	7.26631
542	gga-miR-1726	7.03108	4.66696
552	gga-miR-1726	7.04415	6.5308
563	gga-miR-1727	0.01	5.29288
573	gga-miR-1727	0.429225	4.74481
583	gga-miR-1727	0.0907135	9.74242
594	gga-miR-1728-3p	0.994245	6.64257
604	gga-miR-1728-3p	4.11441	5.77736
614	gga-miR-1728-3p	0.01	4.34489
625	gga-miR-1728-5p	0.01	3.86792
635	gga-miR-1728-5p	2.7533	5.98906
645	gga-miR-1728-5p	2.99935	3.663
656	gga-miR-1729-3p	1.39889	4.5683
666	gga-miR-1729-3p	2.65145	5.18467
676	gga-miR-1729-3p	2.64618	4.3379
687	gga-miR-1729-5p	2.69864	5.49583
697	gga-miR-1729-5p	0.01	4.74138
707	gga-miR-1729-5p	6.4821	3.86125
718	gga-miR-1730-3p	1.47475	3.30518
728	gga-miR-1730-3p	6.26256	4.66936
738	gga-miR-1730-3p	1.96614	5.07423
749	gga-miR-1730-5p	0.01	5.1516
759	gga-miR-1730-5p	0.892188	4.66877
769	gga-miR-1730-5p	4.0516	6.31777
780	gga-miR-1731-3p	1.72156	6.66643
790	gga-miR-1731-3p	3.64219	4.06843
800	gga-miR-1731-3p	5.61745	4.20743
811	gga-miR-1731-5p	1.82227	6.21588
821	gga-miR-1731-5p	3.28108	4.30905
831	gga-miR-1731-5p	5.46139	3.8073
842	gga-miR-1732	1.43922	7.09404
852	gga-miR-1732	1.40145	3.24973
862	gga-miR-1732	0.234043	4.16946
873	gga-miR-1733	1.41906	6.3086
883	gga-miR-1733	1.7533	5.45154
893	gga-miR-1733	0.01	4.33784
904	gga-miR-1734	0.01	5.49868
914	gga-miR-1734	0.01	5.10766
924	gga-miR-1734	1.58411	4.74112
935	gga-miR-1735	0.01	5.62276
945	gga-miR-1735	2.0496	4.1573
955	gga-miR-1735	5.67032	6.13472
966	gga-miR-1736-3p	16.6236	5.86535
976	gga-miR-1736-3p	18.207	5.14729
986	gga-miR-1736-3p	17.0327	5.54185
997	gga-miR-1736-5p	0.01	5.65647
1007	gga-miR-1736-5p	0.01	4.71588
1017	gga-miR-1736-5p	0.01	4.30934
1028	gga-miR-1737	0.01	4.6694
1038	gga-miR-1737	0.01	6.11392
1048	gga-miR-1737	7.70993	9.4666
1059	gga-miR-1738	0.01	5.40697
1069	gga-miR-1738	0.01	5.78287
1079	gga-miR-1738	0.01	6.21125
1090	gga-miR-1739	14.7702	6.68157
1100	gga-miR-1739	19.8181	10.3555
1110	gga-miR-1739	24.0064	8.39685
1152	gga-miR-1740-3p	0.01	5.08564
1162	gga-miR-1740-3p	0.01	5.20413
1172	gga-miR-1740-3p	0.01	4.81411
1183	gga-miR-1740-5p	0.01	6.26011
1193	gga-miR-1740-5p	0.01	4.43612
1203	gga-miR-1740-5p	0.01	3.69529
1214	gga-miR-1741	0.01	3.80299
1224	gga-miR-1741	0.01	3.22176
1234	gga-miR-1741	0.01	4.1249
1245	gga-miR-1742	0.01	3.37173
1255	gga-miR-1742	0.855151	6.11527
1265	gga-miR-1742	2.20564	4.77435
1276	gga-miR-1743	0.01	6.82679
1286	gga-miR-1743	0.01	5.36893
1296	gga-miR-1743	0.01	5.4834
1307	gga-miR-1744-3p	0.01	5.9995
1317	gga-miR-1744-3p	0.01	5.58654
1327	gga-miR-1744-3p	0.234019	3.97606
1338	gga-miR-1744-5p	0.01	3.46468
1348	gga-miR-1744-5p	0.01	5.94608
1358	gga-miR-1744-5p	0.01	5.48759
1369	gga-miR-1745	0.01	4.3697
1379	gga-miR-1745	1.707	4.86924
1389	gga-miR-1745	1.03376	2.92748
1400	gga-miR-1746	0.743151	3.88331
1410	gga-miR-1746	0.01	4.79161
1420	gga-miR-1746	0.01	3.9767
1431	gga-miR-1747-3p	0.0592533	4.91263
1441	gga-miR-1747-3p	0.01	4.27542
1451	gga-miR-1747-3p	0.196588	4.54958
1462	gga-miR-1747-5p	0.01	5.67913
1472	gga-miR-1747-5p	0.01	5.2726
1482	gga-miR-1747-5p	0.415683	4.40935
1493	gga-miR-1748	0.01	5.7517
1503	gga-miR-1748	0.01	5.47447
1513	gga-miR-1748	0.720461	3.71482
1524	gga-miR-1749-3p	0.01	4.09271
1534	gga-miR-1749-3p	0.01	5.93599
1544	gga-miR-1749-3p	0.01	3.48303
1555	gga-miR-1749-5p	1.87963	5.23733
1565	gga-miR-1749-5p	0.01	4.94864
1575	gga-miR-1749-5p	3.94126	3.34271
1586	gga-miR-1750	0.01	4.0509
1596	gga-miR-1750	0.01	5.26753
1606	gga-miR-1750	0.01	4.34712
1617	gga-miR-1751-5p	0.01	5.15741
1627	gga-miR-1751-5p	0.01	5.5873
1637	gga-miR-1751-5p	0.01	3.05579
1648	gga-miR-1752	158.678	14.237
1658	gga-miR-1752	176.577	11.9267
1668	gga-miR-1752	178.59	13.2508
1679	gga-miR-1753	0.01	4.98043
1689	gga-miR-1753	0.01	7.12905
1699	gga-miR-1753	0.01	5.05449
1710	gga-miR-1754-3p	28.976	7.63248
1720	gga-miR-1754-3p	29.0033	6.66783
1730	gga-miR-1754-3p	29.0707	5.45624
1741	gga-miR-1754-5p	0.01	5.55497
1751	gga-miR-1754-5p	0.01	6.04107
1761	gga-miR-1754-5p	0.01	4.7293
1772	gga-miR-1755	0.01	6.05408
1782	gga-miR-1755	0.01	4.6937
1792	gga-miR-1755	0.01	4.4995
1803	gga-miR-1756a	0.01	3.08601
1813	gga-miR-1756a	0.01	4.72837
1823	gga-miR-1756a	0.01	6.72139
1834	gga-miR-1756b	7.53974	7.18367
1844	gga-miR-1756b	8.67923	5.07483
1854	gga-miR-1756b	11.9125	5.54246
1865	gga-miR-1757	0.01	7.04667
1875	gga-miR-1757	0.01	4.49887
1885	gga-miR-1757	0.01	6.71981
1896	gga-miR-1758	0.01	4.45564
1906	gga-miR-1758	0.01	4.68734
1916	gga-miR-1758	0.01	6.17568
1927	gga-miR-1759-3p	6.52638	5.79808
1937	gga-miR-1759-3p	1.66997	2.36514
1947	gga-miR-1759-3p	6.67847	8.34811
1958	gga-miR-1759-5p	730.377	24.9278
1968	gga-miR-1759-5p	778.577	35.2198
1978	gga-miR-1759-5p	760.141	27.8763
2020	gga-miR-1760	0.516483	5.49581
2030	gga-miR-1760	0.457003	5.08035
2040	gga-miR-1760	3.07878	6.01841
2051	gga-miR-1761	266.595	13.4688
2061	gga-miR-1761	278.827	16.7932
2071	gga-miR-1761	287.314	15.3271
2082	gga-miR-1762	61.0437	9.59314
2092	gga-miR-1762	65.244	6.65224
2102	gga-miR-1762	64.8438	6.03103
2113	gga-miR-1763	433.775	20.0165
2123	gga-miR-1763	436.188	16.1861
2133	gga-miR-1763	407.115	15.0356
2144	gga-miR-1764-3p	2.45462	4.02538
2154	gga-miR-1764-3p	2.17923	2.31344
2164	gga-miR-1764-3p	4.04326	4.9472
2175	gga-miR-1764-5p	35.0512	6.602
2185	gga-miR-1764-5p	40.8366	7.28324
2195	gga-miR-1764-5p	41.2504	7.04192
2206	gga-miR-1765	0.01	4.86785
2216	gga-miR-1765	0.01	6.25529
2226	gga-miR-1765	0.01	5.35985
2237	gga-miR-1766	0.01	5.91578
2247	gga-miR-1766	0.01	5.34847
2257	gga-miR-1766	0.01	5.81543
2268	gga-miR-1767	182.559	17.1705
2278	gga-miR-1767	210.29	8.76733
2288	gga-miR-1767	185.123	18.0196
2299	gga-miR-1768	0.01	4.76807
2309	gga-miR-1768	4.7996	18.7523
2319	gga-miR-1768	0.01	4.4878
2330	gga-miR-1769-3p	0.01	6.0591
2340	gga-miR-1769-3p	0.01	5.40575
2350	gga-miR-1769-3p	0.01	3.5009
2361	gga-miR-1769-5p	2.73691	6.56668
2371	gga-miR-1769-5p	0.01	6.07559
2381	gga-miR-1769-5p	2.43823	6.39897
2392	gga-miR-1770	1299.61	39.8534
2402	gga-miR-1770	1362.73	40.387
2412	gga-miR-1770	1338.08	28.8187
2423	gga-miR-1771	0.01	5.7134
2433	gga-miR-1771	0.01	4.62512
2443	gga-miR-1771	0.01	3.87579
2454	gga-miR-1772-3p	6.79815	4.21868
2464	gga-miR-1772-3p	6.457	4.8488
2474	gga-miR-1772-3p	8.94536	6.70926
2485	gga-miR-1772-5p	1.01009	3.21711
2495	gga-miR-1772-5p	0.382929	3.32736
2505	gga-miR-1772-5p	0.01	4.58142
2516	gga-miR-1773-3p	0.01	7.54928
2526	gga-miR-1773-3p	0.01	7.81196
2536	gga-miR-1773-3p	0.01	6.6361
2547	gga-miR-1773-5p	0.01	4.81341
2557	gga-miR-1773-5p	1.56811	4.64738
2567	gga-miR-1773-5p	0.540351	4.08851
2578	gga-miR-1774	0.01	7.01485
2588	gga-miR-1774	0.01	5.48676
2598	gga-miR-1774	1.23573	2.967
2609	gga-miR-1775-3p	0.569881	2.38048
2619	gga-miR-1775-3p	0.01	3.1621
2629	gga-miR-1775-3p	1.86333	3.36046
2640	gga-miR-1775-5p	4.21939	5.13394
2650	gga-miR-1775-5p	5.23478	5.22127
2660	gga-miR-1775-5p	4.48855	4.30992
2671	gga-miR-1776	1.95337	4.27824
2681	gga-miR-1776	2.21626	4.2481
2691	gga-miR-1776	2.42816	7.01545
2702	gga-miR-1777	2259.65	124.639
2712	gga-miR-1777	2427.24	119.013
2722	gga-miR-1777	2283.21	141.863
2733	gga-miR-1778	0.01	3.45948
2743	gga-miR-1778	0.01	4.50337
2753	gga-miR-1778	2.30572	2.63605
2764	gga-miR-1779	109.363	18.0702
2774	gga-miR-1779	108.022	16.2441
2784	gga-miR-1779	95.1687	15.2011
2795	gga-miR-1780	0.01	2.91744
2805	gga-miR-1780	0.01	5.22484
2815	gga-miR-1780	4.88552	3.51034
2826	gga-miR-1781-3p	0.01	4.3645
2836	gga-miR-1781-3p	0.01	6.00551
2846	gga-miR-1781-3p	0.01	3.95262
2857	gga-miR-1781-5p	0.01	4.58058
2867	gga-miR-1781-5p	0.01	6.98648
2877	gga-miR-1781-5p	0.01	5.34973
2888	gga-miR-1782	3007.08	252.28
2898	gga-miR-1782	3187.9	218.805
2908	gga-miR-1782	2703.7	204.226
2919	gga-miR-1783	377.161	27.7325
2929	gga-miR-1783	397.327	24.0976
2939	gga-miR-1783	388.618	19.9117
2950	gga-miR-1784-5p	0.01	5.57935
2960	gga-miR-1784-5p	0.01	6.00648
2970	gga-miR-1784-5p	0.01	4.89082
2981	gga-miR-1785	6.79186	5.75563
2991	gga-miR-1785	6.71626	8.12862
3001	gga-miR-1785	12.4353	5.11565
3012	gga-miR-1786	0.01	6.27538
3022	gga-miR-1786	0.01	7.50145
3032	gga-miR-1786	0.01	7.29484
3043	gga-miR-1787	52.5414	12.2149
3053	gga-miR-1787	49.8366	9.06255
3063	gga-miR-1787	49.8677	7.66697
3074	gga-miR-1788-3p	0.01	4.56163
3084	gga-miR-1788-3p	0.01	6.29523
3094	gga-miR-1788-3p	0.01	4.06581
3105	gga-miR-1788-5p	2.73882	5.07537
3115	gga-miR-1788-5p	3.94774	3.20936
3125	gga-miR-1788-5p	7.94165	5.42882
3136	gga-miR-1789	0.01	5.21527
3146	gga-miR-1789	0.01	4.09496
3156	gga-miR-1789	0.01	4.87009
3167	gga-miR-1790	5863.47	311.316
3177	gga-miR-1790	6560.14	356.133
3187	gga-miR-1790	5749.43	471.397
3198	gga-miR-1791-3p	1.30744	4.0846
3208	gga-miR-1791-3p	0.01	4.45153
3218	gga-miR-1791-3p	1.96964	7.09488
3229	gga-miR-1791-5p	0.290913	4.32682
3239	gga-miR-1791-5p	0.01	3.63642
3249	gga-miR-1791-5p	0.01	4.85681
3260	gga-miR-1792	17.9808	7.2214
3270	gga-miR-1792	26.7163	7.55291
3280	gga-miR-1792	25.1127	9.3212
3291	gga-miR-1793	3.44214	5.74711
3301	gga-miR-1793	2.13293	5.87079
3311	gga-miR-1793	1.78612	2.26227
3322	gga-miR-1794	0.01	7.51337
3332	gga-miR-1794	1.26256	4.36095
3342	gga-miR-1794	4.56735	6.79008
3353	gga-miR-1795	0.01	6.22327
3363	gga-miR-1795	0.01	4.65474
3373	gga-miR-1795	0.01	3.34029
3384	gga-miR-1796	270.573	20.1346
3394	gga-miR-1796	293.661	11.5659
3404	gga-miR-1796	284.03	11.3305
3415	gga-miR-1797	269.117	26.0561
3425	gga-miR-1797	323.411	30.7148
3435	gga-miR-1797	256.753	24.7578
3446	gga-miR-1798-3p	0.01	5.04697
3456	gga-miR-1798-3p	0.01	3.79634
3466	gga-miR-1798-3p	0.01	4.82748
3477	gga-miR-1798-5p	0.01	5.63198
3487	gga-miR-1798-5p	0.01	7.61118
3497	gga-miR-1798-5p	0.01	4.14007
3508	gga-miR-1799	0.01	8.65311
3518	gga-miR-1799	0.01	7.12043
3528	gga-miR-1799	0.01	5.01279
3539	gga-miR-1800	0.01	6.69943
3549	gga-miR-1800	0.01	5.6415
3559	gga-miR-1800	1.53056	6.48398
3570	gga-miR-1801	4.15028	6.85248
3580	gga-miR-1801	3.06811	5.48234
3590	gga-miR-1801	6.45082	8.33344
3601	gga-miR-1802	0.01	7.45975
3611	gga-miR-1802	0.01	7.72025
3621	gga-miR-1802	0.716161	4.95839
3632	gga-miR-1803	13.762	7.49451
3642	gga-miR-1803	6.207	4.11393
3652	gga-miR-1803	21.0667	7.21734
3663	gga-miR-1804	2.89035	4.27085
3673	gga-miR-1804	4.16997	6.19809
3683	gga-miR-1804	4.2171	7.01584
254	gga-miR-1805-3p	21.2591	4.61668
264	gga-miR-1805-3p	24.6792	6.21399
274	gga-miR-1805-3p	8.51539	5.43502
285	gga-miR-1805-5p	5.26536	4.9459
295	gga-miR-1805-5p	2.7996	5.19395
305	gga-miR-1805-5p	0.01	3.58257
316	gga-miR-1806	2.7634	4.91774
326	gga-miR-1806	0.01	4.56205
336	gga-miR-1806	0.01	4.18431
347	gga-miR-1807	0.01	4.53354
357	gga-miR-1807	2.21626	5.87642
367	gga-miR-1807	0.01	4.21596
378	gga-miR-1808	0.01	6.83093
388	gga-miR-1808	0.01	3.88662
398	gga-miR-1808	0.01	3.23306
409	gga-miR-1809	43.2639	8.15331
419	gga-miR-1809	56.9107	8.24828
429	gga-miR-1809	48.3101	6.18508
440	gga-miR-1811	33.3904	6.98416
450	gga-miR-1811	29.2533	4.68539
460	gga-miR-1811	30.3678	4.87879
471	gga-miR-1812-3p	0.01	5.08062
481	gga-miR-1812-3p	0.605151	4.92199
491	gga-miR-1812-3p	0.01	2.87687
502	gga-miR-1812-5p	2.99674	6.68948
512	gga-miR-1812-5p	0.781077	3.92067
522	gga-miR-1812-5p	6.78062	4.61127
533	gga-miR-1813	13.0087	4.42973
543	gga-miR-1813	13.3552	3.3341
553	gga-miR-1813	17.0732	4.75986
564	gga-miR-1814	13.85	6.20217
574	gga-miR-1814	19.4755	5.37625
584	gga-miR-1814	13	5.63199
595	gga-miR-1815	0.01	6.92169
605	gga-miR-1815	1.93849	6.66524
615	gga-miR-1815	3.8277	6.473
626	gga-miR-1816	0.01	5.8605
636	gga-miR-1816	0.01	5.62725
646	gga-miR-1816	4.82814	4.77869
657	gga-miR-181a-3p	1.41502	6.39897
667	gga-miR-181a-3p	4.48478	6.13421
677	gga-miR-181a-3p	8.93041	3.8469
688	gga-miR-181a-5p	235.731	16.34
698	gga-miR-181a-5p	232.263	15.5842
708	gga-miR-181a-5p	229.241	9.64233
719	gga-miR-181b-1-3p	13.0722	14.7987
729	gga-miR-181b-1-3p	3.14219	6.44754
739	gga-miR-181b-1-3p	4.99184	3.66445
750	gga-miR-181b-2-3p	2.36874	4.62889
760	gga-miR-181b-2-3p	0.01	4.66499
770	gga-miR-181b-2-3p	5.3768	5.23193
781	gga-miR-181b-5p	88.1594	10.9969
791	gga-miR-181b-5p	91.3274	13.3228
801	gga-miR-181b-5p	91.2413	6.78696
812	gga-miR-183	5.3152	6.13332
822	gga-miR-183	4.14219	5.3913
832	gga-miR-183	9.29652	4.66798
843	gga-miR-184-3p	4.79764	5.85481
853	gga-miR-184-3p	1.43849	4.75819
863	gga-miR-184-3p	1.18523	4.02217
905	gga-miR-184-5p	8.2118	5.75793
915	gga-miR-184-5p	9.55886	4.87762
925	gga-miR-184-5p	9.83932	6.28455
874	gga-miR-1845	0.540056	3.96155
884	gga-miR-1845	0.716262	5.80522
894	gga-miR-1845	2.4408	3.32345
936	gga-miR-187-3p	13.582	4.34319
946	gga-miR-187-3p	8.16997	7.15551
956	gga-miR-187-3p	7.59299	5.53647
967	gga-miR-187-5p	11.3152	5.19961
977	gga-miR-187-5p	6.63293	4.22706
987	gga-miR-187-5p	9.0277	6.53903
998	gga-miR-18a-3p	23.991	12.0699
1008	gga-miR-18a-3p	26.1237	8.8337
1018	gga-miR-18a-3p	23.404	6.41778
1029	gga-miR-18a-5p	3.74349	4.28053
1039	gga-miR-18a-5p	2.05886	4.90247
1049	gga-miR-18a-5p	3.0458	4.19241
1060	gga-miR-18b-3p	27.738	7.92642
1070	gga-miR-18b-3p	22.3459	6.22751
1080	gga-miR-18b-3p	28.0801	4.99145
1091	gga-miR-18b-5p	1.06965	5.27076
1101	gga-miR-18b-5p	0.01	6.19032
1111	gga-miR-18b-5p	2.85973	5.41616
1122	gga-miR-190a-3p	0.01	5.34531
1132	gga-miR-190a-3p	0.01	5.20693
1142	gga-miR-190a-3p	0.01	3.49746
1153	gga-miR-190a-5p	0.01	6.54466
1163	gga-miR-190a-5p	0.01	3.96213
1173	gga-miR-190a-5p	0.120689	4.80853
1184	gga-miR-193a-3p	9.97161	7.06362
1194	gga-miR-193a-3p	4.67923	6.41673
1204	gga-miR-193a-3p	6.01209	4.85447
1215	gga-miR-193a-5p	13.0814	5.07434
1225	gga-miR-193a-5p	13.0866	4.71885
1235	gga-miR-193a-5p	14.5261	3.41944
1246	gga-miR-193b-3p	0.620964	6.06251
1256	gga-miR-193b-3p	2.46626	6.42077
1266	gga-miR-193b-3p	5.61565	3.93409
1277	gga-miR-193b-5p	29.3239	7.87893
1287	gga-miR-193b-5p	26.1977	7.1531
1297	gga-miR-193b-5p	25.4891	6.39892
1308	gga-miR-194	2.78834	2.71933
1318	gga-miR-194	2.64219	4.7705
1328	gga-miR-194	3.76101	3.44587
1339	gga-miR-196-1-3p	0.517381	2.74381
1349	gga-miR-196-1-3p	0.549596	2.67962
1359	gga-miR-196-1-3p	2.68724	3.7523
1370	gga-miR-196-2-3p	5.3578	4.29163
1380	gga-miR-196-2-3p	5.11441	5.49548
1390	gga-miR-196-2-3p	7.27014	4.22864
1401	gga-miR-196-5p	0.01	4.09756
1411	gga-miR-196-5p	2.61441	4.23761
1421	gga-miR-196-5p	2.70892	3.87589
1432	gga-miR-199-3p	4.03271	5.33508
1442	gga-miR-199-3p	0.01	4.78087
1452	gga-miR-199-3p	2.99109	3.97903
1463	gga-miR-199-5p	3.86341	5.55928
1473	gga-miR-199-5p	2.32737	3.86704
1483	gga-miR-199-5p	4.90934	4.14972
1494	gga-miR-199b	3.43214	5.0539
1504	gga-miR-199b	3.60515	4.27138
1514	gga-miR-199b	0.258667	3.54849
1525	gga-miR-19a-3p	2.94324	5.16574
1535	gga-miR-19a-3p	0.345892	4.4044
1545	gga-miR-19a-3p	1.88331	4.91032
1556	gga-miR-19a-5p	4.59951	3.25599
1566	gga-miR-19a-5p	2.22552	3.01862
1576	gga-miR-19a-5p	0.01	4.09386
1587	gga-miR-19b-3p	11.5655	3.97609
1597	gga-miR-19b-3p	14.7811	6.62251
1607	gga-miR-19b-3p	11.2784	4.34987
1618	gga-miR-19b-5p	0.01	4.52405
1628	gga-miR-19b-5p	0.01	6.13951
1638	gga-miR-19b-5p	0.01	4.04985
1649	gga-miR-1a-1-5p	1.47932	6.76922
1659	gga-miR-1a-1-5p	0.188485	3.11578
1669	gga-miR-1a-1-5p	0.01	5.08214
1680	gga-miR-1a-2-5p	0.01	4.4596
1690	gga-miR-1a-2-5p	0.01	6.12611
1700	gga-miR-1a-2-5p	0.01	7.15946
1711	gga-miR-1a-3p	0.01	6.57394
1721	gga-miR-1a-3p	0.01	5.87645
1731	gga-miR-1a-3p	0.01	4.27863
1742	gga-miR-1b-3p	0.01	5.80848
1752	gga-miR-1b-3p	0.01	3.63519
1762	gga-miR-1b-3p	0.01	4.95596
1773	gga-miR-1b-5p	0.01	5.40474
1783	gga-miR-1b-5p	0.01	6.55284
1793	gga-miR-1b-5p	2.35164	5.47428
1804	gga-miR-1c	0.01	6.28455
1814	gga-miR-1c	0.01	2.8817
1824	gga-miR-1c	0.01	4.51705
1835	gga-miR-200a-3p	0.01	4.72116
1845	gga-miR-200a-3p	0.01	2.8758
1855	gga-miR-200a-3p	0.01	6.01821
1866	gga-miR-200a-5p	3.91861	6.8177
1876	gga-miR-200a-5p	0.466262	3.69796
1886	gga-miR-200a-5p	2.62474	5.19732
1897	gga-miR-200b-3p	0.01	6.09408
1907	gga-miR-200b-3p	0.01	5.76711
1917	gga-miR-200b-3p	0.224914	3.25677
1928	gga-miR-200b-5p	4.97942	4.38074
1938	gga-miR-200b-5p	4.02182	6.06823
1948	gga-miR-200b-5p	4.03797	5.2885
1959	gga-miR-202-3p	5.53259	4.90989
1969	gga-miR-202-3p	5.44774	5.01596
1979	gga-miR-202-3p	6.38277	5.71713
1990	gga-miR-202-5p	0.01	7.30611
2000	gga-miR-202-5p	0.01	2.92706
2010	gga-miR-202-5p	0.119004	5.20479
2021	gga-miR-203a	3.05844	4.24071
2031	gga-miR-203a	0.845892	4.75833
2041	gga-miR-203a	5.26031	4.0848
2052	gga-miR-204	0.775423	3.61933
2062	gga-miR-204	2.02182	5.09178
2072	gga-miR-204	4.31553	3.99567
2083	gga-miR-205a	5.43847	4.64526
2093	gga-miR-205a	4.28108	5.83798
2103	gga-miR-205a	3.79655	4.94064
2114	gga-miR-205b	2.9622	3.75375
2124	gga-miR-205b	0.790337	8.68002
2134	gga-miR-205b	4.19639	3.72802
2145	gga-miR-206	8.80914	4.15245
2155	gga-miR-206	7.457	6.58635
2165	gga-miR-206	5.66392	5.54658
2176	gga-miR-20a-3p	2.489	4.18903
2186	gga-miR-20a-3p	1.7996	4.56167
2196	gga-miR-20a-3p	0.01	4.48568
2207	gga-miR-20a-5p	40.4985	5.6963
2217	gga-miR-20a-5p	42.9477	6.17055
2227	gga-miR-20a-5p	34.8485	7.03716
2238	gga-miR-20b-3p	0.01	5.68199
2248	gga-miR-20b-3p	0.01	5.19702
2258	gga-miR-20b-3p	0.01	6.59904
2269	gga-miR-20b-5p	12.1213	6.66383
2279	gga-miR-20b-5p	16.2533	6.41039
2289	gga-miR-20b-5p	15.809	6.71173
2517	gga-miR-21-3p	0.01	4.3971
2527	gga-miR-21-3p	0.01	6.67761
2537	gga-miR-21-3p	0.01	3.80224
2641	gga-miR-21-5p	6.13108	4.70724
2651	gga-miR-21-5p	3.87367	2.50031
2661	gga-miR-21-5p	8.87055	5.83322
2300	gga-miR-2126	4.85996	7.70361
2310	gga-miR-2126	10.9014	6.37093
2320	gga-miR-2126	10.539	4.21457
2331	gga-miR-2127	892.285	13.5698
2341	gga-miR-2127	953.188	24.4305
2351	gga-miR-2127	924.852	32.4627
2362	gga-miR-2128	2.78495	4.63483
2372	gga-miR-2128	2.85515	6.03528
2382	gga-miR-2128	2.86441	5.5594
2393	gga-miR-2129	0.01	5.34352
2403	gga-miR-2129	0.01	6.70493
2413	gga-miR-2129	2.07451	5.11846
2424	gga-miR-2130	0.01	6.45433
2434	gga-miR-2130	0.01	5.82515
2444	gga-miR-2130	0.01	2.90181
2455	gga-miR-2131-3p	0.01	6.0862
2465	gga-miR-2131-3p	0.01	11.2496
2475	gga-miR-2131-3p	0.932042	4.90446
2486	gga-miR-2131-5p	1.13796	4.07484
2496	gga-miR-2131-5p	0.01	5.15703
2506	gga-miR-2131-5p	5.48554	5.46763
2548	gga-miR-214	52.2859	5.39208
2558	gga-miR-214	54.1885	7.72589
2568	gga-miR-214	52.7176	5.84704
2579	gga-miR-215-3p	0.661898	5.55416
2589	gga-miR-215-3p	0.188485	5.25141
2599	gga-miR-215-3p	5.23401	4.05203
2610	gga-miR-215-5p	7.37021	3.91653
2620	gga-miR-215-5p	8.12367	2.95396
2630	gga-miR-215-5p	9.98286	4.40718
2672	gga-miR-216a	2.1169	5.84914
2682	gga-miR-216a	1.08663	4.84781
2692	gga-miR-216a	5.15189	3.36952
2703	gga-miR-216b	0.358801	6.29925
2713	gga-miR-216b	2.51256	7.06225
2723	gga-miR-216b	2.95507	7.19644
2734	gga-miR-216c	0.294458	4.55037
2744	gga-miR-216c	0.01	4.64805
2754	gga-miR-216c	1.16406	5.47055
2765	gga-miR-217-3p	1.80084	6.54437
2775	gga-miR-217-3p	0.01	4.78463
2785	gga-miR-217-3p	0.01	6.19244
2796	gga-miR-217-5p	0.427553	7.46535
2806	gga-miR-217-5p	1.33663	3.80835
2816	gga-miR-217-5p	2.99258	3.30782
2827	gga-miR-218-3p	2.3642	2.75363
2837	gga-miR-218-3p	3.32737	6.61355
2847	gga-miR-218-3p	3.03019	3.39368
2858	gga-miR-218-5p	0.01	6.82193
2868	gga-miR-218-5p	0.01	6.87395
2878	gga-miR-218-5p	0.01	3.87483
2889	gga-miR-2188-3p	0.01	4.99892
2899	gga-miR-2188-3p	0.01	4.62834
2909	gga-miR-2188-3p	0.01	6.73629
2920	gga-miR-2188-5p	228.083	24.189
2930	gga-miR-2188-5p	250.531	17.976
2940	gga-miR-2188-5p	240.728	21.1811
2951	gga-miR-219a	0.01	6.4896
2961	gga-miR-219a	0.01	6.29105
2971	gga-miR-219a	0.01	4.95877
2982	gga-miR-219b	0.01	5.14888
2992	gga-miR-219b	1.47552	4.77801
3002	gga-miR-219b	0.01	6.52552
3199	gga-miR-22-3p	2.27673	4.52156
3209	gga-miR-22-3p	0.799596	4.90522
3219	gga-miR-22-3p	1.56858	3.97813
3230	gga-miR-22-5p	0.0524624	5.49338
3240	gga-miR-22-5p	1.91071	5.31939
3250	gga-miR-22-5p	2.01401	3.5953
3013	gga-miR-221-3p	7.652	7.34459
3023	gga-miR-221-3p	12.2348	5.1528
3033	gga-miR-221-3p	11.2647	5.22856
3044	gga-miR-221-5p	0.01	6.71261
3054	gga-miR-221-5p	0.01	5.21739
3064	gga-miR-221-5p	0.01	3.56273
3075	gga-miR-222a	5.37339	7.78831
3085	gga-miR-222a	6.62367	4.55769
3095	gga-miR-222a	11.961	5.09825
3106	gga-miR-222b-3p	0.01	5.7783
3116	gga-miR-222b-3p	0.01	6.72766
3126	gga-miR-222b-3p	2.03926	5.39892
3137	gga-miR-222b-5p	1.62655	5.69639
3147	gga-miR-222b-5p	0.01	6.31658
3157	gga-miR-222b-5p	0.01	3.34337
3168	gga-miR-223	4.42146	6.35048
3178	gga-miR-223	3.32737	6.67123
3188	gga-miR-223	5.52904	7.06007
3261	gga-miR-23b-3p	8.55145	3.47228
3271	gga-miR-23b-3p	7.63293	7.18896
3281	gga-miR-23b-3p	6.1079	3.97894
3292	gga-miR-23b-5p	0.578574	4.56556
3302	gga-miR-23b-5p	1.81811	6.68675
3312	gga-miR-23b-5p	1.85898	3.27709
3323	gga-miR-24-3p	6.37515	3.19392
3333	gga-miR-24-3p	9.12367	6.19743
3343	gga-miR-24-3p	6.44912	5.81481
3354	gga-miR-24-5p	1.27763	4.66317
3364	gga-miR-24-5p	0.01	5.73078
3374	gga-miR-24-5p	0.01	4.7375
3385	gga-miR-26a-3p	0.01	5.55417
3395	gga-miR-26a-3p	1.09589	4.11848
3405	gga-miR-26a-3p	0.977825	4.29439
3416	gga-miR-26a-5p	24.5405	5.11975
3426	gga-miR-26a-5p	21.3829	5.07019
3436	gga-miR-26a-5p	21.8129	4.57176
3447	gga-miR-27b-3p	3.27608	6.71308
3457	gga-miR-27b-3p	0.586633	4.27296
3467	gga-miR-27b-3p	0.01	4.78601
3478	gga-miR-27b-5p	0.01	5.87695
3488	gga-miR-27b-5p	0.01	4.26092
3498	gga-miR-27b-5p	0.0398586	4.07202
3509	gga-miR-2954	123.42	11.9881
3519	gga-miR-2954	123.651	14.7269
3529	gga-miR-2954	128.55	9.3534
3540	gga-miR-29a-3p	0.01	4.65543
3550	gga-miR-29a-3p	0.01	4.61247
3560	gga-miR-29a-3p	1.5178	3.48789
3571	gga-miR-29a-5p	0.01	6.12565
3581	gga-miR-29a-5p	0.01	3.61072
3591	gga-miR-29a-5p	0.01	3.90905
3602	gga-miR-29b-1-5p	0.01	3.85129
3612	gga-miR-29b-1-5p	0.290337	4.23235
3622	gga-miR-29b-1-5p	0.01	5.29498
3633	gga-miR-29b-2-5p	6.24957	7.08793
3643	gga-miR-29b-2-5p	0.01	4.31095
3653	gga-miR-29b-2-5p	3.62651	5.47179
3664	gga-miR-29b-3p	8.05462	4.11899
3674	gga-miR-29b-3p	8.28108	6.27468
3684	gga-miR-29b-3p	15.7785	5.92851
255	gga-miR-29c-3p	1.11597	6.14737
265	gga-miR-29c-3p	6.45431	4.40275
275	gga-miR-29c-3p	6.7544	13.7029
286	gga-miR-29c-5p	5.01681	4.98448
296	gga-miR-29c-5p	8.37948	5.5466
306	gga-miR-29c-5p	2.59866	6.8023
317	gga-miR-301a-3p	5.97773	4.96931
327	gga-miR-301a-3p	8.35171	4.52967
337	gga-miR-301a-3p	1.50842	7.13821
348	gga-miR-301a-5p	2.63373	6.78702
358	gga-miR-301a-5p	5.26695	7.35631
368	gga-miR-301a-5p	0.881828	7.04973
379	gga-miR-301b-3p	4.58038	7.97565
389	gga-miR-301b-3p	5.40145	5.85175
399	gga-miR-301b-3p	1.58507	3.87282
410	gga-miR-301b-5p	5.22927	4.02751
420	gga-miR-301b-5p	8.17923	6.23276
430	gga-miR-301b-5p	0.0532545	4.28979
441	gga-miR-302a	166.597	9.02758
451	gga-miR-302a	173.587	10.7023
461	gga-miR-302a	160.684	10.4002
472	gga-miR-302b-3p	151.401	9.01824
482	gga-miR-302b-3p	148.707	13.4779
492	gga-miR-302b-3p	150.4	7.96899
503	gga-miR-302b-5p	163.433	14.6045
513	gga-miR-302b-5p	176.077	11.289
523	gga-miR-302b-5p	172.47	10.0565
534	gga-miR-302c-3p	54.1114	5.85946
544	gga-miR-302c-3p	56.1144	9.81294
554	gga-miR-302c-3p	58.2114	4.23956
565	gga-miR-302c-5p	76.6403	10.4758
575	gga-miR-302c-5p	77.8552	6.02753
585	gga-miR-302c-5p	75.4045	8.82341
596	gga-miR-302d	173.959	10.8563
606	gga-miR-302d	182.337	8.6402
616	gga-miR-302d	186.642	11.6875
627	gga-miR-3064-3p	4.19947	5.71906
637	gga-miR-3064-3p	6.26256	4.71914
647	gga-miR-3064-3p	0.0135772	3.22606
658	gga-miR-3064-5p	7.70683	4.53609
668	gga-miR-3064-5p	6.707	5.13274
678	gga-miR-3064-5p	8.07533	4.02449
689	gga-miR-30a-3p	7.29565	8.30877
699	gga-miR-30a-3p	8.78108	4.20588
709	gga-miR-30a-3p	4.90978	4.6511
720	gga-miR-30a-5p	31.7211	6.52761
730	gga-miR-30a-5p	38.244	6.02098
740	gga-miR-30a-5p	36.2388	4.53995
751	gga-miR-30b-3p	48.0375	5.83302
761	gga-miR-30b-3p	37.4477	4.75778
771	gga-miR-30b-3p	43.9993	7.24368
782	gga-miR-30b-5p	18.1222	5.74261
792	gga-miR-30b-5p	17.3459	3.78841
802	gga-miR-30b-5p	18.516	5.04642
813	gga-miR-30c-1-3p	12.3034	7.92545
823	gga-miR-30c-1-3p	13.2903	4.95651
833	gga-miR-30c-1-3p	9.88623	5.22867
844	gga-miR-30c-2-3p	8.90557	3.41278
854	gga-miR-30c-2-3p	15.2348	3.08902
864	gga-miR-30c-2-3p	8.52614	5.6443
875	gga-miR-30c-5p	16.9183	4.12688
885	gga-miR-30c-5p	26.9107	3.84228
895	gga-miR-30c-5p	23.1902	4.77016
906	gga-miR-30d	23.9671	7.12917
916	gga-miR-30d	27.5403	4.65533
926	gga-miR-30d	22.0963	7.0504
937	gga-miR-30e-3p	5.99698	4.90782
947	gga-miR-30e-3p	6.61441	3.30029
957	gga-miR-30e-3p	0.994909	5.47531
968	gga-miR-30e-5p	12.812	6.21002
978	gga-miR-30e-5p	9.66997	4.01696
988	gga-miR-30e-5p	6.70702	6.61093
999	gga-miR-31-3p	1.74043	6.64552
1009	gga-miR-31-3p	4.09589	5.40242
1019	gga-miR-31-3p	0.01	6.49307
1030	gga-miR-31-5p	2.35075	5.90993
1040	gga-miR-31-5p	4.04034	5.68069
1050	gga-miR-31-5p	0.01	5.118
1061	gga-miR-32-3p	7.01498	5.39744
1071	gga-miR-32-3p	4.17923	9.12256
1081	gga-miR-32-3p	7.48353	6.97898
1092	gga-miR-32-5p	6.89993	5.79196
1102	gga-miR-32-5p	1.49404	6.88065
1112	gga-miR-32-5p	0.01	5.9883
1123	gga-miR-33-3p	3.92883	6.123
1133	gga-miR-33-3p	0.01	4.60404
1143	gga-miR-33-3p	0.01	5.04728
1154	gga-miR-33-5p	4.01625	3.94792
1164	gga-miR-33-5p	2.11441	4.69384
1174	gga-miR-33-5p	3.63117	5.9126
1185	gga-miR-34a-3p	2.11607	5.46443
1195	gga-miR-34a-3p	7.10515	4.12558
1205	gga-miR-34a-3p	0.01	5.12822
1216	gga-miR-34a-5p	14.6579	6.35205
1226	gga-miR-34a-5p	12.2348	7.57455
1236	gga-miR-34a-5p	14.2787	5.74989
1247	gga-miR-34b-3p	49.3939	9.49867
1257	gga-miR-34b-3p	58.2811	8.76845
1267	gga-miR-34b-3p	55.8204	8.74254
1278	gga-miR-34b-5p	2.39472	5.46246
1288	gga-miR-34b-5p	1.06811	4.4217
1298	gga-miR-34b-5p	3.68175	3.73395
1309	gga-miR-34c-3p	37.1093	5.20506
1319	gga-miR-34c-3p	57.0774	7.77627
1329	gga-miR-34c-3p	45.4201	7.11669
1340	gga-miR-34c-5p	9.78751	6.22363
1350	gga-miR-34c-5p	6.39219	4.33668
1360	gga-miR-34c-5p	6.62912	7.23899
1371	gga-miR-3523	206.385	21.2414
1381	gga-miR-3523	214.04	15.5662
1391	gga-miR-3523	216.938	15.8193
1402	gga-miR-3524a	13.604	3.26901
1412	gga-miR-3524a	9.12367	4.44874
1422	gga-miR-3524a	9.83691	5.11862
1433	gga-miR-3524b-3p	11.5652	3.97978
1443	gga-miR-3524b-3p	10.8922	3.46184
1453	gga-miR-3524b-3p	10.6387	4.85618
1464	gga-miR-3525	2.99186	3.79279
1474	gga-miR-3525	6.09589	7.87574
1484	gga-miR-3525	0.01	3.64284
1495	gga-miR-3526	6.87718	5.18661
1505	gga-miR-3526	0.01	5.04088
1515	gga-miR-3526	0.01	4.56872
1526	gga-miR-3528	8.82806	5.25629
1536	gga-miR-3528	7.15145	4.34951
1546	gga-miR-3528	5.20553	6.15678
1557	gga-miR-3529	1.82614	5.30941
1567	gga-miR-3529	1.53108	4.91946
1577	gga-miR-3529	0.01	5.14597
1588	gga-miR-3530-3p	2004.26	37.5518
1598	gga-miR-3530-3p	2363.67	55.6653
1608	gga-miR-3530-3p	2315.17	73.018
1619	gga-miR-3530-5p	3.00903	6.65608
1629	gga-miR-3530-5p	1.0033	4.16395
1639	gga-miR-3530-5p	0.01	6.6604
1650	gga-miR-3531-3p	10.0939	5.40493
1660	gga-miR-3531-3p	6.48478	5.33394
1670	gga-miR-3531-3p	4.89808	5.48344
1681	gga-miR-3531-5p	0.89319	6.53292
1691	gga-miR-3531-5p	0.01	3.55839
1701	gga-miR-3531-5p	0.01	4.80227
1712	gga-miR-3532-3p	3.20427	5.13699
1722	gga-miR-3532-3p	0.01	4.90494
1732	gga-miR-3532-3p	0.212746	5.48636
1743	gga-miR-3532-5p	0.01	4.80566
1753	gga-miR-3532-5p	0.0495964	5.21796
1763	gga-miR-3532-5p	0.01	4.12429
1774	gga-miR-3533	0.01	6.09041
1784	gga-miR-3533	1.85515	4.0435
1794	gga-miR-3533	0.953972	3.73177
1805	gga-miR-3534	14.9339	4.37649
1815	gga-miR-3534	12.8459	5.94261
1825	gga-miR-3534	12.1279	3.81923
1836	gga-miR-3535	422.913	16.8513
1846	gga-miR-3535	473.3	15.3928
1856	gga-miR-3535	482.116	13.9386
1867	gga-miR-3536	17.0154	4.53701
1877	gga-miR-3536	20.3922	6.9634
1887	gga-miR-3536	19.7271	5.14257
1898	gga-miR-3537	7.00914	3.23665
1908	gga-miR-3537	6.41997	5.82397
1918	gga-miR-3537	3.51889	4.55991
1929	gga-miR-3538	230.682	10.8945
1939	gga-miR-3538	264.327	16.9149
1949	gga-miR-3538	268.551	14.4102
1960	gga-miR-3539	8.9474	3.07448
1970	gga-miR-3539	7.89219	4.04221
1980	gga-miR-3539	4.60582	3.3159
1991	gga-miR-3540	16.7825	5.55205
2001	gga-miR-3540	20.9292	5.02416
2011	gga-miR-3540	16.7105	7.0842
2022	gga-miR-3594-3p	11.9016	3.06308
2032	gga-miR-3594-3p	11.7996	5.67874
2042	gga-miR-3594-3p	11.773	3.04693
2053	gga-miR-3594-5p	12.6943	5.61261
2063	gga-miR-3594-5p	7.88293	4.45919
2073	gga-miR-3594-5p	2.98487	5.04595
2084	gga-miR-3607-3p	29.2206	6.38215
2094	gga-miR-3607-3p	24.5959	6.29561
2104	gga-miR-3607-3p	28.0896	6.47464
2115	gga-miR-3607-5p	3.2419	3.82258
2125	gga-miR-3607-5p	4.02182	6.42433
2135	gga-miR-3607-5p	0.01	5.45975
2146	gga-miR-365-1-5p	16.3206	4.00586
2156	gga-miR-365-1-5p	13.2811	4.99417
2166	gga-miR-365-1-5p	15.3243	5.10501
2177	gga-miR-365-2-5p	6.17666	4.69408
2187	gga-miR-365-2-5p	2.28108	6.36049
2197	gga-miR-365-2-5p	4.01958	6.35071
2208	gga-miR-365-3p	5.88048	4.81086
2218	gga-miR-365-3p	1.91071	5.14251
2228	gga-miR-365-3p	0.01	4.81311
2239	gga-miR-365b-5p	3.3199	6.66737
2249	gga-miR-365b-5p	0.01	4.20375
2259	gga-miR-365b-5p	0.01	6.49521
2270	gga-miR-367	10.4499	4.81633
2280	gga-miR-367	4.78108	5.50341
2290	gga-miR-367	5.99682	7.56629
2301	gga-miR-375	4.16726	6.26588
2311	gga-miR-375	1.64219	4.743
2321	gga-miR-375	0.01	3.81302
2332	gga-miR-383-3p	0.01	7.03203
2342	gga-miR-383-3p	4.11441	4.85243
2352	gga-miR-383-3p	0.366054	5.28129
2363	gga-miR-383-5p	17.4346	6.4555
2373	gga-miR-383-5p	14.8089	5.29628
2383	gga-miR-383-5p	13.2496	4.07226
2394	gga-miR-429-3p	6.25605	4.53123
2404	gga-miR-429-3p	0.01	4.0714
2414	gga-miR-429-3p	0.354156	3.87027
2425	gga-miR-429-5p	2.09818	5.9257
2435	gga-miR-429-5p	2.58663	5.15519
2445	gga-miR-429-5p	0.01	5.23334
2456	gga-miR-449a	2.01344	5.52994
2466	gga-miR-449a	2.72552	5.75756
2476	gga-miR-449a	2.24902	4.5161
2487	gga-miR-449b-3p	7.68938	5.95316
2497	gga-miR-449b-3p	8.91997	5.64718
2507	gga-miR-449b-3p	3.51056	4.79459
2518	gga-miR-449b-5p	7.51057	3.74
2528	gga-miR-449b-5p	4.77182	3.66322
2538	gga-miR-449b-5p	7.1286	4.04818
2549	gga-miR-449c-3p	8.21281	3.94457
2559	gga-miR-449c-3p	2.21626	3.71529
2569	gga-miR-449c-3p	5.95368	4.22128
2580	gga-miR-449c-5p	7.28908	4.03244
2590	gga-miR-449c-5p	5.7996	4.50809
2600	gga-miR-449c-5p	5.26341	5.46247
2611	gga-miR-451	5.92679	4.22602
2621	gga-miR-451	3.44774	4.29964
2631	gga-miR-451	0.01	3.09002
2642	gga-miR-454-3p	9.24964	4.1395
2652	gga-miR-454-3p	12.8274	5.67424
2662	gga-miR-454-3p	7.26188	4.07404
2673	gga-miR-454-5p	3.12216	4.87978
2683	gga-miR-454-5p	5.78108	6.1346
2693	gga-miR-454-5p	0.01	4.51459
2704	gga-miR-455-3p	0.606795	4.10402
2714	gga-miR-455-3p	2.47552	4.86523
2724	gga-miR-455-3p	0.01	2.23895
2735	gga-miR-455-5p	4.16579	6.47525
2745	gga-miR-455-5p	0.01	4.21723
2755	gga-miR-455-5p	1.58737	6.04366
2766	gga-miR-456-3p	17.1692	6.40921
2776	gga-miR-456-3p	13.3366	4.95388
2786	gga-miR-456-3p	8.506	6.31572
2797	gga-miR-456-5p	3.59131	4.08492
2807	gga-miR-456-5p	3.04034	3.30522
2817	gga-miR-456-5p	0.01	4.64879
2828	gga-miR-458a-3p	3.76167	4.82909
2838	gga-miR-458a-3p	2.0496	5.51574
2848	gga-miR-458a-3p	0.01	4.86798
2859	gga-miR-458a-5p	3.81763	4.91869
2869	gga-miR-458a-5p	0.01	5.37693
2879	gga-miR-458a-5p	0.01	6.43188
2890	gga-miR-458b-3p	0.568474	4.44099
2900	gga-miR-458b-3p	0.01	4.53381
2910	gga-miR-458b-3p	0.01	5.59257
2921	gga-miR-458b-5p	0.01	4.71932
2931	gga-miR-458b-5p	0.01	5.09647
2941	gga-miR-458b-5p	0.01	4.76715
2952	gga-miR-460a-3p	2.0148	5.27477
2962	gga-miR-460a-3p	0.01	3.85515
2972	gga-miR-460a-3p	0.01	5.409
2983	gga-miR-460a-5p	4.38659	5.10027
2993	gga-miR-460a-5p	0.382929	5.71163
3003	gga-miR-460a-5p	0.01	5.9338
3014	gga-miR-460b-3p	2.93603	3.60754
3024	gga-miR-460b-3p	5.17923	4.43928
3034	gga-miR-460b-3p	1.06518	4.49001
3045	gga-miR-460b-5p	13.5241	5.70444
3055	gga-miR-460b-5p	10.3737	4.65734
3065	gga-miR-460b-5p	12.1942	5.54759
3076	gga-miR-466	88.2724	9.96892
3086	gga-miR-466	117.077	10.3978
3096	gga-miR-466	110.255	10.2509
3107	gga-miR-4732-5p	91.2735	8.69971
3117	gga-miR-4732-5p	105.948	8.97145
3127	gga-miR-4732-5p	84.4183	10.0122
3138	gga-miR-489-3p	1.80985	3.9226
3148	gga-miR-489-3p	4.41997	6.18809
3158	gga-miR-489-3p	3.0463	7.08941
3169	gga-miR-489-5p	3.03861	3.72672
3179	gga-miR-489-5p	3.94774	4.75385
3189	gga-miR-489-5p	2.01926	5.00476
3200	gga-miR-490-3p	2.28894	3.41049
3210	gga-miR-490-3p	8.21626	4.57846
3220	gga-miR-490-3p	0.521503	6.15491
3231	gga-miR-490-5p	6.35656	4.18235
3241	gga-miR-490-5p	4.80886	6.12594
3251	gga-miR-490-5p	6.05444	5.79994
3262	gga-miR-499-3p	6.83398	4.49243
3272	gga-miR-499-3p	4.34589	3.91459
3282	gga-miR-499-3p	5.71191	3.82744
3293	gga-miR-499-5p	0.01	5.1668
3303	gga-miR-499-5p	0.01	5.67417
3313	gga-miR-499-5p	0.01	4.23874
3324	gga-miR-551-3p	0.01	3.61319
3334	gga-miR-551-3p	0.558855	3.46094
3344	gga-miR-551-3p	0.01	3.77316
3355	gga-miR-551-5p	3.60157	3.76621
3365	gga-miR-551-5p	0.01	3.64136
3375	gga-miR-551-5p	1.33929	4.89125
3386	gga-miR-6516-3p	31.6325	9.30131
3396	gga-miR-6516-3p	32.9107	8.41431
3406	gga-miR-6516-3p	25.7256	6.03866
3417	gga-miR-6516-5p	5.88648	4.51492
3427	gga-miR-6516-5p	6.457	6.84793
3437	gga-miR-6516-5p	0.202104	4.69361
3448	gga-miR-6542-3p	0.922328	4.69514
3458	gga-miR-6542-3p	2.0496	4.9778
3468	gga-miR-6542-3p	0.01	3.71034
3479	gga-miR-6542-5p	0.599998	4.46853
3489	gga-miR-6542-5p	2.7996	5.73279
3499	gga-miR-6542-5p	0.134446	6.23235
3510	gga-miR-6543-3p	0.127577	4.00441
3520	gga-miR-6543-3p	0.01	6.90811
3530	gga-miR-6543-3p	0.0559159	5.95778
3541	gga-miR-6543-5p	12.9207	6.00703
3551	gga-miR-6543-5p	4.97552	6.50502
3561	gga-miR-6543-5p	8.51897	4.74266
3572	gga-miR-6544-3p	7.6415	6.61453
3582	gga-miR-6544-3p	2.23478	6.95177
3592	gga-miR-6544-3p	5.38936	4.38168
3603	gga-miR-6544-5p	0.01	4.57896
3613	gga-miR-6544-5p	0.01	4.27437
3623	gga-miR-6544-5p	0.01	5.6888
3634	gga-miR-6545-3p	1.42081	3.90128
3644	gga-miR-6545-3p	0.864411	8.50628
3654	gga-miR-6545-3p	3.00014	4.63937
3665	gga-miR-6545-5p	1.24023	5.2387
3675	gga-miR-6545-5p	0.01	4.49055
3685	gga-miR-6545-5p	1.25108	6.3789
[truncated: 1,267 more rows]

## Sheet: Raw Data
						A-C-(5ZPf)-cy3
Index	Reporter Name	Target Sequence (5' to 3')	Block	Row	Column	Density Median	Density StDev	Density Median	Density StDev	Group	Reporter Control Type	Note	Probe Source	Accession No.
1	BKG0		1	1	1	89.25	6.71743			control	control_empty	LC Internal Use	control
2	empty		1	1	2	93.5463	4.84215			control	control_empty
3	empty		1	1	3	98.5741	4.59216			control	control_empty
4	empty		1	1	4	92.6111	6.34791			control	control_empty
5	empty		1	1	5	93.3519	6.97702			control	control_empty
6	empty		1	1	6	90.0185	6.18558			control	control_empty
7	empty		1	1	7	100.435	6.96221			control	control_empty
8	empty		1	1	8	103.028	4.02436			control	control_empty
9	empty		1	1	9	94.8519	3.71864			control	control_empty
10	empty		1	1	10	99.5833	6.64609			control	control_empty
11	BKG0		1	1	11	104.935	5.2672			control	control_empty	LC Internal Use	control
12	empty		1	1	12	106.38	6.85595			control	control_empty
13	empty		1	1	13	114.463	5.25859			control	control_empty
14	empty		1	1	14	108.62	6.73492			control	control_empty
15	empty		1	1	15	97.8611	5.02416			control	control_empty
16	empty		1	1	16	97.1759	4.79062			control	control_empty
17	empty		1	1	17	112.417	4.92206			control	control_empty
18	empty		1	1	18	124.111	4.42663			control	control_empty
19	empty		1	1	19	123.176	4.57917			control	control_empty
20	empty		1	1	20	128.87	5.26688			control	control_empty
21	BKG0		1	1	21	136.565	9.5773			control	control_empty	LC Internal Use	control
22	empty		1	1	22	133.343	3.08497			control	control_empty
23	empty		1	1	23	130.315	6.11211			control	control_empty
24	empty		1	1	24	113.139	6.27777			control	control_empty
25	empty		1	1	25	108.185	7.77144			control	control_empty
26	empty		1	1	26	112.481	6.3753			control	control_empty
27	empty		1	1	27	112	4.20725			control	control_empty
28	empty		1	1	28	111.954	6.01615			control	control_empty
29	empty		1	1	29	113.741	6.35311			control	control_empty
30	empty		1	1	30	121.204	9.09016			control	control_empty
31	BKG0		1	1	31	141.269	6.4295			control	control_empty	LC Internal Use	control
32	PUC2PM		1	2	1	4786.27	80.5784			control	control_spike_calibration	LC Internal Use	control
33	empty		1	2	2	93.3056	3.52682			control	control_empty
34	empty		1	2	3	103.25	4.14261			control	control_empty
35	empty		1	2	4	93.963	2.1786			control	control_empty
36	empty		1	2	5	90	3.2698			control	control_empty
37	empty		1	2	6	91.8611	5.02416			control	control_empty
38	empty		1	2	7	98.1481	4.59137			control	control_empty
39	empty		1	2	8	96.7963	3.00392			control	control_empty
40	empty		1	2	9	94.287	5.48243			control	control_empty
41	empty		1	2	10	103.861	5.08334			control	control_empty
42	PUC2PM		1	2	11	5312.94	123.683			control	control_spike_calibration	LC Internal Use	control
43	empty		1	2	12	108.87	3.85749			control	control_empty
44	empty		1	2	13	109.602	5.97962			control	control_empty
45	empty		1	2	14	109.667	5.01213			control	control_empty
46	empty		1	2	15	98.0833	6.14334			control	control_empty
47	empty		1	2	16	99.9259	2.71274			control	control_empty
48	empty		1	2	17	119.981	4.5426			control	control_empty
49	empty		1	2	18	122.694	7.42496			control	control_empty
50	empty		1	2	19	119.861	7.05712			control	control_empty
51	empty		1	2	20	122.991	5.28531			control	control_empty
52	PUC2PM		1	2	21	4324.71	102.539			control	control_spike_calibration	LC Internal Use	control
53	empty		1	2	22	129.139	6.22845			control	control_empty
54	empty		1	2	23	120.38	6.63567			control	control_empty
55	empty		1	2	24	113.333	8.65971			control	control_empty
56	empty		1	2	25	110.352	4.85936			control	control_empty
57	empty		1	2	26	114.333	5.82133			control	control_empty
58	empty		1	2	27	114.639	5.30642			control	control_empty
59	empty		1	2	28	117.213	4.28876			control	control_empty
60	empty		1	2	29	115.796	6.11839			control	control_empty
61	empty		1	2	30	123.204	4.77485			control	control_empty
62	PUC2PM		1	2	31	5005.72	55.6407			control	control_spike_calibration	LC Internal Use	control
63	PUC2MM		1	3	1	3062.8	59.6731			control	control_spike_calibration	LC Internal Use	control
64	empty		1	3	2	93.4722	4.05444			control	control_empty
65	empty		1	3	3	104.296	5.3219			control	control_empty
66	empty		1	3	4	97.8611	3.82676			control	control_empty
67	empty		1	3	5	87.2407	3.67327			control	control_empty
68	empty		1	3	6	93.8333	5.23379			control	control_empty
69	empty		1	3	7	97.4352	4.94885			control	control_empty
70	empty		1	3	8	99.3241	5.07482			control	control_empty
71	empty		1	3	9	96.5185	4.56415			control	control_empty
72	empty		1	3	10	105.426	3.66903			control	control_empty
73	PUC2MM		1	3	11	3461.43	101.881			control	control_spike_calibration	LC Internal Use	control
74	empty		1	3	12	107.843	5.29002			control	control_empty
75	empty		1	3	13	103.148	4.08282			control	control_empty
76	empty		1	3	14	101.769	6.28395			control	control_empty
77	empty		1	3	15	100.611	5.05453			control	control_empty
78	empty		1	3	16	98.287	2.63709			control	control_empty
79	empty		1	3	17	111.398	6.57657			control	control_empty
80	empty		1	3	18	118.38	5.89268			control	control_empty
81	empty		1	3	19	115.093	4.84245			control	control_empty
82	empty		1	3	20	120.583	7.25519			control	control_empty
83	PUC2MM		1	3	21	2781.25	111.029			control	control_spike_calibration	LC Internal Use	control
84	empty		1	3	22	124.139	6.27926			control	control_empty
85	empty		1	3	23	110.898	4.32325			control	control_empty
86	empty		1	3	24	109.343	5.65877			control	control_empty
87	empty		1	3	25	104.991	5.07421			control	control_empty
88	empty		1	3	26	111.204	4.2575			control	control_empty
89	empty		1	3	27	111.602	4.37909			control	control_empty
90	empty		1	3	28	113.694	4.17034			control	control_empty
91	empty		1	3	29	121.426	6.58688			control	control_empty
92	empty		1	3	30	121.815	8.08269			control	control_empty
93	PUC2MM		1	3	31	3037.85	67.3842			control	control_spike_calibration	LC Internal Use	control
94	BKG0		1	4	1	99.3704	5.47824			control	control_empty	LC Internal Use	control
95	empty		1	4	2	95.0463	4.30254			control	control_empty
96	empty		1	4	3	102.713	3.06945			control	control_empty
97	empty		1	4	4	95.8796	4.37648			control	control_empty
98	empty		1	4	5	93.5741	4.61247			control	control_empty
99	empty		1	4	6	92.2407	3.99736			control	control_empty
100	empty		1	4	7	98.2037	3.55401			control	control_empty
101	empty		1	4	8	98.1111	3.99844			control	control_empty
102	empty		1	4	9	101.306	4.62108			control	control_empty
103	empty		1	4	10	104.574	4.55743			control	control_empty
104	BKG0		1	4	11	116.278	5.80659			control	control_empty	LC Internal Use	control
105	empty		1	4	12	111.231	3.85874			control	control_empty
106	empty		1	4	13	101.444	4.72483			control	control_empty
107	empty		1	4	14	99.8704	4.51186			control	control_empty
108	empty		1	4	15	99.4907	5.44728			control	control_empty
109	empty		1	4	16	95.3148	4.79612			control	control_empty
110	empty		1	4	17	113.574	5.68192			control	control_empty
111	empty		1	4	18	115.537	3.56102			control	control_empty
112	empty		1	4	19	114.954	4.83056			control	control_empty
113	empty		1	4	20	118.806	6.18025			control	control_empty
114	BKG0		1	4	21	124.991	8.98232			control	control_empty	LC Internal Use	control
115	empty		1	4	22	120.389	6.99911			control	control_empty
116	empty		1	4	23	105.019	3.71906			control	control_empty
117	empty		1	4	24	102.787	5.61215			control	control_empty
118	empty		1	4	25	101.657	4.86099			control	control_empty
119	empty		1	4	26	110.306	4.80937			control	control_empty
120	empty		1	4	27	109.833	6.66908			control	control_empty
121	empty		1	4	28	115.259	5.6492			control	control_empty
122	empty		1	4	29	114.231	6.97205			control	control_empty
123	empty		1	4	30	118.037	6.8111			control	control_empty
124	BKG0		1	4	31	134.213	6.87682			control	control_empty	LC Internal Use	control
125	PUC2PM-20B		1	5	1	34140.1	255.773			control	control_spike_calibration	LC Internal Use	control
126	empty		1	5	2	96.4074	3.40982			control	control_empty
127	empty		1	5	3	102.009	5.42148			control	control_empty
128	empty		1	5	4	94.3889	4.08286			control	control_empty
129	empty		1	5	5	91.8796	4.35937			control	control_empty
130	empty		1	5	6	92.1667	3.33068			control	control_empty
131	empty		1	5	7	97.3333	3.33489			control	control_empty
132	empty		1	5	8	100.324	3.90741			control	control_empty
133	empty		1	5	9	100.426	4.17649			control	control_empty
134	empty		1	5	10	110.565	5.17411			control	control_empty
135	PUC2PM-20B		1	5	11	40412.4	515.271			control	control_spike_calibration	LC Internal Use	control
136	empty		1	5	12	115.139	6.23445			control	control_empty
137	empty		1	5	13	100.333	4.71823			control	control_empty
138	empty		1	5	14	98	5.43096			control	control_empty
139	empty		1	5	15	97.0648	4.40534			control	control_empty
140	empty		1	5	16	95.75	4.19863			control	control_empty
141	empty		1	5	17	109.963	3.52011			control	control_empty
142	empty		1	5	18	116.926	3.13468			control	control_empty
143	empty		1	5	19	108.75	5.46548			control	control_empty
144	empty		1	5	20	117.37	5.57295			control	control_empty
145	PUC2PM-20B		1	5	21	37976.3	649.095			control	control_spike_calibration	LC Internal Use	control
146	empty		1	5	22	117.398	5.53483			control	control_empty
147	empty		1	5	23	109.37	6.09365			control	control_empty
148	empty		1	5	24	103.639	7.18183			control	control_empty
149	empty		1	5	25	100.019	4.70629			control	control_empty
150	empty		1	5	26	105.426	4.56562			control	control_empty
151	empty		1	5	27	109.565	4.21451			control	control_empty
152	empty		1	5	28	115.148	3.38721			control	control_empty
153	empty		1	5	29	114.769	5.78688			control	control_empty
154	empty		1	5	30	116.907	3.71543			control	control_empty
155	PUC2PM-20B		1	5	31	35129.6	262.326			control	control_spike_calibration	LC Internal Use	control
156	PUC2MM-20B		1	6	1	109.306	3.35573			control	control_spike_calibration	LC Internal Use	control
157	empty		1	6	2	91.2963	4.83998			control	control_empty
158	empty		1	6	3	99.713	4.76955			control	control_empty
159	empty		1	6	4	96.25	4.45355			control	control_empty
160	empty		1	6	5	88.1204	6.07541			control	control_empty
161	empty		1	6	6	93.2407	3.76871			control	control_empty
162	empty		1	6	7	95.6852	4.30962			control	control_empty
163	empty		1	6	8	98.5741	4.71269			control	control_empty
164	empty		1	6	9	100.713	3.23547			control	control_empty
165	empty		1	6	10	112.111	4.42029			control	control_empty
166	PUC2MM-20B		1	6	11	129.852	6.96428			control	control_spike_calibration	LC Internal Use	control
167	empty		1	6	12	111.324	7.11695			control	control_empty
168	empty		1	6	13	100.306	7.18313			control	control_empty
169	empty		1	6	14	99.6204	5.78706			control	control_empty
170	empty		1	6	15	99.0463	4.70709			control	control_empty
171	empty		1	6	16	98.1204	5.26799			control	control_empty
172	empty		1	6	17	106.398	3.61187			control	control_empty
173	empty		1	6	18	111.667	5.16096			control	control_empty
174	empty		1	6	19	111.287	3.38234			control	control_empty
175	empty		1	6	20	114.472	6.33557			control	control_empty
176	PUC2MM-20B		1	6	21	135.667	5.63036			control	control_spike_calibration	LC Internal Use	control
177	empty		1	6	22	114.602	4.69826			control	control_empty
178	empty		1	6	23	103.778	3.87499			control	control_empty
179	empty		1	6	24	99.8519	4.34884			control	control_empty
180	empty		1	6	25	100.093	5.6113			control	control_empty
181	empty		1	6	26	102.963	5.27191			control	control_empty
182	empty		1	6	27	108.898	5.49586			control	control_empty
183	empty		1	6	28	112.315	6.74038			control	control_empty
184	empty		1	6	29	105.815	6.1525			control	control_empty
185	empty		1	6	30	118.13	4.96547			control	control_empty
186	PUC2MM-20B		1	6	31	132.037	1.82877			control	control_spike_calibration	LC Internal Use	control
187	a2-PUC2PM-20B		1	7	1	47839.3	544.545			control	control_spike_calibration	LC Internal Use	control
188	empty		1	7	2	92.6759	4.38738			control	control_empty
189	empty		1	7	3	96.2778	4.48639			control	control_empty
190	empty		1	7	4	90.3981	4.81225			control	control_empty
191	empty		1	7	5	88.9907	4.23271			control	control_empty
192	empty		1	7	6	90.8889	4.26315			control	control_empty
193	empty		1	7	7	94.3241	5.57167			control	control_empty
194	empty		1	7	8	94.3333	3.64551			control	control_empty
195	empty		1	7	9	100.972	5.14729			control	control_empty
196	empty		1	7	10	111.269	8.66361			control	control_empty
197	a2-PUC2PM-20B		1	7	11	57471.9	908.95			control	control_spike_calibration	LC Internal Use	control
198	empty		1	7	12	109.713	5.04012			control	control_empty
199	empty		1	7	13	98.7037	5.1795			control	control_empty
200	empty		1	7	14	102.852	6.13983			control	control_empty
201	empty		1	7	15	93.713	3.19477			control	control_empty
202	empty		1	7	16	99.3148	5.69086			control	control_empty
203	empty		1	7	17	113.093	5.96647			control	control_empty
204	empty		1	7	18	107.009	5.17452			control	control_empty
205	empty		1	7	19	107.583	5.26694			control	control_empty
206	empty		1	7	20	117.565	5.90149			control	control_empty
207	a2-PUC2PM-20B		1	7	21	59817.2	825.2			control	control_spike_calibration	LC Internal Use	control
208	empty		1	7	22	114.111	5.73778			control	control_empty
209	empty		1	7	23	102.426	4.49964			control	control_empty
210	empty		1	7	24	100.5	3.07993			control	control_empty
211	empty		1	7	25	98.1389	4.11393			control	control_empty
212	empty		1	7	26	101.269	5.08177			control	control_empty
213	empty		1	7	27	105.963	5.52467			control	control_empty
214	empty		1	7	28	107.907	4.19955			control	control_empty
215	empty		1	7	29	109.5	5.18174			control	control_empty
216	empty		1	7	30	120.648	5.93156			control	control_empty
217	a2-PUC2PM-20B		1	7	31	56317.2	591.477			control	control_spike_calibration	LC Internal Use	control
218	a2-PUC2MM-20B		1	8	1	272.463	11.005			control	control_spike_calibration	LC Internal Use	control
219	empty		1	8	2	93.5	4.82691			control	control_empty
220	empty		1	8	3	94.3426	4.91453			control	control_empty
221	empty		1	8	4	92.963	3.74147			control	control_empty
222	empty		1	8	5	84.5278	5.42314			control	control_empty
223	empty		1	8	6	91.6481	4.1543			control	control_empty
224	empty		1	8	7	93.0185	4.93316			control	control_empty
225	empty		1	8	8	96.213	3.93178			control	control_empty
226	empty		1	8	9	96.713	3.97904			control	control_empty
227	empty		1	8	10	108.269	6.4324			control	control_empty
228	a2-PUC2MM-20B		1	8	11	315.019	12.9044			control	control_spike_calibration	LC Internal Use	control
229	empty		1	8	12	106.343	6.46365			control	control_empty
230	empty		1	8	13	97.3426	4.54913			control	control_empty
231	empty		1	8	14	94.8981	5.39979			control	control_empty
232	empty		1	8	15	96.1852	3.93913			control	control_empty
233	empty		1	8	16	96	4.74982			control	control_empty
234	empty		1	8	17	107.926	4.3679			control	control_empty
235	empty		1	8	18	105.694	7.30185			control	control_empty
236	empty		1	8	19	105.778	5.37619			control	control_empty
237	empty		1	8	20	117.954	6.22534			control	control_empty
238	a2-PUC2MM-20B		1	8	21	316.287	14.5442			control	control_spike_calibration	LC Internal Use	control
239	empty		1	8	22	110.787	3.98842			control	control_empty
240	empty		1	8	23	97.1111	3.96794			control	control_empty
241	empty		1	8	24	97.9815	3.71403			control	control_empty
242	empty		1	8	25	101.519	5.20869			control	control_empty
243	empty		1	8	26	101.574	3.72715			control	control_empty
244	empty		1	8	27	102.537	2.16353			control	control_empty
245	empty		1	8	28	102.407	6.0497			control	control_empty
246	empty		1	8	29	101.537	6.20887			control	control_empty
247	empty		1	8	30	109.685	6.55765			control	control_empty
248	a2-PUC2MM-20B		1	8	31	277.25	8.37567			control	control_spike_calibration	LC Internal Use	control
249	a3-PUC2PM-20B		1	9	1	46264.6	723.551			control	control_spike_calibration	LC Internal Use	control
250	gga-let-7a-2-3p	CUGUACAACCUCCUAGCUUUCC	1	9	2	97.9352	2.92355			experimental		mature miRNA	standard	MIMAT0031037
251	gga-miR-153-5p	UCAUUUUUGUGAUGUUGCAGCU	1	9	3	99.5648	5.30962			experimental		mature miRNA	standard	MIMAT0026502
252	gga-miR-1632-5p	UGCUUGUUUUUGGAUGAGCUUGC	1	9	4	97.7963	6.36838			experimental		mature miRNA	standard	MIMAT0007504
253	gga-miR-1719	AAAGAUGAUGAGUUGCUGAUG	1	9	5	101.454	5.93167			experimental		mature miRNA	standard	MIMAT0007616
254	gga-miR-1805-3p	UGUAUUGGAACACUACAGCUC	1	9	6	117.898	4.3362			experimental		mature miRNA	standard	MIMAT0007723
255	gga-miR-29c-3p	UAGCACCAUUUGAAAUCGGU	1	9	7	99.6944	5.81564			experimental		mature miRNA	standard	MIMAT0001183
256	gga-miR-6546-3p	GGAGUUCAGCUGUGCUGCUGC	1	9	8	102.046	4.66521			experimental		mature miRNA	standard	MIMAT0025596
257	gga-miR-6614-3p	ACAGGACAGCGAGAAGGC	1	9	9	676.62	30.2524			experimental		mature miRNA	standard	MIMAT0025709
258	gga-miR-7437-3p	CUUCCUCCAACCUCAGUAUCA	1	9	10	107.435	4.78954			experimental		mature miRNA	standard	MIMAT0029029
259	a3-PUC2PM-20B		1	9	11	55854.2	744.686			control	control_spike_calibration	LC Internal Use	control
260	gga-let-7a-2-3p	CUGUACAACCUCCUAGCUUUCC	1	9	12	113.324	4.8565			experimental		mature miRNA	standard	MIMAT0031037
261	gga-miR-153-5p	UCAUUUUUGUGAUGUUGCAGCU	1	9	13	103.333	3.60685			experimental		mature miRNA	standard	MIMAT0026502
262	gga-miR-1632-5p	UGCUUGUUUUUGGAUGAGCUUGC	1	9	14	107.861	7.92424			experimental		mature miRNA	standard	MIMAT0007504
263	gga-miR-1719	AAAGAUGAUGAGUUGCUGAUG	1	9	15	105.824	4.79452			experimental		mature miRNA	standard	MIMAT0007616
264	gga-miR-1805-3p	UGUAUUGGAACACUACAGCUC	1	9	16	128.944	6.21399			experimental		mature miRNA	standard	MIMAT0007723
265	gga-miR-29c-3p	UAGCACCAUUUGAAAUCGGU	1	9	17	111.537	4.43526			experimental		mature miRNA	standard	MIMAT0001183
266	gga-miR-6546-3p	GGAGUUCAGCUGUGCUGCUGC	1	9	18	106.787	5.93272			experimental		mature miRNA	standard	MIMAT0025596
267	gga-miR-6614-3p	ACAGGACAGCGAGAAGGC	1	9	19	602.806	18.8791			experimental		mature miRNA	standard	MIMAT0025709
268	gga-miR-7437-3p	CUUCCUCCAACCUCAGUAUCA	1	9	20	112.519	3.08291			experimental		mature miRNA	standard	MIMAT0029029
269	a3-PUC2PM-20B		1	9	21	57402.5	778.558			control	control_spike_calibration	LC Internal Use	control
270	gga-let-7a-2-3p	CUGUACAACCUCCUAGCUUUCC	1	9	22	116.75	5.78772			experimental		mature miRNA	standard	MIMAT0031037
271	gga-miR-153-5p	UCAUUUUUGUGAUGUUGCAGCU	1	9	23	110.269	4.95702			experimental		mature miRNA	standard	MIMAT0026502
272	gga-miR-1632-5p	UGCUUGUUUUUGGAUGAGCUUGC	1	9	24	202.787	186.838			experimental		mature miRNA	standard	MIMAT0007504
273	gga-miR-1719	AAAGAUGAUGAGUUGCUGAUG	1	9	25	113.046	4.47712			experimental		mature miRNA	standard	MIMAT0007616
274	gga-miR-1805-3p	UGUAUUGGAACACUACAGCUC	1	9	26	115.463	5.56428			experimental		mature miRNA	standard	MIMAT0007723
275	gga-miR-29c-3p	UAGCACCAUUUGAAAUCGGU	1	9	27	114.028	14.0742			experimental		mature miRNA	standard	MIMAT0001183
276	gga-miR-6546-3p	GGAGUUCAGCUGUGCUGCUGC	1	9	28	104.769	3.86116			experimental		mature miRNA	standard	MIMAT0025596
277	gga-miR-6614-3p	ACAGGACAGCGAGAAGGC	1	9	29	560.657	20.2988			experimental		mature miRNA	standard	MIMAT0025709
278	gga-miR-7437-3p	CUUCCUCCAACCUCAGUAUCA	1	9	30	112.065	4.29795			experimental		mature miRNA	standard	MIMAT0029029
279	a3-PUC2PM-20B		1	9	31	54829.7	553.2			control	control_spike_calibration	LC Internal Use	control
280	a3-PUC2MM-20B		1	10	1	269.324	7.96585			control	control_spike_calibration	LC Internal Use	control
281	gga-let-7a-3p	CUAUACAAUCUACUGUCUUUCC	1	10	2	94.8611	5.10535			experimental		mature miRNA	standard	MIMAT0026491,MIMAT0026543
282	gga-miR-155	UUAAUGCUAAUCGUGAUAGGGG	1	10	3	101.231	5.38188			experimental		mature miRNA	standard	MIMAT0001106
283	gga-miR-1633	UGCGCUUCUGCUCAGCUCGGUGU	1	10	4	101.38	5.0395			experimental		mature miRNA	standard	MIMAT0007506
284	gga-miR-1720-3p	AAGCAACGAGAGGUCGGUCUGA	1	10	5	95.7222	4.82562			experimental		mature miRNA	standard	MIMAT0007618
285	gga-miR-1805-5p	GAGUUGUAGUCUUUCAAACAGA	1	10	6	102.815	4.64265			experimental		mature miRNA	standard	MIMAT0007722
286	gga-miR-29c-5p	CCGAUUUCUCUUGGUGUUCAG	1	10	7	103.111	4.70302			experimental		mature miRNA	standard	MIMAT0026544
287	gga-miR-6546-5p	AGGAGCGCCUCUGAGCUCCCCU	1	10	8	101.13	5.7129			experimental		mature miRNA	standard	MIMAT0025595
288	gga-miR-6615-3p	UGGCACUGAUGUGUUCUCCACA	1	10	9	102.954	4.62901			experimental		mature miRNA	standard	MIMAT0025711
289	gga-miR-7437-5p	GAACAGAGCGUUGGAAGGUAGGG	1	10	10	105.759	4.05999			experimental		mature miRNA	standard	MIMAT0029028
290	a3-PUC2MM-20B		1	10	11	334.88	11.5869			control	control_spike_calibration	LC Internal Use	control
291	gga-let-7a-3p	CUAUACAAUCUACUGUCUUUCC	1	10	12	109.065	5.31841			experimental		mature miRNA	standard	MIMAT0026491,MIMAT0026543
292	gga-miR-155	UUAAUGCUAAUCGUGAUAGGGG	1	10	13	104.324	4.56486			experimental		mature miRNA	standard	MIMAT0001106
293	gga-miR-1633	UGCGCUUCUGCUCAGCUCGGUGU	1	10	14	108.333	6.43298			experimental		mature miRNA	standard	MIMAT0007506
294	gga-miR-1720-3p	AAGCAACGAGAGGUCGGUCUGA	1	10	15	104.806	4.8152			experimental		mature miRNA	standard	MIMAT0007618
295	gga-miR-1805-5p	GAGUUGUAGUCUUUCAAACAGA	1	10	16	107.065	5.19395			experimental		mature miRNA	standard	MIMAT0007722
296	gga-miR-29c-5p	CCGAUUUCUCUUGGUGUUCAG	1	10	17	112.676	5.54814			experimental		mature miRNA	standard	MIMAT0026544
297	gga-miR-6546-5p	AGGAGCGCCUCUGAGCUCCCCU	1	10	18	106.324	5.75322			experimental		mature miRNA	standard	MIMAT0025595
298	gga-miR-6615-3p	UGGCACUGAUGUGUUCUCCACA	1	10	19	107.926	6.09689			experimental		mature miRNA	standard	MIMAT0025711
299	gga-miR-7437-5p	GAACAGAGCGUUGGAAGGUAGGG	1	10	20	117.574	6.41436			experimental		mature miRNA	standard	MIMAT0029028
300	a3-PUC2MM-20B		1	10	21	301.546	11.1526			control	control_spike_calibration	LC Internal Use	control
301	gga-let-7a-3p	CUAUACAAUCUACUGUCUUUCC	1	10	22	111.398	4.61396			experimental		mature miRNA	standard	MIMAT0026491,MIMAT0026543
302	gga-miR-155	UUAAUGCUAAUCGUGAUAGGGG	1	10	23	109.38	5.82248			experimental		mature miRNA	standard	MIMAT0001106
303	gga-miR-1633	UGCGCUUCUGCUCAGCUCGGUGU	1	10	24	104.602	5.39979			experimental		mature miRNA	standard	MIMAT0007506
304	gga-miR-1720-3p	AAGCAACGAGAGGUCGGUCUGA	1	10	25	109.38	4.73152			experimental		mature miRNA	standard	MIMAT0007618
305	gga-miR-1805-5p	GAGUUGUAGUCUUUCAAACAGA	1	10	26	104.176	3.66297			experimental		mature miRNA	standard	MIMAT0007722
306	gga-miR-29c-5p	CCGAUUUCUCUUGGUGUUCAG	1	10	27	109.287	6.95654			experimental		mature miRNA	standard	MIMAT0026544
307	gga-miR-6546-5p	AGGAGCGCCUCUGAGCUCCCCU	1	10	28	105.278	4.01361			experimental		mature miRNA	standard	MIMAT0025595
308	gga-miR-6615-3p	UGGCACUGAUGUGUUCUCCACA	1	10	29	102.398	4.98022			experimental		mature miRNA	standard	MIMAT0025711
309	gga-miR-7437-5p	GAACAGAGCGUUGGAAGGUAGGG	1	10	30	109.981	5.13005			experimental		mature miRNA	standard	MIMAT0029028
310	a3-PUC2MM-20B		1	10	31	276.898	10.691			control	control_spike_calibration	LC Internal Use	control
311	empty		1	11	1	90.9444	5.80981			control	control_empty
312	gga-let-7a-5p	UGAGGUAGUAGGUUGUAUAGUU	1	11	2	94.287	5.62712			experimental		mature miRNA	standard	MIMAT0001101,MIMAT0001181
313	gga-miR-1550-3p	CUUCACUUACACUGCUCACUGGU	1	11	3	98.5185	5.18712			experimental		mature miRNA	standard	MIMAT0007404
314	gga-miR-1634	UGCGACGCAUCGGCCUUUCUUC	1	11	4	99.4815	5.32404			experimental		mature miRNA	standard	MIMAT0007507
315	gga-miR-1720-5p	UGAUCACCUCGGACGUUGCUUU	1	11	5	100.157	5.86158			experimental		mature miRNA	standard	MIMAT0007617
316	gga-miR-1806	AGGCAGGAUCACAAGGUCUGGA	1	11	6	100.324	4.60968			experimental		mature miRNA	standard	MIMAT0007724
317	gga-miR-301a-3p	CAGUGCAAUAAUAUUGUCAAAGCAU	1	11	7	103.935	4.68498			experimental		mature miRNA	standard	MIMAT0001166
318	gga-miR-6547-3p	ACCCCUCCAUCCACCCACUCA	1	11	8	102.843	5.51152			experimental		mature miRNA	standard	MIMAT0025598
319	gga-miR-6615-5p	UUGGGGACACCAUCAGAACAGCCA	1	11	9	108.87	6.11432			experimental		mature miRNA	standard	MIMAT0025710
320	gga-miR-7438-3p	UGAGUUGUCUUCCUGAAUAGUU	1	11	10	103	4.01166			experimental		mature miRNA	standard	MIMAT0029031
321	empty		1	11	11	110.88	4.76105			control	control_empty
322	gga-let-7a-5p	UGAGGUAGUAGGUUGUAUAGUU	1	11	12	107.981	5.0474			experimental		mature miRNA	standard	MIMAT0001101,MIMAT0001181
323	gga-miR-1550-3p	CUUCACUUACACUGCUCACUGGU	1	11	13	106.519	5.74616			experimental		mature miRNA	standard	MIMAT0007404
324	gga-miR-1634	UGCGACGCAUCGGCCUUUCUUC	1	11	14	107.38	5.41151			experimental		mature miRNA	standard	MIMAT0007507
325	gga-miR-1720-5p	UGAUCACCUCGGACGUUGCUUU	1	11	15	112.648	5.30441			experimental		mature miRNA	standard	MIMAT0007617
326	gga-miR-1806	AGGCAGGAUCACAAGGUCUGGA	1	11	16	103.861	4.56205			experimental		mature miRNA	standard	MIMAT0007724
327	gga-miR-301a-3p	CAGUGCAAUAAUAUUGUCAAAGCAU	1	11	17	112.648	4.53092			experimental		mature miRNA	standard	MIMAT0001166
328	gga-miR-6547-3p	ACCCCUCCAUCCACCCACUCA	1	11	18	107.065	4.82066			experimental		mature miRNA	standard	MIMAT0025598
329	gga-miR-6615-5p	UUGGGGACACCAUCAGAACAGCCA	1	11	19	118.741	4.73873			experimental		mature miRNA	standard	MIMAT0025710
330	gga-miR-7438-3p	UGAGUUGUCUUCCUGAAUAGUU	1	11	20	110.537	6.05802			experimental		mature miRNA	standard	MIMAT0029031
331	empty		1	11	21	112.556	5.25488			control	control_empty
332	gga-let-7a-5p	UGAGGUAGUAGGUUGUAUAGUU	1	11	22	109.139	5.00366			experimental		mature miRNA	standard	MIMAT0001101,MIMAT0001181
333	gga-miR-1550-3p	CUUCACUUACACUGCUCACUGGU	1	11	23	108.852	5.1261			experimental		mature miRNA	standard	MIMAT0007404
334	gga-miR-1634	UGCGACGCAUCGGCCUUUCUUC	1	11	24	108.954	3.6156			experimental		mature miRNA	standard	MIMAT0007507
335	gga-miR-1720-5p	UGAUCACCUCGGACGUUGCUUU	1	11	25	116.843	5.70155			experimental		mature miRNA	standard	MIMAT0007617
336	gga-miR-1806	AGGCAGGAUCACAAGGUCUGGA	1	11	26	106.204	4.26847			experimental		mature miRNA	standard	MIMAT0007724
337	gga-miR-301a-3p	CAGUGCAAUAAUAUUGUCAAAGCAU	1	11	27	108.009	7.28909			experimental		mature miRNA	standard	MIMAT0001166
338	gga-miR-6547-3p	ACCCCUCCAUCCACCCACUCA	1	11	28	104.648	4.34992			experimental		mature miRNA	standard	MIMAT0025598
339	gga-miR-6615-5p	UUGGGGACACCAUCAGAACAGCCA	1	11	29	113.537	4.6713			experimental		mature miRNA	standard	MIMAT0025710
340	gga-miR-7438-3p	UGAGUUGUCUUCCUGAAUAGUU	1	11	30	108.472	5.04088			experimental		mature miRNA	standard	MIMAT0029031
341	empty		1	11	31	127.537	4.93779			control	control_empty
342	empty		1	12	1	84.3333	5.48405			control	control_empty
343	gga-let-7b	UGAGGUAGUAGGUUGUGUGGUU	1	12	2	95.4259	3.45925			experimental		mature miRNA	standard	MIMAT0001102
344	gga-miR-1550-5p	UGAUGGGGGUGUAGUGCAGCA	1	12	3	104.435	5.90623			experimental		mature miRNA	standard	MIMAT0007403
345	gga-miR-1635	UGCCCAGGCUGUGCUGUGCUCUGGG	1	12	4	94.9907	6.11341			experimental		mature miRNA	standard	MIMAT0007508
346	gga-miR-1721	AGAGAUGAUGUUGGUCUGAUG	1	12	5	91.4167	6.65172			experimental		mature miRNA	standard	MIMAT0007619
347	gga-miR-1807	GCAGAAUGAGGCUAGAGCUGAG	1	12	6	96.9907	4.23933			experimental		mature miRNA	standard	MIMAT0007725
348	gga-miR-301a-5p	UCUGACAAUGUUGCACUACU	1	12	7	100.676	6.39192			experimental		mature miRNA	standard	MIMAT0026531
349	gga-miR-6547-5p	GUGGGAUGUGGGGACGGGGUGA	1	12	8	215.102	8.917			experimental		mature miRNA	standard	MIMAT0025597
350	gga-miR-6616-5p	GCUCUGUGAUGGCUAGCUGAGA	1	12	9	99.7593	5.37539			experimental		mature miRNA	standard	MIMAT0025712
351	gga-miR-7438-5p	UUUUUCAAGGGGACAACUCAGA	1	12	10	109.565	8.65353			experimental		mature miRNA	standard	MIMAT0029030
352	empty		1	12	11	103.213	6.40976			control	control_empty
353	gga-let-7b	UGAGGUAGUAGGUUGUGUGGUU	1	12	12	112.12	4.57486			experimental		mature miRNA	standard	MIMAT0001102
354	gga-miR-1550-5p	UGAUGGGGGUGUAGUGCAGCA	1	12	13	109.444	3.75993			experimental		mature miRNA	standard	MIMAT0007403
355	gga-miR-1635	UGCCCAGGCUGUGCUGUGCUCUGGG	1	12	14	104.306	8.0227			experimental		mature miRNA	standard	MIMAT0007508
356	gga-miR-1721	AGAGAUGAUGUUGGUCUGAUG	1	12	15	102.37	5.90358			experimental		mature miRNA	standard	MIMAT0007619
357	gga-miR-1807	GCAGAAUGAGGCUAGAGCUGAG	1	12	16	106.481	5.87642			experimental		mature miRNA	standard	MIMAT0007725
358	gga-miR-301a-5p	UCUGACAAUGUUGCACUACU	1	12	17	109.537	7.35664			experimental		mature miRNA	standard	MIMAT0026531
359	gga-miR-6547-5p	GUGGGAUGUGGGGACGGGGUGA	1	12	18	212.602	7.7964			experimental		mature miRNA	standard	MIMAT0025597
360	gga-miR-6616-5p	GCUCUGUGAUGGCUAGCUGAGA	1	12	19	106.102	5.19874			experimental		mature miRNA	standard	MIMAT0025712
361	gga-miR-7438-5p	UUUUUCAAGGGGACAACUCAGA	1	12	20	120.157	8.57312			experimental		mature miRNA	standard	MIMAT0029030
362	empty		1	12	21	107.287	4.95409			control	control_empty
363	gga-let-7b	UGAGGUAGUAGGUUGUGUGGUU	1	12	22	116.204	4.63985			experimental		mature miRNA	standard	MIMAT0001102
364	gga-miR-1550-5p	UGAUGGGGGUGUAGUGCAGCA	1	12	23	117.5	6.34153			experimental		mature miRNA	standard	MIMAT0007403
365	gga-miR-1635	UGCCCAGGCUGUGCUGUGCUCUGGG	1	12	24	101.685	7.76843			experimental		mature miRNA	standard	MIMAT0007508
366	gga-miR-1721	AGAGAUGAUGUUGGUCUGAUG	1	12	25	104.824	4.8757			experimental		mature miRNA	standard	MIMAT0007619
367	gga-miR-1807	GCAGAAUGAGGCUAGAGCUGAG	1	12	26	104.417	4.29545			experimental		mature miRNA	standard	MIMAT0007725
368	gga-miR-301a-5p	UCUGACAAUGUUGCACUACU	1	12	27	107.13	7.18265			experimental		mature miRNA	standard	MIMAT0026531
369	gga-miR-6547-5p	GUGGGAUGUGGGGACGGGGUGA	1	12	28	200.426	8.61991			experimental		mature miRNA	standard	MIMAT0025597
370	gga-miR-6616-5p	GCUCUGUGAUGGCUAGCUGAGA	1	12	29	101.491	7.35546			experimental		mature miRNA	standard	MIMAT0025712
371	gga-miR-7438-5p	UUUUUCAAGGGGACAACUCAGA	1	12	30	114.778	5.96616			experimental		mature miRNA	standard	MIMAT0029030
372	empty		1	12	31	121.556	5.54393			control	control_empty
373	empty		1	13	1	85.6667	4.45329			control	control_empty
374	gga-let-7c-3p	CUGUACAACCUUCUAGCUUUCC	1	13	2	93.8056	4.71121			experimental		mature miRNA	standard	MIMAT0026492
375	gga-miR-1551-3p	UGAGUUUGUGUUGCUGCUUUCU	1	13	3	116.88	8.20727			experimental		mature miRNA	standard	MIMAT0007406
376	gga-miR-1636	UGCAGGUGAUGGCGGGGCUG	1	13	4	243.046	11.9605			experimental		mature miRNA	standard	MIMAT0007509
377	gga-miR-1722-3p	UAGAGCAUCACCAAGGGGCAAG	1	13	5	92.537	6.38987			experimental		mature miRNA	standard	MIMAT0007621
378	gga-miR-1808	UUUGUUGGGAAUGAAUACAUAUU	1	13	6	96.287	6.38346			experimental		mature miRNA	standard	MIMAT0007726
379	gga-miR-301b-3p	CAGUGCAAUAGUAUUGUCAAAGCAU	1	13	7	102.509	7.51136			experimental		mature miRNA	standard	MIMAT0007742
380	gga-miR-6548-3p	AGAGGUGCCCCGCUGUUGCUGU	1	13	8	100.019	3.16222			experimental		mature miRNA	standard	MIMAT0025602
381	gga-miR-6617-3p	UGUUUCAGAGCAGGUCAGUCGUU	1	13	9	99.7037	4.55139			experimental		mature miRNA	standard	MIMAT0025713
382	gga-miR-7439-3p	UUCUCCAGUAGUUCCUGAGUGCU	1	13	10	98.75	6.95261			experimental		mature miRNA	standard	MIMAT0029033
383	empty		1	13	11	97.1296	5.41043			control	control_empty
384	gga-let-7c-3p	CUGUACAACCUUCUAGCUUUCC	1	13	12	108.213	6.67685			experimental		mature miRNA	standard	MIMAT0026492
385	gga-miR-1551-3p	UGAGUUUGUGUUGCUGCUUUCU	1	13	13	119.481	5.59787			experimental		mature miRNA	standard	MIMAT0007406
386	gga-miR-1636	UGCAGGUGAUGGCGGGGCUG	1	13	14	253.157	14.8539			experimental		mature miRNA	standard	MIMAT0007509
387	gga-miR-1722-3p	UAGAGCAUCACCAAGGGGCAAG	1	13	15	99.4074	4.57346			experimental		mature miRNA	standard	MIMAT0007621
388	gga-miR-1808	UUUGUUGGGAAUGAAUACAUAUU	1	13	16	100.843	3.88662			experimental		mature miRNA	standard	MIMAT0007726
389	gga-miR-301b-3p	CAGUGCAAUAGUAUUGUCAAAGCAU	1	13	17	109.667	5.85175			experimental		mature miRNA	standard	MIMAT0007742
390	gga-miR-6548-3p	AGAGGUGCCCCGCUGUUGCUGU	1	13	18	106.093	4.75677			experimental		mature miRNA	standard	MIMAT0025602
391	gga-miR-6617-3p	UGUUUCAGAGCAGGUCAGUCGUU	1	13	19	106.778	4.65909			experimental		mature miRNA	standard	MIMAT0025713
392	gga-miR-7439-3p	UUCUCCAGUAGUUCCUGAGUGCU	1	13	20	104.704	5.93148			experimental		mature miRNA	standard	MIMAT0029033
393	empty		1	13	21	105.824	5.33517			control	control_empty
394	gga-let-7c-3p	CUGUACAACCUUCUAGCUUUCC	1	13	22	115.565	7.21664			experimental		mature miRNA	standard	MIMAT0026492
395	gga-miR-1551-3p	UGAGUUUGUGUUGCUGCUUUCU	1	13	23	120.852	7.36221			experimental		mature miRNA	standard	MIMAT0007406
396	gga-miR-1636	UGCAGGUGAUGGCGGGGCUG	1	13	24	232.87	10.0197			experimental		mature miRNA	standard	MIMAT0007509
397	gga-miR-1722-3p	UAGAGCAUCACCAAGGGGCAAG	1	13	25	104.463	5.84764			experimental		mature miRNA	standard	MIMAT0007621
398	gga-miR-1808	UUUGUUGGGAAUGAAUACAUAUU	1	13	26	105.935	3.29052			experimental		mature miRNA	standard	MIMAT0007726
399	gga-miR-301b-3p	CAGUGCAAUAGUAUUGUCAAAGCAU	1	13	27	107.491	3.93284			experimental		mature miRNA	standard	MIMAT0007742
400	gga-miR-6548-3p	AGAGGUGCCCCGCUGUUGCUGU	1	13	28	102.694	6.59291			experimental		mature miRNA	standard	MIMAT0025602
401	gga-miR-6617-3p	UGUUUCAGAGCAGGUCAGUCGUU	1	13	29	102.204	5.31575			experimental		mature miRNA	standard	MIMAT0025713
402	gga-miR-7439-3p	UUCUCCAGUAGUUCCUGAGUGCU	1	13	30	104.954	4.98668			experimental		mature miRNA	standard	MIMAT0029033
403	empty		1	13	31	118.407	5.90269			control	control_empty
404	empty		1	14	1	82.1852	5.63392			control	control_empty
405	gga-let-7c-5p	UGAGGUAGUAGGUUGUAUGGUU	1	14	2	94.6481	5.61426			experimental		mature miRNA	standard	MIMAT0001104
406	gga-miR-1551-5p	CUAGCAGCAAAAAGAACUUCAGA	1	14	3	97.3333	7.26018			experimental		mature miRNA	standard	MIMAT0007405
407	gga-miR-1637	UGAUAGCUGCUGUGGCACGGA	1	14	4	93.7222	3.65532			experimental		mature miRNA	standard	MIMAT0007510
408	gga-miR-1722-5p	UGUCACCCUAAGACUGCUCUAAU	1	14	5	97.0556	5.59845			experimental		mature miRNA	standard	MIMAT0007620
409	gga-miR-1809	ACGUGGGAAGUUUGGCAGAGCAUG	1	14	6	137.583	7.60365			experimental		mature miRNA	standard	MIMAT0007727
410	gga-miR-301b-5p	GCUCUGACUUUAUUGCACUACU	1	14	7	103.12	3.79305			experimental		mature miRNA	standard	MIMAT0007741
411	gga-miR-6548-5p	AACAACAGCUGCGUGCCAUGCC	1	14	8	103.657	5.53521			experimental		mature miRNA	standard	MIMAT0025601
412	gga-miR-6618-5p	AGAGGCUGCUGUUCCUCUCCUG	1	14	9	100.796	4.67796			experimental		mature miRNA	standard	MIMAT0025714
413	gga-miR-7439-5p	UGACUUGGGAACAUGGGAAGAGG	1	14	10	138.38	7.04952			experimental		mature miRNA	standard	MIMAT0029032
414	empty		1	14	11	94.6667	6.22176			control	control_empty
415	gga-let-7c-5p	UGAGGUAGUAGGUUGUAUGGUU	1	14	12	104.315	5.4338			experimental		mature miRNA	standard	MIMAT0001104
416	gga-miR-1551-5p	CUAGCAGCAAAAAGAACUUCAGA	1	14	13	105.093	6.31204			experimental		mature miRNA	standard	MIMAT0007405
417	gga-miR-1637	UGAUAGCUGCUGUGGCACGGA	1	14	14	99.4537	5.11254			experimental		mature miRNA	standard	MIMAT0007510
418	gga-miR-1722-5p	UGUCACCCUAAGACUGCUCUAAU	1	14	15	103.074	5.81443			experimental		mature miRNA	standard	MIMAT0007620
419	gga-miR-1809	ACGUGGGAAGUUUGGCAGAGCAUG	1	14	16	161.176	8.24828			experimental		mature miRNA	standard	MIMAT0007727
420	gga-miR-301b-5p	GCUCUGACUUUAUUGCACUACU	1	14	17	112.444	6.23276			experimental		mature miRNA	standard	MIMAT0007741
421	gga-miR-6548-5p	AACAACAGCUGCGUGCCAUGCC	1	14	18	110.417	5.29349			experimental		mature miRNA	standard	MIMAT0025601
422	gga-miR-6618-5p	AGAGGCUGCUGUUCCUCUCCUG	1	14	19	107.315	9.15663			experimental		mature miRNA	standard	MIMAT0025714
423	gga-miR-7439-5p	UGACUUGGGAACAUGGGAAGAGG	1	14	20	143.472	7.18703			experimental		mature miRNA	standard	MIMAT0029032
424	empty		1	14	21	106.046	6.15741			control	control_empty
425	gga-let-7c-5p	UGAGGUAGUAGGUUGUAUGGUU	1	14	22	112.028	7.13614			experimental		mature miRNA	standard	MIMAT0001104
426	gga-miR-1551-5p	CUAGCAGCAAAAAGAACUUCAGA	1	14	23	104.444	3.55289			experimental		mature miRNA	standard	MIMAT0007405
427	gga-miR-1637	UGAUAGCUGCUGUGGCACGGA	1	14	24	99.7963	5.74824			experimental		mature miRNA	standard	MIMAT0007510
428	gga-miR-1722-5p	UGUCACCCUAAGACUGCUCUAAU	1	14	25	112.398	11.7401			experimental		mature miRNA	standard	MIMAT0007620
429	gga-miR-1809	ACGUGGGAAGUUUGGCAGAGCAUG	1	14	26	155.287	6.29501			experimental		mature miRNA	standard	MIMAT0007727
430	gga-miR-301b-5p	GCUCUGACUUUAUUGCACUACU	1	14	27	105.935	4.35627			experimental		mature miRNA	standard	MIMAT0007741
431	gga-miR-6548-5p	AACAACAGCUGCGUGCCAUGCC	1	14	28	107.213	6.00475			experimental		mature miRNA	standard	MIMAT0025601
432	gga-miR-6618-5p	AGAGGCUGCUGUUCCUCUCCUG	1	14	29	100.25	5.28642			experimental		mature miRNA	standard	MIMAT0025714
433	gga-miR-7439-5p	UGACUUGGGAACAUGGGAAGAGG	1	14	30	153.269	7.42263			experimental		mature miRNA	standard	MIMAT0029032
434	empty		1	14	31	119.37	7.01213			control	control_empty
435	gga-5S-b1	GCCUACGGCCAUACCACCCUGG	1	15	1	151.991	11.0305			control	control_biosequence	LC Internal Use	control
436	gga-let-7d	AGAGGUAGUGGGUUGCAUAGU	1	15	2	91.6759	6.66534			experimental		mature miRNA	standard	MIMAT0001161
437	gga-miR-1552-3p	CUAGCUGCUCUGCACUGACUG	1	15	3	95.5926	4.87994			experimental		mature miRNA	standard	MIMAT0007408
438	gga-miR-1638	GUAGUUUGUGUUGUUUGUUU	1	15	4	112.62	6.59753			experimental		mature miRNA	standard	MIMAT0007511
439	gga-miR-1723	UGGGAGCGGAAUGUGCAGCCUCA	1	15	5	88.6296	4.5253			experimental		mature miRNA	standard	MIMAT0007622
440	gga-miR-1811	UAUUGCAGCGCUGGGUGCAU	1	15	6	128.324	6.51071			experimental		mature miRNA	standard	MIMAT0007729
441	gga-miR-302a	AAGUGCUUCCAUGUUUUAGUGA	1	15	7	255.157	8.50416			experimental		mature miRNA	standard	MIMAT0001143
442	gga-miR-6549-3p	ACAGCUGUAAGCAGAAGGCACCC	1	15	8	133.287	7.2435			experimental		mature miRNA	standard	MIMAT0025604
443	gga-miR-6619-5p	AGGAGAAGUGACGGAGCAGUGC	1	15	9	115.954	4.11604			experimental		mature miRNA	standard	MIMAT0025715
444	gga-miR-7440-3p	UUUGGUGUAGGCCAGGACAGC	1	15	10	106.426	6.32338			experimental		mature miRNA	standard	MIMAT0029035
445	gga-5S-b1	GCCUACGGCCAUACCACCCUGG	1	15	11	175.287	10.8137			control	control_biosequence	LC Internal Use	control
446	gga-let-7d	AGAGGUAGUGGGUUGCAUAGU	1	15	12	106.889	4.39059			experimental		mature miRNA	standard	MIMAT0001161
447	gga-miR-1552-3p	CUAGCUGCUCUGCACUGACUG	1	15	13	106.889	5.63091			experimental		mature miRNA	standard	MIMAT0007408
448	gga-miR-1638	GUAGUUUGUGUUGUUUGUUU	1	15	14	118.546	9.25383			experimental		mature miRNA	standard	MIMAT0007511
449	gga-miR-1723	UGGGAGCGGAAUGUGCAGCCUCA	1	15	15	101.815	7.30529			experimental		mature miRNA	standard	MIMAT0007622
450	gga-miR-1811	UAUUGCAGCGCUGGGUGCAU	1	15	16	133.519	4.68539			experimental		mature miRNA	standard	MIMAT0007729
451	gga-miR-302a	AAGUGCUUCCAUGUUUUAGUGA	1	15	17	277.852	10.7023			experimental		mature miRNA	standard	MIMAT0001143
452	gga-miR-6549-3p	ACAGCUGUAAGCAGAAGGCACCC	1	15	18	141.444	5.94104			experimental		mature miRNA	standard	MIMAT0025604
453	gga-miR-6619-5p	AGGAGAAGUGACGGAGCAGUGC	1	15	19	123.204	6.90626			experimental		mature miRNA	standard	MIMAT0025715
454	gga-miR-7440-3p	UUUGGUGUAGGCCAGGACAGC	1	15	20	117.398	4.95954			experimental		mature miRNA	standard	MIMAT0029035
455	gga-5S-b1	GCCUACGGCCAUACCACCCUGG	1	15	21	189.657	8.50416			control	control_biosequence	LC Internal Use	control
456	gga-let-7d	AGAGGUAGUGGGUUGCAUAGU	1	15	22	107.556	4.93572			experimental		mature miRNA	standard	MIMAT0001161
457	gga-miR-1552-3p	CUAGCUGCUCUGCACUGACUG	1	15	23	105.769	5.44232			experimental		mature miRNA	standard	MIMAT0007408
458	gga-miR-1638	GUAGUUUGUGUUGUUUGUUU	1	15	24	119.074	9.17504			experimental		mature miRNA	standard	MIMAT0007511
459	gga-miR-1723	UGGGAGCGGAAUGUGCAGCCUCA	1	15	25	109.185	5.76186			experimental		mature miRNA	standard	MIMAT0007622
460	gga-miR-1811	UAUUGCAGCGCUGGGUGCAU	1	15	26	136.778	4.95651			experimental		mature miRNA	standard	MIMAT0007729
461	gga-miR-302a	AAGUGCUUCCAUGUUUUAGUGA	1	15	27	267.648	10.5062			experimental		mature miRNA	standard	MIMAT0001143
462	gga-miR-6549-3p	ACAGCUGUAAGCAGAAGGCACCC	1	15	28	137.472	9.22558			experimental		mature miRNA	standard	MIMAT0025604
463	gga-miR-6619-5p	AGGAGAAGUGACGGAGCAGUGC	1	15	29	116.435	7.49987			experimental		mature miRNA	standard	MIMAT0025715
464	gga-miR-7440-3p	UUUGGUGUAGGCCAGGACAGC	1	15	30	117.093	5.69397			experimental		mature miRNA	standard	MIMAT0029035
465	gga-5S-b1	GCCUACGGCCAUACCACCCUGG	1	15	31	171	6.48362			control	control_biosequence	LC Internal Use	control
466	gga-5S-b2	GGAAACGCCCGAUCUCGUCUGA	1	16	1	560.259	18.3147			control	control_biosequence	LC Internal Use	control
467	gga-let-7f-3p	CUAUACAAUCUAUUGCCUUCCC	1	16	2	93.4352	4.47271			experimental		mature miRNA	standard	MIMAT0026528
468	gga-miR-1552-5p	UUAGUGCGCGGUAAGCUAGGGUG	1	16	3	97.213	5.15924			experimental		mature miRNA	standard	MIMAT0007407
469	gga-miR-1639	UUGUGCAAGGUACGUUGGGUU	1	16	4	100.009	4.14344			experimental		mature miRNA	standard	MIMAT0007514
470	gga-miR-1724	UGCUGAGCGUUGGCUGCGCUGCG	1	16	5	93.4815	6.47855			experimental		mature miRNA	standard	MIMAT0007623
471	gga-miR-1812-3p	CAUACUAUACAGUAUAUAUCUA	1	16	6	95.8704	4.7362			experimental		mature miRNA	standard	MIMAT0026785
472	gga-miR-302b-3p	UAAGUGCUUCCAUGUUUUAGUAG	1	16	7	240.843	8.49537			experimental		mature miRNA	standard	MIMAT0003357
473	gga-miR-6549-5p	AGCCUUCUGUUGUGCAUCUGAGA	1	16	8	100.148	6.52503			experimental		mature miRNA	standard	MIMAT0025603
474	gga-miR-6620-5p	AGAGAUGGAAGCGCUGCGCACGG	1	16	9	98.7037	3.92514			experimental		mature miRNA	standard	MIMAT0025716
475	gga-miR-7440-5p	UGUUUGAGUGCACCUGGGU	1	16	10	99.6111	3.8762			experimental		mature miRNA	standard	MIMAT0029034
476	gga-5S-b2	GGAAACGCCCGAUCUCGUCUGA	1	16	11	695.472	21.8073			control	control_biosequence	LC Internal Use	control
477	gga-let-7f-3p	CUAUACAAUCUAUUGCCUUCCC	1	16	12	105.472	4.03596			experimental		mature miRNA	standard	MIMAT0026528
478	gga-miR-1552-5p	UUAGUGCGCGGUAAGCUAGGGUG	1	16	13	108.046	5.4488			experimental		mature miRNA	standard	MIMAT0007407
479	gga-miR-1639	UUGUGCAAGGUACGUUGGGUU	1	16	14	106.722	5.20035			experimental		mature miRNA	standard	MIMAT0007514
480	gga-miR-1724	UGCUGAGCGUUGGCUGCGCUGCG	1	16	15	99.4722	6.7981			experimental		mature miRNA	standard	MIMAT0007623
481	gga-miR-1812-3p	CAUACUAUACAGUAUAUAUCUA	1	16	16	104.87	4.92199			experimental		mature miRNA	standard	MIMAT0026785
482	gga-miR-302b-3p	UAAGUGCUUCCAUGUUUUAGUAG	1	16	17	252.972	13.4779			experimental		mature miRNA	standard	MIMAT0003357
483	gga-miR-6549-5p	AGCCUUCUGUUGUGCAUCUGAGA	1	16	18	106.306	3.82187			experimental		mature miRNA	standard	MIMAT0025603
484	gga-miR-6620-5p	AGAGAUGGAAGCGCUGCGCACGG	1	16	19	106.028	5.83169			experimental		mature miRNA	standard	MIMAT0025716
485	gga-miR-7440-5p	UGUUUGAGUGCACCUGGGU	1	16	20	107.417	4.02591			experimental		mature miRNA	standard	MIMAT0029034
486	gga-5S-b2	GGAAACGCCCGAUCUCGUCUGA	1	16	21	698.991	24.9172			control	control_biosequence	LC Internal Use	control
487	gga-let-7f-3p	CUAUACAAUCUAUUGCCUUCCC	1	16	22	110.898	3.84985			experimental		mature miRNA	standard	MIMAT0026528
488	gga-miR-1552-5p	UUAGUGCGCGGUAAGCUAGGGUG	1	16	23	106.509	4.38028			experimental		mature miRNA	standard	MIMAT0007407
489	gga-miR-1639	UUGUGCAAGGUACGUUGGGUU	1	16	24	109.241	7.656			experimental		mature miRNA	standard	MIMAT0007514
490	gga-miR-1724	UGCUGAGCGUUGGCUGCGCUGCG	1	16	25	106.944	4.63597			experimental		mature miRNA	standard	MIMAT0007623
491	gga-miR-1812-3p	CAUACUAUACAGUAUAUAUCUA	1	16	26	105.083	2.91347			experimental		mature miRNA	standard	MIMAT0026785
492	gga-miR-302b-3p	UAAGUGCUUCCAUGUUUUAGUAG	1	16	27	255.704	8.00147			experimental		mature miRNA	standard	MIMAT0003357
493	gga-miR-6549-5p	AGCCUUCUGUUGUGCAUCUGAGA	1	16	28	106.713	6.67825			experimental		mature miRNA	standard	MIMAT0025603
494	gga-miR-6620-5p	AGAGAUGGAAGCGCUGCGCACGG	1	16	29	99.463	8.2001			experimental		mature miRNA	standard	MIMAT0025716
495	gga-miR-7440-5p	UGUUUGAGUGCACCUGGGU	1	16	30	104.796	5.12965			experimental		mature miRNA	standard	MIMAT0029034
496	gga-5S-b2	GGAAACGCCCGAUCUCGUCUGA	1	16	31	623.111	19.9623			control	control_biosequence	LC Internal Use	control
497	gga-5S-b3	GAUCUCGGAAGCUAAGCAGGGU	1	17	1	2047.75	30.4441			control	control_biosequence	LC Internal Use	control
498	gga-let-7f-5p	UGAGGUAGUAGAUUGUAUAGUU	1	17	2	92.2407	5.27358			experimental		mature miRNA	standard	MIMAT0001162
499	gga-miR-1553-3p	UGUGGUGGGAGGACAGUGAUGU	1	17	3	106.565	4.92993			experimental		mature miRNA	standard	MIMAT0007410
500	gga-miR-1640	UUGUCACUGCAGGGCCCCGCGGCC	1	17	4	93.7037	5.5791			experimental		mature miRNA	standard	MIMAT0007515
501	gga-miR-1725	UAUGAUAUAGUUAGAGCUGCU	1	17	5	95.2593	8.23869			experimental		mature miRNA	standard	MIMAT0007624
502	gga-miR-1812-5p	AUAUAUACUGUAUACUGUGUCA	1	17	6	99.9907	6.236			experimental		mature miRNA	standard	MIMAT0007730
503	gga-miR-302b-5p	ACUUUAACAUGGAGGUGCUUUCU	1	17	7	253.157	13.8113			experimental		mature miRNA	standard	MIMAT0003356
504	gga-miR-6550-3p	GCUCCACCCUCGGCUGCUUUGA	1	17	8	102.769	6.08907			experimental		mature miRNA	standard	MIMAT0025606
505	gga-miR-6621-5p	ACAGGGAUUACAGGGCUCUGA	1	17	9	99.8241	5.34218			experimental		mature miRNA	standard	MIMAT0025718
506	gga-miR-7441-3p	AUGUUGGGAUCCUCUUCUGCA	1	17	10	103.639	5.30113			experimental		mature miRNA	standard	MIMAT0029037
507	gga-5S-b3	GAUCUCGGAAGCUAAGCAGGGU	1	17	11	2534.23	57.8746			control	control_biosequence	LC Internal Use	control
508	gga-let-7f-5p	UGAGGUAGUAGAUUGUAUAGUU	1	17	12	107.778	5.72473			experimental		mature miRNA	standard	MIMAT0001162
509	gga-miR-1553-3p	UGUGGUGGGAGGACAGUGAUGU	1	17	13	121.556	5.47609			experimental		mature miRNA	standard	MIMAT0007410
510	gga-miR-1640	UUGUCACUGCAGGGCCCCGCGGCC	1	17	14	105.759	5.39101			experimental		mature miRNA	standard	MIMAT0007515
511	gga-miR-1725	UAUGAUAUAGUUAGAGCUGCU	1	17	15	104.065	4.49771			experimental		mature miRNA	standard	MIMAT0007624
512	gga-miR-1812-5p	AUAUAUACUGUAUACUGUGUCA	1	17	16	105.046	3.92067			experimental		mature miRNA	standard	MIMAT0007730
513	gga-miR-302b-5p	ACUUUAACAUGGAGGUGCUUUCU	1	17	17	280.343	11.289			experimental		mature miRNA	standard	MIMAT0003356
514	gga-miR-6550-3p	GCUCCACCCUCGGCUGCUUUGA	1	17	18	109.324	4.69406			experimental		mature miRNA	standard	MIMAT0025606
515	gga-miR-6621-5p	ACAGGGAUUACAGGGCUCUGA	1	17	19	105.75	6.26535			experimental		mature miRNA	standard	MIMAT0025718
516	gga-miR-7441-3p	AUGUUGGGAUCCUCUUCUGCA	1	17	20	110.963	6.27549			experimental		mature miRNA	standard	MIMAT0029037
517	gga-5S-b3	GAUCUCGGAAGCUAAGCAGGGU	1	17	21	2548.08	57.0116			control	control_biosequence	LC Internal Use	control
518	gga-let-7f-5p	UGAGGUAGUAGAUUGUAUAGUU	1	17	22	113.074	6.80668			experimental		mature miRNA	standard	MIMAT0001162
519	gga-miR-1553-3p	UGUGGUGGGAGGACAGUGAUGU	1	17	23	123.38	4.60337			experimental		mature miRNA	standard	MIMAT0007410
520	gga-miR-1640	UUGUCACUGCAGGGCCCCGCGGCC	1	17	24	104.824	5.04342			experimental		mature miRNA	standard	MIMAT0007515
521	gga-miR-1725	UAUGAUAUAGUUAGAGCUGCU	1	17	25	104.056	3.86654			experimental		mature miRNA	standard	MIMAT0007624
522	gga-miR-1812-5p	AUAUAUACUGUAUACUGUGUCA	1	17	26	112.815	4.68473			experimental		mature miRNA	standard	MIMAT0007730
523	gga-miR-302b-5p	ACUUUAACAUGGAGGUGCUUUCU	1	17	27	277.546	10.086			experimental		mature miRNA	standard	MIMAT0003356
524	gga-miR-6550-3p	GCUCCACCCUCGGCUGCUUUGA	1	17	28	109.796	6.61174			experimental		mature miRNA	standard	MIMAT0025606
525	gga-miR-6621-5p	ACAGGGAUUACAGGGCUCUGA	1	17	29	101.778	6.36335			experimental		mature miRNA	standard	MIMAT0025718
526	gga-miR-7441-3p	AUGUUGGGAUCCUCUUCUGCA	1	17	30	105.769	5.14755			experimental		mature miRNA	standard	MIMAT0029037
527	gga-5S-b3	GAUCUCGGAAGCUAAGCAGGGU	1	17	31	1965.92	41.2621			control	control_biosequence	LC Internal Use	control
528	gga-5S-b4	GUCGGGCUCGGUUAGUACUUGG	1	18	1	127.352	5.01645			control	control_biosequence	LC Internal Use	control
529	gga-let-7g-3p	CUGUACAGGCCACUGCCUUGCC	1	18	2	92.3241	4.27299			experimental		mature miRNA	standard	MIMAT0026527
530	gga-miR-1553-5p	AGUCCUGUCCUGUCUACCUACUGU	1	18	3	101.074	4.48404			experimental		mature miRNA	standard	MIMAT0007409
531	gga-miR-1641	UGAGGAUUAAUGACUGUCUGGG	1	18	4	97.7222	4.41288			experimental		mature miRNA	standard	MIMAT0007516
532	gga-miR-1726	AAGCUUGUUGGGUUUGGUUUGU	1	18	5	102.843	6.71748			experimental		mature miRNA	standard	MIMAT0007625
533	gga-miR-1813	UUCUGUGGCUGCAAGGAGAG	1	18	6	109.176	4.12385			experimental		mature miRNA	standard	MIMAT0007600
534	gga-miR-302c-3p	UAAGUGCUUCCAUGUUUCAGUGG	1	18	7	149.315	5.5242			experimental		mature miRNA	standard	MIMAT0003359
535	gga-miR-6550-5p	AAAGCAGCCCAGGAAGCGCU	1	18	8	115.019	4.58967			experimental		mature miRNA	standard	MIMAT0025605
536	gga-miR-6622-3p	UGUGGGGACAUUUCUGUGGCAUU	1	18	9	104.528	2.96855			experimental		mature miRNA	standard	MIMAT0025825
537	gga-miR-7441-5p	CUGAGGAGGGUUUGUAACAUGG	1	18	10	111.259	7.22194			experimental		mature miRNA	standard	MIMAT0029036
538	gga-5S-b4	GUCGGGCUCGGUUAGUACUUGG	1	18	11	152.296	6.88661			control	control_biosequence	LC Internal Use	control
539	gga-let-7g-3p	CUGUACAGGCCACUGCCUUGCC	1	18	12	106.037	4.77126			experimental		mature miRNA	standard	MIMAT0026527
540	gga-miR-1553-5p	AGUCCUGUCCUGUCUACCUACUGU	1	18	13	113.176	4.63596			experimental		mature miRNA	standard	MIMAT0007409
541	gga-miR-1641	UGAGGAUUAAUGACUGUCUGGG	1	18	14	103.528	5.50863			experimental		mature miRNA	standard	MIMAT0007516
542	gga-miR-1726	AAGCUUGUUGGGUUUGGUUUGU	1	18	15	111.296	4.66696			experimental		mature miRNA	standard	MIMAT0007625
543	gga-miR-1813	UUCUGUGGCUGCAAGGAGAG	1	18	16	117.62	3.3341			experimental		mature miRNA	standard	MIMAT0007600
544	gga-miR-302c-3p	UAAGUGCUUCCAUGUUUCAGUGG	1	18	17	160.38	9.81294			experimental		mature miRNA	standard	MIMAT0003359
545	gga-miR-6550-5p	AAAGCAGCCCAGGAAGCGCU	1	18	18	118.787	6.17207			experimental		mature miRNA	standard	MIMAT0025605
546	gga-miR-6622-3p	UGUGGGGACAUUUCUGUGGCAUU	1	18	19	109.639	6.04571			experimental		mature miRNA	standard	MIMAT0025825
547	gga-miR-7441-5p	CUGAGGAGGGUUUGUAACAUGG	1	18	20	115.954	6.15134			experimental		mature miRNA	standard	MIMAT0029036
548	gga-5S-b4	GUCGGGCUCGGUUAGUACUUGG	1	18	21	163.102	5.73388			control	control_biosequence	LC Internal Use	control
549	gga-let-7g-3p	CUGUACAGGCCACUGCCUUGCC	1	18	22	110.231	7.3759			experimental		mature miRNA	standard	MIMAT0026527
550	gga-miR-1553-5p	AGUCCUGUCCUGUCUACCUACUGU	1	18	23	115.778	3.59993			experimental		mature miRNA	standard	MIMAT0007409
551	gga-miR-1641	UGAGGAUUAAUGACUGUCUGGG	1	18	24	102.713	4.37292			experimental		mature miRNA	standard	MIMAT0007516
552	gga-miR-1726	AAGCUUGUUGGGUUUGGUUUGU	1	18	25	113.833	6.67888			experimental		mature miRNA	standard	MIMAT0007625
553	gga-miR-1813	UUCUGUGGCUGCAAGGAGAG	1	18	26	123.491	4.8443			experimental		mature miRNA	standard	MIMAT0007600
554	gga-miR-302c-3p	UAAGUGCUUCCAUGUUUCAGUGG	1	18	27	163.139	4.25684			experimental		mature miRNA	standard	MIMAT0003359
555	gga-miR-6550-5p	AAAGCAGCCCAGGAAGCGCU	1	18	28	120.426	5.15227			experimental		mature miRNA	standard	MIMAT0025605
556	gga-miR-6622-3p	UGUGGGGACAUUUCUGUGGCAUU	1	18	29	104.231	6.84489			experimental		mature miRNA	standard	MIMAT0025825
557	gga-miR-7441-5p	CUGAGGAGGGUUUGUAACAUGG	1	18	30	114.435	5.87132			experimental		mature miRNA	standard	MIMAT0029036
558	gga-5S-b4	GUCGGGCUCGGUUAGUACUUGG	1	18	31	150.491	6.50161			control	control_biosequence	LC Internal Use	control
559	gga-5S-b5	GGAUGGGAGACUGCCUGGGAAU	1	19	1	615.028	18.2682			control	control_biosequence	LC Internal Use	control
560	gga-let-7g-5p	UGAGGUAGUAGUUUGUACAGU	1	19	2	93.0463	5.18154			experimental		mature miRNA	standard	MIMAT0001160
561	gga-miR-1554	GCAGGUGAUGAGGCUUUGCUG	1	19	3	97.6204	3.83715			experimental		mature miRNA	standard	MIMAT0007411
562	gga-miR-1642	UGAGAGGCUGUCAGUUUGUGGGG	1	19	4	97.4722	4.61703			experimental		mature miRNA	standard	MIMAT0007517
563	gga-miR-1727	AAGCUGCUCUAAUGAACUGAAGG	1	19	5	94.4722	4.89031			experimental		mature miRNA	standard	MIMAT0007626
564	gga-miR-1814	AGGUUGUUUGGUUUUGUUUU	1	19	6	109.833	5.76729			experimental		mature miRNA	standard	MIMAT0007513
565	gga-miR-302c-5p	UUUAACAUGGAGGUACCUGCUG	1	19	7	170.417	9.86841			experimental		mature miRNA	standard	MIMAT0003358
566	gga-miR-6551-3p	GGGCUGUGAGAGAUGUUCCCUU	1	19	8	106.611	7.46185			experimental		mature miRNA	standard	MIMAT0025610
567	gga-miR-6623-3p	ACAGCUGGAGACCAUCUUUUCA	1	19	9	102.63	5.86705			experimental		mature miRNA	standard	MIMAT0025719
568	gga-miR-7442-3p	UCUGCUUCCUCCUCCUGCAGC	1	19	10	104.019	4.26457			experimental		mature miRNA	standard	MIMAT0029039
569	gga-5S-b5	GGAUGGGAGACUGCCUGGGAAU	1	19	11	698.694	27.2522			control	control_biosequence	LC Internal Use	control
570	gga-let-7g-5p	UGAGGUAGUAGUUUGUACAGU	1	19	12	107.38	4.16419			experimental		mature miRNA	standard	MIMAT0001160
571	gga-miR-1554	GCAGGUGAUGAGGCUUUGCUG	1	19	13	106.926	5.06722			experimental		mature miRNA	standard	MIMAT0007411
572	gga-miR-1642	UGAGAGGCUGUCAGUUUGUGGGG	1	19	14	105.296	5.0664			experimental		mature miRNA	standard	MIMAT0007517
573	gga-miR-1727	AAGCUGCUCUAAUGAACUGAAGG	1	19	15	104.694	4.74481			experimental		mature miRNA	standard	MIMAT0007626
574	gga-miR-1814	AGGUUGUUUGGUUUUGUUUU	1	19	16	123.741	5.37625			experimental		mature miRNA	standard	MIMAT0007513
575	gga-miR-302c-5p	UUUAACAUGGAGGUACCUGCUG	1	19	17	182.12	6.02753			experimental		mature miRNA	standard	MIMAT0003358
576	gga-miR-6551-3p	GGGCUGUGAGAGAUGUUCCCUU	1	19	18	108.704	5.5066			experimental		mature miRNA	standard	MIMAT0025610
577	gga-miR-6623-3p	ACAGCUGGAGACCAUCUUUUCA	1	19	19	107.537	5.19422			experimental		mature miRNA	standard	MIMAT0025719
578	gga-miR-7442-3p	UCUGCUUCCUCCUCCUGCAGC	1	19	20	110.556	3.75993			experimental		mature miRNA	standard	MIMAT0029039
579	gga-5S-b5	GGAUGGGAGACUGCCUGGGAAU	1	19	21	739.5	21.8861			control	control_biosequence	LC Internal Use	control
580	gga-let-7g-5p	UGAGGUAGUAGUUUGUACAGU	1	19	22	106.231	4.07547			experimental		mature miRNA	standard	MIMAT0001160
581	gga-miR-1554	GCAGGUGAUGAGGCUUUGCUG	1	19	23	109.556	5.78321			experimental		mature miRNA	standard	MIMAT0007411
582	gga-miR-1642	UGAGAGGCUGUCAGUUUGUGGGG	1	19	24	106.009	4.78021			experimental		mature miRNA	standard	MIMAT0007517
583	gga-miR-1727	AAGCUGCUCUAAUGAACUGAAGG	1	19	25	106.722	9.96333			experimental		mature miRNA	standard	MIMAT0007626
584	gga-miR-1814	AGGUUGUUUGGUUUUGUUUU	1	19	26	119.472	5.73798			experimental		mature miRNA	standard	MIMAT0007513
585	gga-miR-302c-5p	UUUAACAUGGAGGUACCUGCUG	1	19	27	180.917	8.88465			experimental		mature miRNA	standard	MIMAT0003358
586	gga-miR-6551-3p	GGGCUGUGAGAGAUGUUCCCUU	1	19	28	107.398	4.43845			experimental		mature miRNA	standard	MIMAT0025610
587	gga-miR-6623-3p	ACAGCUGGAGACCAUCUUUUCA	1	19	29	102.741	7.17781			experimental		mature miRNA	standard	MIMAT0025719
588	gga-miR-7442-3p	UCUGCUUCCUCCUCCUGCAGC	1	19	30	107.657	3.36047			experimental		mature miRNA	standard	MIMAT0029039
589	gga-5S-b5	GGAUGGGAGACUGCCUGGGAAU	1	19	31	660.213	16.6476			control	control_biosequence	LC Internal Use	control
590	gga-5S-b6	GAAUACCGAGUGUCGUAGGCGU	1	20	1	165.38	11.1395			control	control_biosequence	LC Internal Use	control
591	gga-let-7i	UGAGGUAGUAGUUUGUGCUGU	1	20	2	92.0741	4.75906			experimental		mature miRNA	standard	MIMAT0001098
592	gga-miR-1555-3p	CAGGGUUAUUGGUUUUGUGUGA	1	20	3	100.019	5.23286			experimental		mature miRNA	standard	MIMAT0007412
593	gga-miR-1643-3p	UAAAAGUGCUGCUGGUGGAAGAA	1	20	4	99.75	3.12399			experimental		mature miRNA	standard	MIMAT0007519
594	gga-miR-1728-3p	AGGCUUCUGUAGAUCAGCCAGC	1	20	5	96.8796	6.11375			experimental		mature miRNA	standard	MIMAT0007628
595	gga-miR-1815	UAGGUUUUAUGGUUUUGUUUU	1	20	6	93.8889	6.43637			experimental		mature miRNA	standard	MIMAT0007512
596	gga-miR-302d	UAAGUGCUUCCAUGUUUUAGUUG	1	20	7	262.093	10.2269			experimental		mature miRNA	standard	MIMAT0003360
597	gga-miR-6551-5p	CGGUGCAUCUCUGCAGCCCGCA	1	20	8	106.713	4.55096			experimental		mature miRNA	standard	MIMAT0025609
598	gga-miR-6624-3p	UCCAGGGAAGGGCUUCUGUUU	1	20	9	109.676	3.22035			experimental		mature miRNA	standard	MIMAT0025720
599	gga-miR-7442-5p	CACAGGACCAUGGGAGCGUGGC	1	20	10	103.343	6.24898			experimental		mature miRNA	standard	MIMAT0029038
600	gga-5S-b6	GAAUACCGAGUGUCGUAGGCGU	1	20	11	194.213	8.40233			control	control_biosequence	LC Internal Use	control
601	gga-let-7i	UGAGGUAGUAGUUUGUGCUGU	1	20	12	106.509	4.79777			experimental		mature miRNA	standard	MIMAT0001098
602	gga-miR-1555-3p	CAGGGUUAUUGGUUUUGUGUGA	1	20	13	112.694	3.93275			experimental		mature miRNA	standard	MIMAT0007412
603	gga-miR-1643-3p	UAAAAGUGCUGCUGGUGGAAGAA	1	20	14	104.722	4.46551			experimental		mature miRNA	standard	MIMAT0007519
604	gga-miR-1728-3p	AGGCUUCUGUAGAUCAGCCAGC	1	20	15	108.38	5.77736			experimental		mature miRNA	standard	MIMAT0007628
605	gga-miR-1815	UAGGUUUUAUGGUUUUGUUUU	1	20	16	106.204	6.66524			experimental		mature miRNA	standard	MIMAT0007512
606	gga-miR-302d	UAAGUGCUUCCAUGUUUUAGUUG	1	20	17	286.602	8.6402			experimental		mature miRNA	standard	MIMAT0003360
607	gga-miR-6551-5p	CGGUGCAUCUCUGCAGCCCGCA	1	20	18	112.102	4.08082			experimental		mature miRNA	standard	MIMAT0025609
608	gga-miR-6624-3p	UCCAGGGAAGGGCUUCUGUUU	1	20	19	117.806	5.91127			experimental		mature miRNA	standard	MIMAT0025720
609	gga-miR-7442-5p	CACAGGACCAUGGGAGCGUGGC	1	20	20	109.657	5.66208			experimental		mature miRNA	standard	MIMAT0029038
610	gga-5S-b6	GAAUACCGAGUGUCGUAGGCGU	1	20	21	202.935	9.04431			control	control_biosequence	LC Internal Use	control
611	gga-let-7i	UGAGGUAGUAGUUUGUGCUGU	1	20	22	113.963	6.52805			experimental		mature miRNA	standard	MIMAT0001098
612	gga-miR-1555-3p	CAGGGUUAUUGGUUUUGUGUGA	1	20	23	112.426	5.16676			experimental		mature miRNA	standard	MIMAT0007412
613	gga-miR-1643-3p	UAAAAGUGCUGCUGGUGGAAGAA	1	20	24	108.037	5.57016			experimental		mature miRNA	standard	MIMAT0007519
614	gga-miR-1728-3p	AGGCUUCUGUAGAUCAGCCAGC	1	20	25	106.176	4.44032			experimental		mature miRNA	standard	MIMAT0007628
615	gga-miR-1815	UAGGUUUUAUGGUUUUGUUUU	1	20	26	110.046	6.58997			experimental		mature miRNA	standard	MIMAT0007512
616	gga-miR-302d	UAAGUGCUUCCAUGUUUUAGUUG	1	20	27	292.926	11.7686			experimental		mature miRNA	standard	MIMAT0003360
617	gga-miR-6551-5p	CGGUGCAUCUCUGCAGCCCGCA	1	20	28	110.639	4.76447			experimental		mature miRNA	standard	MIMAT0025609
618	gga-miR-6624-3p	UCCAGGGAAGGGCUUCUGUUU	1	20	29	115.769	7.04406			experimental		mature miRNA	standard	MIMAT0025720
619	gga-miR-7442-5p	CACAGGACCAUGGGAGCGUGGC	1	20	30	107.685	7.88308			experimental		mature miRNA	standard	MIMAT0029038
620	gga-5S-b6	GAAUACCGAGUGUCGUAGGCGU	1	20	31	185.648	8.13819			control	control_biosequence	LC Internal Use	control
621	empty		1	21	1	80.1296	4.5654			control	control_empty
622	gga-let-7j-3p	CUAUACAGUCUAUUGCCUUCCU	1	21	2	95.5278	5.76074			experimental		mature miRNA	standard	MIMAT0026542
623	gga-miR-1555-5p	AGCAAACCCUUCACCCUGCC	1	21	3	95.3704	4.94			experimental		mature miRNA	standard	MIMAT0026774
624	gga-miR-1643-5p	UCUUAUCACGAGGAGCACUUUU	1	21	4	102.657	5.42091			experimental		mature miRNA	standard	MIMAT0007518
625	gga-miR-1728-5p	UGGUUGAUCCAUUGGAAGACUGA	1	21	5	92.963	3.55445			experimental		mature miRNA	standard	MIMAT0007627
626	gga-miR-1816	GUAGGUUUUGUGGUUUUGUU	1	21	6	95.3241	5.43239			experimental		mature miRNA	standard	MIMAT0007656
627	gga-miR-3064-3p	UUGCCACACUGCAACACUUUACA	1	21	7	102.176	5.38747			experimental		mature miRNA	standard	MIMAT0025632
628	gga-miR-6552-3p	CAACAAGAAGUGGACAGACUG	1	21	8	108.472	7.1204			experimental		mature miRNA	standard	MIMAT0025612
629	gga-miR-6625-5p	UGGGGGAACUGGAAGCAAGAGU	1	21	9	111.398	4.48245			experimental		mature miRNA	standard	MIMAT0025721
630	gga-miR-7443-3p	UCCCUUGGGCUGCAGCACCCUCC	1	21	10	97.8889	5.28679			experimental		mature miRNA	standard	MIMAT0029041
631	empty		1	21	11	90.8148	6.01734			control	control_empty
632	gga-let-7j-3p	CUAUACAGUCUAUUGCCUUCCU	1	21	12	109.009	3.93521			experimental		mature miRNA	standard	MIMAT0026542
633	gga-miR-1555-5p	AGCAAACCCUUCACCCUGCC	1	21	13	107.667	4.14458			experimental		mature miRNA	standard	MIMAT0026774
634	gga-miR-1643-5p	UCUUAUCACGAGGAGCACUUUU	1	21	14	111.12	4.32277			experimental		mature miRNA	standard	MIMAT0007518
635	gga-miR-1728-5p	UGGUUGAUCCAUUGGAAGACUGA	1	21	15	107.019	5.98906			experimental		mature miRNA	standard	MIMAT0007627
636	gga-miR-1816	GUAGGUUUUGUGGUUUUGUU	1	21	16	101.25	5.62725			experimental		mature miRNA	standard	MIMAT0007656
637	gga-miR-3064-3p	UUGCCACACUGCAACACUUUACA	1	21	17	110.528	4.71914			experimental		mature miRNA	standard	MIMAT0025632
638	gga-miR-6552-3p	CAACAAGAAGUGGACAGACUG	1	21	18	113.574	6.15562			experimental		mature miRNA	standard	MIMAT0025612
639	gga-miR-6625-5p	UGGGGGAACUGGAAGCAAGAGU	1	21	19	117.917	4.40926			experimental		mature miRNA	standard	MIMAT0025721
640	gga-miR-7443-3p	UCCCUUGGGCUGCAGCACCCUCC	1	21	20	111.259	5.82192			experimental		mature miRNA	standard	MIMAT0029041
641	empty		1	21	21	106.787	8.42121			control	control_empty
642	gga-let-7j-3p	CUAUACAGUCUAUUGCCUUCCU	1	21	22	117.398	6.38184			experimental		mature miRNA	standard	MIMAT0026542
643	gga-miR-1555-5p	AGCAAACCCUUCACCCUGCC	1	21	23	108.352	5.57249			experimental		mature miRNA	standard	MIMAT0026774
644	gga-miR-1643-5p	UCUUAUCACGAGGAGCACUUUU	1	21	24	115	6.05581			experimental		mature miRNA	standard	MIMAT0007518
645	gga-miR-1728-5p	UGGUUGAUCCAUUGGAAGACUGA	1	21	25	109.62	3.74345			experimental		mature miRNA	standard	MIMAT0007627
646	gga-miR-1816	GUAGGUUUUGUGGUUUUGUU	1	21	26	111.065	4.86504			experimental		mature miRNA	standard	MIMAT0007656
647	gga-miR-3064-3p	UUGCCACACUGCAACACUUUACA	1	21	27	105.037	3.24952			experimental		mature miRNA	standard	MIMAT0025632
648	gga-miR-6552-3p	CAACAAGAAGUGGACAGACUG	1	21	28	113	3.18877			experimental		mature miRNA	standard	MIMAT0025612
649	gga-miR-6625-5p	UGGGGGAACUGGAAGCAAGAGU	1	21	29	115.861	5.88751			experimental		mature miRNA	standard	MIMAT0025721
650	gga-miR-7443-3p	UCCCUUGGGCUGCAGCACCCUCC	1	21	30	104.907	6.15916			experimental		mature miRNA	standard	MIMAT0029041
651	empty		1	21	31	106.472	4.35237			control	control_empty
652	empty		1	22	1	81.5	5.64279			control	control_empty
653	gga-let-7k-5p	UGAGGUAGUAGAUUGAAUAGUU	1	22	2	91.2778	4.19576			experimental		mature miRNA	standard	MIMAT0001182
654	gga-miR-1556	UGCAGGCUGGAAGUAGGAGUGU	1	22	3	107.037	4.28631			experimental		mature miRNA	standard	MIMAT0007413
655	gga-miR-1644	UCUGUUGUGCAGGGCUGUGCU	1	22	4	118.278	5.07667			experimental		mature miRNA	standard	MIMAT0007520
656	gga-miR-1729-3p	CUACUCGGUGAGUAAGGAUAGC	1	22	5	97.0278	4.19492			experimental		mature miRNA	standard	MIMAT0007630
657	gga-miR-181a-3p	ACCAUCGACCGUUGAUUGUACC	1	22	6	97.6481	5.91263			experimental		mature miRNA	standard	MIMAT0001150
658	gga-miR-3064-5p	UGGCUGUUGUGGUGUGCAAAA	1	22	7	105.454	4.27202			experimental		mature miRNA	standard	MIMAT0025631
659	gga-miR-6552-5p	GUCUGUCCAGGUCUUGUUGGA	1	22	8	104.139	3.10098			experimental		mature miRNA	standard	MIMAT0025611
660	gga-miR-6626-5p	AGGAGAGAGAAGGGUUGCU	1	22	9	156.778	7.72341			experimental		mature miRNA	standard	MIMAT0025722
661	gga-miR-7443-5p	UGGUGGCUGCCCUCAGGGAGAGC	1	22	10	98.0185	5.09348			experimental		mature miRNA	standard	MIMAT0029040
662	empty		1	22	11	97.1481	6.1383			control	control_empty
663	gga-let-7k-5p	UGAGGUAGUAGAUUGAAUAGUU	1	22	12	105.287	4.94465			experimental		mature miRNA	standard	MIMAT0001182
664	gga-miR-1556	UGCAGGCUGGAAGUAGGAGUGU	1	22	13	115.565	6.18904			experimental		mature miRNA	standard	MIMAT0007413
665	gga-miR-1644	UCUGUUGUGCAGGGCUGUGCU	1	22	14	132.611	4.96687			experimental		mature miRNA	standard	MIMAT0007520
666	gga-miR-1729-3p	CUACUCGGUGAGUAAGGAUAGC	1	22	15	106.917	5.18467			experimental		mature miRNA	standard	MIMAT0007630
667	gga-miR-181a-3p	ACCAUCGACCGUUGAUUGUACC	1	22	16	108.75	6.13421			experimental		mature miRNA	standard	MIMAT0001150
668	gga-miR-3064-5p	UGGCUGUUGUGGUGUGCAAAA	1	22	17	110.972	5.13274			experimental		mature miRNA	standard	MIMAT0025631
669	gga-miR-6552-5p	GUCUGUCCAGGUCUUGUUGGA	1	22	18	113.611	4.9177			experimental		mature miRNA	standard	MIMAT0025611
670	gga-miR-6626-5p	AGGAGAGAGAAGGGUUGCU	1	22	19	162.231	9.74402			experimental		mature miRNA	standard	MIMAT0025722
671	gga-miR-7443-5p	UGGUGGCUGCCCUCAGGGAGAGC	1	22	20	109.167	6.79953			experimental		mature miRNA	standard	MIMAT0029040
672	empty		1	22	21	106.38	6.86004			control	control_empty
673	gga-let-7k-5p	UGAGGUAGUAGAUUGAAUAGUU	1	22	22	109.083	4.9429			experimental		mature miRNA	standard	MIMAT0001182
674	gga-miR-1556	UGCAGGCUGGAAGUAGGAGUGU	1	22	23	119.463	6.42051			experimental		mature miRNA	standard	MIMAT0007413
675	gga-miR-1644	UCUGUUGUGCAGGGCUGUGCU	1	22	24	128.815	5.19372			experimental		mature miRNA	standard	MIMAT0007520
676	gga-miR-1729-3p	CUACUCGGUGAGUAAGGAUAGC	1	22	25	109.176	4.42978			experimental		mature miRNA	standard	MIMAT0007630
677	gga-miR-181a-3p	ACCAUCGACCGUUGAUUGUACC	1	22	26	115.315	3.91892			experimental		mature miRNA	standard	MIMAT0001150
678	gga-miR-3064-5p	UGGCUGUUGUGGUGUGCAAAA	1	22	27	113.157	4.05376			experimental		mature miRNA	standard	MIMAT0025631
679	gga-miR-6552-5p	GUCUGUCCAGGUCUUGUUGGA	1	22	28	108.296	5.80084			experimental		mature miRNA	standard	MIMAT0025611
680	gga-miR-6626-5p	AGGAGAGAGAAGGGUUGCU	1	22	29	163.102	5.62528			experimental		mature miRNA	standard	MIMAT0025722
681	gga-miR-7443-5p	UGGUGGCUGCCCUCAGGGAGAGC	1	22	30	109.028	5.10535			experimental		mature miRNA	standard	MIMAT0029040
682	empty		1	22	31	104.75	5.03469			control	control_empty
683	empty		1	23	1	86.6389	4.02436			control	control_empty
684	gga-miR-100-3p	AAGCUUGUAUCUAUAGGUAUG	1	23	2	108.435	21.3105			experimental		mature miRNA	standard	MIMAT0026539
685	gga-miR-1557	CCCGUCGGCUGAGCGGCUGC	1	23	3	102.222	3.99142			experimental		mature miRNA	standard	MIMAT0007414
686	gga-miR-1645	UCUGCUGAAGUACUGUCAGA	1	23	4	98	4.51167			experimental		mature miRNA	standard	MIMAT0007521
687	gga-miR-1729-5p	AUCCCUUACUCACAUGAGUAGUC	1	23	5	97.9167	5.03098			experimental		mature miRNA	standard	MIMAT0007629
688	gga-miR-181a-5p	AACAUUCAACGCUGUCGGUGAGU	1	23	6	314.12	15.0964			experimental		mature miRNA	standard	MIMAT0001168
689	gga-miR-30a-3p	CUUUCAGUCGGAUGUUUGCAGC	1	23	7	105.093	7.82703			experimental		mature miRNA	standard	MIMAT0001136
690	gga-miR-6553-3p	AACACUACCCUGAGCUGCUCC	1	23	8	105.954	4.83829			experimental		mature miRNA	standard	MIMAT0025614
691	gga-miR-6627-3p	GGAAUGAAGGUGAUGCUGUGGA	1	23	9	106.769	5.07625			experimental		mature miRNA	standard	MIMAT0025723
692	gga-miR-7444-3p	AGUGUUAGGUGCAGCCUUGCUG	1	23	10	102.509	4.38241			experimental		mature miRNA	standard	MIMAT0029043
693	empty		1	23	11	97.4815	6.85154			control	control_empty
694	gga-miR-100-3p	AAGCUUGUAUCUAUAGGUAUG	1	23	12	107.704	4.33473			experimental		mature miRNA	standard	MIMAT0026539
695	gga-miR-1557	CCCGUCGGCUGAGCGGCUGC	1	23	13	110.935	3.50773			experimental		mature miRNA	standard	MIMAT0007414
696	gga-miR-1645	UCUGCUGAAGUACUGUCAGA	1	23	14	107.38	5.29453			experimental		mature miRNA	standard	MIMAT0007521
697	gga-miR-1729-5p	AUCCCUUACUCACAUGAGUAGUC	1	23	15	102.38	4.74138			experimental		mature miRNA	standard	MIMAT0007629
698	gga-miR-181a-5p	AACAUUCAACGCUGUCGGUGAGU	1	23	16	336.528	15.5842			experimental		mature miRNA	standard	MIMAT0001168
699	gga-miR-30a-3p	CUUUCAGUCGGAUGUUUGCAGC	1	23	17	113.046	4.20588			experimental		mature miRNA	standard	MIMAT0001136
700	gga-miR-6553-3p	AACACUACCCUGAGCUGCUCC	1	23	18	112.741	4.85562			experimental		mature miRNA	standard	MIMAT0025614
701	gga-miR-6627-3p	GGAAUGAAGGUGAUGCUGUGGA	1	23	19	115.639	7.12828			experimental		mature miRNA	standard	MIMAT0025723
702	gga-miR-7444-3p	AGUGUUAGGUGCAGCCUUGCUG	1	23	20	113.019	5.0843			experimental		mature miRNA	standard	MIMAT0029043
703	empty		1	23	21	107.111	6.58422			control	control_empty
704	gga-miR-100-3p	AAGCUUGUAUCUAUAGGUAUG	1	23	22	110.889	5.13979			experimental		mature miRNA	standard	MIMAT0026539
705	gga-miR-1557	CCCGUCGGCUGAGCGGCUGC	1	23	23	113.815	4.75011			experimental		mature miRNA	standard	MIMAT0007414
706	gga-miR-1645	UCUGCUGAAGUACUGUCAGA	1	23	24	107.602	3.36818			experimental		mature miRNA	standard	MIMAT0007521
707	gga-miR-1729-5p	AUCCCUUACUCACAUGAGUAGUC	1	23	25	113.185	3.94625			experimental		mature miRNA	standard	MIMAT0007629
708	gga-miR-181a-5p	AACAUUCAACGCUGUCGGUGAGU	1	23	26	339.75	9.82285			experimental		mature miRNA	standard	MIMAT0001168
709	gga-miR-30a-3p	CUUUCAGUCGGAUGUUUGCAGC	1	23	27	110.287	4.69848			experimental		mature miRNA	standard	MIMAT0001136
710	gga-miR-6553-3p	AACACUACCCUGAGCUGCUCC	1	23	28	109.306	4.47309			experimental		mature miRNA	standard	MIMAT0025614
711	gga-miR-6627-3p	GGAAUGAAGGUGAUGCUGUGGA	1	23	29	106.324	4.40227			experimental		mature miRNA	standard	MIMAT0025723
712	gga-miR-7444-3p	AGUGUUAGGUGCAGCCUUGCUG	1	23	30	108.861	3.64924			experimental		mature miRNA	standard	MIMAT0029043
713	empty		1	23	31	110.093	4.5969			control	control_empty
714	empty		1	24	1	82.1019	3.83769			control	control_empty
715	gga-miR-100-5p	AACCCGUAGAUCCGAACUUGUG	1	24	2	98.1759	5.28059			experimental		mature miRNA	standard	MIMAT0001178
716	gga-miR-1558	CUGCUGUGAUGGGAGCUCUG	1	24	3	97.5833	5.95642			experimental		mature miRNA	standard	MIMAT0007415
717	gga-miR-1646	UCUGCCCUGCAGCACUGAGAUCU	1	24	4	98.3796	5.11863			experimental		mature miRNA	standard	MIMAT0007522
718	gga-miR-1730-3p	AAGGCCAUGGCUGUUUGCUGCU	1	24	5	96.7963	3.02562			experimental		mature miRNA	standard	MIMAT0007632
719	gga-miR-181b-1-3p	UCACUGAACAAUGAAUGCAAC	1	24	6	108.407	13.6724			experimental		mature miRNA	standard	MIMAT0026522
720	gga-miR-30a-5p	UGUAAACAUCCUCGACUGGAAG	1	24	7	128.102	6.14914			experimental		mature miRNA	standard	MIMAT0001135
721	gga-miR-6553-5p	AGCAGCCCUGUGAUAGCUGUUUGC	1	24	8	103.815	5.91868			experimental		mature miRNA	standard	MIMAT0025613
722	gga-miR-6628-3p	CAGAAGUCGUGGCCUGGCACA	1	24	9	100.694	6.12557			experimental		mature miRNA	standard	MIMAT0025724
723	gga-miR-7444-5p	GUAAGGCUCCUUCUGACCUCC	1	24	10	104.685	5.29794			experimental		mature miRNA	standard	MIMAT0029042
724	empty		1	24	11	97.8056	3.59246			control	control_empty
725	gga-miR-100-5p	AACCCGUAGAUCCGAACUUGUG	1	24	12	111.213	4.08794			experimental		mature miRNA	standard	MIMAT0001178
726	gga-miR-1558	CUGCUGUGAUGGGAGCUCUG	1	24	13	104.852	5.33165			experimental		mature miRNA	standard	MIMAT0007415
727	gga-miR-1646	UCUGCCCUGCAGCACUGAGAUCU	1	24	14	108.537	6.16051			experimental		mature miRNA	standard	MIMAT0007522
728	gga-miR-1730-3p	AAGGCCAUGGCUGUUUGCUGCU	1	24	15	110.528	4.66936			experimental		mature miRNA	standard	MIMAT0007632
729	gga-miR-181b-1-3p	UCACUGAACAAUGAAUGCAAC	1	24	16	107.407	6.44754			experimental		mature miRNA	standard	MIMAT0026522
730	gga-miR-30a-5p	UGUAAACAUCCUCGACUGGAAG	1	24	17	142.509	6.02098			experimental		mature miRNA	standard	MIMAT0001135
731	gga-miR-6553-5p	AGCAGCCCUGUGAUAGCUGUUUGC	1	24	18	108.241	4.83343			experimental		mature miRNA	standard	MIMAT0025613
732	gga-miR-6628-3p	CAGAAGUCGUGGCCUGGCACA	1	24	19	107.75	5.78287			experimental		mature miRNA	standard	MIMAT0025724
733	gga-miR-7444-5p	GUAAGGCUCCUUCUGACCUCC	1	24	20	112.333	4.49299			experimental		mature miRNA	standard	MIMAT0029042
734	empty		1	24	21	106.648	5.30441			control	control_empty
735	gga-miR-100-5p	AACCCGUAGAUCCGAACUUGUG	1	24	22	113.833	4.24814			experimental		mature miRNA	standard	MIMAT0001178
736	gga-miR-1558	CUGCUGUGAUGGGAGCUCUG	1	24	23	112.13	6.26829			experimental		mature miRNA	standard	MIMAT0007415
737	gga-miR-1646	UCUGCCCUGCAGCACUGAGAUCU	1	24	24	107.787	4.26472			experimental		mature miRNA	standard	MIMAT0007522
738	gga-miR-1730-3p	AAGGCCAUGGCUGUUUGCUGCU	1	24	25	108.481	5.18171			experimental		mature miRNA	standard	MIMAT0007632
739	gga-miR-181b-1-3p	UCACUGAACAAUGAAUGCAAC	1	24	26	111.231	3.73067			experimental		mature miRNA	standard	MIMAT0026522
740	gga-miR-30a-5p	UGUAAACAUCCUCGACUGGAAG	1	24	27	141.935	4.58619			experimental		mature miRNA	standard	MIMAT0001135
741	gga-miR-6553-5p	AGCAGCCCUGUGAUAGCUGUUUGC	1	24	28	105.963	4.58344			experimental		mature miRNA	standard	MIMAT0025613
742	gga-miR-6628-3p	CAGAAGUCGUGGCCUGGCACA	1	24	29	104.38	3.9712			experimental		mature miRNA	standard	MIMAT0025724
743	gga-miR-7444-5p	GUAAGGCUCCUUCUGACCUCC	1	24	30	111.741	3.86058			experimental		mature miRNA	standard	MIMAT0029042
744	empty		1	24	31	103.444	4.91865			control	control_empty
745	empty		1	25	1	84.2407	3.07194			control	control_empty
746	gga-miR-101-1-5p	UCGGUUAUCAUGGUACCGGUGCU	1	25	2	95.25	4.23189			experimental		mature miRNA	standard	MIMAT0026545
747	gga-miR-1559-3p	AGUUACAUGUAUGCAUCGAGCA	1	25	3	100.935	4.30447			experimental		mature miRNA	standard	MIMAT0026775
748	gga-miR-1647	UCUCUGCCUGAGGGGUACUCU	1	25	4	95.0833	2.92308			experimental		mature miRNA	standard	MIMAT0007523
749	gga-miR-1730-5p	CAGCUAACAGAGGUGGAACCUUG	1	25	5	94.4815	4.72314			experimental		mature miRNA	standard	MIMAT0007631
750	gga-miR-181b-2-3p	UCACUGAUCAAUGAAUGCAAA	1	25	6	98.5185	4.27661			experimental		mature miRNA	standard	MIMAT0031059
751	gga-miR-30b-3p	CUGGGGGGUGGAUGUUUACUUC	1	25	7	143.593	5.49943			experimental		mature miRNA	standard	MIMAT0026512
752	gga-miR-6554-3p	UGCUGUGUGGUUUAAGGAUACU	1	25	8	105.639	6.81184			experimental		mature miRNA	standard	MIMAT0025616
753	gga-miR-6629-5p	CUGGGAACUUGAGGCAGCUGUUGAGU	1	25	9	102.824	4.0345			experimental		mature miRNA	standard	MIMAT0025725
754	gga-miR-7445-3p	GGAUGAGUCUGUUUAACUUUAU	1	25	10	102.565	4.3862			experimental		mature miRNA	standard	MIMAT0029045
755	empty		1	25	11	98.1296	5.79412			control	control_empty
756	gga-miR-101-1-5p	UCGGUUAUCAUGGUACCGGUGCU	1	25	12	108.481	5.67085			experimental		mature miRNA	standard	MIMAT0026545
757	gga-miR-1559-3p	AGUUACAUGUAUGCAUCGAGCA	1	25	13	107.204	5.42193			experimental		mature miRNA	standard	MIMAT0026775
758	gga-miR-1647	UCUCUGCCUGAGGGGUACUCU	1	25	14	104.296	6.33527			experimental		mature miRNA	standard	MIMAT0007523
759	gga-miR-1730-5p	CAGCUAACAGAGGUGGAACCUUG	1	25	15	105.157	4.66877			experimental		mature miRNA	standard	MIMAT0007631
760	gga-miR-181b-2-3p	UCACUGAUCAAUGAAUGCAAA	1	25	16	103.935	4.66499			experimental		mature miRNA	standard	MIMAT0031059
761	gga-miR-30b-3p	CUGGGGGGUGGAUGUUUACUUC	1	25	17	141.713	4.75778			experimental		mature miRNA	standard	MIMAT0026512
762	gga-miR-6554-3p	UGCUGUGUGGUUUAAGGAUACU	1	25	18	119.87	53.4935			experimental		mature miRNA	standard	MIMAT0025616
763	gga-miR-6629-5p	CUGGGAACUUGAGGCAGCUGUUGAGU	1	25	19	109.528	6.18025			experimental		mature miRNA	standard	MIMAT0025725
764	gga-miR-7445-3p	GGAUGAGUCUGUUUAACUUUAU	1	25	20	110.556	4.8169			experimental		mature miRNA	standard	MIMAT0029045
765	empty		1	25	21	109.009	4.34601			control	control_empty
766	gga-miR-101-1-5p	UCGGUUAUCAUGGUACCGGUGCU	1	25	22	112.046	3.0368			experimental		mature miRNA	standard	MIMAT0026545
767	gga-miR-1559-3p	AGUUACAUGUAUGCAUCGAGCA	1	25	23	108.111	3.53179			experimental		mature miRNA	standard	MIMAT0026775
768	gga-miR-1647	UCUCUGCCUGAGGGGUACUCU	1	25	24	110.769	4.64759			experimental		mature miRNA	standard	MIMAT0007523
769	gga-miR-1730-5p	CAGCUAACAGAGGUGGAACCUUG	1	25	25	110.611	6.45159			experimental		mature miRNA	standard	MIMAT0007631
770	gga-miR-181b-2-3p	UCACUGAUCAAUGAAUGCAAA	1	25	26	111.565	5.32368			experimental		mature miRNA	standard	MIMAT0031059
771	gga-miR-30b-3p	CUGGGGGGUGGAUGUUUACUUC	1	25	27	149.343	7.29635			experimental		mature miRNA	standard	MIMAT0026512
772	gga-miR-6554-3p	UGCUGUGUGGUUUAAGGAUACU	1	25	28	102.444	7.02377			experimental		mature miRNA	standard	MIMAT0025616
773	gga-miR-6629-5p	CUGGGAACUUGAGGCAGCUGUUGAGU	1	25	29	107.167	3.58215			experimental		mature miRNA	standard	MIMAT0025725
774	gga-miR-7445-3p	GGAUGAGUCUGUUUAACUUUAU	1	25	30	107.806	4.26123			experimental		mature miRNA	standard	MIMAT0029045
775	empty		1	25	31	103.88	5.50058			control	control_empty
776	empty		1	26	1	85.9352	3.96308			control	control_empty
777	gga-miR-101-2-5p	UCAGUUAUCACAGUGCUGAUGCU	1	26	2	99.7222	3.0351			experimental		mature miRNA	standard	MIMAT0031077
778	gga-miR-1559-5p	UUCGAUGCUUGUAUGCUACUCC	1	26	3	99	3.94116			experimental		mature miRNA	standard	MIMAT0007416
779	gga-miR-1648-3p	UGGGAGUGGAGCGGAGCUGUC	1	26	4	112.537	4.31997			experimental		mature miRNA	standard	MIMAT0007525
780	gga-miR-1731-3p	UGGCAGUUCCUUGGUCUUGUCC	1	26	5	97.3241	6.12155			experimental		mature miRNA	standard	MIMAT0026780
781	gga-miR-181b-5p	AACAUUCAUUGCUGUCGGUGGG	1	26	6	177.963	10.1704			experimental		mature miRNA	standard	MIMAT0001151
782	gga-miR-30b-5p	UGUAAACAUCCUACACUCAGCU	1	26	7	115.75	5.43117			experimental		mature miRNA	standard	MIMAT0001130
783	gga-miR-6554-5p	UGUUUUUACAUUACACAGCAUA	1	26	8	103.704	3.65129			experimental		mature miRNA	standard	MIMAT0025615
784	gga-miR-6630-3p	CUGCACAAACCGAAGGCUUUUU	1	26	9	104.796	4.98363			experimental		mature miRNA	standard	MIMAT0025726
785	gga-miR-7445-5p	AAAGUUAAACAGACUCAUCCAC	1	26	10	105.306	3.82432			experimental		mature miRNA	standard	MIMAT0029044
786	empty		1	26	11	94.4167	5.15575			control	control_empty
787	gga-miR-101-2-5p	UCAGUUAUCACAGUGCUGAUGCU	1	26	12	109.519	7.11912			experimental		mature miRNA	standard	MIMAT0031077
788	gga-miR-1559-5p	UUCGAUGCUUGUAUGCUACUCC	1	26	13	102.843	4.23859			experimental		mature miRNA	standard	MIMAT0007416
789	gga-miR-1648-3p	UGGGAGUGGAGCGGAGCUGUC	1	26	14	123	8.48087			experimental		mature miRNA	standard	MIMAT0007525
790	gga-miR-1731-3p	UGGCAGUUCCUUGGUCUUGUCC	1	26	15	107.907	4.06843			experimental		mature miRNA	standard	MIMAT0026780
791	gga-miR-181b-5p	AACAUUCAUUGCUGUCGGUGGG	1	26	16	195.593	13.3228			experimental		mature miRNA	standard	MIMAT0001151
792	gga-miR-30b-5p	UGUAAACAUCCUACACUCAGCU	1	26	17	121.611	3.78841			experimental		mature miRNA	standard	MIMAT0001130
793	gga-miR-6554-5p	UGUUUUUACAUUACACAGCAUA	1	26	18	111.593	6.70756			experimental		mature miRNA	standard	MIMAT0025615
794	gga-miR-6630-3p	CUGCACAAACCGAAGGCUUUUU	1	26	19	103.361	5.33277			experimental		mature miRNA	standard	MIMAT0025726
795	gga-miR-7445-5p	AAAGUUAAACAGACUCAUCCAC	1	26	20	114.13	5.1448			experimental		mature miRNA	standard	MIMAT0029044
796	empty		1	26	21	110.157	7.78107			control	control_empty
797	gga-miR-101-2-5p	UCAGUUAUCACAGUGCUGAUGCU	1	26	22	116.898	4.83357			experimental		mature miRNA	standard	MIMAT0031077
798	gga-miR-1559-5p	UUCGAUGCUUGUAUGCUACUCC	1	26	23	115.009	6.15606			experimental		mature miRNA	standard	MIMAT0007416
799	gga-miR-1648-3p	UGGGAGUGGAGCGGAGCUGUC	1	26	24	127.13	6.68111			experimental		mature miRNA	standard	MIMAT0007525
800	gga-miR-1731-3p	UGGCAGUUCCUUGGUCUUGUCC	1	26	25	112.398	4.30375			experimental		mature miRNA	standard	MIMAT0026780
801	gga-miR-181b-5p	AACAUUCAUUGCUGUCGGUGGG	1	26	26	199.167	6.91402			experimental		mature miRNA	standard	MIMAT0001151
802	gga-miR-30b-5p	UGUAAACAUCCUACACUCAGCU	1	26	27	124.157	5.10298			experimental		mature miRNA	standard	MIMAT0001130
803	gga-miR-6554-5p	UGUUUUUACAUUACACAGCAUA	1	26	28	107.398	3.54132			experimental		mature miRNA	standard	MIMAT0025615
804	gga-miR-6630-3p	CUGCACAAACCGAAGGCUUUUU	1	26	29	106.509	5.11274			experimental		mature miRNA	standard	MIMAT0025726
805	gga-miR-7445-5p	AAAGUUAAACAGACUCAUCCAC	1	26	30	109.657	5.99714			experimental		mature miRNA	standard	MIMAT0029044
806	empty		1	26	31	106.102	4.81613			control	control_empty
807	empty		1	27	1	86.3704	2.67419			control	control_empty
808	gga-miR-101-3p	GUACAGUACUGUGAUAACUGAA	1	27	2	92.6759	5.70101			experimental		mature miRNA	standard	MIMAT0001185
809	gga-miR-1560-3p	GCAUCUCUGGACGCGCUCGUUC	1	27	3	99.1204	5.02278			experimental		mature miRNA	standard	MIMAT0007418
810	gga-miR-1648-5p	CGGCUCGGCUCGGCUCCGCUC	1	27	4	96.3148	3.6854			experimental		mature miRNA	standard	MIMAT0007524
811	gga-miR-1731-5p	ACUUGACUGCAGGCACUGCUGCU	1	27	5	97.2593	5.69862			experimental		mature miRNA	standard	MIMAT0007633
812	gga-miR-183	UAUGGCACUGGUAGAAUUCACUG	1	27	6	101.241	5.66654			experimental		mature miRNA	standard	MIMAT0001191
813	gga-miR-30c-1-3p	UGGGAGAGGAUUGUUUACGCC	1	27	7	110.861	7.53739			experimental		mature miRNA	standard	MIMAT0031105
814	gga-miR-6555-3p	AAUGUGGCCUCAACAGAGCAG	1	27	8	103.37	2.79383			experimental		mature miRNA	standard	MIMAT0025620
815	gga-miR-6631-5p	GAAGAGAAUGCUGUGGUUCUGC	1	27	9	102.148	5.63171			experimental		mature miRNA	standard	MIMAT0025727
816	gga-miR-7446-3p	GCGGACGUGUGAGGAGGG	1	27	10	460.417	13.7018			experimental		mature miRNA	standard	MIMAT0029047
817	empty		1	27	11	98.8056	4.50225			control	control_empty
818	gga-miR-101-3p	GUACAGUACUGUGAUAACUGAA	1	27	12	106.509	2.68431			experimental		mature miRNA	standard	MIMAT0001185
819	gga-miR-1560-3p	GCAUCUCUGGACGCGCUCGUUC	1	27	13	106.639	5.45236			experimental		mature miRNA	standard	MIMAT0007418
820	gga-miR-1648-5p	CGGCUCGGCUCGGCUCCGCUC	1	27	14	107.176	6.62031			experimental		mature miRNA	standard	MIMAT0007524
821	gga-miR-1731-5p	ACUUGACUGCAGGCACUGCUGCU	1	27	15	107.546	4.30905			experimental		mature miRNA	standard	MIMAT0007633
822	gga-miR-183	UAUGGCACUGGUAGAAUUCACUG	1	27	16	108.407	5.3913			experimental		mature miRNA	standard	MIMAT0001191
823	gga-miR-30c-1-3p	UGGGAGAGGAUUGUUUACGCC	1	27	17	117.556	4.95651			experimental		mature miRNA	standard	MIMAT0031105
824	gga-miR-6555-3p	AAUGUGGCCUCAACAGAGCAG	1	27	18	107.963	5.33885			experimental		mature miRNA	standard	MIMAT0025620
825	gga-miR-6631-5p	GAAGAGAAUGCUGUGGUUCUGC	1	27	19	105.269	4.3182			experimental		mature miRNA	standard	MIMAT0025727
826	gga-miR-7446-3p	GCGGACGUGUGAGGAGGG	1	27	20	437.759	27.219			experimental		mature miRNA	standard	MIMAT0029047
827	empty		1	27	21	107.009	4.70135			control	control_empty
828	gga-miR-101-3p	GUACAGUACUGUGAUAACUGAA	1	27	22	115.343	4.93729			experimental		mature miRNA	standard	MIMAT0001185
829	gga-miR-1560-3p	GCAUCUCUGGACGCGCUCGUUC	1	27	23	105.889	3.99142			experimental		mature miRNA	standard	MIMAT0007418
830	gga-miR-1648-5p	CGGCUCGGCUCGGCUCCGCUC	1	27	24	106.454	4.78195			experimental		mature miRNA	standard	MIMAT0007524
831	gga-miR-1731-5p	ACUUGACUGCAGGCACUGCUGCU	1	27	25	112.296	3.89646			experimental		mature miRNA	standard	MIMAT0007633
832	gga-miR-183	UAUGGCACUGGUAGAAUUCACUG	1	27	26	115.75	4.75793			experimental		mature miRNA	standard	MIMAT0001191
833	gga-miR-30c-1-3p	UGGGAGAGGAUUGUUUACGCC	1	27	27	114.981	5.26668			experimental		mature miRNA	standard	MIMAT0031105
834	gga-miR-6555-3p	AAUGUGGCCUCAACAGAGCAG	1	27	28	103.324	5.15159			experimental		mature miRNA	standard	MIMAT0025620
835	gga-miR-6631-5p	GAAGAGAAUGCUGUGGUUCUGC	1	27	29	104.213	7.16566			experimental		mature miRNA	standard	MIMAT0025727
836	gga-miR-7446-3p	GCGGACGUGUGAGGAGGG	1	27	30	441.454	19.1533			experimental		mature miRNA	standard	MIMAT0029047
837	empty		1	27	31	105.935	4.69096			control	control_empty
838	empty		1	28	1	88.3704	4.32898			control	control_empty
839	gga-miR-103-1-5p	UCGGCUUCUUUACAGUGCUGCCUUG	1	28	2	94.9259	5.39245			experimental		mature miRNA	standard	MIMAT0031070
840	gga-miR-1560-5p	GCGGCGCGAGCAGAGAGGCGCU	1	28	3	1383.27	37.3797			experimental		mature miRNA	standard	MIMAT0007417
841	gga-miR-1649-3p	CUCCGUGCACUCUGCAGGCA	1	28	4	92.0093	2.85309			experimental		mature miRNA	standard	MIMAT0007527
842	gga-miR-1732	CACCGUGCUGCUGUCGGGCUG	1	28	5	97.0648	6.51422			experimental		mature miRNA	standard	MIMAT0007634
843	gga-miR-184-3p	UGGACGGAGAACUGAUAAGGGU	1	28	6	100.861	5.41452			experimental		mature miRNA	standard	MIMAT0001158
844	gga-miR-30c-2-3p	UGGGAGAAGGCUGUUUACUCU	1	28	7	107.63	3.24568			experimental		mature miRNA	standard	MIMAT0026515
845	gga-miR-6555-5p	GAUCUGCAGAGCCCACAACUAG	1	28	8	108.741	5.88896			experimental		mature miRNA	standard	MIMAT0025619
846	gga-miR-6632-5p	AGAGAUGAGAGGAGUGGAUGACAGC	1	28	9	126.278	6.50353			experimental		mature miRNA	standard	MIMAT0025728
847	gga-miR-7446-5p	CGCCAUGUCCACCUCCGCGC	1	28	10	101.574	4.71665			experimental		mature miRNA	standard	MIMAT0029046
848	empty		1	28	11	97.4259	4.99945			control	control_empty
849	gga-miR-103-1-5p	UCGGCUUCUUUACAGUGCUGCCUUG	1	28	12	104.759	3.92897			experimental		mature miRNA	standard	MIMAT0031070
850	gga-miR-1560-5p	GCGGCGCGAGCAGAGAGGCGCU	1	28	13	1648.54	29.8126			experimental		mature miRNA	standard	MIMAT0007417
851	gga-miR-1649-3p	CUCCGUGCACUCUGCAGGCA	1	28	14	104.398	4.98022			experimental		mature miRNA	standard	MIMAT0007527
852	gga-miR-1732	CACCGUGCUGCUGUCGGGCUG	1	28	15	105.667	3.24973			experimental		mature miRNA	standard	MIMAT0007634
853	gga-miR-184-3p	UGGACGGAGAACUGAUAAGGGU	1	28	16	105.704	4.75819			experimental		mature miRNA	standard	MIMAT0001158
854	gga-miR-30c-2-3p	UGGGAGAAGGCUGUUUACUCU	1	28	17	119.5	3.08902			experimental		mature miRNA	standard	MIMAT0026515
855	gga-miR-6555-5p	GAUCUGCAGAGCCCACAACUAG	1	28	18	109.343	4.59207			experimental		mature miRNA	standard	MIMAT0025619
856	gga-miR-6632-5p	AGAGAUGAGAGGAGUGGAUGACAGC	1	28	19	121.833	8.14529			experimental		mature miRNA	standard	MIMAT0025728
857	gga-miR-7446-5p	CGCCAUGUCCACCUCCGCGC	1	28	20	109.056	3.41747			experimental		mature miRNA	standard	MIMAT0029046
858	empty		1	28	21	104.056	5.29297			control	control_empty
859	gga-miR-103-1-5p	UCGGCUUCUUUACAGUGCUGCCUUG	1	28	22	112.333	7.94608			experimental		mature miRNA	standard	MIMAT0031070
860	gga-miR-1560-5p	GCGGCGCGAGCAGAGAGGCGCU	1	28	23	1679.39	59.3277			experimental		mature miRNA	standard	MIMAT0007417
861	gga-miR-1649-3p	CUCCGUGCACUCUGCAGGCA	1	28	24	107.5	6.16366			experimental		mature miRNA	standard	MIMAT0007527
862	gga-miR-1732	CACCGUGCUGCUGUCGGGCUG	1	28	25	107.148	4.27515			experimental		mature miRNA	standard	MIMAT0007634
863	gga-miR-184-3p	UGGACGGAGAACUGAUAAGGGU	1	28	26	107.593	4.10388			experimental		mature miRNA	standard	MIMAT0001158
864	gga-miR-30c-2-3p	UGGGAGAAGGCUGUUUACUCU	1	28	27	114.056	5.70757			experimental		mature miRNA	standard	MIMAT0026515
865	gga-miR-6555-5p	GAUCUGCAGAGCCCACAACUAG	1	28	28	108.398	7.29606			experimental		mature miRNA	standard	MIMAT0025619
866	gga-miR-6632-5p	AGAGAUGAGAGGAGUGGAUGACAGC	1	28	29	128.056	8.13419			experimental		mature miRNA	standard	MIMAT0025728
867	gga-miR-7446-5p	CGCCAUGUCCACCUCCGCGC	1	28	30	110.815	4.58594			experimental		mature miRNA	standard	MIMAT0029046
868	empty		1	28	31	105.333	3.80359			control	control_empty
869	empty		1	29	1	87.8796	4.5769			control	control_empty
870	gga-miR-103-2-5p	AGCUUCUUUACAGUGCUGCCUUG	1	29	2	94.8889	5.44871			experimental		mature miRNA	standard	MIMAT0026519
871	gga-miR-1561	GCCGGGUUUGCGGCCGCUUUU	1	29	3	93.4074	3.83061			experimental		mature miRNA	standard	MIMAT0007419
872	gga-miR-1649-5p	UCCUGCAGAAGGUGCGGCUG	1	29	4	97.4722	5.72657			experimental		mature miRNA	standard	MIMAT0007526
873	gga-miR-1733	CUGGAUGGCUGUGAAUUGUCU	1	29	5	97.0463	5.79298			experimental		mature miRNA	standard	MIMAT0007635
874	gga-miR-1845	CCGGCUGCGCCCGGAGGA	1	29	6	97.1759	3.67316			experimental		mature miRNA	standard	MIMAT0007749
875	gga-miR-30c-5p	UGUAAACAUCCUACACUCUCAGCU	1	29	7	115.25	3.92482			experimental		mature miRNA	standard	MIMAT0001137
876	gga-miR-6556-3p	GGCGGCGGUCCGAGCAGCUCCC	1	29	8	99.9444	7.28439			experimental		mature miRNA	standard	MIMAT0025622
877	gga-miR-6633-5p	AGAGGAAACUAUGGCUGACUGU	1	29	9	100.713	4.85115			experimental		mature miRNA	standard	MIMAT0025729
878	gga-miR-7447-3p	UGAGCACUCAGCCCAACUCCUA	1	29	10	172.75	16.7684			experimental		mature miRNA	standard	MIMAT0029049
879	empty		1	29	11	96.213	5.89797			control	control_empty
880	gga-miR-103-2-5p	AGCUUCUUUACAGUGCUGCCUUG	1	29	12	107.593	5.13379			experimental		mature miRNA	standard	MIMAT0026519
881	gga-miR-1561	GCCGGGUUUGCGGCCGCUUUU	1	29	13	104.046	6.15893			experimental		mature miRNA	standard	MIMAT0007419
882	gga-miR-1649-5p	UCCUGCAGAAGGUGCGGCUG	1	29	14	106.722	7.44052			experimental		mature miRNA	standard	MIMAT0007526
883	gga-miR-1733	CUGGAUGGCUGUGAAUUGUCU	1	29	15	106.019	5.45154			experimental		mature miRNA	standard	MIMAT0007635
884	gga-miR-1845	CCGGCUGCGCCCGGAGGA	1	29	16	104.981	5.80522			experimental		mature miRNA	standard	MIMAT0007749
885	gga-miR-30c-5p	UGUAAACAUCCUACACUCUCAGCU	1	29	17	131.176	3.84228			experimental		mature miRNA	standard	MIMAT0001137
886	gga-miR-6556-3p	GGCGGCGGUCCGAGCAGCUCCC	1	29	18	108.204	3.56714			experimental		mature miRNA	standard	MIMAT0025622
887	gga-miR-6633-5p	AGAGGAAACUAUGGCUGACUGU	1	29	19	104.12	6.15336			experimental		mature miRNA	standard	MIMAT0025729
888	gga-miR-7447-3p	UGAGCACUCAGCCCAACUCCUA	1	29	20	143.009	6.86246			experimental		mature miRNA	standard	MIMAT0029049
889	empty		1	29	21	108.167	5.36604			control	control_empty
890	gga-miR-103-2-5p	AGCUUCUUUACAGUGCUGCCUUG	1	29	22	108.037	5.88031			experimental		mature miRNA	standard	MIMAT0026519
891	gga-miR-1561	GCCGGGUUUGCGGCCGCUUUU	1	29	23	106.62	6.88452			experimental		mature miRNA	standard	MIMAT0007419
892	gga-miR-1649-5p	UCCUGCAGAAGGUGCGGCUG	1	29	24	103.815	6.81415			experimental		mature miRNA	standard	MIMAT0007526
893	gga-miR-1733	CUGGAUGGCUGUGAAUUGUCU	1	29	25	106.546	4.4478			experimental		mature miRNA	standard	MIMAT0007635
894	gga-miR-1845	CCGGCUGCGCCCGGAGGA	1	29	26	108.704	3.38567			experimental		mature miRNA	standard	MIMAT0007749
895	gga-miR-30c-5p	UGUAAACAUCCUACACUCUCAGCU	1	29	27	128.62	4.81376			experimental		mature miRNA	standard	MIMAT0001137
896	gga-miR-6556-3p	GGCGGCGGUCCGAGCAGCUCCC	1	29	28	101.759	5.12256			experimental		mature miRNA	standard	MIMAT0025622
897	gga-miR-6633-5p	AGAGGAAACUAUGGCUGACUGU	1	29	29	100.639	6.04571			experimental		mature miRNA	standard	MIMAT0025729
898	gga-miR-7447-3p	UGAGCACUCAGCCCAACUCCUA	1	29	30	140.657	5.38978			experimental		mature miRNA	standard	MIMAT0029049
899	empty		1	29	31	105.25	5.66036			control	control_empty
900	empty		1	30	1	84.9722	5.27285			control	control_empty
901	gga-miR-103-3p	AGCAGCAUUGUACAGGGCUAUGA	1	30	2	112.287	5.58042			experimental		mature miRNA	standard	MIMAT0001145
902	gga-miR-1562-3p	UGUGCCCCGUGUAUGCAGUGCA	1	30	3	97.9722	3.75029			experimental		mature miRNA	standard	MIMAT0007421
903	gga-miR-1650	UCCUCUGAGCUCAGCUUCGCCUCU	1	30	4	95.0556	4.00428			experimental		mature miRNA	standard	MIMAT0007528
904	gga-miR-1734	AUAUGCCCCAAUGUAUAAGCU	1	30	5	94.0185	5.04925			experimental		mature miRNA	standard	MIMAT0007636
905	gga-miR-184-5p	CCUUAUCACUUUUCCAGCCCAGC	1	30	6	104.019	5.32492			experimental		mature miRNA	standard	MIMAT0026526
906	gga-miR-30d	UGUAAACAUCCCCGACUGGAAG	1	30	7	121.954	6.7801			experimental		mature miRNA	standard	MIMAT0001129
907	gga-miR-6556-5p	AAGGCUGCUCGGCCCGCGCUGC	1	30	8	100.231	3.51394			experimental		mature miRNA	standard	MIMAT0025621
908	gga-miR-6634-5p	UCUCAGGGUUCUGAAGGAGCUGGC	1	30	9	119.028	6.82828			experimental		mature miRNA	standard	MIMAT0025730
909	gga-miR-7447-5p	AAAGUUGGUAGUGAUUGCUGAUG	1	30	10	98.8796	5.30688			experimental		mature miRNA	standard	MIMAT0029048
910	empty		1	30	11	95.6204	4.37648			control	control_empty
911	gga-miR-103-3p	AGCAGCAUUGUACAGGGCUAUGA	1	30	12	123.139	4.6332			experimental		mature miRNA	standard	MIMAT0001145
912	gga-miR-1562-3p	UGUGCCCCGUGUAUGCAGUGCA	1	30	13	107.954	6.78699			experimental		mature miRNA	standard	MIMAT0007421
913	gga-miR-1650	UCCUCUGAGCUCAGCUUCGCCUCU	1	30	14	102.88	4.31411			experimental		mature miRNA	standard	MIMAT0007528
914	gga-miR-1734	AUAUGCCCCAAUGUAUAAGCU	1	30	15	102.38	5.10766			experimental		mature miRNA	standard	MIMAT0007636
915	gga-miR-184-5p	CCUUAUCACUUUUCCAGCCCAGC	1	30	16	113.824	4.87762			experimental		mature miRNA	standard	MIMAT0026526
916	gga-miR-30d	UGUAAACAUCCCCGACUGGAAG	1	30	17	131.806	4.65533			experimental		mature miRNA	standard	MIMAT0001129
917	gga-miR-6556-5p	AAGGCUGCUCGGCCCGCGCUGC	1	30	18	102.963	7.0789			experimental		mature miRNA	standard	MIMAT0025621
918	gga-miR-6634-5p	UCUCAGGGUUCUGAAGGAGCUGGC	1	30	19	126.194	5.55929			experimental		mature miRNA	standard	MIMAT0025730
919	gga-miR-7447-5p	AAAGUUGGUAGUGAUUGCUGAUG	1	30	20	112.019	4.48462			experimental		mature miRNA	standard	MIMAT0029048
920	empty		1	30	21	107.63	6.79691			control	control_empty
921	gga-miR-103-3p	AGCAGCAUUGUACAGGGCUAUGA	1	30	22	137.296	7.06083			experimental		mature miRNA	standard	MIMAT0001145
922	gga-miR-1562-3p	UGUGCCCCGUGUAUGCAGUGCA	1	30	23	103.111	6.87721			experimental		mature miRNA	standard	MIMAT0007421
923	gga-miR-1650	UCCUCUGAGCUCAGCUUCGCCUCU	1	30	24	104.852	3.80068			experimental		mature miRNA	standard	MIMAT0007528
924	gga-miR-1734	AUAUGCCCCAAUGUAUAAGCU	1	30	25	108.602	4.8644			experimental		mature miRNA	standard	MIMAT0007636
925	gga-miR-184-5p	CCUUAUCACUUUUCCAGCCCAGC	1	30	26	116.241	6.40221			experimental		mature miRNA	standard	MIMAT0026526
926	gga-miR-30d	UGUAAACAUCCCCGACUGGAAG	1	30	27	127.778	7.12942			experimental		mature miRNA	standard	MIMAT0001129
927	gga-miR-6556-5p	AAGGCUGCUCGGCCCGCGCUGC	1	30	28	99.4167	3.91528			experimental		mature miRNA	standard	MIMAT0025621
928	gga-miR-6634-5p	UCUCAGGGUUCUGAAGGAGCUGGC	1	30	29	118.898	4.72998			experimental		mature miRNA	standard	MIMAT0025730
929	gga-miR-7447-5p	AAAGUUGGUAGUGAUUGCUGAUG	1	30	30	110.444	6.63513			experimental		mature miRNA	standard	MIMAT0029048
930	empty		1	30	31	103.38	6.48466			control	control_empty
931	empty		1	31	1	86.7222	3.24349			control	control_empty
932	gga-miR-106-3p	ACUGCAGUAUAAGCACUUCUGG	1	31	2	93.3519	6.67862			experimental		mature miRNA	standard	MIMAT0026517
933	gga-miR-1562-5p	GCACUGUAGAUGGAGGGGCUGC	1	31	3	214.389	4.12386			experimental		mature miRNA	standard	MIMAT0007420
934	gga-miR-1651-3p	UUGCUUUUGUUGGCCUCUGCUG	1	31	4	93.7593	4.42354			experimental		mature miRNA	standard	MIMAT0007530
935	gga-miR-1735	AGGGGCUUUGGGCAGCAUCUG	1	31	5	95.3889	5.15522			experimental		mature miRNA	standard	MIMAT0007637
936	gga-miR-187-3p	UCGUGUCUUGUGUUGCAGCC	1	31	6	109.269	4.02703			experimental		mature miRNA	standard	MIMAT0001124
937	gga-miR-30e-3p	UUUCAGUCGGAUGUUUACAGC	1	31	7	104.731	4.66165			experimental		mature miRNA	standard	MIMAT0026538
938	gga-miR-6557-3p	CGCGCCGAUUGUCUCCUCCGGGCAC	1	31	8	103.722	5.64831			experimental		mature miRNA	standard	MIMAT0025829
939	gga-miR-6635-5p	GUGAAGGAUCAGAACAGCGUGCUU	1	31	9	98.3981	4.21377			experimental		mature miRNA	standard	MIMAT0025731
940	gga-miR-7448-3p	AACUGUUGUAGAACAGGAGAAGC	1	31	10	270.778	21.1935			experimental		mature miRNA	standard	MIMAT0029051
941	empty		1	31	11	96.3426	2.82566			control	control_empty
942	gga-miR-106-3p	ACUGCAGUAUAAGCACUUCUGG	1	31	12	104.574	2.99596			experimental		mature miRNA	standard	MIMAT0026517
943	gga-miR-1562-5p	GCACUGUAGAUGGAGGGGCUGC	1	31	13	234.213	7.91904			experimental		mature miRNA	standard	MIMAT0007420
944	gga-miR-1651-3p	UUGCUUUUGUUGGCCUCUGCUG	1	31	14	106.972	7.59298			experimental		mature miRNA	standard	MIMAT0007530
945	gga-miR-1735	AGGGGCUUUGGGCAGCAUCUG	1	31	15	106.315	4.1573			experimental		mature miRNA	standard	MIMAT0007637
946	gga-miR-187-3p	UCGUGUCUUGUGUUGCAGCC	1	31	16	112.435	7.15551			experimental		mature miRNA	standard	MIMAT0001124
947	gga-miR-30e-3p	UUUCAGUCGGAUGUUUACAGC	1	31	17	110.88	3.30029			experimental		mature miRNA	standard	MIMAT0026538
948	gga-miR-6557-3p	CGCGCCGAUUGUCUCCUCCGGGCAC	1	31	18	106.306	5.37293			experimental		mature miRNA	standard	MIMAT0025829
949	gga-miR-6635-5p	GUGAAGGAUCAGAACAGCGUGCUU	1	31	19	110.861	6.83785			experimental		mature miRNA	standard	MIMAT0025731
950	gga-miR-7448-3p	AACUGUUGUAGAACAGGAGAAGC	1	31	20	268.361	12.3859			experimental		mature miRNA	standard	MIMAT0029051
951	empty		1	31	21	105.306	5.21224			control	control_empty
952	gga-miR-106-3p	ACUGCAGUAUAAGCACUUCUGG	1	31	22	107.824	4.16669			experimental		mature miRNA	standard	MIMAT0026517
953	gga-miR-1562-5p	GCACUGUAGAUGGAGGGGCUGC	1	31	23	241.981	11.4663			experimental		mature miRNA	standard	MIMAT0007420
954	gga-miR-1651-3p	UUGCUUUUGUUGGCCUCUGCUG	1	31	24	107.167	4.36961			experimental		mature miRNA	standard	MIMAT0007530
955	gga-miR-1735	AGGGGCUUUGGGCAGCAUCUG	1	31	25	112.722	6.29023			experimental		mature miRNA	standard	MIMAT0007637
956	gga-miR-187-3p	UCGUGUCUUGUGUUGCAGCC	1	31	26	113.88	5.63653			experimental		mature miRNA	standard	MIMAT0001124
957	gga-miR-30e-3p	UUUCAGUCGGAUGUUUACAGC	1	31	27	106.222	5.52536			experimental		mature miRNA	standard	MIMAT0026538
958	gga-miR-6557-3p	CGCGCCGAUUGUCUCCUCCGGGCAC	1	31	28	105.287	3.61216			experimental		mature miRNA	standard	MIMAT0025829
959	gga-miR-6635-5p	GUGAAGGAUCAGAACAGCGUGCUU	1	31	29	103.602	3.43957			experimental		mature miRNA	standard	MIMAT0025731
960	gga-miR-7448-3p	AACUGUUGUAGAACAGGAGAAGC	1	31	30	285.796	12.3506			experimental		mature miRNA	standard	MIMAT0029051
961	empty		1	31	31	106.139	5.1291			control	control_empty
962	empty		1	32	1	87.8704	6.18423			control	control_empty
963	gga-miR-106-5p	AAAAGUGCUUACAGUGCAGGUA	1	32	2	138.333	6.88083			experimental		mature miRNA	standard	MIMAT0001142
964	gga-miR-1563	GCACAUGAUGAGGAAGCACUGAAA	1	32	3	292.185	10.1292			experimental		mature miRNA	standard	MIMAT0007422
965	gga-miR-1651-5p	GCUAAGACUGAUAAAAGCAAGC	1	32	4	97.9907	2.93384			experimental		mature miRNA	standard	MIMAT0007529
966	gga-miR-1736-3p	AGCACCUUCGGAACUGUCCUCA	1	32	5	110.657	5.36893			experimental		mature miRNA	standard	MIMAT0007639
967	gga-miR-187-5p	GGCUACAACACAGGACAUGGGA	1	32	6	107.167	4.8211			experimental		mature miRNA	standard	MIMAT0026507
968	gga-miR-30e-5p	UGUAAACAUCCUUGACUGG	1	32	7	110.796	5.87687			experimental		mature miRNA	standard	MIMAT0001177
969	gga-miR-6557-5p	CCGGAGGAGCCCGGCGCUGC	1	32	8	109.287	5.95787			experimental		mature miRNA	standard	MIMAT0025828
970	gga-miR-6637-3p	GCUGGGCUGUGCCUGCAAUCGGU	1	32	9	95.6481	4.32622			experimental		mature miRNA	standard	MIMAT0025733
971	gga-miR-7448-5p	CUCAUCCUCCAUGGUCUCCAGCAACGCC	1	32	10	99.3704	8.31348			experimental		mature miRNA	standard	MIMAT0029050
972	empty		1	32	11	93.287	4.28004			control	control_empty
973	gga-miR-106-5p	AAAAGUGCUUACAGUGCAGGUA	1	32	12	151.287	7.228			experimental		mature miRNA	standard	MIMAT0001142
974	gga-miR-1563	GCACAUGAUGAGGAAGCACUGAAA	1	32	13	324.935	20.7217			experimental		mature miRNA	standard	MIMAT0007422
975	gga-miR-1651-5p	GCUAAGACUGAUAAAAGCAAGC	1	32	14	102.046	6.51007			experimental		mature miRNA	standard	MIMAT0007529
976	gga-miR-1736-3p	AGCACCUUCGGAACUGUCCUCA	1	32	15	122.472	5.14729			experimental		mature miRNA	standard	MIMAT0007639
977	gga-miR-187-5p	GGCUACAACACAGGACAUGGGA	1	32	16	110.898	4.22706			experimental		mature miRNA	standard	MIMAT0026507
978	gga-miR-30e-5p	UGUAAACAUCCUUGACUGG	1	32	17	113.935	4.01696			experimental		mature miRNA	standard	MIMAT0001177
979	gga-miR-6557-5p	CCGGAGGAGCCCGGCGCUGC	1	32	18	114.111	4.45189			experimental		mature miRNA	standard	MIMAT0025828
980	gga-miR-6637-3p	GCUGGGCUGUGCCUGCAAUCGGU	1	32	19	106.343	7.2694			experimental		mature miRNA	standard	MIMAT0025733
981	gga-miR-7448-5p	CUCAUCCUCCAUGGUCUCCAGCAACGCC	1	32	20	109.602	6.87531			experimental		mature miRNA	standard	MIMAT0029050
982	empty		1	32	21	105.222	3.96558			control	control_empty
983	gga-miR-106-5p	AAAAGUGCUUACAGUGCAGGUA	1	32	22	152.315	8.3874			experimental		mature miRNA	standard	MIMAT0001142
984	gga-miR-1563	GCACAUGAUGAGGAAGCACUGAAA	1	32	23	322.324	13.433			experimental		mature miRNA	standard	MIMAT0007422
985	gga-miR-1651-5p	GCUAAGACUGAUAAAAGCAAGC	1	32	24	100.009	5.3188			experimental		mature miRNA	standard	MIMAT0007529
986	gga-miR-1736-3p	AGCACCUUCGGAACUGUCCUCA	1	32	25	124.481	5.68731			experimental		mature miRNA	standard	MIMAT0007639
987	gga-miR-187-5p	GGCUACAACACAGGACAUGGGA	1	32	26	115.565	6.67016			experimental		mature miRNA	standard	MIMAT0026507
988	gga-miR-30e-5p	UGUAAACAUCCUUGACUGG	1	32	27	112.463	6.69974			experimental		mature miRNA	standard	MIMAT0001177
989	gga-miR-6557-5p	CCGGAGGAGCCCGGCGCUGC	1	32	28	111.074	4.30975			experimental		mature miRNA	standard	MIMAT0025828
990	gga-miR-6637-3p	GCUGGGCUGUGCCUGCAAUCGGU	1	32	29	104.676	5.76621			experimental		mature miRNA	standard	MIMAT0025733
991	gga-miR-7448-5p	CUCAUCCUCCAUGGUCUCCAGCAACGCC	1	32	30	108.685	3.53791			experimental		mature miRNA	standard	MIMAT0029050
992	empty		1	32	31	104.611	7.6217			control	control_empty
993	empty		1	33	1	83.4722	4.23262			control	control_empty
994	gga-miR-107-3p	AGCAGCAUUGUACAGGGCUAUCA	1	33	2	105.222	4.67312			experimental		mature miRNA	standard	MIMAT0001147
995	gga-miR-1564-3p	CUCCUCUGCCGUGCUGGUUGUG	1	33	3	96.3241	4.67411			experimental		mature miRNA	standard	MIMAT0007424
996	gga-miR-1652	UCCCUGUGUCCCCUCGGUGGCA	1	33	4	96.463	3.07363			experimental		mature miRNA	standard	MIMAT0007531
997	gga-miR-1736-5p	AGGGCAAUUCCUGAUAGGUGCU	1	33	5	88.3704	5.1765			experimental		mature miRNA	standard	MIMAT0007638
998	gga-miR-18a-3p	ACUGCCCUAAGUGCUCCUUCUG	1	33	6	118.611	11.1622			experimental		mature miRNA	standard	MIMAT0026499
999	gga-miR-31-3p	UGCUAUGCCAACAUAUUGUCAUC	1	33	7	100.074	6.27367			experimental		mature miRNA	standard	MIMAT0026549
1000	gga-miR-6558-3p	AGGCCUUCUUGCGUAGCACUUGA	1	33	8	126.972	5.94595			experimental		mature miRNA	standard	MIMAT0025624
1001	gga-miR-6639-5p	UACAGAACUUCGGCAUGAUUGCU	1	33	9	99.4907	4.25692			experimental		mature miRNA	standard	MIMAT0025735
1002	gga-miR-7449-3p	AGGGUUGGACGAGAUGGUCUUU	1	33	10	98.3796	6.39468			experimental		mature miRNA	standard	MIMAT0029053
1003	empty		1	33	11	91.4907	8.43834			control	control_empty
1004	gga-miR-107-3p	AGCAGCAUUGUACAGGGCUAUCA	1	33	12	125.62	4.87357			experimental		mature miRNA	standard	MIMAT0001147
1005	gga-miR-1564-3p	CUCCUCUGCCGUGCUGGUUGUG	1	33	13	99.4537	4.48754			experimental		mature miRNA	standard	MIMAT0007424
1006	gga-miR-1652	UCCCUGUGUCCCCUCGGUGGCA	1	33	14	101.157	6.94459			experimental		mature miRNA	standard	MIMAT0007531
1007	gga-miR-1736-5p	AGGGCAAUUCCUGAUAGGUGCU	1	33	15	95.1481	4.71588			experimental		mature miRNA	standard	MIMAT0007638
1008	gga-miR-18a-3p	ACUGCCCUAAGUGCUCCUUCUG	1	33	16	130.389	8.8337			experimental		mature miRNA	standard	MIMAT0026499
1009	gga-miR-31-3p	UGCUAUGCCAACAUAUUGUCAUC	1	33	17	108.361	5.40242			experimental		mature miRNA	standard	MIMAT0026549
1010	gga-miR-6558-3p	AGGCCUUCUUGCGUAGCACUUGA	1	33	18	109.889	6.75656			experimental		mature miRNA	standard	MIMAT0025624
1011	gga-miR-6639-5p	UACAGAACUUCGGCAUGAUUGCU	1	33	19	104	8.79146			experimental		mature miRNA	standard	MIMAT0025735
1012	gga-miR-7449-3p	AGGGUUGGACGAGAUGGUCUUU	1	33	20	110.074	6.71545			experimental		mature miRNA	standard	MIMAT0029053
1013	empty		1	33	21	106.546	8.25458			control	control_empty
1014	gga-miR-107-3p	AGCAGCAUUGUACAGGGCUAUCA	1	33	22	125.852	6.1823			experimental		mature miRNA	standard	MIMAT0001147
1015	gga-miR-1564-3p	CUCCUCUGCCGUGCUGGUUGUG	1	33	23	107.472	4.82489			experimental		mature miRNA	standard	MIMAT0007424
1016	gga-miR-1652	UCCCUGUGUCCCCUCGGUGGCA	1	33	24	101.269	6.32397			experimental		mature miRNA	standard	MIMAT0007531
1017	gga-miR-1736-5p	AGGGCAAUUCCUGAUAGGUGCU	1	33	25	103.537	4.42682			experimental		mature miRNA	standard	MIMAT0007638
1018	gga-miR-18a-3p	ACUGCCCUAAGUGCUCCUUCUG	1	33	26	130.361	6.5531			experimental		mature miRNA	standard	MIMAT0026499
1019	gga-miR-31-3p	UGCUAUGCCAACAUAUUGUCAUC	1	33	27	104.38	6.59612			experimental		mature miRNA	standard	MIMAT0026549
1020	gga-miR-6558-3p	AGGCCUUCUUGCGUAGCACUUGA	1	33	28	106.102	4.99147			experimental		mature miRNA	standard	MIMAT0025624
1021	gga-miR-6639-5p	UACAGAACUUCGGCAUGAUUGCU	1	33	29	103.231	6.13342			experimental		mature miRNA	standard	MIMAT0025735
1022	gga-miR-7449-3p	AGGGUUGGACGAGAUGGUCUUU	1	33	30	108.593	5.37568			experimental		mature miRNA	standard	MIMAT0029053
1023	empty		1	33	31	102.565	5.4794			control	control_empty
1024	empty		1	34	1	85.1574	4.58596			control	control_empty
1025	gga-miR-107-5p	AGCUUCUUUACAGUGUUGCCUUG	1	34	2	97.0741	8.22772			experimental		mature miRNA	standard	MIMAT0026520
1026	gga-miR-1564-5p	GCAAUGAACACGGCAGUAGAGGU	1	34	3	95.6852	5.25721			experimental		mature miRNA	standard	MIMAT0007423
1027	gga-miR-1653	CAGGAGCUGUGCUGCAUGCAGG	1	34	4	91.787	4.33859			experimental		mature miRNA	standard	MIMAT0007532
1028	gga-miR-1737	CAGCACUGCUGCGCUCGGUG	1	34	5	88.5463	4.27421			experimental		mature miRNA	standard	MIMAT0007640
1029	gga-miR-18a-5p	UAAGGUGCAUCUAGUGCAGAUA	1	34	6	99.9815	3.9624			experimental		mature miRNA	standard	MIMAT0001113
1030	gga-miR-31-5p	AGGCAAGAUGUUGGCAUAGCUG	1	34	7	100.472	5.56937			experimental		mature miRNA	standard	MIMAT0001189
1031	gga-miR-6558-5p	AAGUGAAACGUUGAGGUGGCUUGU	1	34	8	107.454	3.58966			experimental		mature miRNA	standard	MIMAT0025623
1032	gga-miR-6640-5p	UCUGGAAUUGUAGUAGAGUGUAU	1	34	9	94.9167	4.54906			experimental		mature miRNA	standard	MIMAT0025736
1033	gga-miR-7449-5p	AGGUCAUCUAGUCCAACUUCCC	1	34	10	100.787	6.08054			experimental		mature miRNA	standard	MIMAT0029052
1034	empty		1	34	11	95.8889	3.47308			control	control_empty
1035	gga-miR-107-5p	AGCUUCUUUACAGUGUUGCCUUG	1	34	12	106.222	6.10704			experimental		mature miRNA	standard	MIMAT0026520
1036	gga-miR-1564-5p	GCAAUGAACACGGCAGUAGAGGU	1	34	13	110.565	6.26707			experimental		mature miRNA	standard	MIMAT0007423
1037	gga-miR-1653	CAGGAGCUGUGCUGCAUGCAGG	1	34	14	96.0833	5.61394			experimental		mature miRNA	standard	MIMAT0007532
1038	gga-miR-1737	CAGCACUGCUGCGCUCGGUG	1	34	15	103.389	6.11392			experimental		mature miRNA	standard	MIMAT0007640
1039	gga-miR-18a-5p	UAAGGUGCAUCUAGUGCAGAUA	1	34	16	106.324	4.90247			experimental		mature miRNA	standard	MIMAT0001113
1040	gga-miR-31-5p	AGGCAAGAUGUUGGCAUAGCUG	1	34	17	108.306	5.68069			experimental		mature miRNA	standard	MIMAT0001189
1041	gga-miR-6558-5p	AAGUGAAACGUUGAGGUGGCUUGU	1	34	18	113.426	6.40707			experimental		mature miRNA	standard	MIMAT0025623
1042	gga-miR-6640-5p	UCUGGAAUUGUAGUAGAGUGUAU	1	34	19	101.028	5.02602			experimental		mature miRNA	standard	MIMAT0025736
1043	gga-miR-7449-5p	AGGUCAUCUAGUCCAACUUCCC	1	34	20	109.185	5.27585			experimental		mature miRNA	standard	MIMAT0029052
1044	empty		1	34	21	105.444	7.60267			control	control_empty
1045	gga-miR-107-5p	AGCUUCUUUACAGUGUUGCCUUG	1	34	22	113.5	8.19334			experimental		mature miRNA	standard	MIMAT0026520
1046	gga-miR-1564-5p	GCAAUGAACACGGCAGUAGAGGU	1	34	23	113.056	4.64			experimental		mature miRNA	standard	MIMAT0007423
1047	gga-miR-1653	CAGGAGCUGUGCUGCAUGCAGG	1	34	24	101.204	5.6515			experimental		mature miRNA	standard	MIMAT0007532
1048	gga-miR-1737	CAGCACUGCUGCGCUCGGUG	1	34	25	115.028	9.72468			experimental		mature miRNA	standard	MIMAT0007640
1049	gga-miR-18a-5p	UAAGGUGCAUCUAGUGCAGAUA	1	34	26	109.463	4.27649			experimental		mature miRNA	standard	MIMAT0001113
1050	gga-miR-31-5p	AGGCAAGAUGUUGGCAUAGCUG	1	34	27	102.148	5.19312			experimental		mature miRNA	standard	MIMAT0001189
1051	gga-miR-6558-5p	AAGUGAAACGUUGAGGUGGCUUGU	1	34	28	107.25	6.60943			experimental		mature miRNA	standard	MIMAT0025623
1052	gga-miR-6640-5p	UCUGGAAUUGUAGUAGAGUGUAU	1	34	29	99.3796	7.12861			experimental		mature miRNA	standard	MIMAT0025736
1053	gga-miR-7449-5p	AGGUCAUCUAGUCCAACUUCCC	1	34	30	102.583	6.19787			experimental		mature miRNA	standard	MIMAT0029052
1054	empty		1	34	31	103.917	6.12659			control	control_empty
1055	empty		1	35	1	86.8889	3.93958			control	control_empty
1056	gga-miR-10a-3p	AAAUUCGUAUCUAGGGGAAUA	1	35	2	87.8889	4.29373			experimental		mature miRNA	standard	MIMAT0007732
1057	gga-miR-1565	CGAGGGUCGUGCCUGGUUUUGCU	1	35	3	97.0556	4.40228			experimental		mature miRNA	standard	MIMAT0007425
1058	gga-miR-1654	UUGCUGGUGGAGGGAGCUGAG	1	35	4	404.111	20.3655			experimental		mature miRNA	standard	MIMAT0007533
1059	gga-miR-1738	ACUGACUGCUCAGAGGGAUUGG	1	35	5	90.537	4.9661			experimental		mature miRNA	standard	MIMAT0007641
1060	gga-miR-18b-3p	UACUGCCCUAAAUGCUCCUUCUGGC	1	35	6	122.398	7.34966			experimental		mature miRNA	standard	MIMAT0026516
1061	gga-miR-32-3p	AAUUUAGUGUGUGCGAUACU	1	35	7	104.713	5.07891			experimental		mature miRNA	standard	MIMAT0026508
1062	gga-miR-6559-3p	AGAGUUGACUCUUCCUUGCAGU	1	35	8	102.565	4.98085			experimental		mature miRNA	standard	MIMAT0025626
1063	gga-miR-6641-3p	CUGCUGGGAGAAAAAAGCUAU	1	35	9	101.722	5.7824			experimental		mature miRNA	standard	MIMAT0025738
1064	gga-miR-7450-3p	CCCGUUUCCUGGAAGUGAUGGAGC	1	35	10	122.5	8.33807			experimental		mature miRNA	standard	MIMAT0029055
1065	empty		1	35	11	96.537	5.17078			control	control_empty
1066	gga-miR-10a-3p	AAAUUCGUAUCUAGGGGAAUA	1	35	12	102.537	6.21639			experimental		mature miRNA	standard	MIMAT0007732
1067	gga-miR-1565	CGAGGGUCGUGCCUGGUUUUGCU	1	35	13	104.593	5.73404			experimental		mature miRNA	standard	MIMAT0007425
1068	gga-miR-1654	UUGCUGGUGGAGGGAGCUGAG	1	35	14	451.38	25.9312			experimental		mature miRNA	standard	MIMAT0007533
1069	gga-miR-1738	ACUGACUGCUCAGAGGGAUUGG	1	35	15	100.917	5.78287			experimental		mature miRNA	standard	MIMAT0007641
1070	gga-miR-18b-3p	UACUGCCCUAAAUGCUCCUUCUGGC	1	35	16	126.611	6.22751			experimental		mature miRNA	standard	MIMAT0026516
1071	gga-miR-32-3p	AAUUUAGUGUGUGCGAUACU	1	35	17	108.444	9.12256			experimental		mature miRNA	standard	MIMAT0026508
1072	gga-miR-6559-3p	AGAGUUGACUCUUCCUUGCAGU	1	35	18	108.796	4.22002			experimental		mature miRNA	standard	MIMAT0025626
1073	gga-miR-6641-3p	CUGCUGGGAGAAAAAAGCUAU	1	35	19	102.481	6.11797			experimental		mature miRNA	standard	MIMAT0025738
1074	gga-miR-7450-3p	CCCGUUUCCUGGAAGUGAUGGAGC	1	35	20	128.481	7.3338			experimental		mature miRNA	standard	MIMAT0029055
1075	empty		1	35	21	107.139	5.89703			control	control_empty
1076	gga-miR-10a-3p	AAAUUCGUAUCUAGGGGAAUA	1	35	22	106.093	3.96606			experimental		mature miRNA	standard	MIMAT0007732
1077	gga-miR-1565	CGAGGGUCGUGCCUGGUUUUGCU	1	35	23	103.954	5.36235			experimental		mature miRNA	standard	MIMAT0007425
1078	gga-miR-1654	UUGCUGGUGGAGGGAGCUGAG	1	35	24	456.444	25.4001			experimental		mature miRNA	standard	MIMAT0007533
1079	gga-miR-1738	ACUGACUGCUCAGAGGGAUUGG	1	35	25	106.667	6.3702			experimental		mature miRNA	standard	MIMAT0007641
1080	gga-miR-18b-3p	UACUGCCCUAAAUGCUCCUUCUGGC	1	35	26	134.796	5.08389			experimental		mature miRNA	standard	MIMAT0026516
1081	gga-miR-32-3p	AAUUUAGUGUGUGCGAUACU	1	35	27	113.389	7.08141			experimental		mature miRNA	standard	MIMAT0026508
1082	gga-miR-6559-3p	AGAGUUGACUCUUCCUUGCAGU	1	35	28	107.352	7.28372			experimental		mature miRNA	standard	MIMAT0025626
1083	gga-miR-6641-3p	CUGCUGGGAGAAAAAAGCUAU	1	35	29	102.75	7.43083			experimental		mature miRNA	standard	MIMAT0025738
1084	gga-miR-7450-3p	CCCGUUUCCUGGAAGUGAUGGAGC	1	35	30	127.185	5.10479			experimental		mature miRNA	standard	MIMAT0029055
1085	empty		1	35	31	103.907	4.76266			control	control_empty
1086	BKG0		1	36	1	85.0741	5.32619			control	control_empty	LC Internal Use	control
1087	gga-miR-10a-5p	UACCCUGUAGAUCCGAAUUUGU	1	36	2	91.2685	4.93435			experimental		mature miRNA	standard	MIMAT0007731
1088	gga-miR-1567	GACUGCUCAUGGCUGCCUGUUC	1	36	3	95.9444	5.4684			experimental		mature miRNA	standard	MIMAT0007427
1089	gga-miR-1655-3p	AUUUACCCAUGGUGGGCUGAUA	1	36	4	92.6574	4.06067			experimental		mature miRNA	standard	MIMAT0026777
1090	gga-miR-1739	CACAGGACAGGUAGCCAGGCUGG	1	36	5	109.454	6.14374			experimental		mature miRNA	standard	MIMAT0007642
1091	gga-miR-18b-5p	UAAGGUGCAUCUAGUGCAGUUA	1	36	6	97.8704	4.89725			experimental		mature miRNA	standard	MIMAT0001141
1092	gga-miR-32-5p	UAUUGCACAUUACUAAGUUGC	1	36	7	104.759	5.4582			experimental		mature miRNA	standard	MIMAT0001125
1093	gga-miR-6559-5p	UGGGAGAAAGAGUCAUUACCUGA	1	36	8	99.2593	5.41091			experimental		mature miRNA	standard	MIMAT0025625
1094	gga-miR-6641-5p	ACAGCUUUUUUAUUUCCAGUUA	1	36	9	99.5278	3.53212			experimental		mature miRNA	standard	MIMAT0025737
1095	gga-miR-7450-5p	UCUGUUCUUAAGGAGGCUGAGGC	1	36	10	193.694	11.496			experimental		mature miRNA	standard	MIMAT0029054
1096	BKG0		1	36	11	95.963	5.8644			control	control_empty	LC Internal Use	control
1097	gga-miR-10a-5p	UACCCUGUAGAUCCGAAUUUGU	1	36	12	106.639	4.93596			experimental		mature miRNA	standard	MIMAT0007731
1098	gga-miR-1567	GACUGCUCAUGGCUGCCUGUUC	1	36	13	103.352	4.18568			experimental		mature miRNA	standard	MIMAT0007427
1099	gga-miR-1655-3p	AUUUACCCAUGGUGGGCUGAUA	1	36	14	100.731	5.22504			experimental		mature miRNA	standard	MIMAT0026777
1100	gga-miR-1739	CACAGGACAGGUAGCCAGGCUGG	1	36	15	124.083	10.3555			experimental		mature miRNA	standard	MIMAT0007642
1101	gga-miR-18b-5p	UAAGGUGCAUCUAGUGCAGUUA	1	36	16	104.083	6.19032			experimental		mature miRNA	standard	MIMAT0001141
1102	gga-miR-32-5p	UAUUGCACAUUACUAAGUUGC	1	36	17	105.759	6.88065			experimental		mature miRNA	standard	MIMAT0001125
1103	gga-miR-6559-5p	UGGGAGAAAGAGUCAUUACCUGA	1	36	18	106.333	4.90089			experimental		mature miRNA	standard	MIMAT0025625
1104	gga-miR-6641-5p	ACAGCUUUUUUAUUUCCAGUUA	1	36	19	104.676	5.51096			experimental		mature miRNA	standard	MIMAT0025737
1105	gga-miR-7450-5p	UCUGUUCUUAAGGAGGCUGAGGC	1	36	20	186.593	9.61991			experimental		mature miRNA	standard	MIMAT0029054
1106	BKG0		1	36	21	101.852	5.43064			control	control_empty	LC Internal Use	control
1107	gga-miR-10a-5p	UACCCUGUAGAUCCGAAUUUGU	1	36	22	110.787	4.40274			experimental		mature miRNA	standard	MIMAT0007731
1108	gga-miR-1567	GACUGCUCAUGGCUGCCUGUUC	1	36	23	106.306	5.982			experimental		mature miRNA	standard	MIMAT0007427
1109	gga-miR-1655-3p	AUUUACCCAUGGUGGGCUGAUA	1	36	24	96.1667	4.37602			experimental		mature miRNA	standard	MIMAT0026777
1110	gga-miR-1739	CACAGGACAGGUAGCCAGGCUGG	1	36	25	131.769	8.62577			experimental		mature miRNA	standard	MIMAT0007642
1111	gga-miR-18b-5p	UAAGGUGCAUCUAGUGCAGUUA	1	36	26	109.454	5.5339			experimental		mature miRNA	standard	MIMAT0001141
1112	gga-miR-32-5p	UAUUGCACAUUACUAAGUUGC	1	36	27	103.759	6.08333			experimental		mature miRNA	standard	MIMAT0001125
1113	gga-miR-6559-5p	UGGGAGAAAGAGUCAUUACCUGA	1	36	28	105.472	5.45921			experimental		mature miRNA	standard	MIMAT0025625
1114	gga-miR-6641-5p	ACAGCUUUUUUAUUUCCAGUUA	1	36	29	100.083	4.28892			experimental		mature miRNA	standard	MIMAT0025737
1115	gga-miR-7450-5p	UCUGUUCUUAAGGAGGCUGAGGC	1	36	30	180.593	8.00238			experimental		mature miRNA	standard	MIMAT0029054
1116	BKG0		1	36	31	170.907	106.509			control	control_empty	LC Internal Use	control
1117	PUC2PM		1	37	1	5339.81	74.0152			control	control_spike_calibration	LC Internal Use	control
1118	gga-miR-10b-3p	AGAUUCGAUUCUAGGGGAAUA	1	37	2	93.1944	5.15454			experimental		mature miRNA	standard	MIMAT0026521
1119	gga-miR-1568	GACUCAUAGAUCUGAAGGCAG	1	37	3	93.0463	4.68919			experimental		mature miRNA	standard	MIMAT0007428
1120	gga-miR-1655-5p	UCAGCUGGUCUUGGGUAAAUGC	1	37	4	93.537	4.90551			experimental		mature miRNA	standard	MIMAT0007534
1121	gga-miR-17-3p	ACUGCAGUGAAGGCACUUGU	1	37	5	91.8796	6.72242			experimental		mature miRNA	standard	MIMAT0001115
1122	gga-miR-190a-3p	CUAUAUAUCAAACAUAUUCCU	1	37	6	94.2963	4.95637			experimental		mature miRNA	standard	MIMAT0026525
1123	gga-miR-33-3p	AAUGUUCCUGCAGUGCAGUA	1	37	7	101.769	5.75936			experimental		mature miRNA	standard	MIMAT0026490
1124	gga-miR-6560-3p	UACCAGGAUGGACCGCUGCACACC	1	37	8	171.796	6.82321			experimental		mature miRNA	standard	MIMAT0025628
1125	gga-miR-6642-3p	CGGGCGGCCGUCGGGGAAAGCGG	1	37	9	119.833	7.65677			experimental		mature miRNA	standard	MIMAT0025740
1126	gga-miR-7451-3p	UUGCUUCUUCUUAUCCCACAGU	1	37	10	99.3519	8.37811			experimental		mature miRNA	standard	MIMAT0029057
1127	PUC2PM		1	37	11	6471.02	124.5			control	control_spike_calibration	LC Internal Use	control
1128	gga-miR-10b-3p	AGAUUCGAUUCUAGGGGAAUA	1	37	12	103.796	7.67416			experimental		mature miRNA	standard	MIMAT0026521
1129	gga-miR-1568	GACUCAUAGAUCUGAAGGCAG	1	37	13	102.204	4.71181			experimental		mature miRNA	standard	MIMAT0007428
1130	gga-miR-1655-5p	UCAGCUGGUCUUGGGUAAAUGC	1	37	14	99.3148	4.3742			experimental		mature miRNA	standard	MIMAT0007534
1131	gga-miR-17-3p	ACUGCAGUGAAGGCACUUGU	1	37	15	101.278	4.39591			experimental		mature miRNA	standard	MIMAT0001115
1132	gga-miR-190a-3p	CUAUAUAUCAAACAUAUUCCU	1	37	16	103.167	5.20693			experimental		mature miRNA	standard	MIMAT0026525
1133	gga-miR-33-3p	AAUGUUCCUGCAGUGCAGUA	1	37	17	102.787	4.60404			experimental		mature miRNA	standard	MIMAT0026490
1134	gga-miR-6560-3p	UACCAGGAUGGACCGCUGCACACC	1	37	18	192.731	9.58933			experimental		mature miRNA	standard	MIMAT0025628
1135	gga-miR-6642-3p	CGGGCGGCCGUCGGGGAAAGCGG	1	37	19	122.602	6.75186			experimental		mature miRNA	standard	MIMAT0025740
1136	gga-miR-7451-3p	UUGCUUCUUCUUAUCCCACAGU	1	37	20	109.657	4.20983			experimental		mature miRNA	standard	MIMAT0029057
1137	PUC2PM		1	37	21	6736.59	116.079			control	control_spike_calibration	LC Internal Use	control
1138	gga-miR-10b-3p	AGAUUCGAUUCUAGGGGAAUA	1	37	22	108.741	5.37799			experimental		mature miRNA	standard	MIMAT0026521
1139	gga-miR-1568	GACUCAUAGAUCUGAAGGCAG	1	37	23	108.694	5.982			experimental		mature miRNA	standard	MIMAT0007428
1140	gga-miR-1655-5p	UCAGCUGGUCUUGGGUAAAUGC	1	37	24	97.7778	4.83239			experimental		mature miRNA	standard	MIMAT0007534
1141	gga-miR-17-3p	ACUGCAGUGAAGGCACUUGU	1	37	25	107.546	6.98782			experimental		mature miRNA	standard	MIMAT0001115
1142	gga-miR-190a-3p	CUAUAUAUCAAACAUAUUCCU	1	37	26	104.065	3.59458			experimental		mature miRNA	standard	MIMAT0026525
1143	gga-miR-33-3p	AAUGUUCCUGCAGUGCAGUA	1	37	27	100.852	5.157			experimental		mature miRNA	standard	MIMAT0026490
1144	gga-miR-6560-3p	UACCAGGAUGGACCGCUGCACACC	1	37	28	190.083	12.8711			experimental		mature miRNA	standard	MIMAT0025628
1145	gga-miR-6642-3p	CGGGCGGCCGUCGGGGAAAGCGG	1	37	29	119.407	5.86298			experimental		mature miRNA	standard	MIMAT0025740
1146	gga-miR-7451-3p	UUGCUUCUUCUUAUCCCACAGU	1	37	30	108.324	4.04606			experimental		mature miRNA	standard	MIMAT0029057
1147	PUC2PM		1	37	31	5118.03	106.941			control	control_spike_calibration	LC Internal Use	control
1148	PUC2MM		1	38	1	3582.14	60.4795			control	control_spike_calibration	LC Internal Use	control
1149	gga-miR-10b-5p	UACCCUGUAGAACCGAAUUUGU	1	38	2	90.713	5.63542			experimental		mature miRNA	standard	MIMAT0001148
1150	gga-miR-1569	UGUUUGGGACGUUGCUCUGCAG	1	38	3	94.6944	3.51089			experimental		mature miRNA	standard	MIMAT0007429
1151	gga-miR-1656	UCACCAGCGGGCAUUGGCAUCA	1	38	4	94.3611	3.82187			experimental		mature miRNA	standard	MIMAT0007535
1152	gga-miR-1740-3p	UCAUCCAAUUAAACCACAAA	1	38	5	94.6481	4.67308			experimental		mature miRNA	standard	MIMAT0007644
1153	gga-miR-190a-5p	UGAUAUGUUUGAUAUAUUAGGU	1	38	6	93.0648	6.08088			experimental		mature miRNA	standard	MIMAT0001155
1154	gga-miR-33-5p	GUGCAUUGUAGUUGCAUUGC	1	38	7	102.083	3.72194			experimental		mature miRNA	standard	MIMAT0001100
1155	gga-miR-6560-5p	UGUGUUGCUCCAUACUGUGGUCU	1	38	8	102.463	3.55839			experimental		mature miRNA	standard	MIMAT0025627
1156	gga-miR-6642-5p	UUCCCCGACGGCCGAGCGGGCC	1	38	9	100.704	3.07008			experimental		mature miRNA	standard	MIMAT0025739
1157	gga-miR-7451-5p	CGUGGGAAUUAAGAGUGGCAGUC	1	38	10	104.194	5.81724			experimental		mature miRNA	standard	MIMAT0029056
1158	PUC2MM		1	38	11	4309.45	60.7876			control	control_spike_calibration	LC Internal Use	control
1159	gga-miR-10b-5p	UACCCUGUAGAACCGAAUUUGU	1	38	12	107.935	5.71483			experimental		mature miRNA	standard	MIMAT0001148
1160	gga-miR-1569	UGUUUGGGACGUUGCUCUGCAG	1	38	13	106.167	4.88082			experimental		mature miRNA	standard	MIMAT0007429
1161	gga-miR-1656	UCACCAGCGGGCAUUGGCAUCA	1	38	14	105.083	5.83436			experimental		mature miRNA	standard	MIMAT0007535
1162	gga-miR-1740-3p	UCAUCCAAUUAAACCACAAA	1	38	15	102.602	5.20413			experimental		mature miRNA	standard	MIMAT0007644
1163	gga-miR-190a-5p	UGAUAUGUUUGAUAUAUUAGGU	1	38	16	100.759	3.96213			experimental		mature miRNA	standard	MIMAT0001155
1164	gga-miR-33-5p	GUGCAUUGUAGUUGCAUUGC	1	38	17	106.38	4.69384			experimental		mature miRNA	standard	MIMAT0001100
1165	gga-miR-6560-5p	UGUGUUGCUCCAUACUGUGGUCU	1	38	18	107.843	4.07674			experimental		mature miRNA	standard	MIMAT0025627
1166	gga-miR-6642-5p	UUCCCCGACGGCCGAGCGGGCC	1	38	19	104.398	5.56515			experimental		mature miRNA	standard	MIMAT0025739
1167	gga-miR-7451-5p	CGUGGGAAUUAAGAGUGGCAGUC	1	38	20	110.157	7.48976			experimental		mature miRNA	standard	MIMAT0029056
1168	PUC2MM		1	38	21	4418.94	76.9292			control	control_spike_calibration	LC Internal Use	control
1169	gga-miR-10b-5p	UACCCUGUAGAACCGAAUUUGU	1	38	22	107.046	5.48981			experimental		mature miRNA	standard	MIMAT0001148
1170	gga-miR-1569	UGUUUGGGACGUUGCUCUGCAG	1	38	23	109.148	3.75117			experimental		mature miRNA	standard	MIMAT0007429
1171	gga-miR-1656	UCACCAGCGGGCAUUGGCAUCA	1	38	24	104.722	5.84189			experimental		mature miRNA	standard	MIMAT0007535
1172	gga-miR-1740-3p	UCAUCCAAUUAAACCACAAA	1	38	25	105.315	4.95522			experimental		mature miRNA	standard	MIMAT0007644
1173	gga-miR-190a-5p	UGAUAUGUUUGAUAUAUUAGGU	1	38	26	107.481	4.95113			experimental		mature miRNA	standard	MIMAT0001155
1174	gga-miR-33-5p	GUGCAUUGUAGUUGCAUUGC	1	38	27	110.833	6.07354			experimental		mature miRNA	standard	MIMAT0001100
1175	gga-miR-6560-5p	UGUGUUGCUCCAUACUGUGGUCU	1	38	28	105.074	5.82567			experimental		mature miRNA	standard	MIMAT0025627
1176	gga-miR-6642-5p	UUCCCCGACGGCCGAGCGGGCC	1	38	29	106.963	5.46001			experimental		mature miRNA	standard	MIMAT0025739
1177	gga-miR-7451-5p	CGUGGGAAUUAAGAGUGGCAGUC	1	38	30	113.889	5.34131			experimental		mature miRNA	standard	MIMAT0029056
1178	PUC2MM		1	38	31	3233.68	49.3445			control	control_spike_calibration	LC Internal Use	control
1179	PUC2PM-20B		1	39	1	30340.4	511.976			control	control_spike_calibration	LC Internal Use	control
1180	gga-miR-122-3p	AACGCCAUUAUCACACUAAAUA	1	39	2	90.8426	4.05606			experimental		mature miRNA	standard	MIMAT0026550
1181	gga-miR-1570	GAAGGGUGUGCAGAAGAAUGUGA	1	39	3	94.5185	4.73302			experimental		mature miRNA	standard	MIMAT0007430
1182	gga-miR-1657	UAUAUGUGUAUUGUUGGUGUGUG	1	39	4	140.519	8.00757			experimental		mature miRNA	standard	MIMAT0007537
1183	gga-miR-1740-5p	UGUAGUUUAAGAGGAUAGGUCUU	1	39	5	93	5.76162			experimental		mature miRNA	standard	MIMAT0007643
1184	gga-miR-193a-3p	AACUGGCCUACAAAGUCCCAGU	1	39	6	106.463	6.58294			experimental		mature miRNA	standard	MIMAT0007740
1185	gga-miR-34a-3p	CAAUCAGCAAGUAUACUGCCCUA	1	39	7	100.491	5.16186			experimental		mature miRNA	standard	MIMAT0026535
1186	gga-miR-6561-3p	GGGAGCCCAGAACUGGAAACAG	1	39	8	105.759	4.70409			experimental		mature miRNA	standard	MIMAT0025630
1187	gga-miR-6643-5p	CCAGGGCUGGCAGGGGAGGGU	1	39	9	450.343	18.7493			experimental		mature miRNA	standard	MIMAT0025741
1188	gga-miR-7452-3p	GCGGAUUCUUGAACCAGUCCUGCUGC	1	39	10	111.139	7.24789			experimental		mature miRNA	standard	MIMAT0029059
1189	PUC2PM-20B		1	39	11	38931.1	688.465			control	control_spike_calibration	LC Internal Use	control
1190	gga-miR-122-3p	AACGCCAUUAUCACACUAAAUA	1	39	12	103.417	4.06978			experimental		mature miRNA	standard	MIMAT0026550
1191	gga-miR-1570	GAAGGGUGUGCAGAAGAAUGUGA	1	39	13	105.898	5.09524			experimental		mature miRNA	standard	MIMAT0007430
1192	gga-miR-1657	UAUAUGUGUAUUGUUGGUGUGUG	1	39	14	159.509	9.67364			experimental		mature miRNA	standard	MIMAT0007537
1193	gga-miR-1740-5p	UGUAGUUUAAGAGGAUAGGUCUU	1	39	15	102.389	4.43612			experimental		mature miRNA	standard	MIMAT0007643
1194	gga-miR-193a-3p	AACUGGCCUACAAAGUCCCAGU	1	39	16	108.944	6.41673			experimental		mature miRNA	standard	MIMAT0007740
1195	gga-miR-34a-3p	CAAUCAGCAAGUAUACUGCCCUA	1	39	17	111.37	4.12558			experimental		mature miRNA	standard	MIMAT0026535
1196	gga-miR-6561-3p	GGGAGCCCAGAACUGGAAACAG	1	39	18	114.185	4.8878			experimental		mature miRNA	standard	MIMAT0025630
1197	gga-miR-6643-5p	CCAGGGCUGGCAGGGGAGGGU	1	39	19	376.157	12.3054			experimental		mature miRNA	standard	MIMAT0025741
1198	gga-miR-7452-3p	GCGGAUUCUUGAACCAGUCCUGCUGC	1	39	20	116.417	6.77285			experimental		mature miRNA	standard	MIMAT0029059
1199	PUC2PM-20B		1	39	21	40303.2	761.852			control	control_spike_calibration	LC Internal Use	control
1200	gga-miR-122-3p	AACGCCAUUAUCACACUAAAUA	1	39	22	106.278	5.33168			experimental		mature miRNA	standard	MIMAT0026550
1201	gga-miR-1570	GAAGGGUGUGCAGAAGAAUGUGA	1	39	23	107.972	4.15012			experimental		mature miRNA	standard	MIMAT0007430
1202	gga-miR-1657	UAUAUGUGUAUUGUUGGUGUGUG	1	39	24	158.713	5.3757			experimental		mature miRNA	standard	MIMAT0007537
1203	gga-miR-1740-5p	UGUAGUUUAAGAGGAUAGGUCUU	1	39	25	104.667	3.8085			experimental		mature miRNA	standard	MIMAT0007643
1204	gga-miR-193a-3p	AACUGGCCUACAAAGUCCCAGU	1	39	26	113.63	5.00204			experimental		mature miRNA	standard	MIMAT0007740
1205	gga-miR-34a-3p	CAAUCAGCAAGUAUACUGCCCUA	1	39	27	106.806	5.27462			experimental		mature miRNA	standard	MIMAT0026535
1206	gga-miR-6561-3p	GGGAGCCCAGAACUGGAAACAG	1	39	28	111.935	5.39171			experimental		mature miRNA	standard	MIMAT0025630
1207	gga-miR-6643-5p	CCAGGGCUGGCAGGGGAGGGU	1	39	29	387.602	12.5049			experimental		mature miRNA	standard	MIMAT0025741
1208	gga-miR-7452-3p	GCGGAUUCUUGAACCAGUCCUGCUGC	1	39	30	111.361	5.32927			experimental		mature miRNA	standard	MIMAT0029059
1209	PUC2PM-20B		1	39	31	33521.4	679.222			control	control_spike_calibration	LC Internal Use	control
1210	PUC2MM-20B		1	40	1	113.167	5.76405			control	control_spike_calibration	LC Internal Use	control
1211	gga-miR-122-5p	UGGAGUGUGACAAUGGUGUUUGU	1	40	2	98.9537	5.3971			experimental		mature miRNA	standard	MIMAT0001190
1212	gga-miR-1571	UGUUUCCUAUCCAGGCAGCACU	1	40	3	94.8704	4.47233			experimental		mature miRNA	standard	MIMAT0007431
1213	gga-miR-1658-3p	GAGCUGUGGGUUGGUGUUGAUGG	1	40	4	98.4259	4.72259			experimental		mature miRNA	standard	MIMAT0007539
1214	gga-miR-1741	AUGGCUCUGGAUUACACCUU	1	40	5	93.5093	3.50566			experimental		mature miRNA	standard	MIMAT0007645
1215	gga-miR-193a-5p	UGGGUCUUUGCGGGCGAGAUGA	1	40	6	109.361	4.72903			experimental		mature miRNA	standard	MIMAT0026787
1216	gga-miR-34a-5p	UGGCAGUGUCUUAGCUGGUUGUU	1	40	7	112.241	5.99512			experimental		mature miRNA	standard	MIMAT0001173
1217	gga-miR-6561-5p	UCUUUCCAGGCAGGAGCUCCCU	1	40	8	101.63	4.82709			experimental		mature miRNA	standard	MIMAT0025629
1218	gga-miR-6644-3p	GGGGCUAAGAUGGUACAGCGGA	1	40	9	103	4.72417			experimental		mature miRNA	standard	MIMAT0025745
1219	gga-miR-7452-5p	ACAGGGCUGGCUGAUCCGUGC	1	40	10	98.213	4.46597			experimental		mature miRNA	standard	MIMAT0029058
1220	PUC2MM-20B		1	40	11	124.213	8.51173			control	control_spike_calibration	LC Internal Use	control
1221	gga-miR-122-5p	UGGAGUGUGACAAUGGUGUUUGU	1	40	12	109.843	5.26523			experimental		mature miRNA	standard	MIMAT0001190
1222	gga-miR-1571	UGUUUCCUAUCCAGGCAGCACU	1	40	13	109.843	6.29814			experimental		mature miRNA	standard	MIMAT0007431
1223	gga-miR-1658-3p	GAGCUGUGGGUUGGUGUUGAUGG	1	40	14	103.139	5.39376			experimental		mature miRNA	standard	MIMAT0007539
1224	gga-miR-1741	AUGGCUCUGGAUUACACCUU	1	40	15	102.648	3.22176			experimental		mature miRNA	standard	MIMAT0007645
1225	gga-miR-193a-5p	UGGGUCUUUGCGGGCGAGAUGA	1	40	16	117.352	4.71885			experimental		mature miRNA	standard	MIMAT0026787
1226	gga-miR-34a-5p	UGGCAGUGUCUUAGCUGGUUGUU	1	40	17	116.5	7.57455			experimental		mature miRNA	standard	MIMAT0001173
1227	gga-miR-6561-5p	UCUUUCCAGGCAGGAGCUCCCU	1	40	18	109.13	4.08803			experimental		mature miRNA	standard	MIMAT0025629
1228	gga-miR-6644-3p	GGGGCUAAGAUGGUACAGCGGA	1	40	19	105.065	5.18674			experimental		mature miRNA	standard	MIMAT0025745
1229	gga-miR-7452-5p	ACAGGGCUGGCUGAUCCGUGC	1	40	20	111.491	7.64822			experimental		mature miRNA	standard	MIMAT0029058
1230	PUC2MM-20B		1	40	21	138.194	3.90173			control	control_spike_calibration	LC Internal Use	control
1231	gga-miR-122-5p	UGGAGUGUGACAAUGGUGUUUGU	1	40	22	111.037	4.0762			experimental		mature miRNA	standard	MIMAT0001190
1232	gga-miR-1571	UGUUUCCUAUCCAGGCAGCACU	1	40	23	114.741	4.86523			experimental		mature miRNA	standard	MIMAT0007431
1233	gga-miR-1658-3p	GAGCUGUGGGUUGGUGUUGAUGG	1	40	24	108.046	5.61104			experimental		mature miRNA	standard	MIMAT0007539
1234	gga-miR-1741	AUGGCUCUGGAUUACACCUU	1	40	25	104.222	4.25657			experimental		mature miRNA	standard	MIMAT0007645
1235	gga-miR-193a-5p	UGGGUCUUUGCGGGCGAGAUGA	1	40	26	122.583	3.52859			experimental		mature miRNA	standard	MIMAT0026787
1236	gga-miR-34a-5p	UGGCAGUGUCUUAGCUGGUUGUU	1	40	27	122.019	5.91842			experimental		mature miRNA	standard	MIMAT0001173
1237	gga-miR-6561-5p	UCUUUCCAGGCAGGAGCUCCCU	1	40	28	105.111	4.53714			experimental		mature miRNA	standard	MIMAT0025629
1238	gga-miR-6644-3p	GGGGCUAAGAUGGUACAGCGGA	1	40	29	105.185	7.36771			experimental		mature miRNA	standard	MIMAT0025745
1239	gga-miR-7452-5p	ACAGGGCUGGCUGAUCCGUGC	1	40	30	107.065	7.81476			experimental		mature miRNA	standard	MIMAT0029058
1240	PUC2MM-20B		1	40	31	132.009	4.215			control	control_spike_calibration	LC Internal Use	control
1241	a2-PUC2PM-20B		1	41	1	37995.6	755.885			control	control_spike_calibration	LC Internal Use	control
1242	gga-miR-122b	AGUGUGACACUGGUGUUUUU	1	41	2	91.8981	4.54868			experimental		mature miRNA	standard	MIMAT0007719
1243	gga-miR-1572	GAACCUGACACACGGGCCUGC	1	41	3	102.583	4.87436			experimental		mature miRNA	standard	MIMAT0007432
1244	gga-miR-1658-5p	UAUACCACCCCCAGGAGUUCUGC	1	41	4	100.065	4.44125			experimental		mature miRNA	standard	MIMAT0007538
1245	gga-miR-1742	AAUCGUCGUUCGGGAUCCGC	1	41	5	93.8241	3.10811			experimental		mature miRNA	standard	MIMAT0007646
1246	gga-miR-193b-3p	AACUGGCCCACAAAGUCCCGCUUU	1	41	6	97.6481	5.64414			experimental		mature miRNA	standard	MIMAT0003353
1247	gga-miR-34b-3p	AAUCACUAAAUUCACUGCCAUC	1	41	7	144.769	8.94908			experimental		mature miRNA	standard	MIMAT0026540
1248	gga-miR-6562-3p	UCAGUCAUUUCUUGCUCUCUGU	1	41	8	101.815	5.10479			experimental		mature miRNA	standard	MIMAT0025833
1249	gga-miR-6645-5p	UGGGAGGUAGCAGUGGUGGUGA	1	41	9	116.25	7.25648			experimental		mature miRNA	standard	MIMAT0025742
1250	gga-miR-7453-3p	CAGCUUUUCUCUCUGGCU	1	41	10	98.75	4.06058			experimental		mature miRNA	standard	MIMAT0029061
1251	a2-PUC2PM-20B		1	41	11	48819.7	915.567			control	control_spike_calibration	LC Internal Use	control
1252	gga-miR-122b	AGUGUGACACUGGUGUUUUU	1	41	12	110.148	2.54241			experimental		mature miRNA	standard	MIMAT0007719
1253	gga-miR-1572	GAACCUGACACACGGGCCUGC	1	41	13	114.463	2.36969			experimental		mature miRNA	standard	MIMAT0007432
1254	gga-miR-1658-5p	UAUACCACCCCCAGGAGUUCUGC	1	41	14	108.815	5.87907			experimental		mature miRNA	standard	MIMAT0007538
1255	gga-miR-1742	AAUCGUCGUUCGGGAUCCGC	1	41	15	105.12	6.11527			experimental		mature miRNA	standard	MIMAT0007646
1256	gga-miR-193b-3p	AACUGGCCCACAAAGUCCCGCUUU	1	41	16	106.731	6.42077			experimental		mature miRNA	standard	MIMAT0003353
1257	gga-miR-34b-3p	AAUCACUAAAUUCACUGCCAUC	1	41	17	162.546	8.76845			experimental		mature miRNA	standard	MIMAT0026540
1258	gga-miR-6562-3p	UCAGUCAUUUCUUGCUCUCUGU	1	41	18	107.806	5.12545			experimental		mature miRNA	standard	MIMAT0025833
1259	gga-miR-6645-5p	UGGGAGGUAGCAGUGGUGGUGA	1	41	19	117.009	4.61306			experimental		mature miRNA	standard	MIMAT0025742
1260	gga-miR-7453-3p	CAGCUUUUCUCUCUGGCU	1	41	20	110.019	4.76745			experimental		mature miRNA	standard	MIMAT0029061
1261	a2-PUC2PM-20B		1	41	21	51865.1	1412.05			control	control_spike_calibration	LC Internal Use	control
1262	gga-miR-122b	AGUGUGACACUGGUGUUUUU	1	41	22	115.889	3.71743			experimental		mature miRNA	standard	MIMAT0007719
1263	gga-miR-1572	GAACCUGACACACGGGCCUGC	1	41	23	116.241	6.70175			experimental		mature miRNA	standard	MIMAT0007432
1264	gga-miR-1658-5p	UAUACCACCCCCAGGAGUUCUGC	1	41	24	109.741	4.52278			experimental		mature miRNA	standard	MIMAT0007538
1265	gga-miR-1742	AAUCGUCGUUCGGGAUCCGC	1	41	25	110.537	4.95668			experimental		mature miRNA	standard	MIMAT0007646
1266	gga-miR-193b-3p	AACUGGCCCACAAAGUCCCGCUUU	1	41	26	113.556	4.06566			experimental		mature miRNA	standard	MIMAT0003353
1267	gga-miR-34b-3p	AAUCACUAAAUUCACUGCCAUC	1	41	27	164.778	8.99879			experimental		mature miRNA	standard	MIMAT0026540
1268	gga-miR-6562-3p	UCAGUCAUUUCUUGCUCUCUGU	1	41	28	110.824	5.16789			experimental		mature miRNA	standard	MIMAT0025833
1269	gga-miR-6645-5p	UGGGAGGUAGCAGUGGUGGUGA	1	41	29	117.037	4.2093			experimental		mature miRNA	standard	MIMAT0025742
1270	gga-miR-7453-3p	CAGCUUUUCUCUCUGGCU	1	41	30	110.602	4.54662			experimental		mature miRNA	standard	MIMAT0029061
1271	a2-PUC2PM-20B		1	41	31	48344	1148.64			control	control_spike_calibration	LC Internal Use	control
1272	a2-PUC2MM-20B		1	42	1	316.204	20.8007			control	control_spike_calibration	LC Internal Use	control
1273	gga-miR-124a-3p	UUAAGGCACGCGGUGAAUGCCA	1	42	2	91.6389	5.05569			experimental		mature miRNA	standard	MIMAT0001128
1274	gga-miR-1573	UGUUCUGCAGGUGCCAGUCU	1	42	3	97.2963	3.4594			experimental		mature miRNA	standard	MIMAT0007433
1275	gga-miR-1659	UAGGGCAGAAUGAAGGAGUCCCU	1	42	4	100.611	4.32085			experimental		mature miRNA	standard	MIMAT0007540
1276	gga-miR-1743	UGGAAUGCAGCAAUUAUCACCU	1	42	5	91.2593	6.28508			experimental		mature miRNA	standard	MIMAT0007647
1277	gga-miR-193b-5p	CGGGGUUUUGGGGGCGAGAUGA	1	42	6	124.37	7.33522			experimental		mature miRNA	standard	MIMAT0026629
1278	gga-miR-34b-5p	CAGGCAGUGUAGUUAGCUGAUUG	1	42	7	100.667	5.15552			experimental		mature miRNA	standard	MIMAT0001179
1279	gga-miR-6562-5p	AGGGGAAAGGAAUGUGCUGUGG	1	42	8	108.176	5.16246			experimental		mature miRNA	standard	MIMAT0025832
1280	gga-miR-6646-3p	UCUGGUGGUAGCAGCUGGAAGG	1	42	9	101.944	4.11706			experimental		mature miRNA	standard	MIMAT0025743
1281	gga-miR-7453-5p	UCAGAUGUGAGAACUCAGCAGCG	1	42	10	103.167	3.61591			experimental		mature miRNA	standard	MIMAT0029060
1282	a2-PUC2MM-20B		1	42	11	397.231	20.8334			control	control_spike_calibration	LC Internal Use	control
1283	gga-miR-124a-3p	UUAAGGCACGCGGUGAAUGCCA	1	42	12	107.37	5.41647			experimental		mature miRNA	standard	MIMAT0001128
1284	gga-miR-1573	UGUUCUGCAGGUGCCAGUCU	1	42	13	105.167	4.66143			experimental		mature miRNA	standard	MIMAT0007433
1285	gga-miR-1659	UAGGGCAGAAUGAAGGAGUCCCU	1	42	14	108.685	5.9005			experimental		mature miRNA	standard	MIMAT0007540
1286	gga-miR-1743	UGGAAUGCAGCAAUUAUCACCU	1	42	15	103.343	5.36893			experimental		mature miRNA	standard	MIMAT0007647
1287	gga-miR-193b-5p	CGGGGUUUUGGGGGCGAGAUGA	1	42	16	130.463	7.1531			experimental		mature miRNA	standard	MIMAT0026629
1288	gga-miR-34b-5p	CAGGCAGUGUAGUUAGCUGAUUG	1	42	17	105.333	4.4217			experimental		mature miRNA	standard	MIMAT0001179
1289	gga-miR-6562-5p	AGGGGAAAGGAAUGUGCUGUGG	1	42	18	115.12	4.24422			experimental		mature miRNA	standard	MIMAT0025832
1290	gga-miR-6646-3p	UCUGGUGGUAGCAGCUGGAAGG	1	42	19	108.361	6.05652			experimental		mature miRNA	standard	MIMAT0025743
1291	gga-miR-7453-5p	UCAGAUGUGAGAACUCAGCAGCG	1	42	20	111.389	5.40653			experimental		mature miRNA	standard	MIMAT0029060
1292	a2-PUC2MM-20B		1	42	21	403.806	12.3155			control	control_spike_calibration	LC Internal Use	control
1293	gga-miR-124a-3p	UUAAGGCACGCGGUGAAUGCCA	1	42	22	113.62	4.31628			experimental		mature miRNA	standard	MIMAT0001128
1294	gga-miR-1573	UGUUCUGCAGGUGCCAGUCU	1	42	23	111.213	3.91272			experimental		mature miRNA	standard	MIMAT0007433
1295	gga-miR-1659	UAGGGCAGAAUGAAGGAGUCCCU	1	42	24	112.056	6.02461			experimental		mature miRNA	standard	MIMAT0007540
1296	gga-miR-1743	UGGAAUGCAGCAAUUAUCACCU	1	42	25	103.231	5.71374			experimental		mature miRNA	standard	MIMAT0007647
1297	gga-miR-193b-5p	CGGGGUUUUGGGGGCGAGAUGA	1	42	26	134.259	6.62108			experimental		mature miRNA	standard	MIMAT0026629
1298	gga-miR-34b-5p	CAGGCAGUGUAGUUAGCUGAUUG	1	42	27	111.148	3.84468			experimental		mature miRNA	standard	MIMAT0001179
1299	gga-miR-6562-5p	AGGGGAAAGGAAUGUGCUGUGG	1	42	28	115.333	4.09924			experimental		mature miRNA	standard	MIMAT0025832
1300	gga-miR-6646-3p	UCUGGUGGUAGCAGCUGGAAGG	1	42	29	107.63	7.30458			experimental		mature miRNA	standard	MIMAT0025743
1301	gga-miR-7453-5p	UCAGAUGUGAGAACUCAGCAGCG	1	42	30	110.861	5.40415			experimental		mature miRNA	standard	MIMAT0029060
1302	a2-PUC2MM-20B		1	42	31	294.806	8.56363			control	control_spike_calibration	LC Internal Use	control
1303	a3-PUC2PM-20B		1	43	1	36474.2	761.482			control	control_spike_calibration	LC Internal Use	control
1304	gga-miR-124a-5p	GUUCACAGCGGACCUUGAU	1	43	2	96.1481	5.21288			experimental		mature miRNA	standard	MIMAT0026511
1305	gga-miR-1574-3p	ACAGGAGGAUGUCAGGAAGCUU	1	43	3	99.6296	4.30082			experimental		mature miRNA	standard	MIMAT0007435
1306	gga-miR-16-5p	UAGCAGCACGUAAAUAUUGGUG	1	43	4	105.843	5.76837			experimental		mature miRNA	standard	MIMAT0001116
1307	gga-miR-1744-3p	ACUUCAACAGGAGCAAGACUGA	1	43	5	95.8889	5.53043			experimental		mature miRNA	standard	MIMAT0007649
1308	gga-miR-194	UGUAACAGCAACUCCAUGUGGA	1	43	6	99.7685	2.53428			experimental		mature miRNA	standard	MIMAT0001133
1309	gga-miR-34c-3p	AAUCACUAACCACACAGCCAGG	1	43	7	133.546	4.91685			experimental		mature miRNA	standard	MIMAT0026541
1310	gga-miR-6563-3p	ACUGGGCACACUGUGACUGGCUAC	1	43	8	103.102	4.13316			experimental		mature miRNA	standard	MIMAT0025835
1311	gga-miR-6647-5p	CGCUCUGGCCAUGUGACGCAGCU	1	43	9	104.454	4.3992			experimental		mature miRNA	standard	MIMAT0025744
1312	gga-miR-7454-3p	ACUUUCCAGCUUGCGAAAGCAGACAG	1	43	10	108.148	4.05526			experimental		mature miRNA	standard	MIMAT0029063
1313	a3-PUC2PM-20B		1	43	11	47232	815.391			control	control_spike_calibration	LC Internal Use	control
1314	gga-miR-124a-5p	GUUCACAGCGGACCUUGAU	1	43	12	108.556	4.57611			experimental		mature miRNA	standard	MIMAT0026511
1315	gga-miR-1574-3p	ACAGGAGGAUGUCAGGAAGCUU	1	43	13	108.519	4.10489			experimental		mature miRNA	standard	MIMAT0007435
1316	gga-miR-16-5p	UAGCAGCACGUAAAUAUUGGUG	1	43	14	117.481	4.50852			experimental		mature miRNA	standard	MIMAT0001116
1317	gga-miR-1744-3p	ACUUCAACAGGAGCAAGACUGA	1	43	15	100.926	5.58654			experimental		mature miRNA	standard	MIMAT0007649
1318	gga-miR-194	UGUAACAGCAACUCCAUGUGGA	1	43	16	106.907	4.7705			experimental		mature miRNA	standard	MIMAT0001133
1319	gga-miR-34c-3p	AAUCACUAACCACACAGCCAGG	1	43	17	161.343	7.77627			experimental		mature miRNA	standard	MIMAT0026541
1320	gga-miR-6563-3p	ACUGGGCACACUGUGACUGGCUAC	1	43	18	111.361	5.64604			experimental		mature miRNA	standard	MIMAT0025835
1321	gga-miR-6647-5p	CGCUCUGGCCAUGUGACGCAGCU	1	43	19	111.657	6.00959			experimental		mature miRNA	standard	MIMAT0025744
1322	gga-miR-7454-3p	ACUUUCCAGCUUGCGAAAGCAGACAG	1	43	20	114.157	4.05606			experimental		mature miRNA	standard	MIMAT0029063
1323	a3-PUC2PM-20B		1	43	21	50202.9	1148.98			control	control_spike_calibration	LC Internal Use	control
1324	gga-miR-124a-5p	GUUCACAGCGGACCUUGAU	1	43	22	114.722	4.94802			experimental		mature miRNA	standard	MIMAT0026511
1325	gga-miR-1574-3p	ACAGGAGGAUGUCAGGAAGCUU	1	43	23	108.361	4.8654			experimental		mature miRNA	standard	MIMAT0007435
1326	gga-miR-16-5p	UAGCAGCACGUAAAUAUUGGUG	1	43	24	118.889	5.07207			experimental		mature miRNA	standard	MIMAT0001116
1327	gga-miR-1744-3p	ACUUCAACAGGAGCAAGACUGA	1	43	25	108.889	4.14308			experimental		mature miRNA	standard	MIMAT0007649
1328	gga-miR-194	UGUAACAGCAACUCCAUGUGGA	1	43	26	111.639	3.5611			experimental		mature miRNA	standard	MIMAT0001133
1329	gga-miR-34c-3p	AAUCACUAACCACACAGCCAGG	1	43	27	154.093	7.32623			experimental		mature miRNA	standard	MIMAT0026541
1330	gga-miR-6563-3p	ACUGGGCACACUGUGACUGGCUAC	1	43	28	117.167	5.53409			experimental		mature miRNA	standard	MIMAT0025835
1331	gga-miR-6647-5p	CGCUCUGGCCAUGUGACGCAGCU	1	43	29	106.491	4.53542			experimental		mature miRNA	standard	MIMAT0025744
1332	gga-miR-7454-3p	ACUUUCCAGCUUGCGAAAGCAGACAG	1	43	30	110.843	3.01139			experimental		mature miRNA	standard	MIMAT0029063
1333	a3-PUC2PM-20B		1	43	31	46674.4	987.323			control	control_spike_calibration	LC Internal Use	control
1334	a3-PUC2MM-20B		1	44	1	310.463	12.5262			control	control_spike_calibration	LC Internal Use	control
1335	gga-miR-124b	UUAAGGCACGCAGUGAAUGCCA	1	44	2	96.463	3.87039			experimental		mature miRNA	standard	MIMAT0001174
1336	gga-miR-1574-5p	CUGUGACUUCUCCUUGUCAGA	1	44	3	96.1667	4.30279			experimental		mature miRNA	standard	MIMAT0007434
1337	gga-miR-1660	UAGGCCUGUGUUUUUGUGCAUA	1	44	4	94.1204	5.19834			experimental		mature miRNA	standard	MIMAT0007541
1338	gga-miR-1744-5p	UGCUCUGUUGAACUCAAAAGCU	1	44	5	96.1204	3.1938			experimental		mature miRNA	standard	MIMAT0007648
1339	gga-miR-196-1-3p	CAAGAACAUCAAACUACCUGAU	1	44	6	97.4259	2.55117			experimental		mature miRNA	standard	MIMAT0031017
1340	gga-miR-34c-5p	AGGCAGUGUAGUUAGCUGAUUGC	1	44	7	107.454	5.86353			experimental		mature miRNA	standard	MIMAT0001180
1341	gga-miR-6563-5p	GUUGGUCGGUUGUGCUUAGAGA	1	44	8	105.806	5.99292			experimental		mature miRNA	standard	MIMAT0025834
1342	gga-miR-6648-3p	UCCGGCAUUCUGAACGCUCCU	1	44	9	104.241	2.74073			experimental		mature miRNA	standard	MIMAT0025747
1343	gga-miR-7454-5p	UUCUGUGAGACAAACUGAAGUGC	1	44	10	101.722	3.15587			experimental		mature miRNA	standard	MIMAT0029062
1344	a3-PUC2MM-20B		1	44	11	381.25	14.1601			control	control_spike_calibration	LC Internal Use	control
1345	gga-miR-124b	UUAAGGCACGCAGUGAAUGCCA	1	44	12	109.722	4.81981			experimental		mature miRNA	standard	MIMAT0001174
1346	gga-miR-1574-5p	CUGUGACUUCUCCUUGUCAGA	1	44	13	104.398	3.744			experimental		mature miRNA	standard	MIMAT0007434
1347	gga-miR-1660	UAGGCCUGUGUUUUUGUGCAUA	1	44	14	101.722	4.92909			experimental		mature miRNA	standard	MIMAT0007541
1348	gga-miR-1744-5p	UGCUCUGUUGAACUCAAAAGCU	1	44	15	99.0926	5.94608			experimental		mature miRNA	standard	MIMAT0007648
1349	gga-miR-196-1-3p	CAAGAACAUCAAACUACCUGAU	1	44	16	104.815	2.67962			experimental		mature miRNA	standard	MIMAT0031017
1350	gga-miR-34c-5p	AGGCAGUGUAGUUAGCUGAUUGC	1	44	17	110.657	4.33668			experimental		mature miRNA	standard	MIMAT0001180
1351	gga-miR-6563-5p	GUUGGUCGGUUGUGCUUAGAGA	1	44	18	106.352	6.0563			experimental		mature miRNA	standard	MIMAT0025834
1352	gga-miR-6648-3p	UCCGGCAUUCUGAACGCUCCU	1	44	19	102.463	3.11591			experimental		mature miRNA	standard	MIMAT0025747
1353	gga-miR-7454-5p	UUCUGUGAGACAAACUGAAGUGC	1	44	20	110.935	5.43487			experimental		mature miRNA	standard	MIMAT0029062
1354	a3-PUC2MM-20B		1	44	21	380.269	15.1908			control	control_spike_calibration	LC Internal Use	control
1355	gga-miR-124b	UUAAGGCACGCAGUGAAUGCCA	1	44	22	115.472	3.72026			experimental		mature miRNA	standard	MIMAT0001174
1356	gga-miR-1574-5p	CUGUGACUUCUCCUUGUCAGA	1	44	23	106.296	6.27748			experimental		mature miRNA	standard	MIMAT0007434
1357	gga-miR-1660	UAGGCCUGUGUUUUUGUGCAUA	1	44	24	107.481	3.43016			experimental		mature miRNA	standard	MIMAT0007541
1358	gga-miR-1744-5p	UGCUCUGUUGAACUCAAAAGCU	1	44	25	105.565	5.7181			experimental		mature miRNA	standard	MIMAT0007648
1359	gga-miR-196-1-3p	CAAGAACAUCAAACUACCUGAU	1	44	26	110.204	3.86636			experimental		mature miRNA	standard	MIMAT0031017
1360	gga-miR-34c-5p	AGGCAGUGUAGUUAGCUGAUUGC	1	44	27	113.954	7.4387			experimental		mature miRNA	standard	MIMAT0001180
1361	gga-miR-6563-5p	GUUGGUCGGUUGUGCUUAGAGA	1	44	28	106.148	4.80618			experimental		mature miRNA	standard	MIMAT0025834
1362	gga-miR-6648-3p	UCCGGCAUUCUGAACGCUCCU	1	44	29	104.75	5.79417			experimental		mature miRNA	standard	MIMAT0025747
1363	gga-miR-7454-5p	UUCUGUGAGACAAACUGAAGUGC	1	44	30	109.796	4.77877			experimental		mature miRNA	standard	MIMAT0029062
1364	a3-PUC2MM-20B		1	44	31	289.028	11.389			control	control_spike_calibration	LC Internal Use	control
1365	a-PUC2PM		1	45	1	10670.5	137.879			control	control_spike_calibration	LC Internal Use	control
1366	gga-miR-124c-3p	UCAAGGUCCGCUGUGAACACGG	1	45	2	95.8704	5.27043			experimental		mature miRNA	standard	MIMAT0025600
1367	gga-miR-1575	CUGGCAGCACGUAGGAGCAGG	1	45	3	558.463	17.0592			experimental		mature miRNA	standard	MIMAT0007436
1368	gga-miR-1661	UAGCAGAUGUUUAGGAAUGUGCCU	1	45	4	94.287	5.4276			experimental		mature miRNA	standard	MIMAT0007542
1369	gga-miR-1745	UGCUCUGCUUGGCAAACUGCUC	1	45	5	92.5463	4.01954			experimental		mature miRNA	standard	MIMAT0007650
1370	gga-miR-196-2-3p	CUACAGCACGAAACUGCCUUAA	1	45	6	101.731	3.98269			experimental		mature miRNA	standard	MIMAT0026504
1371	gga-miR-3523	CCGCGCAGUGCCUCGUCCUCGA	1	45	7	293.194	20.0478			experimental		mature miRNA	standard	MIMAT0016373
1372	gga-miR-6564-3p	UGGACGGAGGAAGCGCGGGCAG	1	45	8	177.537	7.57816			experimental		mature miRNA	standard	MIMAT0025634
1373	gga-miR-6648-5p	AGGAGCGUUCAGAAUGCCGGUG	1	45	9	101.167	3.19608			experimental		mature miRNA	standard	MIMAT0025746
1374	gga-miR-7455-3p	CUUCCCUCCGUCGGCGCGCACAC	1	45	10	105.38	4.80015			experimental		mature miRNA	standard	MIMAT0029065
1375	a-PUC2PM		1	45	11	12886.8	147.586			control	control_spike_calibration	LC Internal Use	control
1376	gga-miR-124c-3p	UCAAGGUCCGCUGUGAACACGG	1	45	12	106.13	4.02815			experimental		mature miRNA	standard	MIMAT0025600
1377	gga-miR-1575	CUGGCAGCACGUAGGAGCAGG	1	45	13	610.426	24.3971			experimental		mature miRNA	standard	MIMAT0007436
1378	gga-miR-1661	UAGCAGAUGUUUAGGAAUGUGCCU	1	45	14	106.778	6.61962			experimental		mature miRNA	standard	MIMAT0007542
1379	gga-miR-1745	UGCUCUGCUUGGCAAACUGCUC	1	45	15	105.972	4.86924			experimental		mature miRNA	standard	MIMAT0007650
1380	gga-miR-196-2-3p	CUACAGCACGAAACUGCCUUAA	1	45	16	109.38	5.49548			experimental		mature miRNA	standard	MIMAT0026504
1381	gga-miR-3523	CCGCGCAGUGCCUCGUCCUCGA	1	45	17	318.306	15.5662			experimental		mature miRNA	standard	MIMAT0016373
1382	gga-miR-6564-3p	UGGACGGAGGAAGCGCGGGCAG	1	45	18	193.759	9.73564			experimental		mature miRNA	standard	MIMAT0025634
1383	gga-miR-6648-5p	AGGAGCGUUCAGAAUGCCGGUG	1	45	19	106.713	3.62507			experimental		mature miRNA	standard	MIMAT0025746
1384	gga-miR-7455-3p	CUUCCCUCCGUCGGCGCGCACAC	1	45	20	108.87	2.71752			experimental		mature miRNA	standard	MIMAT0029065
1385	a-PUC2PM		1	45	21	13524.6	144.665			control	control_spike_calibration	LC Internal Use	control
1386	gga-miR-124c-3p	UCAAGGUCCGCUGUGAACACGG	1	45	22	112.111	3.37759			experimental		mature miRNA	standard	MIMAT0025600
1387	gga-miR-1575	CUGGCAGCACGUAGGAGCAGG	1	45	23	628.898	16.6744			experimental		mature miRNA	standard	MIMAT0007436
1388	gga-miR-1661	UAGCAGAUGUUUAGGAAUGUGCCU	1	45	24	107.306	3.90173			experimental		mature miRNA	standard	MIMAT0007542
1389	gga-miR-1745	UGCUCUGCUUGGCAAACUGCUC	1	45	25	109.722	3.05046			experimental		mature miRNA	standard	MIMAT0007650
1390	gga-miR-196-2-3p	CUACAGCACGAAACUGCCUUAA	1	45	26	114.926	4.35719			experimental		mature miRNA	standard	MIMAT0026504
1391	gga-miR-3523	CCGCGCAGUGCCUCGUCCUCGA	1	45	27	330.065	16.2557			experimental		mature miRNA	standard	MIMAT0016373
1392	gga-miR-6564-3p	UGGACGGAGGAAGCGCGGGCAG	1	45	28	184.954	6.13613			experimental		mature miRNA	standard	MIMAT0025634
1393	gga-miR-6648-5p	AGGAGCGUUCAGAAUGCCGGUG	1	45	29	102.759	6.16118			experimental		mature miRNA	standard	MIMAT0025746
1394	gga-miR-7455-3p	CUUCCCUCCGUCGGCGCGCACAC	1	45	30	109.389	4.16894			experimental		mature miRNA	standard	MIMAT0029065
1395	a-PUC2PM		1	45	31	11074	157.145			control	control_spike_calibration	LC Internal Use	control
1396	a-PUC2MM2d		1	46	1	299.102	12.0706			control	control_spike_calibration	LC Internal Use	control
1397	gga-miR-124c-5p	CAUUCACCGCGUGCCUUAAUU	1	46	2	94.5463	4.70908			experimental		mature miRNA	standard	MIMAT0025599
1398	gga-miR-1576	CUCGGGCGGGCGGAGCGGCAC	1	46	3	1541.66	34.0355			experimental		mature miRNA	standard	MIMAT0007437
1399	gga-miR-1662	UUGACAUCAUCAUACUUGGGAU	1	46	4	98.8611	5.00926			experimental		mature miRNA	standard	MIMAT0007543
1400	gga-miR-1746	CUCAGAGCUGUGGUCCCAUGGU	1	46	5	96.6759	3.57517			experimental		mature miRNA	standard	MIMAT0007651
1401	gga-miR-196-5p	UAGGUAGUUUCAUGUUGUUGG	1	46	6	95.6296	3.80259			experimental		mature miRNA	standard	MIMAT0001121
1402	gga-miR-3524a	CAGAAUCGCAGAAUGGCUGAGG	1	46	7	111.343	3.088			experimental		mature miRNA	standard	MIMAT0016374
1403	gga-miR-6564-5p	CGCCGUGCUUUCUCCCGCCGU	1	46	8	106.741	3.49732			experimental		mature miRNA	standard	MIMAT0025633
1404	gga-miR-6649-3p	UGCUGGCAGUGCUGUGGUAGUG	1	46	9	102.259	4.1858			experimental		mature miRNA	standard	MIMAT0025749
1405	gga-miR-7455-5p	UCGCGCGGCGCGGAGGGAGCGGG	1	46	10	178.648	9.04642			experimental		mature miRNA	standard	MIMAT0029064
1406	a-PUC2MM2d		1	46	11	368.213	16.0996			control	control_spike_calibration	LC Internal Use	control
1407	gga-miR-124c-5p	CAUUCACCGCGUGCCUUAAUU	1	46	12	108.046	4.33284			experimental		mature miRNA	standard	MIMAT0025599
1408	gga-miR-1576	CUCGGGCGGGCGGAGCGGCAC	1	46	13	1793.45	63.0534			experimental		mature miRNA	standard	MIMAT0007437
1409	gga-miR-1662	UUGACAUCAUCAUACUUGGGAU	1	46	14	108.944	6.13529			experimental		mature miRNA	standard	MIMAT0007543
1410	gga-miR-1746	CUCAGAGCUGUGGUCCCAUGGU	1	46	15	100.556	4.79161			experimental		mature miRNA	standard	MIMAT0007651
1411	gga-miR-196-5p	UAGGUAGUUUCAUGUUGUUGG	1	46	16	106.88	4.23761			experimental		mature miRNA	standard	MIMAT0001121
1412	gga-miR-3524a	CAGAAUCGCAGAAUGGCUGAGG	1	46	17	113.389	4.44874			experimental		mature miRNA	standard	MIMAT0016374
1413	gga-miR-6564-5p	CGCCGUGCUUUCUCCCGCCGU	1	46	18	110.231	4.88485			experimental		mature miRNA	standard	MIMAT0025633
1414	gga-miR-6649-3p	UGCUGGCAGUGCUGUGGUAGUG	1	46	19	105.991	3.14597			experimental		mature miRNA	standard	MIMAT0025749
1415	gga-miR-7455-5p	UCGCGCGGCGCGGAGGGAGCGGG	1	46	20	192.972	7.61388			experimental		mature miRNA	standard	MIMAT0029064
1416	a-PUC2MM2d		1	46	21	355.065	17.9752			control	control_spike_calibration	LC Internal Use	control
1417	gga-miR-124c-5p	CAUUCACCGCGUGCCUUAAUU	1	46	22	109.63	4.81546			experimental		mature miRNA	standard	MIMAT0025599
1418	gga-miR-1576	CUCGGGCGGGCGGAGCGGCAC	1	46	23	1844.31	28.5456			experimental		mature miRNA	standard	MIMAT0007437
1419	gga-miR-1662	UUGACAUCAUCAUACUUGGGAU	1	46	24	111.667	5.66181			experimental		mature miRNA	standard	MIMAT0007543
1420	gga-miR-1746	CUCAGAGCUGUGGUCCCAUGGU	1	46	25	108.509	4.15021			experimental		mature miRNA	standard	MIMAT0007651
1421	gga-miR-196-5p	UAGGUAGUUUCAUGUUGUUGG	1	46	26	110.389	3.99961			experimental		mature miRNA	standard	MIMAT0001121
1422	gga-miR-3524a	CAGAAUCGCAGAAUGGCUGAGG	1	46	27	117.25	5.25984			experimental		mature miRNA	standard	MIMAT0016374
1423	gga-miR-6564-5p	CGCCGUGCUUUCUCCCGCCGU	1	46	28	106.324	4.51959			experimental		mature miRNA	standard	MIMAT0025633
1424	gga-miR-6649-3p	UGCUGGCAGUGCUGUGGUAGUG	1	46	29	104.259	5.40918			experimental		mature miRNA	standard	MIMAT0025749
1425	gga-miR-7455-5p	UCGCGCGGCGCGGAGGGAGCGGG	1	46	30	186.944	6.01219			experimental		mature miRNA	standard	MIMAT0029064
1426	a-PUC2MM2d		1	46	31	198.574	9.48506			control	control_spike_calibration	LC Internal Use	control
1427	Ctr01-3P		1	47	1	3619.5	80.7996			control	control_spike_calibration	LC Internal Use	control
1428	gga-miR-125b-3p	ACAAGUCAGGCUCUUGGGACCU	1	47	2	94.6204	4.27712			experimental		mature miRNA	standard	MIMAT0026493
1429	gga-miR-1577	CUCAGGGGUGGAAGUAGGAGAA	1	47	3	104.806	3.45724			experimental		mature miRNA	standard	MIMAT0007438
1430	gga-miR-1663-3p	UGGCAUCCAGAACAGCGGUAC	1	47	4	98.5926	4.18506			experimental		mature miRNA	standard	MIMAT0007545
1431	gga-miR-1747-3p	CCUGAAUCCCUUCAAGUGGACA	1	47	5	96.0463	4.52281			experimental		mature miRNA	standard	MIMAT0026781
1432	gga-miR-199-3p	UACAGUAGUCUGCACAUUGG	1	47	6	100.694	4.96051			experimental		mature miRNA	standard	MIMAT0003721
1433	gga-miR-3524b-3p	CACAGAAUUGUGGGAUGGCUG	1	47	7	109.417	3.75941			experimental		mature miRNA	standard	MIMAT0025753
1434	gga-miR-6565-3p	UCUGUGCUUGUGUACUCAUAG	1	47	8	105.546	5.11071			experimental		mature miRNA	standard	MIMAT0025636
1435	gga-miR-6649-5p	UUUAUCACAUCAAUGCCAAGCAG	1	47	9	100.37	4.47128			experimental		mature miRNA	standard	MIMAT0025748
1436	gga-miR-7456-3p	CAGGGAGAUGUACCUGUAGGAG	1	47	10	100.657	5.54027			experimental		mature miRNA	standard	MIMAT0029067
1437	Ctr01-3P		1	47	11	4721.95	83.3576			control	control_spike_calibration	LC Internal Use	control
1438	gga-miR-125b-3p	ACAAGUCAGGCUCUUGGGACCU	1	47	12	108.25	4.73627			experimental		mature miRNA	standard	MIMAT0026493
1439	gga-miR-1577	CUCAGGGGUGGAAGUAGGAGAA	1	47	13	113.343	3.76943			experimental		mature miRNA	standard	MIMAT0007438
1440	gga-miR-1663-3p	UGGCAUCCAGAACAGCGGUAC	1	47	14	107.435	6.46525			experimental		mature miRNA	standard	MIMAT0007545
1441	gga-miR-1747-3p	CCUGAAUCCCUUCAAGUGGACA	1	47	15	102.102	4.27542			experimental		mature miRNA	standard	MIMAT0026781
1442	gga-miR-199-3p	UACAGUAGUCUGCACAUUGG	1	47	16	102.944	4.78087			experimental		mature miRNA	standard	MIMAT0003721
1443	gga-miR-3524b-3p	CACAGAAUUGUGGGAUGGCUG	1	47	17	115.157	3.46184			experimental		mature miRNA	standard	MIMAT0025753
1444	gga-miR-6565-3p	UCUGUGCUUGUGUACUCAUAG	1	47	18	105.093	6.07359			experimental		mature miRNA	standard	MIMAT0025636
1445	gga-miR-6649-5p	UUUAUCACAUCAAUGCCAAGCAG	1	47	19	105.935	5.65069			experimental		mature miRNA	standard	MIMAT0025748
1446	gga-miR-7456-3p	CAGGGAGAUGUACCUGUAGGAG	1	47	20	109.694	4.05905			experimental		mature miRNA	standard	MIMAT0029067
1447	Ctr01-3P		1	47	21	4987.54	150.357			control	control_spike_calibration	LC Internal Use	control
1448	gga-miR-125b-3p	ACAAGUCAGGCUCUUGGGACCU	1	47	22	111.407	4.85112			experimental		mature miRNA	standard	MIMAT0026493
1449	gga-miR-1577	CUCAGGGGUGGAAGUAGGAGAA	1	47	23	117.991	7.02398			experimental		mature miRNA	standard	MIMAT0007438
1450	gga-miR-1663-3p	UGGCAUCCAGAACAGCGGUAC	1	47	24	105.787	5.02154			experimental		mature miRNA	standard	MIMAT0007545
1451	gga-miR-1747-3p	CCUGAAUCCCUUCAAGUGGACA	1	47	25	109.102	4.75166			experimental		mature miRNA	standard	MIMAT0026781
1452	gga-miR-199-3p	UACAGUAGUCUGCACAUUGG	1	47	26	110.87	4.1131			experimental		mature miRNA	standard	MIMAT0003721
1453	gga-miR-3524b-3p	CACAGAAUUGUGGGAUGGCUG	1	47	27	118.287	4.99916			experimental		mature miRNA	standard	MIMAT0025753
1454	gga-miR-6565-3p	UCUGUGCUUGUGUACUCAUAG	1	47	28	106.093	7.33388			experimental		mature miRNA	standard	MIMAT0025636
1455	gga-miR-6649-5p	UUUAUCACAUCAAUGCCAAGCAG	1	47	29	102.204	4.17549			experimental		mature miRNA	standard	MIMAT0025748
1456	gga-miR-7456-3p	CAGGGAGAUGUACCUGUAGGAG	1	47	30	109.231	5.95718			experimental		mature miRNA	standard	MIMAT0029067
1457	Ctr01-3P		1	47	31	4568.78	77.8068			control	control_spike_calibration	LC Internal Use	control
1458	Ctr01-3M05		1	48	1	102.611	6.40799			control	control_spike_calibration	LC Internal Use	control
1459	gga-miR-125b-5p	UCCCUGAGACCCUAACUUGUGA	1	48	2	99.2315	3.61618			experimental		mature miRNA	standard	MIMAT0001105
1460	gga-miR-1578	UGUGCCGUUCUGACACAGCUCU	1	48	3	91.4815	5.09073			experimental		mature miRNA	standard	MIMAT0007439
1461	gga-miR-1663-5p	UACCACUGUCCUGGGUGCCU	1	48	4	93.2778	7.43424			experimental		mature miRNA	standard	MIMAT0007544
1462	gga-miR-1747-5p	UGCACUUGAAUGGAGUUCUGGG	1	48	5	95.9074	5.22849			experimental		mature miRNA	standard	MIMAT0007652
1463	gga-miR-199-5p	CCCAGUGUUCAGACUACCUGUUC	1	48	6	100.537	5.16897			experimental		mature miRNA	standard	MIMAT0001152
1464	gga-miR-3525	CAGCCAUUCUGCGAUUCUGUGA	1	48	7	101.426	3.58659			experimental		mature miRNA	standard	MIMAT0016382
1465	gga-miR-6565-5p	AUGAGAUAGCAAAGCACACUUC	1	48	8	106.056	4.42346			experimental		mature miRNA	standard	MIMAT0025635
1466	gga-miR-6650-5p	AGCCAGCAGAAGAGCAACUGGGCA	1	48	9	106.824	5.72881			experimental		mature miRNA	standard	MIMAT0025750
1467	gga-miR-7456-5p	CCUGCAGCUGCAUUUUCCCUAUG	1	48	10	102.87	6.34387			experimental		mature miRNA	standard	MIMAT0029066
1468	Ctr01-3M05		1	48	11	114.963	4.54454			control	control_spike_calibration	LC Internal Use	control
1469	gga-miR-125b-5p	UCCCUGAGACCCUAACUUGUGA	1	48	12	113.111	3.52119			experimental		mature miRNA	standard	MIMAT0001105
1470	gga-miR-1578	UGUGCCGUUCUGACACAGCUCU	1	48	13	101.361	4.15912			experimental		mature miRNA	standard	MIMAT0007439
1471	gga-miR-1663-5p	UACCACUGUCCUGGGUGCCU	1	48	14	101.861	5.47289			experimental		mature miRNA	standard	MIMAT0007544
1472	gga-miR-1747-5p	UGCACUUGAAUGGAGUUCUGGG	1	48	15	103.648	5.2726			experimental		mature miRNA	standard	MIMAT0007652
1473	gga-miR-199-5p	CCCAGUGUUCAGACUACCUGUUC	1	48	16	106.593	3.86704			experimental		mature miRNA	standard	MIMAT0001152
1474	gga-miR-3525	CAGCCAUUCUGCGAUUCUGUGA	1	48	17	110.361	7.87574			experimental		mature miRNA	standard	MIMAT0016382
1475	gga-miR-6565-5p	AUGAGAUAGCAAAGCACACUUC	1	48	18	107.167	3.97304			experimental		mature miRNA	standard	MIMAT0025635
1476	gga-miR-6650-5p	AGCCAGCAGAAGAGCAACUGGGCA	1	48	19	112.731	6.7928			experimental		mature miRNA	standard	MIMAT0025750
1477	gga-miR-7456-5p	CCUGCAGCUGCAUUUUCCCUAUG	1	48	20	110.148	6.43561			experimental		mature miRNA	standard	MIMAT0029066
1478	Ctr01-3M05		1	48	21	119.315	4.27479			control	control_spike_calibration	LC Internal Use	control
1479	gga-miR-125b-5p	UCCCUGAGACCCUAACUUGUGA	1	48	22	117.352	4.41178			experimental		mature miRNA	standard	MIMAT0001105
1480	gga-miR-1578	UGUGCCGUUCUGACACAGCUCU	1	48	23	106.583	5.04397			experimental		mature miRNA	standard	MIMAT0007439
1481	gga-miR-1663-5p	UACCACUGUCCUGGGUGCCU	1	48	24	103.991	5.6029			experimental		mature miRNA	standard	MIMAT0007544
1482	gga-miR-1747-5p	UGCACUUGAAUGGAGUUCUGGG	1	48	25	109.389	4.60766			experimental		mature miRNA	standard	MIMAT0007652
1483	gga-miR-199-5p	CCCAGUGUUCAGACUACCUGUUC	1	48	26	113.028	4.29618			experimental		mature miRNA	standard	MIMAT0001152
1484	gga-miR-3525	CAGCCAUUCUGCGAUUCUGUGA	1	48	27	107.12	3.76337			experimental		mature miRNA	standard	MIMAT0016382
1485	gga-miR-6565-5p	AUGAGAUAGCAAAGCACACUUC	1	48	28	105.917	3.97921			experimental		mature miRNA	standard	MIMAT0025635
1486	gga-miR-6650-5p	AGCCAGCAGAAGAGCAACUGGGCA	1	48	29	108.63	4.43772			experimental		mature miRNA	standard	MIMAT0025750
1487	gga-miR-7456-5p	CCUGCAGCUGCAUUUUCCCUAUG	1	48	30	110.528	4.1411			experimental		mature miRNA	standard	MIMAT0029066
1488	Ctr01-3M05		1	48	31	118.38	4.96289			control	control_spike_calibration	LC Internal Use	control
1489	Ctr01-3M10		1	49	1	102.694	3.88734			control	control_spike_calibration	LC Internal Use	control
1490	gga-miR-126-3p	UCGUACCGUGAGUAAUAAUGCGC	1	49	2	92.3426	5.4775			experimental		mature miRNA	standard	MIMAT0001169
1491	gga-miR-1579	CGUGGCGGGAAGGGAUGGGCG	1	49	3	197.065	6.68416			experimental		mature miRNA	standard	MIMAT0007440
1492	gga-miR-1664-3p	UCUGUGACCUCAUUUACCUCC	1	49	4	94.5185	4.59272			experimental		mature miRNA	standard	MIMAT0007547
1493	gga-miR-1748	ACUGAGGUCUGGGUGCAGCUGA	1	49	5	93.7315	5.30668			experimental		mature miRNA	standard	MIMAT0007653
1494	gga-miR-199b	CAGUAGUCUGCACAUUUGGU	1	49	6	99.9444	4.69008			experimental		mature miRNA	standard	MIMAT0007583
1495	gga-miR-3526	UUGAAGAUGAAGUUGGUGU	1	49	7	104.926	4.89651			experimental		mature miRNA	standard	MIMAT0016375
1496	gga-miR-6566-3p	CAGCAGGCCAUGGGGUCGCAG	1	49	8	103.759	6.23207			experimental		mature miRNA	standard	MIMAT0025638
1497	gga-miR-6651-5p	ACCAGGUUGCCUAAGGAGGGG	1	49	9	121.157	7.24235			experimental		mature miRNA	standard	MIMAT0025751
1498	gga-miR-7457-3p	ACUUGGAGGCCUGUGGCUAG	1	49	10	100.176	4.04606			experimental		mature miRNA	standard	MIMAT0029069
1499	Ctr01-3M10		1	49	11	116.194	5.90178			control	control_spike_calibration	LC Internal Use	control
1500	gga-miR-126-3p	UCGUACCGUGAGUAAUAAUGCGC	1	49	12	104.444	5.30444			experimental		mature miRNA	standard	MIMAT0001169
1501	gga-miR-1579	CGUGGCGGGAAGGGAUGGGCG	1	49	13	214.167	8.60613			experimental		mature miRNA	standard	MIMAT0007440
1502	gga-miR-1664-3p	UCUGUGACCUCAUUUACCUCC	1	49	14	101.315	4.64969			experimental		mature miRNA	standard	MIMAT0007547
1503	gga-miR-1748	ACUGAGGUCUGGGUGCAGCUGA	1	49	15	103.954	5.47447			experimental		mature miRNA	standard	MIMAT0007653
1504	gga-miR-199b	CAGUAGUCUGCACAUUUGGU	1	49	16	107.87	4.27138			experimental		mature miRNA	standard	MIMAT0007583
1505	gga-miR-3526	UUGAAGAUGAAGUUGGUGU	1	49	17	104.139	5.04088			experimental		mature miRNA	standard	MIMAT0016375
1506	gga-miR-6566-3p	CAGCAGGCCAUGGGGUCGCAG	1	49	18	106.944	3.5172			experimental		mature miRNA	standard	MIMAT0025638
1507	gga-miR-6651-5p	ACCAGGUUGCCUAAGGAGGGG	1	49	19	125.37	6.15165			experimental		mature miRNA	standard	MIMAT0025751
1508	gga-miR-7457-3p	ACUUGGAGGCCUGUGGCUAG	1	49	20	105.13	7.78339			experimental		mature miRNA	standard	MIMAT0029069
1509	Ctr01-3M10		1	49	21	117.676	4.07827			control	control_spike_calibration	LC Internal Use	control
1510	gga-miR-126-3p	UCGUACCGUGAGUAAUAAUGCGC	1	49	22	108.5	5.44042			experimental		mature miRNA	standard	MIMAT0001169
1511	gga-miR-1579	CGUGGCGGGAAGGGAUGGGCG	1	49	23	230.185	10.043			experimental		mature miRNA	standard	MIMAT0007440
1512	gga-miR-1664-3p	UCUGUGACCUCAUUUACCUCC	1	49	24	107.963	6.2576			experimental		mature miRNA	standard	MIMAT0007547
1513	gga-miR-1748	ACUGAGGUCUGGGUGCAGCUGA	1	49	25	109.861	3.88734			experimental		mature miRNA	standard	MIMAT0007653
1514	gga-miR-199b	CAGUAGUCUGCACAUUUGGU	1	49	26	108.213	3.67373			experimental		mature miRNA	standard	MIMAT0007583
1515	gga-miR-3526	UUGAAGAUGAAGUUGGUGU	1	49	27	106.389	4.71988			experimental		mature miRNA	standard	MIMAT0016375
1516	gga-miR-6566-3p	CAGCAGGCCAUGGGGUCGCAG	1	49	28	108.111	6.7024			experimental		mature miRNA	standard	MIMAT0025638
1517	gga-miR-6651-5p	ACCAGGUUGCCUAAGGAGGGG	1	49	29	122.509	6.36359			experimental		mature miRNA	standard	MIMAT0025751
1518	gga-miR-7457-3p	ACUUGGAGGCCUGUGGCUAG	1	49	30	108.815	4.72446			experimental		mature miRNA	standard	MIMAT0029069
1519	Ctr01-3M10		1	49	31	121.676	7.30232			control	control_spike_calibration	LC Internal Use	control
1520	Ctr02-3P		1	50	1	114.093	5.19442			control	control_spike_calibration	LC Internal Use	control
1521	gga-miR-126-5p	CAUUAUUACUUUUGGUACGCG	1	50	2	90.3056	3.48416			experimental		mature miRNA	standard	MIMAT0003723
1522	gga-miR-1580	CGGCUUCUCGGUACCUGCGUU	1	50	3	98.1204	3.90714			experimental		mature miRNA	standard	MIMAT0007441
1523	gga-miR-1664-5p	CCAGACAGGGAGAGAACAGG	1	50	4	142.907	8.9511			experimental		mature miRNA	standard	MIMAT0007546
1524	gga-miR-1749-3p	UUGGCUCUGUUCCCUAUUUCC	1	50	5	92.3889	3.77605			experimental		mature miRNA	standard	MIMAT0007655
1525	gga-miR-19a-3p	UGUGCAAAUCUAUGCAAAACUGA	1	50	6	99.4907	4.79387			experimental		mature miRNA	standard	MIMAT0001112
1526	gga-miR-3528	CAUGCCCCAGUCGUGUUGCAGA	1	50	7	106.713	4.95975			experimental		mature miRNA	standard	MIMAT0016377
1527	gga-miR-6566-5p	GAGGCCCGAUGUGUCAUUCCU	1	50	8	100.278	7.68398			experimental		mature miRNA	standard	MIMAT0025637
1528	gga-miR-6652-5p	UGGGUGUAUGUGGGACAGCUC	1	50	9	111.083	5.62558			experimental		mature miRNA	standard	MIMAT0025752
1529	gga-miR-7457-5p	GGCAUUCAUAGGGCUGUGAUCGG	1	50	10	102.806	5.88116			experimental		mature miRNA	standard	MIMAT0029068
1530	Ctr02-3P		1	50	11	133.602	4.57327			control	control_spike_calibration	LC Internal Use	control
1531	gga-miR-126-5p	CAUUAUUACUUUUGGUACGCG	1	50	12	105.907	6.34747			experimental		mature miRNA	standard	MIMAT0003723
1532	gga-miR-1580	CGGCUUCUCGGUACCUGCGUU	1	50	13	99.1389	4.58861			experimental		mature miRNA	standard	MIMAT0007441
1533	gga-miR-1664-5p	CCAGACAGGGAGAGAACAGG	1	50	14	159.593	10.1051			experimental		mature miRNA	standard	MIMAT0007546
1534	gga-miR-1749-3p	UUGGCUCUGUUCCCUAUUUCC	1	50	15	103.417	5.93599			experimental		mature miRNA	standard	MIMAT0007655
1535	gga-miR-19a-3p	UGUGCAAAUCUAUGCAAAACUGA	1	50	16	104.611	4.4044			experimental		mature miRNA	standard	MIMAT0001112
1536	gga-miR-3528	CAUGCCCCAGUCGUGUUGCAGA	1	50	17	111.417	4.34951			experimental		mature miRNA	standard	MIMAT0016377
1537	gga-miR-6566-5p	GAGGCCCGAUGUGUCAUUCCU	1	50	18	103.185	7.06465			experimental		mature miRNA	standard	MIMAT0025637
1538	gga-miR-6652-5p	UGGGUGUAUGUGGGACAGCUC	1	50	19	120.796	9.16185			experimental		mature miRNA	standard	MIMAT0025752
1539	gga-miR-7457-5p	GGCAUUCAUAGGGCUGUGAUCGG	1	50	20	109.324	4.3596			experimental		mature miRNA	standard	MIMAT0029068
1540	Ctr02-3P		1	50	21	136.546	4.30037			control	control_spike_calibration	LC Internal Use	control
1541	gga-miR-126-5p	CAUUAUUACUUUUGGUACGCG	1	50	22	110.417	4.38588			experimental		mature miRNA	standard	MIMAT0003723
1542	gga-miR-1580	CGGCUUCUCGGUACCUGCGUU	1	50	23	110.991	6.81326			experimental		mature miRNA	standard	MIMAT0007441
1543	gga-miR-1664-5p	CCAGACAGGGAGAGAACAGG	1	50	24	159.213	6.90936			experimental		mature miRNA	standard	MIMAT0007546
1544	gga-miR-1749-3p	UUGGCUCUGUUCCCUAUUUCC	1	50	25	108.5	3.63909			experimental		mature miRNA	standard	MIMAT0007655
1545	gga-miR-19a-3p	UGUGCAAAUCUAUGCAAAACUGA	1	50	26	109.824	5.08034			experimental		mature miRNA	standard	MIMAT0001112
1546	gga-miR-3528	CAUGCCCCAGUCGUGUUGCAGA	1	50	27	112.898	6.34954			experimental		mature miRNA	standard	MIMAT0016377
1547	gga-miR-6566-5p	GAGGCCCGAUGUGUCAUUCCU	1	50	28	102.648	5.38831			experimental		mature miRNA	standard	MIMAT0025637
1548	gga-miR-6652-5p	UGGGUGUAUGUGGGACAGCUC	1	50	29	120.685	5.43035			experimental		mature miRNA	standard	MIMAT0025752
1549	gga-miR-7457-5p	GGCAUUCAUAGGGCUGUGAUCGG	1	50	30	107.667	4.43014			experimental		mature miRNA	standard	MIMAT0029068
1550	Ctr02-3P		1	50	31	132.991	5.02795			control	control_spike_calibration	LC Internal Use	control
1551	Ctr02-3M05		1	51	1	92.8981	4.33188			control	control_spike_calibration	LC Internal Use	control
1552	gga-miR-128-1-5p	CGGGGCCGUAACACUGUCUGAGA	1	51	2	91.3426	5.26523			experimental		mature miRNA	standard	MIMAT0031096
1553	gga-miR-1581	CGAGCCGAAGGGGUGGGCGCUGC	1	51	3	114.954	4.56804			experimental		mature miRNA	standard	MIMAT0007442
1554	gga-miR-1665	UAAGGCCCAGGAGCGCUGCAGC	1	51	4	94.1759	4.87762			experimental		mature miRNA	standard	MIMAT0007548
1555	gga-miR-1749-5p	AGAUAAGGAACUGAACUGGCU	1	51	5	97.7222	4.82174			experimental		mature miRNA	standard	MIMAT0007654
1556	gga-miR-19a-5p	AGUUUUGCAUAGUUGCACUAC	1	51	6	101.028	3.0216			experimental		mature miRNA	standard	MIMAT0026498
1557	gga-miR-3529	AGGCAGACUGUGACUUGUUGU	1	51	7	100.157	5.01244			experimental		mature miRNA	standard	MIMAT0016378
1558	gga-miR-6567-3p	GGCAGCGCGGAGCGGAGCUUU	1	51	8	117.583	4.78535			experimental		mature miRNA	standard	MIMAT0025640
1559	gga-miR-6653-3p	CGCGGGAUGCAGAGCAGGCGC	1	51	9	144.361	8.31333			experimental		mature miRNA	standard	MIMAT0025754
1560	gga-miR-7458-3p	CACUGGGAUCAUCUCAGCAGAG	1	51	10	96.25	4.0375			experimental		mature miRNA	standard	MIMAT0029071
1561	Ctr02-3M05		1	51	11	102.389	4.61577			control	control_spike_calibration	LC Internal Use	control
1562	gga-miR-128-1-5p	CGGGGCCGUAACACUGUCUGAGA	1	51	12	104.648	4.28498			experimental		mature miRNA	standard	MIMAT0031096
1563	gga-miR-1581	CGAGCCGAAGGGGUGGGCGCUGC	1	51	13	125.343	5.3147			experimental		mature miRNA	standard	MIMAT0007442
1564	gga-miR-1665	UAAGGCCCAGGAGCGCUGCAGC	1	51	14	100.954	4.79171			experimental		mature miRNA	standard	MIMAT0007548
1565	gga-miR-1749-5p	AGAUAAGGAACUGAACUGGCU	1	51	15	104.157	4.94864			experimental		mature miRNA	standard	MIMAT0007654
1566	gga-miR-19a-5p	AGUUUUGCAUAGUUGCACUAC	1	51	16	106.491	3.01862			experimental		mature miRNA	standard	MIMAT0026498
1567	gga-miR-3529	AGGCAGACUGUGACUUGUUGU	1	51	17	105.796	4.91946			experimental		mature miRNA	standard	MIMAT0016378
[truncated: 2,401 more rows]

## Sheet: Bkg Sub
		A-C-(5ZPf)-cy3
Index	Probe_ID	Signal	StDev	Signal	StDev
[truncated: 3,968 more rows]

## Sheet: Flat
		A-C-(5ZPf)-cy3
[truncated: 3,969 more rows]
