# Supplementary material for: Comparison of the MicroRNA Expression Profiles of Male and Female Avian Primordial Germ Cell Lines
Source: Stem Cells Int. 2018 Jul 10;2018:1780679. doi: 10.1155/2018/1780679 (PMC6079386; doi:10.1155/2018/1780679)
Supplement: Supplementary 2 — Tables 2, 3, 4, and 5: results of LC microarray analysis. [file 1780679.f2.zip › 1780679.f4.xls]

## Sheet: File Info
Data Report
Data Information
Layout File	MRA-1005_miRChicken_21.xls
Original Image File	02_CH21_170406-171012-Gocza-B-375.tif
Processed Image A File	02_CH21_170406-171012-Gocza-B-375Cy3.tif
Processed Image B File
Assay Information
Date of Assay	2017-10-12
Chip ID	02_CH21_170406
Sample source	Szent Istvan University
Sample A
Sample Name	B-(4ZPm)
Sample Receiving Date	2017-09-29
Labeling Dye	cy3
Sample B
Sample Name
Sample Receiving Date
Labeling Dye
Data Collection Condition
Scanner	Axon GenePix 4000B Microarray Scanner
Pixel Size	10 µm
Sample A Gain	375
Sample B Gain
Data Analysis Information
Sample A background level	193.148
Sample A background standard deviation	23.3791
Sample B background level
Sample B background standard deviation
Normalization Method	No Normalization
Customer Information
Organization Name	Szent Istvan University
Order Information
Order Receiving Date	2017-09-29
Sales Order No.	6914-S170236
Support Information
Technical Contact	Customer Support
Telephone	713-664-7087
Email	support@lcsciences.com

## Sheet: Summary
		A-B-(4ZPm)-cy3 Signal						Differential
Index	Reporter Name	Mean	StDev	p-value	Mean	StDev	p-value	Log2 Ratio (B/A)	p-value	Group	Reporter Control Type	Target Sequence (5' to 3')	Accession No.	Note	Reporter Source	Chicken
1	gga-let-7a-2-3p	0.01	35.4205	1						experimental		CUGUACAACCUCCUAGCUUUCC	MIMAT0031037	mature miRNA|Qualified Repeats:A=3/3	standard	gga-let-7a-2-3p
2	gga-let-7a-3p	0.01	34.7215	1						experimental		CUAUACAAUCUACUGUCUUUCC	MIMAT0026491,MIMAT0026543	mature miRNA|Qualified Repeats:A=3/3	standard	gga-let-7a-3p, gga-let-7k-3p
3	gga-let-7a-5p	0.01	33.8635	1						experimental		UGAGGUAGUAGGUUGUAUAGUU	MIMAT0001101,MIMAT0001181	mature miRNA|Qualified Repeats:A=3/3	standard	gga-let-7a-5p, gga-let-7j-5p
4	gga-let-7b	0.01	32.9606	1						experimental		UGAGGUAGUAGGUUGUGUGGUU	MIMAT0001102	mature miRNA|Qualified Repeats:A=3/3	standard	gga-let-7b
5	gga-let-7c-3p	3.10888	35.6221	1						experimental		CUGUACAACCUUCUAGCUUUCC	MIMAT0026492	mature miRNA|Qualified Repeats:A=3/3	standard	gga-let-7c-3p
6	gga-let-7c-5p	0.100673	34.8821	1						experimental		UGAGGUAGUAGGUUGUAUGGUU	MIMAT0001104	mature miRNA|Qualified Repeats:A=3/3	standard	gga-let-7c-5p
7	gga-let-7d	0.01	31.9586	1						experimental		AGAGGUAGUGGGUUGCAUAGU	MIMAT0001161	mature miRNA|Qualified Repeats:A=3/3	standard	gga-let-7d
8	gga-let-7f-3p	0.01	32.0985	1						experimental		CUAUACAAUCUAUUGCCUUCCC	MIMAT0026528	mature miRNA|Qualified Repeats:A=3/3	standard	gga-let-7f-3p
9	gga-let-7f-5p	0.01	33.1001	1						experimental		UGAGGUAGUAGAUUGUAUAGUU	MIMAT0001162	mature miRNA|Qualified Repeats:A=3/3	standard	gga-let-7f-5p
10	gga-let-7g-3p	0.01	33.1941	1						experimental		CUGUACAGGCCACUGCCUUGCC	MIMAT0026527	mature miRNA|Qualified Repeats:A=3/3	standard	gga-let-7g-3p
11	gga-let-7g-5p	0.01	33.7407	1						experimental		UGAGGUAGUAGUUUGUACAGU	MIMAT0001160	mature miRNA|Qualified Repeats:A=3/3	standard	gga-let-7g-5p
12	gga-let-7i	0.187708	32.4434	1						experimental		UGAGGUAGUAGUUUGUGCUGU	MIMAT0001098	mature miRNA|Qualified Repeats:A=3/3	standard	gga-let-7i
13	gga-let-7j-3p	4.4475	34.2984	1						experimental		CUAUACAGUCUAUUGCCUUCCU	MIMAT0026542	mature miRNA|Qualified Repeats:A=3/3	standard	gga-let-7j-3p
14	gga-let-7k-5p	0.484864	37.3515	1						experimental		UGAGGUAGUAGAUUGAAUAGUU	MIMAT0001182	mature miRNA|Qualified Repeats:A=3/3	standard	gga-let-7k-5p
15	gga-miR-1a-1-5p	8.00456	39.8203	0.951437						experimental		ACAUACUUCUUUAUAUGCCCAUA	MIMAT0031071	mature miRNA|Qualified Repeats:A=3/3	standard	gga-miR-1a-1-5p
16	gga-miR-1a-2-5p	6.77047	34.0615	0.842431						experimental		ACAUACUUCUUUAUGUACCCAUA	MIMAT0026510	mature miRNA|Qualified Repeats:A=3/3	standard	gga-miR-1a-2-5p
17	gga-miR-1a-3p	14.4594	39.8374	0.716618						experimental		UGGAAUGUAAAGAAGUAUGUA	MIMAT0001127	mature miRNA|Qualified Repeats:A=3/3	standard	gga-miR-1a-3p
18	gga-miR-1b-3p	7.0038	36.4668	0.933454						experimental		UGGAAUGUUAAGAAGUAUGUA	MIMAT0001175	mature miRNA|Qualified Repeats:A=3/3	standard	gga-miR-1b-3p
19	gga-miR-1b-5p	8.79999	39.7893	0.899125						experimental		ACAUACUUCUUCAUAUGCCCAUA	MIMAT0026536	mature miRNA|Qualified Repeats:A=3/3	standard	gga-miR-1b-5p
20	gga-miR-1c	0.01	36.5782	1						experimental		UGGAAUGGAAAGCAGUAUGUAU	MIMAT0007503	mature miRNA|Qualified Repeats:A=3/3	standard	gga-miR-1c
21	gga-miR-7	54.7306	43.841	0.21186						experimental		UGGAAGACUAGUGAUUUUGUUG	MIMAT0001157	mature miRNA|Qualified Repeats:A=3/3	standard	gga-miR-7
22	gga-miR-7b	90.716	65.3524	0.165078						experimental		UGGAAGACUAGUGAUUUUUGUU	MIMAT0001192	mature miRNA|Qualified Repeats:A=3/3	standard	gga-miR-7b
23	gga-miR-9-3p	82.9505	55.5519	0.135358						experimental		UAAAGCUAGAGAACCGAAUGU	MIMAT0003350	mature miRNA|Qualified Repeats:A=3/3	standard	gga-miR-9-3p
24	gga-miR-9-5p	67.3221	60.8223	0.268322						experimental		UCUUUGGUUAUCUAGCUGUAUGA	MIMAT0001195	mature miRNA|Qualified Repeats:A=3/3	standard	gga-miR-9-5p
25	gga-miR-10a-3p	5.64742	40.1916	0.946334						experimental		AAAUUCGUAUCUAGGGGAAUA	MIMAT0007732	mature miRNA|Qualified Repeats:A=3/3	standard	gga-miR-10a-3p
26	gga-miR-10a-5p	9.03819	37.4512	0.809285						experimental		UACCCUGUAGAUCCGAAUUUGU	MIMAT0007731	mature miRNA|Qualified Repeats:A=3/3	standard	gga-miR-10a-5p
27	gga-miR-10b-3p	3.04464	37.2041	1						experimental		AGAUUCGAUUCUAGGGGAAUA	MIMAT0026521	mature miRNA|Qualified Repeats:A=3/3	standard	gga-miR-10b-3p
28	gga-miR-10b-5p	6.49277	38.7727	0.909714						experimental		UACCCUGUAGAACCGAAUUUGU	MIMAT0001148	mature miRNA|Qualified Repeats:A=3/3	standard	gga-miR-10b-5p
29	gga-miR-15a	30.6025	49.8582	0.539328						experimental		UAGCAGCACAUAAUGGUUUGU	MIMAT0001117	mature miRNA|Qualified Repeats:A=3/3	standard	gga-miR-15a
30	gga-miR-15b-3p	34.9771	51.769	0.499243						experimental		GAAUCAUUAUUUGCUGCUUUA	MIMAT0026524	mature miRNA|Qualified Repeats:A=3/3	standard	gga-miR-15b-3p
31	gga-miR-15b-5p	79.7929	51.6823	0.122586						experimental		UAGCAGCACAUCAUGGUUUGCA	MIMAT0001154	mature miRNA|Qualified Repeats:A=3/3	standard	gga-miR-15b-5p
32	gga-miR-15c-3p	30.6549	52.9214	0.649367						experimental		CAGACCAUUCUGGGCUGCCUCA	MIMAT0007738	mature miRNA|Qualified Repeats:A=3/3	standard	gga-miR-15c-3p
33	gga-miR-15c-5p	75.2654	50.2465	0.134129						experimental		UAGCAGCACAUCAUGGUUUGUA	MIMAT0007737	mature miRNA|Qualified Repeats:A=3/3	standard	gga-miR-15c-5p
34	gga-miR-16-1-3p	88.8825	60.9156	0.144509						experimental		CCAGUAUUAACUGUGCUGCUGAA	MIMAT0026500	mature miRNA|Qualified Repeats:A=3/3	standard	gga-miR-16-1-3p
35	gga-miR-16-2-3p	74.4784	48.9117	0.127807						experimental		CCAAUAUUAUUGUGCUGCUUAA	MIMAT0031058	mature miRNA|Qualified Repeats:A=3/3	standard	gga-miR-16-2-3p
36	gga-miR-16-5p	63.3391	38.2545	0.0977555						experimental		UAGCAGCACGUAAAUAUUGGUG	MIMAT0001116	mature miRNA|Qualified Repeats:A=3/3	standard	gga-miR-16-5p
37	gga-miR-16c-3p	60.0754	42.2822	0.155343						experimental		CCAGUAUUGCAUUGCUGCUUUA	MIMAT0026786	mature miRNA|Qualified Repeats:A=3/3	standard	gga-miR-16c-3p
38	gga-miR-16c-5p	130.793	59.4905	0.0279001						experimental		UAGCAGCACGUAAAUACUGGAG	MIMAT0007739	mature miRNA|Qualified Repeats:A=3/3	standard	gga-miR-16c-5p
39	gga-miR-17-3p	0.0932153	34.1231	1						experimental		ACUGCAGUGAAGGCACUUGU	MIMAT0001115	mature miRNA|Qualified Repeats:A=2/3	standard	gga-miR-17-3p
40	gga-miR-17-5p	81.9818	48.0852	0.0881874						experimental		CAAAGUGCUUACAGUGCAGGUAGU	MIMAT0001114	mature miRNA|Qualified Repeats:A=3/3	standard	gga-miR-17-5p
41	gga-miR-18a-3p	27.9236	39.9848	0.484928						experimental		ACUGCCCUAAGUGCUCCUUCUG	MIMAT0026499	mature miRNA|Qualified Repeats:A=3/3	standard	gga-miR-18a-3p
42	gga-miR-18a-5p	11.3458	38.9949	0.771072						experimental		UAAGGUGCAUCUAGUGCAGAUA	MIMAT0001113	mature miRNA|Qualified Repeats:A=3/3	standard	gga-miR-18a-5p
43	gga-miR-18b-3p	63.6275	45.2705	0.159848						experimental		UACUGCCCUAAAUGCUCCUUCUGGC	MIMAT0026516	mature miRNA|Qualified Repeats:A=3/3	standard	gga-miR-18b-3p
44	gga-miR-18b-5p	10.8437	35.5573	0.760377						experimental		UAAGGUGCAUCUAGUGCAGUUA	MIMAT0001141	mature miRNA|Qualified Repeats:A=3/3	standard	gga-miR-18b-5p
45	gga-miR-19a-3p	15.4451	36.1496	0.669173						experimental		UGUGCAAAUCUAUGCAAAACUGA	MIMAT0001112	mature miRNA|Qualified Repeats:A=3/3	standard	gga-miR-19a-3p
46	gga-miR-19a-5p	14.2623	39.4436	0.717643						experimental		AGUUUUGCAUAGUUGCACUAC	MIMAT0026498	mature miRNA|Qualified Repeats:A=3/3	standard	gga-miR-19a-5p
47	gga-miR-19b-3p	61.3648	46.7246	0.189044						experimental		UGUGCAAAUCCAUGCAAAACUGA	MIMAT0001110	mature miRNA|Qualified Repeats:A=3/3	standard	gga-miR-19b-3p
48	gga-miR-19b-5p	2.03347	36.0651	0.995311						experimental		AGUUUUGCAGGUUUGCAUCCAGC	MIMAT0026496	mature miRNA|Qualified Repeats:A=3/3	standard	gga-miR-19b-5p
49	gga-miR-20a-3p	8.83683	41.7244	0.882592						experimental		AAUCUACUGCAUUAUAAGCACUUAAAGU	MIMAT0026497	mature miRNA|Qualified Repeats:A=3/3	standard	gga-miR-20a-3p
50	gga-miR-20a-5p	57.9241	39.026	0.137719						experimental		UAAAGUGCUUAUAGUGCAGGUAG	MIMAT0001111	mature miRNA|Qualified Repeats:A=3/3	standard	gga-miR-20a-5p
51	gga-miR-20b-3p	12.2586	37.4714	0.743542						experimental		ACUGUAAUGUGGGCACUUACAG	MIMAT0026551	mature miRNA|Qualified Repeats:A=3/3	standard	gga-miR-20b-3p
52	gga-miR-20b-5p	54.406	41.8527	0.193593						experimental		CAAAGUGCUCAUAGUGCAGGUAG	MIMAT0001411	mature miRNA|Qualified Repeats:A=3/3	standard	gga-miR-20b-5p
53	gga-miR-21-3p	25.5087	47.6452	0.592358						experimental		CAACAACAGUCGGUAGGCUGUC	MIMAT0026643	mature miRNA|Qualified Repeats:A=3/3	standard	gga-miR-21-3p
54	gga-miR-21-5p	50.8945	46.5528	0.274247						experimental		UAGCUUAUCAGACUGAUGUUGA	MIMAT0003774	mature miRNA|Qualified Repeats:A=3/3	standard	gga-miR-21-5p
55	gga-miR-22-3p	67.9941	48.4003	0.160046						experimental		AAGCUGCCAGUUGAAGAACUGU	MIMAT0007288	mature miRNA|Qualified Repeats:A=3/3	standard	gga-miR-22-3p
56	gga-miR-22-5p	86.503	51.475	0.0928423						experimental		AGUUCUUCAGUGGCAAGCUUUA	MIMAT0007287	mature miRNA|Qualified Repeats:A=3/3	standard	gga-miR-22-5p
57	gga-miR-23b-3p	87.5955	57.043	0.124612						experimental		AUCACAUUGCCAGGGAUUACC	MIMAT0001186	mature miRNA|Qualified Repeats:A=3/3	standard	gga-miR-23b-3p
58	gga-miR-23b-5p	87.4398	49.9884	0.080237						experimental		GGGUUCCUGGCAUGAUGAUUU	MIMAT0026546	mature miRNA|Qualified Repeats:A=3/3	standard	gga-miR-23b-5p
59	gga-miR-24-3p	83.961	51.6106	0.103754						experimental		UGGCUCAGUUCAGCAGGAACAG	MIMAT0001188	mature miRNA|Qualified Repeats:A=3/3	standard	gga-miR-24-3p
60	gga-miR-24-5p	92.6672	49.8348	0.0629411						experimental		GUGCCUACUGAGCUGAUAUCAGU	MIMAT0026548	mature miRNA|Qualified Repeats:A=3/3	standard	gga-miR-24-5p
61	gga-miR-26a-3p	53.0287	50.8739	0.297217						experimental		CCUAUUCUUGGUUACUUGCACUG	MIMAT0026501	mature miRNA|Qualified Repeats:A=3/3	standard	gga-miR-26a-3p
62	gga-miR-26a-5p	126.707	53.9915	0.0189279						experimental		UUCAAGUAAUCCAGGAUAGGC	MIMAT0001118	mature miRNA|Qualified Repeats:A=3/3	standard	gga-miR-26a-5p
63	gga-miR-27b-3p	55.8457	58.1509	0.336843						experimental		UUCACAGUGGCUAAGUUCUGC	MIMAT0001187	mature miRNA|Qualified Repeats:A=3/3	standard	gga-miR-27b-3p
64	gga-miR-27b-5p	73.3956	42.9768	0.0876539						experimental		AGAGCUUAGCUGAUUGGUGAACA	MIMAT0026547	mature miRNA|Qualified Repeats:A=3/3	standard	gga-miR-27b-5p
65	gga-miR-29a-3p	73.397	50.5902	0.146806						experimental		UAGCACCAUUUGAAAUCGGUU	MIMAT0001096	mature miRNA|Qualified Repeats:A=3/3	standard	gga-miR-29a-3p
66	gga-miR-29a-5p	53.1501	43.1602	0.218121						experimental		CUGAUUUCUUUUGGUGUUCAGA	MIMAT0026487	mature miRNA|Qualified Repeats:A=3/3	standard	gga-miR-29a-5p
67	gga-miR-29b-1-5p	40.6585	51.5019	0.429815						experimental		AGCUGGUUUCAUAUGGUGGUUUAGA	MIMAT0026488	mature miRNA|Qualified Repeats:A=3/3	standard	gga-miR-29b-1-5p
68	gga-miR-29b-2-5p	67.6282	43.5046	0.12004						experimental		AGCUGGUUUCACAUGGUGGCUUAGA	MIMAT0031072	mature miRNA|Qualified Repeats:A=3/3	standard	gga-miR-29b-2-5p
69	gga-miR-29b-3p	61.1045	59.4045	0.303629						experimental		UAGCACCAUUUGAAAUCAGUGUU	MIMAT0001097	mature miRNA|Qualified Repeats:A=3/3	standard	gga-miR-29b-3p
70	gga-miR-29c-3p	0.01	30.6799	1						experimental		UAGCACCAUUUGAAAUCGGU	MIMAT0001183	mature miRNA|Qualified Repeats:A=3/3	standard	gga-miR-29c-3p
71	gga-miR-29c-5p	0.01	32.3955	1						experimental		CCGAUUUCUCUUGGUGUUCAG	MIMAT0026544	mature miRNA|Qualified Repeats:A=3/3	standard	gga-miR-29c-5p
72	gga-miR-30a-3p	0.01	35.5309	1						experimental		CUUUCAGUCGGAUGUUUGCAGC	MIMAT0001136	mature miRNA|Qualified Repeats:A=3/3	standard	gga-miR-30a-3p
73	gga-miR-30a-5p	30.903	56.3336	0.583337						experimental		UGUAAACAUCCUCGACUGGAAG	MIMAT0001135	mature miRNA|Qualified Repeats:A=3/3	standard	gga-miR-30a-5p
74	gga-miR-30b-3p	0.01	37.5399	1						experimental		CUGGGGGGUGGAUGUUUACUUC	MIMAT0026512	mature miRNA|Qualified Repeats:A=3/3	standard	gga-miR-30b-3p
75	gga-miR-30b-5p	0.01	34.129	1						experimental		UGUAAACAUCCUACACUCAGCU	MIMAT0001130	mature miRNA|Qualified Repeats:A=3/3	standard	gga-miR-30b-5p
76	gga-miR-30c-1-3p	0.01	35.8345	1						experimental		UGGGAGAGGAUUGUUUACGCC	MIMAT0031105	mature miRNA|Qualified Repeats:A=3/3	standard	gga-miR-30c-1-3p
77	gga-miR-30c-2-3p	0.01	36.4417	1						experimental		UGGGAGAAGGCUGUUUACUCU	MIMAT0026515	mature miRNA|Qualified Repeats:A=3/3	standard	gga-miR-30c-2-3p
78	gga-miR-30c-5p	10.5945	39.1165	0.79947						experimental		UGUAAACAUCCUACACUCUCAGCU	MIMAT0001137	mature miRNA|Qualified Repeats:A=3/3	standard	gga-miR-30c-5p
79	gga-miR-30d	51.8975	47.6704	0.276268						experimental		UGUAAACAUCCCCGACUGGAAG	MIMAT0001129	mature miRNA|Qualified Repeats:A=3/3	standard	gga-miR-30d
80	gga-miR-30e-3p	0.01	35.2646	1						experimental		UUUCAGUCGGAUGUUUACAGC	MIMAT0026538	mature miRNA|Qualified Repeats:A=3/3	standard	gga-miR-30e-3p
81	gga-miR-30e-5p	0.01	35.4033	1						experimental		UGUAAACAUCCUUGACUGG	MIMAT0001177	mature miRNA|Qualified Repeats:A=3/3	standard	gga-miR-30e-5p
82	gga-miR-31-3p	0.01	35.449	1						experimental		UGCUAUGCCAACAUAUUGUCAUC	MIMAT0026549	mature miRNA|Qualified Repeats:A=3/3	standard	gga-miR-31-3p
83	gga-miR-31-5p	18.4491	53.5486	0.849185						experimental		AGGCAAGAUGUUGGCAUAGCUG	MIMAT0001189	mature miRNA|Qualified Repeats:A=3/3	standard	gga-miR-31-5p
84	gga-miR-32-3p	7.92999	37.7768	0.852691						experimental		AAUUUAGUGUGUGCGAUACU	MIMAT0026508	mature miRNA|Qualified Repeats:A=3/3	standard	gga-miR-32-3p
85	gga-miR-32-5p	12.227	44.7591	0.874529						experimental		UAUUGCACAUUACUAAGUUGC	MIMAT0001125	mature miRNA|Qualified Repeats:A=3/3	standard	gga-miR-32-5p
86	gga-miR-33-3p	2.59886	38.1874	1						experimental		AAUGUUCCUGCAGUGCAGUA	MIMAT0026490	mature miRNA|Qualified Repeats:A=3/3	standard	gga-miR-33-3p
87	gga-miR-33-5p	2.31214	36.4192	1						experimental		GUGCAUUGUAGUUGCAUUGC	MIMAT0001100	mature miRNA|Qualified Repeats:A=3/3	standard	gga-miR-33-5p
88	gga-miR-34a-3p	4.74501	40.402	0.952035						experimental		CAAUCAGCAAGUAUACUGCCCUA	MIMAT0026535	mature miRNA|Qualified Repeats:A=3/3	standard	gga-miR-34a-3p
89	gga-miR-34a-5p	43.5124	43.3551	0.315527						experimental		UGGCAGUGUCUUAGCUGGUUGUU	MIMAT0001173	mature miRNA|Qualified Repeats:A=3/3	standard	gga-miR-34a-5p
90	gga-miR-34b-3p	294.383	66.6138	9.89111e-06						experimental		AAUCACUAAAUUCACUGCCAUC	MIMAT0026540	mature miRNA|Qualified Repeats:A=3/3	standard	gga-miR-34b-3p
91	gga-miR-34b-5p	4.09475	38.3851	1						experimental		CAGGCAGUGUAGUUAGCUGAUUG	MIMAT0001179	mature miRNA|Qualified Repeats:A=3/3	standard	gga-miR-34b-5p
92	gga-miR-34c-3p	125.582	58.0009	0.0303639						experimental		AAUCACUAACCACACAGCCAGG	MIMAT0026541	mature miRNA|Qualified Repeats:A=3/3	standard	gga-miR-34c-3p
93	gga-miR-34c-5p	11.7575	43.4523	0.786698						experimental		AGGCAGUGUAGUUAGCUGAUUGC	MIMAT0001180	mature miRNA|Qualified Repeats:A=3/3	standard	gga-miR-34c-5p
94	gga-miR-92-3p	4011.72	415.541	0						experimental		UAUUGCACUUGUCCCGGCCUG	MIMAT0001109	mature miRNA|Qualified Repeats:A=3/3	standard	gga-miR-92-3p
95	gga-miR-92-5p	102.146	81.9607	0.212632						experimental		AGGUUGGGAUCAGUUGCAAUGCU	MIMAT0026495	mature miRNA|Qualified Repeats:A=3/3	standard	gga-miR-92-5p
96	gga-miR-99a-3p	71.0252	46.4536	0.126253						experimental		CAAGCUCGCUUCUAUGGGUCU	MIMAT0006781	mature miRNA|Qualified Repeats:A=3/3	standard	gga-miR-99a-3p
97	gga-miR-99a-5p	67.0802	59.0768	0.256146						experimental		AACCCGUAGAUCCGAUCUUGUG	MIMAT0001103	mature miRNA|Qualified Repeats:A=3/3	standard	gga-miR-99a-5p
98	gga-miR-100-3p	6.09398	38.0119	1						experimental		AAGCUUGUAUCUAUAGGUAUG	MIMAT0026539	mature miRNA|Qualified Repeats:A=3/3	standard	gga-miR-100-3p
99	gga-miR-100-5p	7.76372	44.4751	0.937938						experimental		AACCCGUAGAUCCGAACUUGUG	MIMAT0001178	mature miRNA|Qualified Repeats:A=3/3	standard	gga-miR-100-5p
100	gga-miR-101-1-5p	14.3696	41.7747	0.730846						experimental		UCGGUUAUCAUGGUACCGGUGCU	MIMAT0026545	mature miRNA|Qualified Repeats:A=3/3	standard	gga-miR-101-1-5p
101	gga-miR-101-2-5p	0.512752	35.7034	1						experimental		UCAGUUAUCACAGUGCUGAUGCU	MIMAT0031077	mature miRNA|Qualified Repeats:A=3/3	standard	gga-miR-101-2-5p
102	gga-miR-101-3p	6.45754	36.5145	0.859618						experimental		GUACAGUACUGUGAUAACUGAA	MIMAT0001185	mature miRNA|Qualified Repeats:A=3/3	standard	gga-miR-101-3p
103	gga-miR-103-1-5p	8.0892	41.4742	0.84843						experimental		UCGGCUUCUUUACAGUGCUGCCUUG	MIMAT0031070	mature miRNA|Qualified Repeats:A=3/3	standard	gga-miR-103-1-5p
104	gga-miR-103-2-5p	14.75	42.5124	0.730191						experimental		AGCUUCUUUACAGUGCUGCCUUG	MIMAT0026519	mature miRNA|Qualified Repeats:A=3/3	standard	gga-miR-103-2-5p
105	gga-miR-103-3p	63.7231	39.0324	0.102538						experimental		AGCAGCAUUGUACAGGGCUAUGA	MIMAT0001145	mature miRNA|Qualified Repeats:A=3/3	standard	gga-miR-103-3p
106	gga-miR-106-3p	23.5391	49.4954	0.634351						experimental		ACUGCAGUAUAAGCACUUCUGG	MIMAT0026517	mature miRNA|Qualified Repeats:A=3/3	standard	gga-miR-106-3p
107	gga-miR-106-5p	99.5877	44.1302	0.0240191						experimental		AAAAGUGCUUACAGUGCAGGUA	MIMAT0001142	mature miRNA|Qualified Repeats:A=3/3	standard	gga-miR-106-5p
108	gga-miR-107-3p	59.438	41.6443	0.153474						experimental		AGCAGCAUUGUACAGGGCUAUCA	MIMAT0001147	mature miRNA|Qualified Repeats:A=3/3	standard	gga-miR-107-3p
109	gga-miR-107-5p	14.2217	36.9599	0.700378						experimental		AGCUUCUUUACAGUGUUGCCUUG	MIMAT0026520	mature miRNA|Qualified Repeats:A=3/3	standard	gga-miR-107-5p
110	gga-miR-122-3p	21.9573	47.1905	0.641702						experimental		AACGCCAUUAUCACACUAAAUA	MIMAT0026550	mature miRNA|Qualified Repeats:A=3/3	standard	gga-miR-122-3p
111	gga-miR-122-5p	20.3805	44.3957	0.646167						experimental		UGGAGUGUGACAAUGGUGUUUGU	MIMAT0001190	mature miRNA|Qualified Repeats:A=3/3	standard	gga-miR-122-5p
112	gga-miR-122b	6.4647	36.9785	0.982932						experimental		AGUGUGACACUGGUGUUUUU	MIMAT0007719	mature miRNA|Qualified Repeats:A=3/3	standard	gga-miR-122b
113	gga-miR-124a-3p	17.6277	45.9956	0.701518						experimental		UUAAGGCACGCGGUGAAUGCCA	MIMAT0001128	mature miRNA|Qualified Repeats:A=3/3	standard	gga-miR-124a-3p
114	gga-miR-124a-5p	14.6022	39.4654	0.786895						experimental		GUUCACAGCGGACCUUGAU	MIMAT0026511	mature miRNA|Qualified Repeats:A=3/3	standard	gga-miR-124a-5p
115	gga-miR-124b	10.2986	38.0542	0.849085						experimental		UUAAGGCACGCAGUGAAUGCCA	MIMAT0001174	mature miRNA|Qualified Repeats:A=3/3	standard	gga-miR-124b
116	gga-miR-124c-3p	16.11	38.6602	0.786894						experimental		UCAAGGUCCGCUGUGAACACGG	MIMAT0025600	mature miRNA|Qualified Repeats:A=3/3	standard	gga-miR-124c-3p
117	gga-miR-124c-5p	8.89309	34.89	0.829786						experimental		CAUUCACCGCGUGCCUUAAUU	MIMAT0025599	mature miRNA|Qualified Repeats:A=3/3	standard	gga-miR-124c-5p
118	gga-miR-125b-3p	15.7681	35.8951	0.660437						experimental		ACAAGUCAGGCUCUUGGGACCU	MIMAT0026493	mature miRNA|Qualified Repeats:A=3/3	standard	gga-miR-125b-3p
119	gga-miR-125b-5p	33.113	42.2375	0.433029						experimental		UCCCUGAGACCCUAACUUGUGA	MIMAT0001105	mature miRNA|Qualified Repeats:A=3/3	standard	gga-miR-125b-5p
120	gga-miR-126-3p	14.912	37.3926	0.690025						experimental		UCGUACCGUGAGUAAUAAUGCGC	MIMAT0001169	mature miRNA|Qualified Repeats:A=3/3	standard	gga-miR-126-3p
121	gga-miR-126-5p	10.3564	38.6119	0.861088						experimental		CAUUAUUACUUUUGGUACGCG	MIMAT0003723	mature miRNA|Qualified Repeats:A=3/3	standard	gga-miR-126-5p
122	gga-miR-128-1-5p	17.5896	39.9529	0.753923						experimental		CGGGGCCGUAACACUGUCUGAGA	MIMAT0031096	mature miRNA|Qualified Repeats:A=3/3	standard	gga-miR-128-1-5p
123	gga-miR-128-2-5p	11.6394	37.2048	1						experimental		GGGGGCCGUUACACUGUAAGAGA	MIMAT0026506	mature miRNA|Qualified Repeats:A=3/3	standard	gga-miR-128-2-5p
124	gga-miR-128-3p	141.718	45.124	0.00168465						experimental		UCACAGUGAACCGGUCUCUUU	MIMAT0001123	mature miRNA|Qualified Repeats:A=3/3	standard	gga-miR-128-3p
125	gga-miR-130a-3p	16.5622	40.5561	0.688589						experimental		CAGUGCAAUAUUAAAAGGGCAU	MIMAT0001167	mature miRNA|Qualified Repeats:A=3/3	standard	gga-miR-130a-3p
126	gga-miR-130a-5p	12.2001	41.2987	0.855624						experimental		GCCCUUUUUCUGUUGUACUACU	MIMAT0026532	mature miRNA|Qualified Repeats:A=3/3	standard	gga-miR-130a-5p
127	gga-miR-130b-3p	15.2133	35.768	0.670575						experimental		CAGUGCAAUAAUGAAAGGGCGU	MIMAT0001165	mature miRNA|Qualified Repeats:A=3/3	standard	gga-miR-130b-3p
128	gga-miR-130b-5p	6.21569	36.089	0.937925						experimental		CCUCUUUCCCUGUUGCACUACU	MIMAT0026530	mature miRNA|Qualified Repeats:A=3/3	standard	gga-miR-130b-5p
129	gga-miR-130c-3p	20.9749	43.3414	0.628403						experimental		CAGUGCAAUGUUAAAAGGGCAU	MIMAT0007734	mature miRNA|Qualified Repeats:A=3/3	standard	gga-miR-130c-3p
130	gga-miR-130c-5p	3.25845	37.8633	0.989148						experimental		GCCCUUUUUAUGUUGUACUACU	MIMAT0007733	mature miRNA|Qualified Repeats:A=3/3	standard	gga-miR-130c-5p
131	gga-miR-133a-3p	38.1506	68.5013	0.577549						experimental		UUGGUCCCCUUCAACCAGCUGU	MIMAT0001126	mature miRNA|Qualified Repeats:A=3/3	standard	gga-miR-133a-3p
132	gga-miR-133a-5p	13.3729	41.2578	0.90747						experimental		AGCUGGUAAAAUGGAACCAAAUC	MIMAT0026509	mature miRNA|Qualified Repeats:A=3/3	standard	gga-miR-133a-5p
133	gga-miR-133b	30.7282	58.173	0.646079						experimental		UUGGUCCCCUUCAACCAGCUA	MIMAT0001138	mature miRNA|Qualified Repeats:A=3/3	standard	gga-miR-133b
134	gga-miR-133c-3p	35.1008	65.1411	0.63644						experimental		UUGGUCCCCUUCAACCAGCUGC	MIMAT0001176	mature miRNA|Qualified Repeats:A=3/3	standard	gga-miR-133c-3p
135	gga-miR-133c-5p	32.54	56.6928	0.69356						experimental		GCUGGUAAAAAGGAACCAGAUC	MIMAT0026537	mature miRNA|Qualified Repeats:A=3/3	standard	gga-miR-133c-5p
136	gga-miR-135a-1-3p	11.4466	40.8462	0.779283						experimental		AUAUAGGGAUUGAAGCCGUGCA	MIMAT0031036	mature miRNA|Qualified Repeats:A=3/3	standard	gga-miR-135a-1-3p
137	gga-miR-135a-2-3p	112.019	42.473	0.00834974						experimental		AUGUAGGGAUGGAAGCCAUGAA	MIMAT0026489	mature miRNA|Qualified Repeats:A=3/3	standard	gga-miR-135a-2-3p
138	gga-miR-135a-3-3p	26.4302	48.1032	0.582675						experimental		AUGUAGGGCGAAAAGCCAUGGG	MIMAT0031038	mature miRNA|Qualified Repeats:A=3/3	standard	gga-miR-135a-3-3p
139	gga-miR-135a-5p	16.5562	46.4284	0.863701						experimental		UAUGGCUUUUUAUUCCUAUGUGA	MIMAT0001099	mature miRNA|Qualified Repeats:A=3/3	standard	gga-miR-135a-5p
140	gga-miR-135b	46.1756	43.0757	0.283706						experimental		UAUGGCUUUUUAUUCCUUUU	MIMAT0007536	mature miRNA|Qualified Repeats:A=3/3	standard	gga-miR-135b
141	gga-miR-137-3p	14.2945	39.8096	0.719525						experimental		UAUUGCUUAAGAAUACGCGUAG	MIMAT0001153	mature miRNA|Qualified Repeats:A=3/3	standard	gga-miR-137-3p
142	gga-miR-137-5p	19.2717	42.0781	0.646933						experimental		ACGGGUAUUCUUGGGUGGAUAAUA	MIMAT0026523	mature miRNA|Qualified Repeats:A=3/3	standard	gga-miR-137-5p
143	gga-miR-138-1-3p	23.1723	48.7892	0.830333						experimental		UACUUCACAACACCAGGGUG	MIMAT0026505	mature miRNA|Qualified Repeats:A=3/3	standard	gga-miR-138-1-3p
144	gga-miR-138-2-3p	22.545	45.8086	0.622587						experimental		UAUUUCACUACACCAGGGUU	MIMAT0031069	mature miRNA|Qualified Repeats:A=3/3	standard	gga-miR-138-2-3p
145	gga-miR-138-5p	42.3884	52.0922	0.415776						experimental		AGCUGGUGUUGUGAAUC	MIMAT0001122	mature miRNA|Qualified Repeats:A=3/3	standard	gga-miR-138-5p
146	gga-miR-140-3p	151.58	44.6426	0.000684686						experimental		CCACAGGGUAGAACCACGGAC	MIMAT0003722	mature miRNA|Qualified Repeats:A=3/3	standard	gga-miR-140-3p
147	gga-miR-140-5p	72.2507	69.9491	0.301618						experimental		AGUGGUUUUACCCUAUGGUAG	MIMAT0001159	mature miRNA|Qualified Repeats:A=3/3	standard	gga-miR-140-5p
148	gga-miR-142-3p	71.4792	46.0364	0.120479						experimental		UGUAGUGUUUCCUACUUUAUGG	MIMAT0001194	mature miRNA|Qualified Repeats:A=3/3	standard	gga-miR-142-3p
149	gga-miR-142-5p	79.2147	51.7903	0.126109						experimental		CCCAUAAAGUAGAAAGCACUAC	MIMAT0001193	mature miRNA|Qualified Repeats:A=3/3	standard	gga-miR-142-5p
150	gga-miR-144-3p	59.9576	49.1765	0.222726						experimental		CUACAGUAUAGAUGAUGUACUC	MIMAT0003776	mature miRNA|Qualified Repeats:A=3/3	standard	gga-miR-144-3p
151	gga-miR-144-5p	83.9578	79.1769	0.28894						experimental		GGAUAUCAUCAUAUACUGUAAG	MIMAT0026644	mature miRNA|Qualified Repeats:A=3/3	standard	gga-miR-144-5p
152	gga-miR-146a-3p	94.4174	67.3176	0.160719						experimental		ACCCAUGGGGCUCAGUUCUUCAG	MIMAT0026529	mature miRNA|Qualified Repeats:A=3/3	standard	gga-miR-146a-3p
153	gga-miR-146a-5p	89.0238	47.3318	0.0599764						experimental		UGAGAACUGAAUUCCAUGGGUU	MIMAT0001163	mature miRNA|Qualified Repeats:A=3/3	standard	gga-miR-146a-5p
154	gga-miR-146b-3p	63.879	48.1387	0.184488						experimental		CCCUAUGGAUUCAGUUCUGC	MIMAT0003724	mature miRNA|Qualified Repeats:A=3/3	standard	gga-miR-146b-3p
155	gga-miR-146b-5p	126.821	54.2626	0.0194228						experimental		UGAGAACUGAAUUCCAUAGGCG	MIMAT0003351	mature miRNA|Qualified Repeats:A=3/3	standard	gga-miR-146b-5p
156	gga-miR-146c-3p	100.436	63.6502	0.114558						experimental		AGUCCAUGGUAUUCAGUUCUCU	MIMAT0007736	mature miRNA|Qualified Repeats:A=3/3	standard	gga-miR-146c-3p
157	gga-miR-146c-5p	83.1321	47.2442	0.0784527						experimental		UGAGAACUGAAUUCCAUGGACUG	MIMAT0007735	mature miRNA|Qualified Repeats:A=3/3	standard	gga-miR-146c-5p
158	gga-miR-147	87.0873	58.005	0.133234						experimental		GUGUGCGGAAAUGCUUCUGC	MIMAT0003352	mature miRNA|Qualified Repeats:A=3/3	standard	gga-miR-147
159	gga-miR-148a-3p	75.7439	48.2453	0.116398						experimental		UCAGUGCACUACAGAACUUUGU	MIMAT0001120	mature miRNA|Qualified Repeats:A=3/3	standard	gga-miR-148a-3p
160	gga-miR-148a-5p	91.7673	44.7091	0.0401045						experimental		AAAGUUCUGUGACACUCAGACU	MIMAT0026503	mature miRNA|Qualified Repeats:A=3/3	standard	gga-miR-148a-5p
161	gga-miR-153-3p	60.3219	47.4364	0.203473						experimental		UUGCAUAGUCACAAAAGUGA	MIMAT0001119	mature miRNA|Qualified Repeats:A=3/3	standard	gga-miR-153-3p
162	gga-miR-153-5p	0.01	31.8041	1						experimental		UCAUUUUUGUGAUGUUGCAGCU	MIMAT0026502	mature miRNA|Qualified Repeats:A=3/3	standard	gga-miR-153-5p
163	gga-miR-155	0.01	33.4098	1						experimental		UUAAUGCUAAUCGUGAUAGGGG	MIMAT0001106	mature miRNA|Qualified Repeats:A=3/3	standard	gga-miR-155
164	gga-miR-181a-3p	0.01	35.4677	1						experimental		ACCAUCGACCGUUGAUUGUACC	MIMAT0001150	mature miRNA|Qualified Repeats:A=3/3	standard	gga-miR-181a-3p
165	gga-miR-181a-5p	599.437	75.4887	1.9984e-15						experimental		AACAUUCAACGCUGUCGGUGAGU	MIMAT0001168	mature miRNA|Qualified Repeats:A=3/3	standard	gga-miR-181a-5p
166	gga-miR-181b-1-3p	0.01	34.6639	1						experimental		UCACUGAACAAUGAAUGCAAC	MIMAT0026522	mature miRNA|Qualified Repeats:A=3/3	standard	gga-miR-181b-1-3p
167	gga-miR-181b-2-3p	0.01	34.6716	1						experimental		UCACUGAUCAAUGAAUGCAAA	MIMAT0031059	mature miRNA|Qualified Repeats:A=3/3	standard	gga-miR-181b-2-3p
168	gga-miR-181b-5p	92.2579	46.4012	0.0467682						experimental		AACAUUCAUUGCUGUCGGUGGG	MIMAT0001151	mature miRNA|Qualified Repeats:A=3/3	standard	gga-miR-181b-5p
169	gga-miR-183	0.01	37.0576	1						experimental		UAUGGCACUGGUAGAAUUCACUG	MIMAT0001191	mature miRNA|Qualified Repeats:A=3/3	standard	gga-miR-183
170	gga-miR-184-3p	0.01	34.0874	1						experimental		UGGACGGAGAACUGAUAAGGGU	MIMAT0001158	mature miRNA|Qualified Repeats:A=3/3	standard	gga-miR-184-3p
171	gga-miR-184-5p	3.9918	37.626	1						experimental		CCUUAUCACUUUUCCAGCCCAGC	MIMAT0026526	mature miRNA|Qualified Repeats:A=3/3	standard	gga-miR-184-5p
172	gga-miR-187-3p	0.661946	36.9967	1						experimental		UCGUGUCUUGUGUUGCAGCC	MIMAT0001124	mature miRNA|Qualified Repeats:A=3/3	standard	gga-miR-187-3p
173	gga-miR-187-5p	0.01	35.9584	1						experimental		GGCUACAACACAGGACAUGGGA	MIMAT0026507	mature miRNA|Qualified Repeats:A=3/3	standard	gga-miR-187-5p
174	gga-miR-190a-3p	3.5253	35.809	1						experimental		CUAUAUAUCAAACAUAUUCCU	MIMAT0026525	mature miRNA|Qualified Repeats:A=3/3	standard	gga-miR-190a-3p
175	gga-miR-190a-5p	7.1053	41.1481	0.876865						experimental		UGAUAUGUUUGAUAUAUUAGGU	MIMAT0001155	mature miRNA|Qualified Repeats:A=3/3	standard	gga-miR-190a-5p
176	gga-miR-193a-3p	10.7272	37.9591	0.777472						experimental		AACUGGCCUACAAAGUCCCAGU	MIMAT0007740	mature miRNA|Qualified Repeats:A=3/3	standard	gga-miR-193a-3p
177	gga-miR-193a-5p	23.0491	38.7775	0.552223						experimental		UGGGUCUUUGCGGGCGAGAUGA	MIMAT0026787	mature miRNA|Qualified Repeats:A=3/3	standard	gga-miR-193a-5p
178	gga-miR-193b-3p	16.5063	42.8098	0.699795						experimental		AACUGGCCCACAAAGUCCCGCUUU	MIMAT0003353	mature miRNA|Qualified Repeats:A=3/3	standard	gga-miR-193b-3p
179	gga-miR-193b-5p	18.6086	39.5803	0.638227						experimental		CGGGGUUUUGGGGGCGAGAUGA	MIMAT0026629	mature miRNA|Qualified Repeats:A=3/3	standard	gga-miR-193b-5p
180	gga-miR-194	12.8886	36.4993	0.723982						experimental		UGUAACAGCAACUCCAUGUGGA	MIMAT0001133	mature miRNA|Qualified Repeats:A=3/3	standard	gga-miR-194
181	gga-miR-196-1-3p	0.01	36.751	1						experimental		CAAGAACAUCAAACUACCUGAU	MIMAT0031017	mature miRNA|Qualified Repeats:A=3/3	standard	gga-miR-196-1-3p
182	gga-miR-196-2-3p	11.4632	36.003	0.750169						experimental		CUACAGCACGAAACUGCCUUAA	MIMAT0026504	mature miRNA|Qualified Repeats:A=3/3	standard	gga-miR-196-2-3p
183	gga-miR-196-5p	8.13001	35.9306	0.841836						experimental		UAGGUAGUUUCAUGUUGUUGG	MIMAT0001121	mature miRNA|Qualified Repeats:A=3/3	standard	gga-miR-196-5p
184	gga-miR-199-3p	13.6894	43.2738	0.751726						experimental		UACAGUAGUCUGCACAUUGG	MIMAT0003721	mature miRNA|Qualified Repeats:A=3/3	standard	gga-miR-199-3p
185	gga-miR-199-5p	17.7866	36.8788	0.629571						experimental		CCCAGUGUUCAGACUACCUGUUC	MIMAT0001152	mature miRNA|Qualified Repeats:A=3/3	standard	gga-miR-199-5p
186	gga-miR-199b	8.35327	36.3358	0.873818						experimental		CAGUAGUCUGCACAUUUGGU	MIMAT0007583	mature miRNA|Qualified Repeats:A=3/3	standard	gga-miR-199b
187	gga-miR-200a-3p	2.2409	36.9626	0.980865						experimental		UAACACUGUCUGGUAACGAUGU	MIMAT0001171	mature miRNA|Qualified Repeats:A=3/3	standard	gga-miR-200a-3p
188	gga-miR-200a-5p	4.31831	36.883	1						experimental		CAUCUUACUAGACAGUGCUGGA	MIMAT0026533	mature miRNA|Qualified Repeats:A=3/3	standard	gga-miR-200a-5p
189	gga-miR-200b-3p	3.91303	37.2184	1						experimental		UAAUACUGCCUGGUAAUGAUGAU	MIMAT0001172	mature miRNA|Qualified Repeats:A=3/3	standard	gga-miR-200b-3p
190	gga-miR-200b-5p	7.73272	39.8133	0.84599						experimental		UCUUACUGGGCAGCAUUGGA	MIMAT0026534	mature miRNA|Qualified Repeats:A=3/3	standard	gga-miR-200b-5p
191	gga-miR-202-3p	27.7937	61.7671	0.663946						experimental		AGAGGCAUAGAGCAUGGGAAAA	MIMAT0003355	mature miRNA|Qualified Repeats:A=3/3	standard	gga-miR-202-3p
192	gga-miR-202-5p	0.01	37.7431	1						experimental		UUUCCUAUGCAUAUACUUCUUU	MIMAT0003354	mature miRNA|Qualified Repeats:A=3/3	standard	gga-miR-202-5p
193	gga-miR-203a	3.77769	37.8079	0.920404						experimental		GUGAAAUGUUUAGGACCACUUG	MIMAT0001146	mature miRNA|Qualified Repeats:A=3/3	standard	gga-miR-203a
194	gga-miR-204	9.34868	42.9988	0.969864						experimental		UUCCCUUUGUCAUCCUAUGCCU	MIMAT0001156,MIMAT0003368	mature miRNA|Qualified Repeats:A=3/3	standard	gga-miR-204, gga-miR-211
195	gga-miR-205a	16.9373	47.6429	0.739129						experimental		UCCUUCAUUCCACCGGAGUCUG	MIMAT0001184	mature miRNA|Qualified Repeats:A=3/3	standard	gga-miR-205a
196	gga-miR-205b	12.6384	43.9326	0.795827						experimental		CCCUUCAUUCCACCGGAAUCUG	MIMAT0001164	mature miRNA|Qualified Repeats:A=3/3	standard	gga-miR-205b
197	gga-miR-206	13.447	43.4765	0.758946						experimental		UGGAAUGUAAGGAAGUGUGUGG	MIMAT0001139	mature miRNA|Qualified Repeats:A=3/3	standard	gga-miR-206
198	gga-miR-214	115.713	56.8431	0.0417724						experimental		ACAGCAGGCACAGACAGGCAG	MIMAT0007751	mature miRNA|Qualified Repeats:A=3/3	standard	gga-miR-214
199	gga-miR-215-3p	28.2207	40.9121	0.490299						experimental		CCUGUCAUUUCUAUAGGCCAAUA	MIMAT0026514	mature miRNA|Qualified Repeats:A=3/3	standard	gga-miR-215-3p
200	gga-miR-215-5p	71.2834	58.9416	0.226483						experimental		AUGACCUAUGAAUUGACAGAC	MIMAT0001134	mature miRNA|Qualified Repeats:A=3/3	standard	gga-miR-215-5p
201	gga-miR-216a	77.866	59.7437	0.192432						experimental		UAAUCUCAGCUGGCAACUGUG	MIMAT0001131	mature miRNA|Qualified Repeats:A=3/3	standard	gga-miR-216a
202	gga-miR-216b	63.9635	74.8425	0.392719						experimental		AAAUCUCUGCAGGCAAAUGUGA	MIMAT0007748	mature miRNA|Qualified Repeats:A=3/3	standard	gga-miR-216b
203	gga-miR-216c	69.3751	64.1873	0.279746						experimental		AUCUCUACAGGUAAUUGUGAGA	MIMAT0007339	mature miRNA|Qualified Repeats:A=3/3	standard	gga-miR-216c
204	gga-miR-217-3p	51.8316	62.3238	0.405577						experimental		CCAUCAGUUCCUAAUGCAUUGCC	MIMAT0026513	mature miRNA|Qualified Repeats:A=3/3	standard	gga-miR-217-3p
205	gga-miR-217-5p	78.2379	68.0689	0.250364						experimental		UACUGCAUCAGGAACUGAUUGGAU	MIMAT0001132	mature miRNA|Qualified Repeats:A=3/3	standard	gga-miR-217-5p
206	gga-miR-218-3p	46.2337	49.1148	0.3465						experimental		CAUGGUUCUGUCAAGCACCAUG	MIMAT0026518	mature miRNA|Qualified Repeats:A=3/3	standard	gga-miR-218-3p
207	gga-miR-218-5p	99.9693	55.6915	0.0726267						experimental		UUGUGCUUGAUCUAACCAUGU	MIMAT0001144	mature miRNA|Qualified Repeats:A=3/3	standard	gga-miR-218-5p
208	gga-miR-219a	47.5222	44.6816	0.287492						experimental		UGAUUGUCCAAACGCAAUUCU	MIMAT0001170	mature miRNA|Qualified Repeats:A=3/3	standard	gga-miR-219a
209	gga-miR-219b	86.6948	55.8329	0.120458						experimental		CACAAGAAUUGCGUUUGGACAA	MIMAT0016380	mature miRNA|Qualified Repeats:A=3/3	standard	gga-miR-219b
210	gga-miR-221-3p	55.7459	45.4467	0.219935						experimental		AGCUACAUUGUCUGCUGGGUUUC	MIMAT0001108	mature miRNA|Qualified Repeats:A=3/3	standard	gga-miR-221-3p
211	gga-miR-221-5p	92.5793	77.8562	0.234368						experimental		AACCUGGCAUACAAUGUAGAUUUCUGU	MIMAT0026494	mature miRNA|Qualified Repeats:A=3/3	standard	gga-miR-221-5p
212	gga-miR-222a	77.638	49.4664	0.116506						experimental		AGCUACAUCUGGCUACUGGGUCUC	MIMAT0001107	mature miRNA|Qualified Repeats:A=3/3	standard	gga-miR-222a
213	gga-miR-222b-3p	84.7589	51.7817	0.10164						experimental		AGCUACAUCUGAUUACUGGGUCAC	MIMAT0025618	mature miRNA|Qualified Repeats:A=3/3	standard	gga-miR-222b-3p
214	gga-miR-222b-5p	61.4129	54.5338	0.260074						experimental		UGCUCAGUAGUCAGUGUAGGAUCUGU	MIMAT0025617	mature miRNA|Qualified Repeats:A=3/3	standard	gga-miR-222b-5p
215	gga-miR-223	79.4365	67.1186	0.236572						experimental		UGUCAGUUUGUCAAAUACCCC	MIMAT0001140	mature miRNA|Qualified Repeats:A=3/3	standard	gga-miR-223
216	gga-miR-301a-3p	0.01	33.799	1						experimental		CAGUGCAAUAAUAUUGUCAAAGCAU	MIMAT0001166	mature miRNA|Qualified Repeats:A=3/3	standard	gga-miR-301a-3p
217	gga-miR-301a-5p	0.01	31.7202	1						experimental		UCUGACAAUGUUGCACUACU	MIMAT0026531	mature miRNA|Qualified Repeats:A=3/3	standard	gga-miR-301a-5p
218	gga-miR-301b-3p	0.01	32.2905	1						experimental		CAGUGCAAUAGUAUUGUCAAAGCAU	MIMAT0007742	mature miRNA|Qualified Repeats:A=3/3	standard	gga-miR-301b-3p
219	gga-miR-301b-5p	0.01	32.8068	1						experimental		GCUCUGACUUUAUUGCACUACU	MIMAT0007741	mature miRNA|Qualified Repeats:A=3/3	standard	gga-miR-301b-5p
220	gga-miR-302a	172.673	48.2227	0.000342318						experimental		AAGUGCUUCCAUGUUUUAGUGA	MIMAT0001143	mature miRNA|Qualified Repeats:A=3/3	standard	gga-miR-302a
221	gga-miR-302b-3p	27.3046	36.1034	0.449448						experimental		UAAGUGCUUCCAUGUUUUAGUAG	MIMAT0003357	mature miRNA|Qualified Repeats:A=3/3	standard	gga-miR-302b-3p
222	gga-miR-302b-5p	403.766	48.6193	1.11022e-16						experimental		ACUUUAACAUGGAGGUGCUUUCU	MIMAT0003356	mature miRNA|Qualified Repeats:A=3/3	standard	gga-miR-302b-5p
223	gga-miR-302c-3p	147.398	38.0809	0.000108437						experimental		UAAGUGCUUCCAUGUUUCAGUGG	MIMAT0003359	mature miRNA|Qualified Repeats:A=3/3	standard	gga-miR-302c-3p
224	gga-miR-302c-5p	193.44	41.6988	3.49618e-06						experimental		UUUAACAUGGAGGUACCUGCUG	MIMAT0003358	mature miRNA|Qualified Repeats:A=3/3	standard	gga-miR-302c-5p
225	gga-miR-302d	309.289	50.3956	8.37658e-10						experimental		UAAGUGCUUCCAUGUUUUAGUUG	MIMAT0003360	mature miRNA|Qualified Repeats:A=3/3	standard	gga-miR-302d
226	gga-miR-365-1-5p	16.4038	40.2966	0.683933						experimental		GAGGGACUUUUGGGGGCAGAUGU	MIMAT0026630	mature miRNA|Qualified Repeats:A=3/3	standard	gga-miR-365-1-5p
227	gga-miR-365-2-5p	47.3398	61.2442	0.439512						experimental		GAGGGACUUUCAGGGGCAGCUGU	MIMAT0031075	mature miRNA|Qualified Repeats:A=3/3	standard	gga-miR-365-2-5p
228	gga-miR-365-3p	25.7701	48.1969	0.592844						experimental		UAAUGCCCCUAAAAAUCCUUAU	MIMAT0003361	mature miRNA|Qualified Repeats:A=3/3	standard	gga-miR-365-3p
229	gga-miR-365b-5p	6.2751	38.5258	0.975348						experimental		AGGAUUUUUAGGGGCAUUAUGA	MIMAT0025674	mature miRNA|Qualified Repeats:A=3/3	standard	gga-miR-365b-5p
230	gga-miR-367	22.2425	38.5853	0.564286						experimental		AAUUGCACUUUAGCAAUGGUG	MIMAT0003369	mature miRNA|Qualified Repeats:A=3/3	standard	gga-miR-367
231	gga-miR-375	27.8784	41.2876	0.499505						experimental		UUUGUUCGUUCGGCUCGCGUUA	MIMAT0003362	mature miRNA|Qualified Repeats:A=3/3	standard	gga-miR-375
232	gga-miR-383-3p	30.0996	51.7855	0.561056						experimental		CCACAGCACUGCCUGGUCAGA	MIMAT0026631	mature miRNA|Qualified Repeats:A=3/3	standard	gga-miR-383-3p
233	gga-miR-383-5p	64.6059	52.8316	0.221351						experimental		AGAUCAGAAGGUGAUUGUGGCU	MIMAT0003363	mature miRNA|Qualified Repeats:A=3/3	standard	gga-miR-383-5p
234	gga-miR-429-3p	30.6091	47.6345	0.520468						experimental		UAAUACUGUCUGGUAAUGCCGU	MIMAT0003371	mature miRNA|Qualified Repeats:A=3/3	standard	gga-miR-429-3p
235	gga-miR-429-5p	35.3131	44.5992	0.428455						experimental		UGUCUUACCAGGCAAAGUUAGA	MIMAT0026635	mature miRNA|Qualified Repeats:A=3/3	standard	gga-miR-429-5p
236	gga-miR-449a	32.861	37.6642	0.38292						experimental		UGGCAGUGUAUGUUAGCUGGU	MIMAT0003372	mature miRNA|Qualified Repeats:A=3/3	standard	gga-miR-449a
237	gga-miR-449b-3p	30.2876	45.2672	0.503414						experimental		CAGUCACUACCACACUGCCAC	MIMAT0007744	mature miRNA|Qualified Repeats:A=3/3	standard	gga-miR-449b-3p
238	gga-miR-449b-5p	25.472	42.8461	0.552153						experimental		AGGCAGUGUGCUGUUAGCGGCUG	MIMAT0007743	mature miRNA|Qualified Repeats:A=3/3	standard	gga-miR-449b-5p
239	gga-miR-449c-3p	39.1708	54.291	0.470575						experimental		CAGCUGCUCACGGCACUCCAGA	MIMAT0007603	mature miRNA|Qualified Repeats:A=3/3	standard	gga-miR-449c-3p
240	gga-miR-449c-5p	38.9615	45.6396	0.393253						experimental		UGGCAGUGCGUGUUAGCUGGCUGU	MIMAT0007602	mature miRNA|Qualified Repeats:A=3/3	standard	gga-miR-449c-5p
241	gga-miR-451	55.0241	69.6664	0.429602						experimental		AAACCGUUACCAUUACUGAGUUU	MIMAT0003775	mature miRNA|Qualified Repeats:A=3/3	standard	gga-miR-451
242	gga-miR-454-3p	52.9984	43.7303	0.225506						experimental		UAGUGCAAUAUUGCUUAUAGGGU	MIMAT0007292	mature miRNA|Qualified Repeats:A=3/3	standard	gga-miR-454-3p
243	gga-miR-454-5p	46.6522	57.2305	0.414949						experimental		UCCUAACCUUAAGGAUGAG	MIMAT0007291	mature miRNA|Qualified Repeats:A=3/3	standard	gga-miR-454-5p
244	gga-miR-455-3p	39.8635	45.3779	0.379653						experimental		UGCAGUCCAUGGGCAUAUACAC	MIMAT0006788	mature miRNA|Qualified Repeats:A=3/3	standard	gga-miR-455-3p
245	gga-miR-455-5p	71.7567	60.0422	0.232017						experimental		UAUGUGCCCUUGGACUACAUCG	MIMAT0003364	mature miRNA|Qualified Repeats:A=3/3	standard	gga-miR-455-5p
246	gga-miR-456-3p	53.1597	44.1116	0.228128						experimental		CAGGCUGGUUAGAUGGUUGUCA	MIMAT0003777	mature miRNA|Qualified Repeats:A=3/3	standard	gga-miR-456-3p
247	gga-miR-456-5p	49.5523	58.202	0.394525						experimental		CAGGCAUCUUCUCAGCCUACAUGUG	MIMAT0026645	mature miRNA|Qualified Repeats:A=3/3	standard	gga-miR-456-5p
248	gga-miR-458a-3p	55.6374	57.9766	0.337199						experimental		AUAGCUCUUUGAAUGGUACUGC	MIMAT0007746	mature miRNA|Qualified Repeats:A=3/3	standard	gga-miR-458a-3p
249	gga-miR-458a-5p	61.7383	55.1998	0.263344						experimental		AGCGCCAUUUUCAGAGCUAUA	MIMAT0007745	mature miRNA|Qualified Repeats:A=3/3	standard	gga-miR-458a-5p
250	gga-miR-458b-3p	53.1141	53.1457	0.317568						experimental		AUAGCUCUGAAAAUGGCGCUG	MIMAT0025831	mature miRNA|Qualified Repeats:A=3/3	standard	gga-miR-458b-3p
251	gga-miR-458b-5p	63.3933	43.6973	0.146828						experimental		AGUACCAUUCAAAGAGCUAUGA	MIMAT0025830	mature miRNA|Qualified Repeats:A=3/3	standard	gga-miR-458b-5p
252	gga-miR-460a-3p	46.1767	45.1858	0.306784						experimental		CACAGCGCAUACAAUGUGGAUU	MIMAT0026646	mature miRNA|Qualified Repeats:A=3/3	standard	gga-miR-460a-3p
253	gga-miR-460a-5p	78.6074	76.8756	0.306501						experimental		CCUGCAUUGUACACACUGUGUG	MIMAT0003778	mature miRNA|Qualified Repeats:A=3/3	standard	gga-miR-460a-5p
254	gga-miR-460b-3p	57.4444	57.7886	0.320171						experimental		CACAGCGCAUGCAAUGUGGACAU	MIMAT0007327	mature miRNA|Qualified Repeats:A=3/3	standard	gga-miR-460b-3p
255	gga-miR-460b-5p	60.91	71.2211	0.392397						experimental		UCCUCAUUGUACAUGCUGUGUG	MIMAT0007326	mature miRNA|Qualified Repeats:A=3/3	standard	gga-miR-460b-5p
256	gga-miR-466	184.8	56.5193	0.00107589						experimental		AUAUAUACACACACACAUAAGAC	MIMAT0003370	mature miRNA|Qualified Repeats:A=3/3	standard	gga-miR-466
257	gga-miR-489-3p	56.4421	52.5738	0.282981						experimental		AGUGACAUCAUAUGUACGGCUGC	MIMAT0003365	mature miRNA|Qualified Repeats:A=3/3	standard	gga-miR-489-3p
258	gga-miR-489-5p	52.6313	70.7023	0.564293						experimental		UGGUCGUAUGUAUGACGUCAUU	MIMAT0026632	mature miRNA|Qualified Repeats:A=3/3	standard	gga-miR-489-5p
259	gga-miR-490-3p	44.5551	56.99	0.4343						experimental		CAACCUGGAGGACUCCAUGCUG	MIMAT0003366	mature miRNA|Qualified Repeats:A=3/3	standard	gga-miR-490-3p
260	gga-miR-490-5p	36.0517	52.9125	0.495625						experimental		CCAUGGAUCUCCAGGUGGGU	MIMAT0026633	mature miRNA|Qualified Repeats:A=3/3	standard	gga-miR-490-5p
261	gga-miR-499-3p	48.1049	51.4855	0.350099						experimental		AACAUCACUUUAAGUCUGUGCU	MIMAT0026634	mature miRNA|Qualified Repeats:A=3/3	standard	gga-miR-499-3p
262	gga-miR-499-5p	42.1426	49.0206	0.389928						experimental		UUAAGACUUGUAGUGAUGUUUAG	MIMAT0003367	mature miRNA|Qualified Repeats:A=3/3	standard	gga-miR-499-5p
263	gga-miR-551-3p	49.5166	48.8634	0.310854						experimental		GCGACCCAUACUUGGUUUCAG	MIMAT0007290	mature miRNA|Qualified Repeats:A=3/3	standard	gga-miR-551-3p
264	gga-miR-551-5p	48.5735	52.3513	0.353462						experimental		GAAAUCAAGGGUGGGUAAGACCU	MIMAT0007289	mature miRNA|Qualified Repeats:A=3/3	standard	gga-miR-551-5p
265	gga-miR-757	60.9763	73.7708	0.408455						experimental		GCAGAGCUGCAGAUGGGAUUC	MIMAT0003779	mature miRNA|Qualified Repeats:A=3/3	standard	gga-miR-757
266	gga-miR-762	285.133	57.4529	6.93322e-07						experimental		GGGGCUUUGGGGAGGGAGGGGA	MIMAT0007752	mature miRNA|Qualified Repeats:A=3/3	standard	gga-miR-762
267	gga-miR-1306-3p	9.11229	36.1685	0.849881						experimental		UGGACGUUGGCUCUGGUGGUGAU	MIMAT0007329	mature miRNA|Qualified Repeats:A=3/3	standard	gga-miR-1306-3p
268	gga-miR-1306-5p	143.239	40.2157	0.000368056						experimental		ACCACCUCCCCUGCAAACGUCCAGU	MIMAT0026763	mature miRNA|Qualified Repeats:A=3/3	standard	gga-miR-1306-5p
269	gga-miR-1329-3p	0.272011	33.5853	1						experimental		CCUCGUAGCUUGAUCACGAUAU	MIMAT0007282	mature miRNA|Qualified Repeats:A=3/3	standard	gga-miR-1329-3p
270	gga-miR-1329-5p	11.3535	40.715	0.780344						experimental		UACAGUGAUCACGUUACGAUGG	MIMAT0007281	mature miRNA|Qualified Repeats:A=3/3	standard	gga-miR-1329-5p
271	gga-miR-1354	118.651	49.2731	0.0160324						experimental		CAUGGUGAUGAUGUGCUGAAG	MIMAT0007446	mature miRNA|Qualified Repeats:A=3/3	standard	gga-miR-1354
272	gga-miR-1397-3p	56.1357	59.3081	0.343858						experimental		GAUGUAACCCAACGCAGCAUGA	MIMAT0007284	mature miRNA|Qualified Repeats:A=3/3	standard	gga-miR-1397-3p
273	gga-miR-1397-5p	61.8713	55.5551	0.26538						experimental		UGCAUUGCGACGGGUUAUAUCA	MIMAT0007283	mature miRNA|Qualified Repeats:A=3/3	standard	gga-miR-1397-5p
274	gga-miR-1416-3p	80.3175	68.9874	0.244299						experimental		ACAAUUGUAUGAGUUGAGUACA	MIMAT0007286	mature miRNA|Qualified Repeats:A=3/3	standard	gga-miR-1416-3p
275	gga-miR-1416-5p	68.6159	46.6277	0.141112						experimental		UCCUUAACUCAUGCCGCUGUG	MIMAT0007285	mature miRNA|Qualified Repeats:A=3/3	standard	gga-miR-1416-5p
276	gga-miR-1434	560.655	51.9728	0						experimental		GUGCGUGAUGAUGGAAAAUU	MIMAT0007295	mature miRNA|Qualified Repeats:A=3/3	standard	gga-miR-1434
277	gga-miR-1451-3p	68.9313	55.1157	0.211028						experimental		CGUAACUCGCUGCUGUGAGAGGC	MIMAT0007325	mature miRNA|Qualified Repeats:A=3/3	standard	gga-miR-1451-3p
278	gga-miR-1451-5p	149.014	53.5712	0.00540621						experimental		UCGCACAGGAGCAAGUUACCGC	MIMAT0007324	mature miRNA|Qualified Repeats:A=3/3	standard	gga-miR-1451-5p
279	gga-miR-1452	66.3324	50.7087	0.190809						experimental		UUGAGAUAAGACAGAGGAUAUU	MIMAT0007328	mature miRNA|Qualified Repeats:A=3/3	standard	gga-miR-1452
280	gga-miR-1453	83.5993	56.9405	0.142028						experimental		UGGGCAGCCUCUCAGUGAGCUCU	MIMAT0007330	mature miRNA|Qualified Repeats:A=3/3	standard	gga-miR-1453
281	gga-miR-1454	654.917	68.9938	0						experimental		GUACAAUGAUGAGACUUUGGCUCC	MIMAT0007331	mature miRNA|Qualified Repeats:A=3/3	standard	gga-miR-1454
282	gga-miR-1456-3p	88.5839	53.206	0.0959069						experimental		CGGGGUCGUCGCCGUCCCUUC	MIMAT0007334	mature miRNA|Qualified Repeats:A=3/3	standard	gga-miR-1456-3p
283	gga-miR-1456-5p	397.889	70.2136	1.45151e-08						experimental		GAAAGGACGGAGGCGGCCCGCGC	MIMAT0007333	mature miRNA|Qualified Repeats:A=3/3	standard	gga-miR-1456-5p
284	gga-miR-1457	67.4859	55.5375	0.224283						experimental		CACUACAGGCUGCAAAAGGGUU	MIMAT0007335	mature miRNA|Qualified Repeats:A=3/3	standard	gga-miR-1457
285	gga-miR-1458	65.3623	53.2161	0.219327						experimental		UUCCUGUGAUGCUCAUGAGAA	MIMAT0007336	mature miRNA|Qualified Repeats:A=3/3	standard	gga-miR-1458
286	gga-miR-1459	121.872	78.4711	0.120379						experimental		AUCCUGUGAUGUUCUAUAACUGAGGUUU	MIMAT0007337	mature miRNA|Qualified Repeats:A=3/3	standard	gga-miR-1459
287	gga-miR-1460	81.5134	50.4559	0.106172						experimental		AAUUUAUUGCAGCCUUCUCAGGGU	MIMAT0007338	mature miRNA|Qualified Repeats:A=3/3	standard	gga-miR-1460
288	gga-miR-1462-3p	89.6369	63.7889	0.159932						experimental		UAUCUGUCCUUGUGAGCCCCAGA	MIMAT0026764	mature miRNA|Qualified Repeats:A=3/3	standard	gga-miR-1462-3p
289	gga-miR-1462-5p	51.9846	64.1479	0.481194						experimental		UGGCUUUCCAUGACAGGUUGG	MIMAT0007340	mature miRNA|Qualified Repeats:A=3/3	standard	gga-miR-1462-5p
290	gga-miR-1463	140.097	95.4758	0.142254						experimental		GUUCUAUGAUGCUUUGCUGAGAAUU	MIMAT0007341	mature miRNA|Qualified Repeats:A=3/3	standard	gga-miR-1463
291	gga-miR-1464	103.433	53.9612	0.0552463						experimental		UGCUGUUUGCAGGGCCGCCUCGGA	MIMAT0007342	mature miRNA|Qualified Repeats:A=3/3	standard	gga-miR-1464
292	gga-miR-1465	70.6429	51.7864	0.172502						experimental		UUUCAGAGGUGCUGGGUGCUU	MIMAT0007343	mature miRNA|Qualified Repeats:A=3/3	standard	gga-miR-1465
293	gga-miR-1466	55.7222	48.121	0.246851						experimental		GCGCUCAGGCUGGUGCUGGGGGAU	MIMAT0007344	mature miRNA|Qualified Repeats:A=3/3	standard	gga-miR-1466
294	gga-miR-1467-3p	58.0662	50.6012	0.251134						experimental		UCACACCAGAGUAACUGGGAUC	MIMAT0007346	mature miRNA|Qualified Repeats:A=3/3	standard	gga-miR-1467-3p
295	gga-miR-1467-5p	84.9652	49.3339	0.0850047						experimental		UCUCAGCUACAUCGGUGUAAAUC	MIMAT0007345	mature miRNA|Qualified Repeats:A=3/3	standard	gga-miR-1467-5p
296	gga-miR-1550-3p	0.01	33.5342	1						experimental		CUUCACUUACACUGCUCACUGGU	MIMAT0007404	mature miRNA|Qualified Repeats:A=3/3	standard	gga-miR-1550-3p
297	gga-miR-1550-5p	0.01	32.9944	1						experimental		UGAUGGGGGUGUAGUGCAGCA	MIMAT0007403	mature miRNA|Qualified Repeats:A=3/3	standard	gga-miR-1550-5p
298	gga-miR-1551-3p	1.67955	32.0019	0.975601						experimental		UGAGUUUGUGUUGCUGCUUUCU	MIMAT0007406	mature miRNA|Qualified Repeats:A=3/3	standard	gga-miR-1551-3p
299	gga-miR-1551-5p	0.01	34.5145	1						experimental		CUAGCAGCAAAAAGAACUUCAGA	MIMAT0007405	mature miRNA|Qualified Repeats:A=3/3	standard	gga-miR-1551-5p
300	gga-miR-1552-3p	1.60108	40.1971	1						experimental		CUAGCUGCUCUGCACUGACUG	MIMAT0007408	mature miRNA|Qualified Repeats:A=3/3	standard	gga-miR-1552-3p
301	gga-miR-1552-5p	0.01	31.9745	1						experimental		UUAGUGCGCGGUAAGCUAGGGUG	MIMAT0007407	mature miRNA|Qualified Repeats:A=3/3	standard	gga-miR-1552-5p
302	gga-miR-1553-3p	0.01	32.3521	1						experimental		UGUGGUGGGAGGACAGUGAUGU	MIMAT0007410	mature miRNA|Qualified Repeats:A=3/3	standard	gga-miR-1553-3p
303	gga-miR-1553-5p	17.1043	40.902	0.680357						experimental		AGUCCUGUCCUGUCUACCUACUGU	MIMAT0007409	mature miRNA|Qualified Repeats:A=3/3	standard	gga-miR-1553-5p
304	gga-miR-1554	0.01	32.0448	1						experimental		GCAGGUGAUGAGGCUUUGCUG	MIMAT0007411	mature miRNA|Qualified Repeats:A=3/3	standard	gga-miR-1554
305	gga-miR-1555-3p	1.83683	34.3575	1						experimental		CAGGGUUAUUGGUUUUGUGUGA	MIMAT0007412	mature miRNA|Qualified Repeats:A=3/3	standard	gga-miR-1555-3p
306	gga-miR-1555-5p	2.01287	36.0098	1						experimental		AGCAAACCCUUCACCCUGCC	MIMAT0026774	mature miRNA|Qualified Repeats:A=3/3	standard	gga-miR-1555-5p
307	gga-miR-1556	0.01	35.8687	1						experimental		UGCAGGCUGGAAGUAGGAGUGU	MIMAT0007413	mature miRNA|Qualified Repeats:A=3/3	standard	gga-miR-1556
308	gga-miR-1557	0.883916	34.6437	1						experimental		CCCGUCGGCUGAGCGGCUGC	MIMAT0007414	mature miRNA|Qualified Repeats:A=3/3	standard	gga-miR-1557
309	gga-miR-1558	2.63004	36.5714	1						experimental		CUGCUGUGAUGGGAGCUCUG	MIMAT0007415	mature miRNA|Qualified Repeats:A=3/3	standard	gga-miR-1558
310	gga-miR-1559-3p	4.84628	37.009	0.937165						experimental		AGUUACAUGUAUGCAUCGAGCA	MIMAT0026775	mature miRNA|Qualified Repeats:A=3/3	standard	gga-miR-1559-3p
311	gga-miR-1559-5p	8.40781	41.1188	1						experimental		UUCGAUGCUUGUAUGCUACUCC	MIMAT0007416	mature miRNA|Qualified Repeats:A=3/3	standard	gga-miR-1559-5p
312	gga-miR-1560-3p	15.7334	44.8007	0.725432						experimental		GCAUCUCUGGACGCGCUCGUUC	MIMAT0007418	mature miRNA|Qualified Repeats:A=3/3	standard	gga-miR-1560-3p
313	gga-miR-1560-5p	680.647	77.3251	0						experimental		GCGGCGCGAGCAGAGAGGCGCU	MIMAT0007417	mature miRNA|Qualified Repeats:A=3/3	standard	gga-miR-1560-5p
314	gga-miR-1561	10.8032	35.5394	0.76113						experimental		GCCGGGUUUGCGGCCGCUUUU	MIMAT0007419	mature miRNA|Qualified Repeats:A=3/3	standard	gga-miR-1561
315	gga-miR-1562-3p	18.2791	41.5075	0.659642						experimental		UGUGCCCCGUGUAUGCAGUGCA	MIMAT0007421	mature miRNA|Qualified Repeats:A=3/3	standard	gga-miR-1562-3p
316	gga-miR-1562-5p	32.3511	45.0115	0.472279						experimental		GCACUGUAGAUGGAGGGGCUGC	MIMAT0007420	mature miRNA|Qualified Repeats:A=3/3	standard	gga-miR-1562-5p
317	gga-miR-1563	783.948	78.1578	0						experimental		GCACAUGAUGAGGAAGCACUGAAA	MIMAT0007422	mature miRNA|Qualified Repeats:A=3/3	standard	gga-miR-1563
318	gga-miR-1564-3p	23.6426	39.4534	0.548978						experimental		CUCCUCUGCCGUGCUGGUUGUG	MIMAT0007424	mature miRNA|Qualified Repeats:A=3/3	standard	gga-miR-1564-3p
319	gga-miR-1564-5p	27.3356	43.9584	0.534012						experimental		GCAAUGAACACGGCAGUAGAGGU	MIMAT0007423	mature miRNA|Qualified Repeats:A=3/3	standard	gga-miR-1564-5p
320	gga-miR-1565	25.1567	39.925	0.528604						experimental		CGAGGGUCGUGCCUGGUUUUGCU	MIMAT0007425	mature miRNA|Qualified Repeats:A=3/3	standard	gga-miR-1565
321	gga-miR-1567	35.5038	39.2387	0.365532						experimental		GACUGCUCAUGGCUGCCUGUUC	MIMAT0007427	mature miRNA|Qualified Repeats:A=3/3	standard	gga-miR-1567
322	gga-miR-1568	31.2614	49.1779	0.524959						experimental		GACUCAUAGAUCUGAAGGCAG	MIMAT0007428	mature miRNA|Qualified Repeats:A=3/3	standard	gga-miR-1568
323	gga-miR-1569	33.203	57.5906	0.568206						experimental		UGUUUGGGACGUUGCUCUGCAG	MIMAT0007429	mature miRNA|Qualified Repeats:A=3/3	standard	gga-miR-1569
324	gga-miR-1570	23.1672	38.5009	0.547329						experimental		GAAGGGUGUGCAGAAGAAUGUGA	MIMAT0007430	mature miRNA|Qualified Repeats:A=3/3	standard	gga-miR-1570
325	gga-miR-1571	37.4925	35.5394	0.291415						experimental		UGUUUCCUAUCCAGGCAGCACU	MIMAT0007431	mature miRNA|Qualified Repeats:A=3/3	standard	gga-miR-1571
326	gga-miR-1572	19.1916	41.313	0.642238						experimental		GAACCUGACACACGGGCCUGC	MIMAT0007432	mature miRNA|Qualified Repeats:A=3/3	standard	gga-miR-1572
327	gga-miR-1573	17.7531	41.6162	0.669658						experimental		UGUUCUGCAGGUGCCAGUCU	MIMAT0007433	mature miRNA|Qualified Repeats:A=3/3	standard	gga-miR-1573
328	gga-miR-1574-3p	11.714	35.8507	0.743847						experimental		ACAGGAGGAUGUCAGGAAGCUU	MIMAT0007435	mature miRNA|Qualified Repeats:A=3/3	standard	gga-miR-1574-3p
329	gga-miR-1574-5p	12.8457	44.2709	0.867953						experimental		CUGUGACUUCUCCUUGUCAGA	MIMAT0007434	mature miRNA|Qualified Repeats:A=3/3	standard	gga-miR-1574-5p
330	gga-miR-1575	11.759	46.2207	0.862546						experimental		CUGGCAGCACGUAGGAGCAGG	MIMAT0007436	mature miRNA|Qualified Repeats:A=3/3	standard	gga-miR-1575
331	gga-miR-1576	1130.99	137.953	2.22045e-16						experimental		CUCGGGCGGGCGGAGCGGCAC	MIMAT0007437	mature miRNA|Qualified Repeats:A=3/3	standard	gga-miR-1576
332	gga-miR-1577	13.3968	35.4092	0.705158						experimental		CUCAGGGGUGGAAGUAGGAGAA	MIMAT0007438	mature miRNA|Qualified Repeats:A=3/3	standard	gga-miR-1577
333	gga-miR-1578	32.2445	40.9582	0.431103						experimental		UGUGCCGUUCUGACACAGCUCU	MIMAT0007439	mature miRNA|Qualified Repeats:A=3/3	standard	gga-miR-1578
334	gga-miR-1579	53.5578	32.1318	0.09553						experimental		CGUGGCGGGAAGGGAUGGGCG	MIMAT0007440	mature miRNA|Qualified Repeats:A=3/3	standard	gga-miR-1579
335	gga-miR-1580	23.3825	40.665	0.565264						experimental		CGGCUUCUCGGUACCUGCGUU	MIMAT0007441	mature miRNA|Qualified Repeats:A=3/3	standard	gga-miR-1580
336	gga-miR-1581	19.7049	36.9321	0.593633						experimental		CGAGCCGAAGGGGUGGGCGCUGC	MIMAT0007442	mature miRNA|Qualified Repeats:A=3/3	standard	gga-miR-1581
337	gga-miR-1582	10.4663	35.5716	0.999628						experimental		GAAAGAGAGCCAGAACACAG	MIMAT0007443	mature miRNA|Qualified Repeats:A=3/3	standard	gga-miR-1582
338	gga-miR-1583	11.7878	33.4913	0.724847						experimental		CGUAGGGCCGUGGGACGGCA	MIMAT0007444	mature miRNA|Qualified Repeats:A=3/3	standard	gga-miR-1583
339	gga-miR-1584	182.514	49.2177	0.000208459						experimental		CCGGGUGGGGCUGGGCUGGG	MIMAT0007445	mature miRNA|Qualified Repeats:A=3/3	standard	gga-miR-1584
340	gga-miR-1585	32.6236	42.9358	0.447332						experimental		AGUGCCCAGGUGUGGUUAAUCCUG	MIMAT0007447	mature miRNA|Qualified Repeats:A=3/3	standard	gga-miR-1585
341	gga-miR-1586	0.01	32.0742	1						experimental		CAGUCAGCUGUGGGUGGGUGGCA	MIMAT0007448	mature miRNA|Qualified Repeats:A=3/3	standard	gga-miR-1586
342	gga-miR-1587	14.0405	33.8964	0.678696						experimental		GGGCUGGGCUGGGCUGGGCA	MIMAT0007449	mature miRNA|Qualified Repeats:A=3/3	standard	gga-miR-1587
343	gga-miR-1588	4.91446	35.9587	0.934442						experimental		CAGGAACCAGCUUUCGGCUCU	MIMAT0007450	mature miRNA|Qualified Repeats:A=3/3	standard	gga-miR-1588
344	gga-miR-1589	7.67434	38.5101	0.953142						experimental		CAGCCUCUGCUGAUCGUCUUUU	MIMAT0007451	mature miRNA|Qualified Repeats:A=3/3	standard	gga-miR-1589
345	gga-miR-1590	3.73299	34.4019	0.999176						experimental		AGGGACAAAUUGCUCUCUGGAAG	MIMAT0007452	mature miRNA|Qualified Repeats:A=3/3	standard	gga-miR-1590
346	gga-miR-1591-3p	3.48155	37.4348	1						experimental		CAGACUUGGCCAUGGGUAGGA	MIMAT0007454	mature miRNA|Qualified Repeats:A=3/3	standard	gga-miR-1591-3p
347	gga-miR-1591-5p	6.85854	38.3354	0.947966						experimental		UGAUUCAUUGCCUGGCUCUGC	MIMAT0007453	mature miRNA|Qualified Repeats:A=3/3	standard	gga-miR-1591-5p
348	gga-miR-1592	9.24168	42.3352	0.879191						experimental		CACUGCCUCAGACAACGGGUGU	MIMAT0007455	mature miRNA|Qualified Repeats:A=3/3	standard	gga-miR-1592
349	gga-miR-1593	3.11598	38.1169	0.972582						experimental		ACCAUCUGAUUUGGACACGCA	MIMAT0007456	mature miRNA|Qualified Repeats:A=2/3	standard	gga-miR-1593
350	gga-miR-1594	17.2276	39.4416	0.662245						experimental		UGGUGGGGAUGGGUUGGGGUU	MIMAT0007457	mature miRNA|Qualified Repeats:A=3/3	standard	gga-miR-1594
351	gga-miR-1595-3p	2.82669	35.9551	1						experimental		UAGCCCCGCUGUCCUACUGCUG	MIMAT0007459	mature miRNA|Qualified Repeats:A=3/3	standard	gga-miR-1595-3p
352	gga-miR-1595-5p	15.1602	43.035	0.761755						experimental		AAGCACGAGUGUGGUGGAGCUC	MIMAT0007458	mature miRNA|Qualified Repeats:A=3/3	standard	gga-miR-1595-5p
353	gga-miR-1596-3p	12.8762	46.9562	0.895743						experimental		AAAGGUGGCCGUGGGUGAAUGA	MIMAT0007461	mature miRNA|Qualified Repeats:A=3/3	standard	gga-miR-1596-3p
354	gga-miR-1596-5p	23.9055	42.9602	0.577874						experimental		AUUCUCCUUCAAUCCAUCUUUGU	MIMAT0007460	mature miRNA|Qualified Repeats:A=3/3	standard	gga-miR-1596-5p
355	gga-miR-1597-3p	7.89776	39.9533	0.916646						experimental		UGAGGAGCUCUGCAAGCAUGCA	MIMAT0007463	mature miRNA|Qualified Repeats:A=3/3	standard	gga-miR-1597-3p
356	gga-miR-1597-5p	30.996	57.5504	0.590146						experimental		AUGUUUACAGGGCUCUUCAUU	MIMAT0007462	mature miRNA|Qualified Repeats:A=3/3	standard	gga-miR-1597-5p
357	gga-miR-1598	14.9486	45.6883	0.76632						experimental		AUGGUAGCACGGCAAUGAGCAU	MIMAT0007464	mature miRNA|Qualified Repeats:A=3/3	standard	gga-miR-1598
358	gga-miR-1599	20029.7	2236.86	0						experimental		GGAGGGAGGAAAAAAAAAAA	MIMAT0007465	mature miRNA|Qualified Repeats:A=3/3	standard	gga-miR-1599
359	gga-miR-1600	32.6559	45.1811	0.469788						experimental		UGGGCUGACAACAGAGGGCC	MIMAT0007466	mature miRNA|Qualified Repeats:A=3/3	standard	gga-miR-1600
360	gga-miR-1601	38.2919	51.3703	0.455996						experimental		AGUGUGAGCAGGUGCAGAGCUG	MIMAT0007467	mature miRNA|Qualified Repeats:A=3/3	standard	gga-miR-1601
361	gga-miR-1602	58.206	43.9909	0.185762						experimental		UGGGCUCUGCAUCACCCCAUGG	MIMAT0007468	mature miRNA|Qualified Repeats:A=3/3	standard	gga-miR-1602
362	gga-miR-1603	56.9736	50.8165	0.262188						experimental		AGUGGUUGGUUUGGUGCUGUC	MIMAT0007469	mature miRNA|Qualified Repeats:A=3/3	standard	gga-miR-1603
363	gga-miR-1604	51.0448	45.0462	0.257115						experimental		UGGGCCCAGGGCUGUGCUGGAGA	MIMAT0007470	mature miRNA|Qualified Repeats:A=3/3	standard	gga-miR-1604
364	gga-miR-1605	58.778	55.8182	0.292298						experimental		AGGGUUUCAUGUGUAUCUCUUG	MIMAT0007471	mature miRNA|Qualified Repeats:A=3/3	standard	gga-miR-1605
365	gga-miR-1606	64.1231	54.123	0.23608						experimental		AGGGGGCAACAGAACAGUCCUGA	MIMAT0007472	mature miRNA|Qualified Repeats:A=3/3	standard	gga-miR-1606
366	gga-miR-1607	563.117	67.9786	1.11022e-16						experimental		AGGGGCGGGAGGGGUCGGGC	MIMAT0007473	mature miRNA|Qualified Repeats:A=3/3	standard	gga-miR-1607
367	gga-miR-1608	64.9599	48.2044	0.177762						experimental		UGGGACAGUGGCUGCGCCCUCU	MIMAT0007474	mature miRNA|Qualified Repeats:A=3/3	standard	gga-miR-1608
368	gga-miR-1609	75.8754	70.3893	0.281031						experimental		AGGCUGAGGCUGUGCUGGUUGU	MIMAT0007475	mature miRNA|Qualified Repeats:A=3/3	standard	gga-miR-1609
369	gga-miR-1610	154.73	49.5614	0.00179519						experimental		UGGCUUGUGGUGGAACGGGCG	MIMAT0007476	mature miRNA|Qualified Repeats:A=3/3	standard	gga-miR-1610
370	gga-miR-1611	80.1273	60.7913	0.187451						experimental		GGAGGGCUUGCAGGCGGUGUGC	MIMAT0007477	mature miRNA|Qualified Repeats:A=3/3	standard	gga-miR-1611
371	gga-miR-1612	129.13	56.0566	0.0212385						experimental		GAAGGAAAAGGAGCUGACUGGG	MIMAT0007478	mature miRNA|Qualified Repeats:A=3/3	standard	gga-miR-1612
372	gga-miR-1613	70.4841	65.0148	0.278279						experimental		UACAUGCGUAUAUUCUGGCAG	MIMAT0007479	mature miRNA|Qualified Repeats:A=3/3	standard	gga-miR-1613
373	gga-miR-1614-3p	61.3535	58.3746	0.293214						experimental		CAGGGAGGAACUGCCAGCAGA	MIMAT0007481	mature miRNA|Qualified Repeats:A=3/3	standard	gga-miR-1614-3p
374	gga-miR-1614-5p	93.8725	55.8711	0.0929052						experimental		GGCAUGGCAGACUCACCCUGC	MIMAT0007480	mature miRNA|Qualified Repeats:A=3/3	standard	gga-miR-1614-5p
375	gga-miR-1615	65.2965	48.3772	0.177073						experimental		UGGCAGCUGCACAGAAGCCCUUU	MIMAT0007482	mature miRNA|Qualified Repeats:A=3/3	standard	gga-miR-1615
376	gga-miR-1616	93.8406	58.3191	0.107574						experimental		UGGAUCCUGCAGUUUGCUUUCA	MIMAT0007483	mature miRNA|Qualified Repeats:A=3/3	standard	gga-miR-1616
377	gga-miR-1617	75.7342	66.5565	0.255135						experimental		AGAGGCCUUCAGAUACUGUUUU	MIMAT0007484	mature miRNA|Qualified Repeats:A=3/3	standard	gga-miR-1617
378	gga-miR-1618-3p	75.8521	50.123	0.130174						experimental		GAGCCCGGAGCCAGGCUGCUGU	MIMAT0007485	mature miRNA|Qualified Repeats:A=3/3	standard	gga-miR-1618-3p
379	gga-miR-1618-5p	78.751	61.3735	0.199413						experimental		UGCAUCCUGGCUCCUGGCGUCC	MIMAT0026776	mature miRNA|Qualified Repeats:A=3/3	standard	gga-miR-1618-5p
380	gga-miR-1619	96.8989	57.3315	0.0909785						experimental		AGAAUUCAUAGCAAUACGGACU	MIMAT0007486	mature miRNA|Qualified Repeats:A=3/3	standard	gga-miR-1619
381	gga-miR-1620	62.2949	67.7269	0.357648						experimental		ACUUUAAUGGGCUUUGGAUCAC	MIMAT0007487	mature miRNA|Qualified Repeats:A=3/3	standard	gga-miR-1620
382	gga-miR-1621-3p	55.9509	66.7403	0.401929						experimental		GGUUCGCCGUGCCGCCGCGC	MIMAT0007489	mature miRNA|Qualified Repeats:A=3/3	standard	gga-miR-1621-3p
383	gga-miR-1621-5p	55.3365	55.3955	0.317795						experimental		ACCGGCUGCCUCGGUGGCAC	MIMAT0007488	mature miRNA|Qualified Repeats:A=3/3	standard	gga-miR-1621-5p
384	gga-miR-1622	64.097	46.0427	0.163859						experimental		CACAUAUGAUGAGUACUGAUG	MIMAT0007490	mature miRNA|Qualified Repeats:A=3/3	standard	gga-miR-1622
385	gga-miR-1623	65.5065	47.6966	0.169601						experimental		GCAGGCACAGACAGGCAGUA	MIMAT0007491	mature miRNA|Qualified Repeats:A=3/3	standard	gga-miR-1623
386	gga-miR-1624	59.2217	59.7057	0.321219						experimental		ACACCGCACUGGCAGGGAGCA	MIMAT0007492	mature miRNA|Qualified Repeats:A=3/3	standard	gga-miR-1624
387	gga-miR-1625-3p	84.6733	54.0167	0.116966						experimental		GCAGCAGAAUAUCCCUGCCAUU	MIMAT0007494	mature miRNA|Qualified Repeats:A=3/3	standard	gga-miR-1625-3p
388	gga-miR-1625-5p	59.0545	47.4472	0.213237						experimental		UGGACCAGGGCUCUUCCUGCUGGCU	MIMAT0007493	mature miRNA|Qualified Repeats:A=3/3	standard	gga-miR-1625-5p
389	gga-miR-1626-3p	65.9569	45.5236	0.147354						experimental		UCUGGAAGUUGCCCUGGACGUG	MIMAT0007496	mature miRNA|Qualified Repeats:A=3/3	standard	gga-miR-1626-3p
390	gga-miR-1626-5p	75.2365	48.492	0.120752						experimental		UUUCCAUGGCAGACUUUCUAGGCU	MIMAT0007495	mature miRNA|Qualified Repeats:A=3/3	standard	gga-miR-1626-5p
391	gga-miR-1627-3p	47.0819	47.0323	0.31677						experimental		CAGCCACGCUACUGUCACUGGU	MIMAT0007498	mature miRNA|Qualified Repeats:A=3/3	standard	gga-miR-1627-3p
392	gga-miR-1627-5p	82.7922	49.5578	0.0947757						experimental		GAAGUGACAUGUGGUUGAUGG	MIMAT0007497	mature miRNA|Qualified Repeats:A=3/3	standard	gga-miR-1627-5p
393	gga-miR-1628	75.5201	44.833	0.092069						experimental		AAGAGCUCUUCCUGUUGUGACC	MIMAT0007499	mature miRNA|Qualified Repeats:A=3/3	standard	gga-miR-1628
394	gga-miR-1629	199.68	57.6779	0.000535781						experimental		UGCUGUCGGUGGGUUUGUUCU	MIMAT0007500	mature miRNA|Qualified Repeats:A=3/3	standard	gga-miR-1629
395	gga-miR-1630	51.4752	57.2841	0.368838						experimental		AAAGAGGAAACUGAAGCUGAAA	MIMAT0007501	mature miRNA|Qualified Repeats:A=3/3	standard	gga-miR-1630
396	gga-miR-1631	65.5439	48.3893	0.175545						experimental		AAACUGGCGACGUGGGACGGUC	MIMAT0007502	mature miRNA|Qualified Repeats:A=3/3	standard	gga-miR-1631
397	gga-miR-1632-3p	61.0542	50.2955	0.224753						experimental		AACUCAUUCAUUAACCAGCUUUU	MIMAT0007505	mature miRNA|Qualified Repeats:A=3/3	standard	gga-miR-1632-3p
398	gga-miR-1632-5p	4.13918	34.0709	1						experimental		UGCUUGUUUUUGGAUGAGCUUGC	MIMAT0007504	mature miRNA|Qualified Repeats:A=3/3	standard	gga-miR-1632-5p
399	gga-miR-1633	3.68606	32.7574	1						experimental		UGCGCUUCUGCUCAGCUCGGUGU	MIMAT0007506	mature miRNA|Qualified Repeats:A=3/3	standard	gga-miR-1633
400	gga-miR-1634	0.363011	32.995	1						experimental		UGCGACGCAUCGGCCUUUCUUC	MIMAT0007507	mature miRNA|Qualified Repeats:A=3/3	standard	gga-miR-1634
401	gga-miR-1635	0.01	33.5335	1						experimental		UGCCCAGGCUGUGCUGUGCUCUGGG	MIMAT0007508	mature miRNA|Qualified Repeats:A=3/3	standard	gga-miR-1635
402	gga-miR-1636	9.91305	33.7722	0.769105						experimental		UGCAGGUGAUGGCGGGGCUG	MIMAT0007509	mature miRNA|Qualified Repeats:A=3/3	standard	gga-miR-1636
403	gga-miR-1637	0.01	32.0995	1						experimental		UGAUAGCUGCUGUGGCACGGA	MIMAT0007510	mature miRNA|Qualified Repeats:A=3/3	standard	gga-miR-1637
404	gga-miR-1638	0.01	33.1917	1						experimental		GUAGUUUGUGUUGUUUGUUU	MIMAT0007511	mature miRNA|Qualified Repeats:A=3/3	standard	gga-miR-1638
405	gga-miR-1639	0.01	33.2819	1						experimental		UUGUGCAAGGUACGUUGGGUU	MIMAT0007514	mature miRNA|Qualified Repeats:A=3/3	standard	gga-miR-1639
406	gga-miR-1640	0.01	37.1474	1						experimental		UUGUCACUGCAGGGCCCCGCGGCC	MIMAT0007515	mature miRNA|Qualified Repeats:A=3/3	standard	gga-miR-1640
407	gga-miR-1641	0.01	35.3949	1						experimental		UGAGGAUUAAUGACUGUCUGGG	MIMAT0007516	mature miRNA|Qualified Repeats:A=3/3	standard	gga-miR-1641
408	gga-miR-1642	1.76402	37.0711	1						experimental		UGAGAGGCUGUCAGUUUGUGGGG	MIMAT0007517	mature miRNA|Qualified Repeats:A=3/3	standard	gga-miR-1642
409	gga-miR-1643-3p	0.573084	36.669	1						experimental		UAAAAGUGCUGCUGGUGGAAGAA	MIMAT0007519	mature miRNA|Qualified Repeats:A=3/3	standard	gga-miR-1643-3p
410	gga-miR-1643-5p	2.53487	35.9971	1						experimental		UCUUAUCACGAGGAGCACUUUU	MIMAT0007518	mature miRNA|Qualified Repeats:A=3/3	standard	gga-miR-1643-5p
411	gga-miR-1644	3.65836	33.5694	1						experimental		UCUGUUGUGCAGGGCUGUGCU	MIMAT0007520	mature miRNA|Qualified Repeats:A=3/3	standard	gga-miR-1644
412	gga-miR-1645	2.92942	36.4832	1						experimental		UCUGCUGAAGUACUGUCAGA	MIMAT0007521	mature miRNA|Qualified Repeats:A=3/3	standard	gga-miR-1645
413	gga-miR-1646	0.01	33.5438	1						experimental		UCUGCCCUGCAGCACUGAGAUCU	MIMAT0007522	mature miRNA|Qualified Repeats:A=2/3	standard	gga-miR-1646
414	gga-miR-1647	5.05905	37.5568	0.95804						experimental		UCUCUGCCUGAGGGGUACUCU	MIMAT0007523	mature miRNA|Qualified Repeats:A=3/3	standard	gga-miR-1647
415	gga-miR-1648-3p	17.3305	40.3396	0.774366						experimental		UGGGAGUGGAGCGGAGCUGUC	MIMAT0007525	mature miRNA|Qualified Repeats:A=3/3	standard	gga-miR-1648-3p
416	gga-miR-1648-5p	12.7751	38.1085	0.737436						experimental		CGGCUCGGCUCGGCUCCGCUC	MIMAT0007524	mature miRNA|Qualified Repeats:A=3/3	standard	gga-miR-1648-5p
417	gga-miR-1649-3p	7.65872	35.672	0.829992						experimental		CUCCGUGCACUCUGCAGGCA	MIMAT0007527	mature miRNA|Qualified Repeats:A=3/3	standard	gga-miR-1649-3p
418	gga-miR-1649-5p	5.365	36.2707	0.982707						experimental		UCCUGCAGAAGGUGCGGCUG	MIMAT0007526	mature miRNA|Qualified Repeats:A=3/3	standard	gga-miR-1649-5p
419	gga-miR-1650	25.5246	44.6607	0.56762						experimental		UCCUCUGAGCUCAGCUUCGCCUCU	MIMAT0007528	mature miRNA|Qualified Repeats:A=3/3	standard	gga-miR-1650
420	gga-miR-1651-3p	29.123	44.7343	0.515006						experimental		UUGCUUUUGUUGGCCUCUGCUG	MIMAT0007530	mature miRNA|Qualified Repeats:A=3/3	standard	gga-miR-1651-3p
421	gga-miR-1651-5p	17.2553	36.9687	0.640654						experimental		GCUAAGACUGAUAAAAGCAAGC	MIMAT0007529	mature miRNA|Qualified Repeats:A=3/3	standard	gga-miR-1651-5p
422	gga-miR-1652	45.9657	56.8361	0.418635						experimental		UCCCUGUGUCCCCUCGGUGGCA	MIMAT0007531	mature miRNA|Qualified Repeats:A=3/3	standard	gga-miR-1652
423	gga-miR-1653	12.2189	37.6077	0.745238						experimental		CAGGAGCUGUGCUGCAUGCAGG	MIMAT0007532	mature miRNA|Qualified Repeats:A=3/3	standard	gga-miR-1653
424	gga-miR-1654	78.2554	35.748	0.0285804						experimental		UUGCUGGUGGAGGGAGCUGAG	MIMAT0007533	mature miRNA|Qualified Repeats:A=3/3	standard	gga-miR-1654
425	gga-miR-1655-3p	25.8475	46.8137	0.580832						experimental		AUUUACCCAUGGUGGGCUGAUA	MIMAT0026777	mature miRNA|Qualified Repeats:A=3/3	standard	gga-miR-1655-3p
426	gga-miR-1655-5p	16.8305	39.2399	0.667967						experimental		UCAGCUGGUCUUGGGUAAAUGC	MIMAT0007534	mature miRNA|Qualified Repeats:A=3/3	standard	gga-miR-1655-5p
427	gga-miR-1656	19.5177	40.7033	0.631552						experimental		UCACCAGCGGGCAUUGGCAUCA	MIMAT0007535	mature miRNA|Qualified Repeats:A=3/3	standard	gga-miR-1656
428	gga-miR-1657	47.3859	41.1411	0.249378						experimental		UAUAUGUGUAUUGUUGGUGUGUG	MIMAT0007537	mature miRNA|Qualified Repeats:A=3/3	standard	gga-miR-1657
429	gga-miR-1658-3p	19.2016	36.0693	0.594458						experimental		GAGCUGUGGGUUGGUGUUGAUGG	MIMAT0007539	mature miRNA|Qualified Repeats:A=3/3	standard	gga-miR-1658-3p
430	gga-miR-1658-5p	28.4409	38.2106	0.456654						experimental		UAUACCACCCCCAGGAGUUCUGC	MIMAT0007538	mature miRNA|Qualified Repeats:A=3/3	standard	gga-miR-1658-5p
431	gga-miR-1659	18.4623	34.8151	0.595884						experimental		UAGGGCAGAAUGAAGGAGUCCCU	MIMAT0007540	mature miRNA|Qualified Repeats:A=3/3	standard	gga-miR-1659
432	gga-miR-1660	25.7646	44.8598	0.565715						experimental		UAGGCCUGUGUUUUUGUGCAUA	MIMAT0007541	mature miRNA|Qualified Repeats:A=3/3	standard	gga-miR-1660
433	gga-miR-1661	54.4256	70.8612	0.442423						experimental		UAGCAGAUGUUUAGGAAUGUGCCU	MIMAT0007542	mature miRNA|Qualified Repeats:A=3/3	standard	gga-miR-1661
434	gga-miR-1662	24.5231	41.2915	0.552552						experimental		UUGACAUCAUCAUACUUGGGAU	MIMAT0007543	mature miRNA|Qualified Repeats:A=3/3	standard	gga-miR-1662
435	gga-miR-1663-3p	22.317	41.0218	0.586399						experimental		UGGCAUCCAGAACAGCGGUAC	MIMAT0007545	mature miRNA|Qualified Repeats:A=3/3	standard	gga-miR-1663-3p
436	gga-miR-1663-5p	22.9425	33.7606	0.496752						experimental		UACCACUGUCCUGGGUGCCU	MIMAT0007544	mature miRNA|Qualified Repeats:A=3/3	standard	gga-miR-1663-5p
437	gga-miR-1664-3p	33.0764	40.8272	0.417821						experimental		UCUGUGACCUCAUUUACCUCC	MIMAT0007547	mature miRNA|Qualified Repeats:A=3/3	standard	gga-miR-1664-3p
438	gga-miR-1664-5p	27.3912	42.8868	0.523001						experimental		CCAGACAGGGAGAGAACAGG	MIMAT0007546	mature miRNA|Qualified Repeats:A=3/3	standard	gga-miR-1664-5p
439	gga-miR-1665	24.159	37.0345	0.514157						experimental		UAAGGCCCAGGAGCGCUGCAGC	MIMAT0007548	mature miRNA|Qualified Repeats:A=3/3	standard	gga-miR-1665
440	gga-miR-1666	11.1164	39.4415	0.977166						experimental		UAACGCCACGGGGCUGAGGCUG	MIMAT0007549	mature miRNA|Qualified Repeats:A=3/3	standard	gga-miR-1666
441	gga-miR-1667-3p	14.465	39.7262	0.716023						experimental		UAACAUGAUGUCAGGAUUUCCC	MIMAT0007550	mature miRNA|Qualified Repeats:A=3/3	standard	gga-miR-1667-3p
442	gga-miR-1667-5p	5.24245	33.8642	0.876965						experimental		GAGAUUCUGACACAAUGUUUAGA	MIMAT0026778	mature miRNA|Qualified Repeats:A=3/3	standard	gga-miR-1667-5p
443	gga-miR-1668-3p	8.93263	38.9321	0.818515						experimental		UGCUGUGUCCUCACUCACCUU	MIMAT0007552	mature miRNA|Qualified Repeats:A=3/3	standard	gga-miR-1668-3p
444	gga-miR-1668-5p	14.2606	37.5066	0.703768						experimental		GUGGGCUGGGAGCACAGGCACU	MIMAT0007551	mature miRNA|Qualified Repeats:A=3/3	standard	gga-miR-1668-5p
445	gga-miR-1669	2.41281	35.118	0.99088						experimental		GUGGGCUCAGAGCAGGCACA	MIMAT0007553	mature miRNA|Qualified Repeats:A=3/3	standard	gga-miR-1669
446	gga-miR-1670	7.19901	38.6843	0.857842						experimental		GUGGGACGUAGCCUCACAGUGG	MIMAT0007554	mature miRNA|Qualified Repeats:A=3/3	standard	gga-miR-1670
447	gga-miR-1671	8.92274	38.2397	0.859979						experimental		GUGAGGACUGUUGAGUGGCCAAA	MIMAT0007555	mature miRNA|Qualified Repeats:A=3/3	standard	gga-miR-1671
448	gga-miR-1672	4.54053	35.748	1						experimental		GUCAGGCCAGGAAGGGAUGUGAGG	MIMAT0007556	mature miRNA|Qualified Repeats:A=3/3	standard	gga-miR-1672
449	gga-miR-1673	4.06819	37.7766	0.921179						experimental		GGUGUGAGUGGAAGUCAGAGGU	MIMAT0007557	mature miRNA|Qualified Repeats:A=3/3	standard	gga-miR-1673
450	gga-miR-1674	14.0879	42.2616	0.769255						experimental		GGGCUAUGAUGCUGGAUUUUCUGAG	MIMAT0007558	mature miRNA|Qualified Repeats:A=3/3	standard	gga-miR-1674
451	gga-miR-1675	25.3578	48.4327	0.600556						experimental		GGACGCCAUCUUGACUGUGGGCAG	MIMAT0007559	mature miRNA|Qualified Repeats:A=3/3	standard	gga-miR-1675
452	gga-miR-1676-3p	17.3486	50.6749	0.788277						experimental		AGAGCGAAGUGGGUGGGAAUGU	MIMAT0007561	mature miRNA|Qualified Repeats:A=3/3	standard	gga-miR-1676-3p
453	gga-miR-1676-5p	25.4039	41.9595	0.544863						experimental		CCUGACUCAUCCCCUUUGCUCC	MIMAT0007560	mature miRNA|Qualified Repeats:A=3/3	standard	gga-miR-1676-5p
454	gga-miR-1677-3p	29.7732	46.1903	0.519175						experimental		UGACUUCAGUAGGAGCAGGAUU	MIMAT0007563	mature miRNA|Qualified Repeats:A=3/3	standard	gga-miR-1677-3p
455	gga-miR-1677-5p	13.8244	40.299	0.731546						experimental		UCCUGCACCGCUGAAGUCAAU	MIMAT0007562	mature miRNA|Qualified Repeats:A=3/3	standard	gga-miR-1677-5p
456	gga-miR-1678	50.696	44.1703	0.251046						experimental		UUUGACAAAGACAGAAGGAGCU	MIMAT0007564	mature miRNA|Qualified Repeats:A=3/3	standard	gga-miR-1678
457	gga-miR-1679	15.6803	43.7725	0.720161						experimental		UUGUCAGCACAGUGGUAUAUGCA	MIMAT0007565	mature miRNA|Qualified Repeats:A=3/3	standard	gga-miR-1679
458	gga-miR-1680-3p	6.54514	38.0593	0.911555						experimental		CAGGCGGUAUCAGGAGGCUGA	MIMAT0007567	mature miRNA|Qualified Repeats:A=3/3	standard	gga-miR-1680-3p
459	gga-miR-1680-5p	15.942	44.1191	0.717829						experimental		UUCCUCCUGGGUACAACUCUGC	MIMAT0007566	mature miRNA|Qualified Repeats:A=3/3	standard	gga-miR-1680-5p
460	gga-miR-1681	6.79051	40.657	0.894353						experimental		UUCACAUGAUGUCUUGCUGAUG	MIMAT0007568	mature miRNA|Qualified Repeats:A=3/3	standard	gga-miR-1681
461	gga-miR-1682	7.40485	39.8763	0.897192						experimental		UGGGUCAGAUGGAGCUGAGGG	MIMAT0007569	mature miRNA|Qualified Repeats:A=3/3	standard	gga-miR-1682
462	gga-miR-1683	19.2437	46.4248	0.72027						experimental		UCUGGGACAGUCACAGCAUCUUU	MIMAT0007570	mature miRNA|Qualified Repeats:A=3/3	standard	gga-miR-1683
463	gga-miR-1684a-3p	28.9265	58.8135	0.647848						experimental		AAGUAUGAGGAAAUGGAGCUCU	MIMAT0007572	mature miRNA|Qualified Repeats:A=3/3	standard	gga-miR-1684a-3p
464	gga-miR-1684a-5p	11.9685	38.5508	0.756197						experimental		AGCUCUGCUUCCUCAUACAUAC	MIMAT0007571	mature miRNA|Qualified Repeats:A=3/3	standard	gga-miR-1684a-5p
465	gga-miR-1684b-3p	24.6666	57.503	0.68363						experimental		AAGUAUGAGGAAAUGGAGAUCU	MIMAT0025785	mature miRNA|Qualified Repeats:A=3/3	standard	gga-miR-1684b-3p
466	gga-miR-1685-3p	28.3988	38.2829	0.45817						experimental		ACAGUAAUGGUAUGAACUCAGA	MIMAT0007574	mature miRNA|Qualified Repeats:A=3/3	standard	gga-miR-1685-3p
467	gga-miR-1685-5p	57.9126	51.7178	0.262777						experimental		UGGAGUCACUACCAGUGCUGUG	MIMAT0007573	mature miRNA|Qualified Repeats:A=3/3	standard	gga-miR-1685-5p
468	gga-miR-1686	24.3087	37.396	0.515643						experimental		UGGAGGCUGUGCGUCAUCCCCA	MIMAT0007575	mature miRNA|Qualified Repeats:A=3/3	standard	gga-miR-1686
469	gga-miR-1687-3p	56.0645	50.5229	0.267105						experimental		UUGCUGGCUGUUUCUCAGUGA	MIMAT0007577	mature miRNA|Qualified Repeats:A=3/3	standard	gga-miR-1687-3p
470	gga-miR-1687-5p	25.0704	41.8316	0.548935						experimental		UGAGGAAAUGAGCCAGCUGAG	MIMAT0007576	mature miRNA|Qualified Repeats:A=3/3	standard	gga-miR-1687-5p
471	gga-miR-1688	66.7802	52.5361	0.203654						experimental		UGAGCAUGGUAGAGACAAUGAUG	MIMAT0007578	mature miRNA|Qualified Repeats:A=3/3	standard	gga-miR-1688
472	gga-miR-1689-3p	43.5763	40.2154	0.278525						experimental		CCGGUGACUGGAAGCAGCGUUGA	MIMAT0007580	mature miRNA|Qualified Repeats:A=3/3	standard	gga-miR-1689-3p
473	gga-miR-1689-5p	69.2459	47.3706	0.143773						experimental		UCUCUGCUUACAGUGUCUGGGG	MIMAT0007579	mature miRNA|Qualified Repeats:A=3/3	standard	gga-miR-1689-5p
474	gga-miR-1690-5p	71.195	45.1309	0.114652						experimental		UCCAGAGGCAAAGGAGCACUGCU	MIMAT0007581	mature miRNA|Qualified Repeats:A=3/3	standard	gga-miR-1690-5p
475	gga-miR-1691	64.9155	51.5488	0.207893						experimental		UCAGCUGACCUGGGCCUGCAGUG	MIMAT0007582	mature miRNA|Qualified Repeats:A=3/3	standard	gga-miR-1691
476	gga-miR-1692	40.9297	50.5874	0.418434						experimental		UGUAGCUCAGUUGGUAGAGU	MIMAT0007584	mature miRNA|Qualified Repeats:A=3/3	standard	gga-miR-1692
477	gga-miR-1693	84.5943	54.2907	0.119169						experimental		GCAAAGGAUGAAGCUGUGAUG	MIMAT0007585	mature miRNA|Qualified Repeats:A=3/3	standard	gga-miR-1693
478	gga-miR-1694	60.6245	43.7187	0.165508						experimental		GGAGGACGAGGCUGCGAGCGGA	MIMAT0007586	mature miRNA|Qualified Repeats:A=3/3	standard	gga-miR-1694
479	gga-miR-1695	105.199	55.6178	0.0585471						experimental		GAGCACAGUUUGGUCAUGGAGC	MIMAT0007587	mature miRNA|Qualified Repeats:A=3/3	standard	gga-miR-1695
480	gga-miR-1696	53.0162	45.3463	0.242317						experimental		CUGCUGUGAUGUGAGCUGAGCAUC	MIMAT0007588	mature miRNA|Qualified Repeats:A=3/3	standard	gga-miR-1696
481	gga-miR-1697	91.9514	48.213	0.05648						experimental		CUCUCAUGGGACUGUGUGCAGC	MIMAT0007589	mature miRNA|Qualified Repeats:A=3/3	standard	gga-miR-1697
482	gga-miR-1698	50.5044	43.5867	0.246544						experimental		CGAGGCUGCGGCAAUCCCUGCG	MIMAT0007590	mature miRNA|Qualified Repeats:A=3/3	standard	gga-miR-1698
483	gga-miR-1699	76.9489	48.9917	0.11624						experimental		CCAGAGGGACAUGGCAGGGCAA	MIMAT0007591	mature miRNA|Qualified Repeats:A=3/3	standard	gga-miR-1699
484	gga-miR-1700	44.2587	44.4571	0.319444						experimental		CAUCAGAGGGAUAGGAUGGAC	MIMAT0007592	mature miRNA|Qualified Repeats:A=3/3	standard	gga-miR-1700
485	gga-miR-1701	94.0244	61.8844	0.128649						experimental		GGCUGGUUAGUUGGUUGUUU	MIMAT0007593	mature miRNA|Qualified Repeats:A=3/3	standard	gga-miR-1701
486	gga-miR-1702	162.42	56.3746	0.00396089						experimental		AUUGCAUUCAGAGCGAGCUGU	MIMAT0007594	mature miRNA|Qualified Repeats:A=3/3	standard	gga-miR-1702
487	gga-miR-1703-3p	83.0835	56.1995	0.139285						experimental		CUCGUGACUUCAGCUCCAGCA	MIMAT0026779	mature miRNA|Qualified Repeats:A=3/3	standard	gga-miR-1703-3p
488	gga-miR-1703-5p	65.6941	51.5403	0.202417						experimental		AGAGGCUGUAGGUCCCGUGCUUU	MIMAT0007595	mature miRNA|Qualified Repeats:A=3/3	standard	gga-miR-1703-5p
489	gga-miR-1704	62.6564	63.0393	0.320228						experimental		ACAGCAGAUUGAUGGGGCACA	MIMAT0007596	mature miRNA|Qualified Repeats:A=3/3	standard	gga-miR-1704
490	gga-miR-1705	70.6965	45.1152	0.117086						experimental		AAUCUGGAAGUCAGCACAUGCU	MIMAT0007597	mature miRNA|Qualified Repeats:A=3/3	standard	gga-miR-1705
491	gga-miR-1706	87.4641	52.9108	0.0982994						experimental		UGUGGAGGUGGGAUGAGGUUCC	MIMAT0007598	mature miRNA|Qualified Repeats:A=3/3	standard	gga-miR-1706
492	gga-miR-1707	72.7359	43.1442	0.0917987						experimental		UUUGAGCGGGAUCUGUUAUCGUG	MIMAT0007599	mature miRNA|Qualified Repeats:A=3/3	standard	gga-miR-1707
493	gga-miR-1708	87.3199	57.2165	0.126953						experimental		UGGGGUGUGGAAUGAAUCCUU	MIMAT0007601	mature miRNA|Qualified Repeats:A=3/3	standard	gga-miR-1708
494	gga-miR-1709	74.5646	42.0087	0.0758826						experimental		UGGAAUGAUGAGUGCACUGACU	MIMAT0007604	mature miRNA|Qualified Repeats:A=3/3	standard	gga-miR-1709
495	gga-miR-1710	276.993	47.2992	4.72563e-09						experimental		UCAUCUGCUGCAUAACCAUCCA	MIMAT0007605	mature miRNA|Qualified Repeats:A=3/3	standard	gga-miR-1710
496	gga-miR-1711	83.2199	44.3494	0.0605759						experimental		GUGCAGUGCUGCAUCUCUUC	MIMAT0007606	mature miRNA|Qualified Repeats:A=3/3	standard	gga-miR-1711
497	gga-miR-1712-3p	102.027	66.825	0.126793						experimental		UUCAGUUAUCAGUGGAGUUUGG	MIMAT0007608	mature miRNA|Qualified Repeats:A=3/3	standard	gga-miR-1712-3p
498	gga-miR-1712-5p	80.0554	46.9484	0.0881406						experimental		GGCUCCAGUCUUAACUACAGGC	MIMAT0007607	mature miRNA|Qualified Repeats:A=3/3	standard	gga-miR-1712-5p
499	gga-miR-1713	91.5042	46.5973	0.0495479						experimental		CUCGGAGAGGGAAGAACGCGGUG	MIMAT0007609	mature miRNA|Qualified Repeats:A=3/3	standard	gga-miR-1713
500	gga-miR-1714	58.7575	46.9139	0.210375						experimental		CCUAGUAGGGCUGCUGAGGUGAU	MIMAT0007610	mature miRNA|Qualified Repeats:A=3/3	standard	gga-miR-1714
501	gga-miR-1715-3p	85.8444	54.7105	0.116609						experimental		UGACACUGCGGGUACCUCUUU	MIMAT0007612	mature miRNA|Qualified Repeats:A=3/3	standard	gga-miR-1715-3p
502	gga-miR-1715-5p	109.603	49.2096	0.0259196						experimental		AGGAUCAGUAGAAGUCAGCUGUGC	MIMAT0007611	mature miRNA|Qualified Repeats:A=3/3	standard	gga-miR-1715-5p
503	gga-miR-1716	71.3291	54.362	0.189454						experimental		AGCGGGGCGGCUGUGAGCUGAGCU	MIMAT0007613	mature miRNA|Qualified Repeats:A=3/3	standard	gga-miR-1716
504	gga-miR-1717	76.1988	53.2596	0.152489						experimental		ACUCUCUAACCUGACAGAAAACU	MIMAT0007614	mature miRNA|Qualified Repeats:A=3/3	standard	gga-miR-1717
505	gga-miR-1718	74.354	49.8414	0.135723						experimental		ACUAAGGACAGAGGAACGGAG	MIMAT0007615	mature miRNA|Qualified Repeats:A=3/3	standard	gga-miR-1718
506	gga-miR-1719	5.52497	36.1024	1						experimental		AAAGAUGAUGAGUUGCUGAUG	MIMAT0007616	mature miRNA|Qualified Repeats:A=3/3	standard	gga-miR-1719
507	gga-miR-1720-3p	10.7288	42.668	1						experimental		AAGCAACGAGAGGUCGGUCUGA	MIMAT0007618	mature miRNA|Qualified Repeats:A=3/3	standard	gga-miR-1720-3p
508	gga-miR-1720-5p	0.01	31.5719	1						experimental		UGAUCACCUCGGACGUUGCUUU	MIMAT0007617	mature miRNA|Qualified Repeats:A=3/3	standard	gga-miR-1720-5p
509	gga-miR-1721	0.01	33.6647	1						experimental		AGAGAUGAUGUUGGUCUGAUG	MIMAT0007619	mature miRNA|Qualified Repeats:A=3/3	standard	gga-miR-1721
510	gga-miR-1722-3p	0.01	31.5292	1						experimental		UAGAGCAUCACCAAGGGGCAAG	MIMAT0007621	mature miRNA|Qualified Repeats:A=3/3	standard	gga-miR-1722-3p
511	gga-miR-1722-5p	2.39956	32.3092	1						experimental		UGUCACCCUAAGACUGCUCUAAU	MIMAT0007620	mature miRNA|Qualified Repeats:A=3/3	standard	gga-miR-1722-5p
512	gga-miR-1723	0.01	31.6605	1						experimental		UGGGAGCGGAAUGUGCAGCCUCA	MIMAT0007622	mature miRNA|Qualified Repeats:A=3/3	standard	gga-miR-1723
513	gga-miR-1724	0.01	35.0607	1						experimental		UGCUGAGCGUUGGCUGCGCUGCG	MIMAT0007623	mature miRNA|Qualified Repeats:A=3/3	standard	gga-miR-1724
514	gga-miR-1725	0.01	32.6724	1						experimental		UAUGAUAUAGUUAGAGCUGCU	MIMAT0007624	mature miRNA|Qualified Repeats:A=3/3	standard	gga-miR-1725
515	gga-miR-1726	6.34297	40.4362	1						experimental		AAGCUUGUUGGGUUUGGUUUGU	MIMAT0007625	mature miRNA|Qualified Repeats:A=3/3	standard	gga-miR-1726
516	gga-miR-1727	1.07346	33.5955	1						experimental		AAGCUGCUCUAAUGAACUGAAGG	MIMAT0007626	mature miRNA|Qualified Repeats:A=3/3	standard	gga-miR-1727
517	gga-miR-1728-3p	7.22742	38.7875	1						experimental		AGGCUUCUGUAGAUCAGCCAGC	MIMAT0007628	mature miRNA|Qualified Repeats:A=3/3	standard	gga-miR-1728-3p
518	gga-miR-1728-5p	12.6702	49.3943	0.960865						experimental		UGGUUGAUCCAUUGGAAGACUGA	MIMAT0007627	mature miRNA|Qualified Repeats:A=3/3	standard	gga-miR-1728-5p
519	gga-miR-1729-3p	0.01	35.2969	1						experimental		CUACUCGGUGAGUAAGGAUAGC	MIMAT0007630	mature miRNA|Qualified Repeats:A=3/3	standard	gga-miR-1729-3p
520	gga-miR-1729-5p	9.8282	39.1884	0.998013						experimental		AUCCCUUACUCACAUGAGUAGUC	MIMAT0007629	mature miRNA|Qualified Repeats:A=3/3	standard	gga-miR-1729-5p
521	gga-miR-1730-3p	7.02226	37.977	1						experimental		AAGGCCAUGGCUGUUUGCUGCU	MIMAT0007632	mature miRNA|Qualified Repeats:A=3/3	standard	gga-miR-1730-3p
522	gga-miR-1730-5p	7.22026	40.5246	1						experimental		CAGCUAACAGAGGUGGAACCUUG	MIMAT0007631	mature miRNA|Qualified Repeats:A=3/3	standard	gga-miR-1730-5p
523	gga-miR-1731-3p	0.5961	35.1649	1						experimental		UGGCAGUUCCUUGGUCUUGUCC	MIMAT0026780	mature miRNA|Qualified Repeats:A=3/3	standard	gga-miR-1731-3p
524	gga-miR-1731-5p	0.423246	37.1535	1						experimental		ACUUGACUGCAGGCACUGCUGCU	MIMAT0007633	mature miRNA|Qualified Repeats:A=3/3	standard	gga-miR-1731-5p
525	gga-miR-1732	0.753351	39.1563	1						experimental		CACCGUGCUGCUGUCGGGCUG	MIMAT0007634	mature miRNA|Qualified Repeats:A=3/3	standard	gga-miR-1732
526	gga-miR-1733	4.27571	40.085	1						experimental		CUGGAUGGCUGUGAAUUGUCU	MIMAT0007635	mature miRNA|Qualified Repeats:A=3/3	standard	gga-miR-1733
527	gga-miR-1734	16.4968	46.8462	0.858036						experimental		AUAUGCCCCAAUGUAUAAGCU	MIMAT0007636	mature miRNA|Qualified Repeats:A=3/3	standard	gga-miR-1734
528	gga-miR-1735	6.86249	39.9802	1						experimental		AGGGGCUUUGGGCAGCAUCUG	MIMAT0007637	mature miRNA|Qualified Repeats:A=3/3	standard	gga-miR-1735
529	gga-miR-1736-3p	14.0563	39.5245	0.722097						experimental		AGCACCUUCGGAACUGUCCUCA	MIMAT0007639	mature miRNA|Qualified Repeats:A=3/3	standard	gga-miR-1736-3p
530	gga-miR-1736-5p	7.62489	40.1738	1						experimental		AGGGCAAUUCCUGAUAGGUGCU	MIMAT0007638	mature miRNA|Qualified Repeats:A=3/3	standard	gga-miR-1736-5p
531	gga-miR-1737	2.44015	37.8713	0.950192						experimental		CAGCACUGCUGCGCUCGGUG	MIMAT0007640	mature miRNA|Qualified Repeats:A=3/3	standard	gga-miR-1737
532	gga-miR-1738	9.68003	37.9103	0.808558						experimental		ACUGACUGCUCAGAGGGAUUGG	MIMAT0007641	mature miRNA|Qualified Repeats:A=3/3	standard	gga-miR-1738
533	gga-miR-1739	29.639	38.448	0.440745						experimental		CACAGGACAGGUAGCCAGGCUGG	MIMAT0007642	mature miRNA|Qualified Repeats:A=3/3	standard	gga-miR-1739
534	gga-miR-1740-3p	11.7716	36.611	0.79355						experimental		UCAUCCAAUUAAACCACAAA	MIMAT0007644	mature miRNA|Qualified Repeats:A=3/3	standard	gga-miR-1740-3p
535	gga-miR-1740-5p	2.96067	35.5616	0.949741						experimental		UGUAGUUUAAGAGGAUAGGUCUU	MIMAT0007643	mature miRNA|Qualified Repeats:A=3/3	standard	gga-miR-1740-5p
536	gga-miR-1741	0.01	31.5527	1						experimental		AUGGCUCUGGAUUACACCUU	MIMAT0007645	mature miRNA|Qualified Repeats:A=3/3	standard	gga-miR-1741
537	gga-miR-1742	8.36796	38.5673	0.866154						experimental		AAUCGUCGUUCGGGAUCCGC	MIMAT0007646	mature miRNA|Qualified Repeats:A=3/3	standard	gga-miR-1742
538	gga-miR-1743	10.9111	38.1887	0.775082						experimental		UGGAAUGCAGCAAUUAUCACCU	MIMAT0007647	mature miRNA|Qualified Repeats:A=3/3	standard	gga-miR-1743
539	gga-miR-1744-3p	7.69429	38.0428	0.924585						experimental		ACUUCAACAGGAGCAAGACUGA	MIMAT0007649	mature miRNA|Qualified Repeats:A=3/3	standard	gga-miR-1744-3p
540	gga-miR-1744-5p	15.996	43.4298	0.712618						experimental		UGCUCUGUUGAACUCAAAAGCU	MIMAT0007648	mature miRNA|Qualified Repeats:A=3/3	standard	gga-miR-1744-5p
541	gga-miR-1745	8.32491	39.7396	0.925581						experimental		UGCUCUGCUUGGCAAACUGCUC	MIMAT0007650	mature miRNA|Qualified Repeats:A=3/3	standard	gga-miR-1745
542	gga-miR-1746	8.71084	40.0938	0.827994						experimental		CUCAGAGCUGUGGUCCCAUGGU	MIMAT0007651	mature miRNA|Qualified Repeats:A=3/3	standard	gga-miR-1746
543	gga-miR-1747-3p	13.8257	35.9437	0.70048						experimental		CCUGAAUCCCUUCAAGUGGACA	MIMAT0026781	mature miRNA|Qualified Repeats:A=3/3	standard	gga-miR-1747-3p
544	gga-miR-1747-5p	8.574	35.8511	0.810973						experimental		UGCACUUGAAUGGAGUUCUGGG	MIMAT0007652	mature miRNA|Qualified Repeats:A=3/3	standard	gga-miR-1747-5p
545	gga-miR-1748	0.232467	35.2089	1						experimental		ACUGAGGUCUGGGUGCAGCUGA	MIMAT0007653	mature miRNA|Qualified Repeats:A=3/3	standard	gga-miR-1748
546	gga-miR-1749-3p	6.34166	38.722	0.903847						experimental		UUGGCUCUGUUCCCUAUUUCC	MIMAT0007655	mature miRNA|Qualified Repeats:A=3/3	standard	gga-miR-1749-3p
547	gga-miR-1749-5p	15.9834	39.2533	0.683853						experimental		AGAUAAGGAACUGAACUGGCU	MIMAT0007654	mature miRNA|Qualified Repeats:A=3/3	standard	gga-miR-1749-5p
548	gga-miR-1750	5.57761	35.236	1						experimental		UGAGGACCAAGUGCAUCACUGC	MIMAT0007657	mature miRNA|Qualified Repeats:A=3/3	standard	gga-miR-1750
549	gga-miR-1751-5p	6.9555	38.7119	0.8574						experimental		UGAGCUGCUCUGUUCCUGCAUCC	MIMAT0007658	mature miRNA|Qualified Repeats:A=3/3	standard	gga-miR-1751-5p
550	gga-miR-1752	68.3058	51.9353	0.188411						experimental		UUCUGUUGGAGAGAAGAGACA	MIMAT0007659	mature miRNA|Qualified Repeats:A=3/3	standard	gga-miR-1752
551	gga-miR-1753	0.01	35.7356	1						experimental		GUGAAAUCCGGGUGAAGGCUGU	MIMAT0007660	mature miRNA|Qualified Repeats:A=3/3	standard	gga-miR-1753
552	gga-miR-1754-3p	10.5759	37.0829	0.852739						experimental		AGGGCAGCUCACAGCACGGGG	MIMAT0026782	mature miRNA|Qualified Repeats:A=3/3	standard	gga-miR-1754-3p
553	gga-miR-1754-5p	4.37922	38.0548	1						experimental		UCGUGCUGGAGCUGUUCUGG	MIMAT0007661	mature miRNA|Qualified Repeats:A=3/3	standard	gga-miR-1754-5p
554	gga-miR-1755	2.29728	34.8281	1						experimental		UCGGUGAAUGGCUUGGCAUG	MIMAT0007662	mature miRNA|Qualified Repeats:A=3/3	standard	gga-miR-1755
555	gga-miR-1756a	21.2323	45.4922	0.640675						experimental		UCCAGUGAUUCACACCAGCUGU	MIMAT0007663	mature miRNA|Qualified Repeats:A=3/3	standard	gga-miR-1756a
556	gga-miR-1756b	21.1511	48.0142	0.671709						experimental		UUCUCUGAUUUACACUAGCUGAG	MIMAT0007712	mature miRNA|Qualified Repeats:A=3/3	standard	gga-miR-1756b
557	gga-miR-1757	15.3235	42.5256	0.900665						experimental		UCAGAGGCGGAACAGUAGGUU	MIMAT0007664	mature miRNA|Qualified Repeats:A=3/3	standard	gga-miR-1757
558	gga-miR-1758	1.36102	37.9295	1						experimental		UCACCAAGCACUUGUCGGGCUAU	MIMAT0007665	mature miRNA|Qualified Repeats:A=3/3	standard	gga-miR-1758
559	gga-miR-1759-3p	18.7275	42.8523	0.662074						experimental		GCCUCCUCUCCCAUCCUCUCCUUCU	MIMAT0026783	mature miRNA|Qualified Repeats:A=3/3	standard	gga-miR-1759-3p
560	gga-miR-1759-5p	308.771	61.8077	5.85355e-07						experimental		UAGGGUAGGAGGAGAGAGGUGU	MIMAT0007666	mature miRNA|Qualified Repeats:A=3/3	standard	gga-miR-1759-5p
561	gga-miR-1760	13.3035	41.0161	0.776775						experimental		UACCUCCUGUCUGACUGAUUUAU	MIMAT0007667	mature miRNA|Qualified Repeats:A=3/3	standard	gga-miR-1760
562	gga-miR-1761	7.55477	43.8101	0.903639						experimental		CAGGGGUCACUUUUUUGUUU	MIMAT0007668	mature miRNA|Qualified Repeats:A=3/3	standard	gga-miR-1761
563	gga-miR-1762	52.8376	39.5213	0.181214						experimental		GGCAGGAGGGAAGCAGAGCUUAGA	MIMAT0007669	mature miRNA|Qualified Repeats:A=3/3	standard	gga-miR-1762
564	gga-miR-1763	303.707	73.9755	4.02971e-05						experimental		GAGGGCGGGAGCGGAGCGCGGGA	MIMAT0007670	mature miRNA|Qualified Repeats:A=3/3	standard	gga-miR-1763
565	gga-miR-1764-3p	18.6408	45.0053	0.77769						experimental		AGCUGCUUGUUGGCUGGGGAG	MIMAT0007672	mature miRNA|Qualified Repeats:A=3/3	standard	gga-miR-1764-3p
566	gga-miR-1764-5p	45.44	39.8308	0.253912						experimental		GCUCAGGCAGCAGGAGGCUUG	MIMAT0007671	mature miRNA|Qualified Repeats:A=3/3	standard	gga-miR-1764-5p
567	gga-miR-1765	2.97171	38.1937	1						experimental		CGGAGCGCGGCCCUGCGCUG	MIMAT0007673	mature miRNA|Qualified Repeats:A=3/3	standard	gga-miR-1765
568	gga-miR-1766	23.8293	57.2402	0.677168						experimental		GGCAGAUGAUUGAAAACUGAG	MIMAT0007674	mature miRNA|Qualified Repeats:A=3/3	standard	gga-miR-1766
569	gga-miR-1767	110.425	45.182	0.0145186						experimental		AGGCGAGGAGAACAGCAGCU	MIMAT0007675	mature miRNA|Qualified Repeats:A=3/3	standard	gga-miR-1767
570	gga-miR-1768	45.997	62.6375	0.462716						experimental		GAGCAGAGGAUUGUCGUGCUGA	MIMAT0007676	mature miRNA|Qualified Repeats:A=3/3	standard	gga-miR-1768
571	gga-miR-1769-3p	18.1258	46.6151	0.697377						experimental		AGUGUGAAAUCUGCCUGAAAGUC	MIMAT0007678	mature miRNA|Qualified Repeats:A=3/3	standard	gga-miR-1769-3p
572	gga-miR-1769-5p	31.0858	53.0016	0.669905						experimental		CUUCAGGCUUUUCUCACACCUG	MIMAT0007677	mature miRNA|Qualified Repeats:A=3/3	standard	gga-miR-1769-5p
573	gga-miR-1770	745.641	124.433	2.06413e-09						experimental		CUGCGGGGGAGGAGGGAGGGGG	MIMAT0007679	mature miRNA|Qualified Repeats:A=3/3	standard	gga-miR-1770
574	gga-miR-1771	33.6916	43.3779	0.437306						experimental		CUCCAAGGCUGUUUCCUCUGA	MIMAT0007680	mature miRNA|Qualified Repeats:A=3/3	standard	gga-miR-1771
575	gga-miR-1772-3p	34.7329	43.7581	0.427313						experimental		UCGUUGUCUGUUCGGUGGCAG	MIMAT0007682	mature miRNA|Qualified Repeats:A=3/3	standard	gga-miR-1772-3p
576	gga-miR-1772-5p	38.6221	48.7709	0.428385						experimental		CGCUGCCAGCGGAGAACGAGUU	MIMAT0007681	mature miRNA|Qualified Repeats:A=3/3	standard	gga-miR-1772-5p
577	gga-miR-1773-3p	28.4477	43.9414	0.517346						experimental		GGAGAGGCAUUGUCCCCUGGA	MIMAT0007684	mature miRNA|Qualified Repeats:A=3/3	standard	gga-miR-1773-3p
578	gga-miR-1773-5p	35.1905	55.4387	0.525556						experimental		UGGGGGAGGAGGGACCUCUGCUU	MIMAT0007683	mature miRNA|Qualified Repeats:A=3/3	standard	gga-miR-1773-5p
579	gga-miR-1774	57.8962	47.5557	0.223408						experimental		CCCCUGCUGAGGUUCUGCUUC	MIMAT0007685	mature miRNA|Qualified Repeats:A=3/3	standard	gga-miR-1774
580	gga-miR-1775-3p	82.0374	66.9184	0.220195						experimental		UCCUGUAGCCAGAAGAUUCUGA	MIMAT0007686	mature miRNA|Qualified Repeats:A=3/3	standard	gga-miR-1775-3p
581	gga-miR-1775-5p	60.5654	51.4002	0.238643						experimental		UGAAUGCUUCGUGCAACAGGAAG	MIMAT0026784	mature miRNA|Qualified Repeats:A=3/3	standard	gga-miR-1775-5p
582	gga-miR-1776	92.284	76.0895	0.225164						experimental		UGUAGUGAUAAGGAGACUGUCU	MIMAT0007687	mature miRNA|Qualified Repeats:A=3/3	standard	gga-miR-1776
583	gga-miR-1777	1160.93	212.156	4.44e-08						experimental		GUGGGCGGUGCGGGGCGGCG	MIMAT0007688	mature miRNA|Qualified Repeats:A=3/3	standard	gga-miR-1777
584	gga-miR-1778	79.9383	62.366	0.199898						experimental		GAGGGAAGAGAAAUGGUCUGCU	MIMAT0007689	mature miRNA|Qualified Repeats:A=3/3	standard	gga-miR-1778
585	gga-miR-1779	95.1209	56.1648	0.09032						experimental		AGACGUGGACUGGAACACCUGAG	MIMAT0007690	mature miRNA|Qualified Repeats:A=3/3	standard	gga-miR-1779
586	gga-miR-1780	103.813	71.2428	0.145044						experimental		UCUGCGACUGCAUCUCCACUC	MIMAT0007691	mature miRNA|Qualified Repeats:A=3/3	standard	gga-miR-1780
587	gga-miR-1781-3p	75.5747	62.7724	0.22858						experimental		UUUAAAUCAUGCAGCUGUUGA	MIMAT0007693	mature miRNA|Qualified Repeats:A=3/3	standard	gga-miR-1781-3p
588	gga-miR-1781-5p	87.0714	54.2635	0.108558						experimental		AACAGCUGAGUGAUUUAAAGCA	MIMAT0007692	mature miRNA|Qualified Repeats:A=3/3	standard	gga-miR-1781-5p
589	gga-miR-1782	311.193	82.2542	0.000154609						experimental		ACAUUCAUUGGAGCAGGGACA	MIMAT0007694	mature miRNA|Qualified Repeats:A=3/3	standard	gga-miR-1782
590	gga-miR-1783	89.8458	61.919	0.146748						experimental		UGCUCUGAACGAGCUGAGAGGCA	MIMAT0007695	mature miRNA|Qualified Repeats:A=3/3	standard	gga-miR-1783
591	gga-miR-1784-5p	75.0237	49.1351	0.126765						experimental		UUCUGCUCUUAUUGAAAUCAGU	MIMAT0007696	mature miRNA|Qualified Repeats:A=3/3	standard	gga-miR-1784-5p
592	gga-miR-1785	76.2017	68.2181	0.263951						experimental		UGAGGGCAGCACUGUGUCCGGG	MIMAT0007697	mature miRNA|Qualified Repeats:A=3/3	standard	gga-miR-1785
593	gga-miR-1786	67.5779	46.989	0.150361						experimental		AUUCUUUUCUGCUGUGUUACU	MIMAT0007698	mature miRNA|Qualified Repeats:A=3/3	standard	gga-miR-1786
594	gga-miR-1787	109.979	67.6802	0.104145						experimental		UGUUGUUUACGGAAGGGGGA	MIMAT0007699	mature miRNA|Qualified Repeats:A=3/3	standard	gga-miR-1787
595	gga-miR-1788-3p	50.5317	46.5329	0.277477						experimental		CAGGCAGCGAAAGCAAGUCUG	MIMAT0007701	mature miRNA|Qualified Repeats:A=3/3	standard	gga-miR-1788-3p
596	gga-miR-1788-5p	109.935	67.5457	0.103595						experimental		GGCUUGUUUUCCGUUGCCUGCG	MIMAT0007700	mature miRNA|Qualified Repeats:A=3/3	standard	gga-miR-1788-5p
597	gga-miR-1789	63.5072	54.4737	0.243653						experimental		UGGGUGUACUUGCGGAUGAAUG	MIMAT0007702	mature miRNA|Qualified Repeats:A=3/3	standard	gga-miR-1789
598	gga-miR-1790	484.897	98.8442	9.29631e-07						experimental		CGGGUGAGGGCGGUGGGGGA	MIMAT0007703	mature miRNA|Qualified Repeats:A=3/3	standard	gga-miR-1790
599	gga-miR-1791-3p	57.8275	46.4842	0.213461						experimental		GCGAUGUGACUGAUGCAGGCUG	MIMAT0007705	mature miRNA|Qualified Repeats:A=3/3	standard	gga-miR-1791-3p
600	gga-miR-1791-5p	76.7846	54.82	0.161287						experimental		UGGGCUGCAUCAGUCAUGCCAUG	MIMAT0007704	mature miRNA|Qualified Repeats:A=3/3	standard	gga-miR-1791-5p
601	gga-miR-1792	72.7414	52.0717	0.162402						experimental		GCGAUAGCUCAGGAACACUGCAG	MIMAT0007706	mature miRNA|Qualified Repeats:A=3/3	standard	gga-miR-1792
602	gga-miR-1793	74.9772	65.0326	0.248914						experimental		UGUAAGGAGCAGAAGUGUGAAGC	MIMAT0007707	mature miRNA|Qualified Repeats:A=3/3	standard	gga-miR-1793
603	gga-miR-1794	43.3739	40.7449	0.287061						experimental		GCCAGAAUGGACAUGGGCAGCAA	MIMAT0007708	mature miRNA|Qualified Repeats:A=3/3	standard	gga-miR-1794
604	gga-miR-1795	79.6019	55.4803	0.151325						experimental		GCAAGAUGAAGAACAGGCCUGU	MIMAT0007709	mature miRNA|Qualified Repeats:A=3/3	standard	gga-miR-1795
605	gga-miR-1796	111.426	48.4136	0.0213529						experimental		GAACUGCUGAAGGAGGGCUGA	MIMAT0007710	mature miRNA|Qualified Repeats:A=3/3	standard	gga-miR-1796
606	gga-miR-1797	86.3095	55.151	0.117567						experimental		GCUUGGAACUGAGCAGGAACUG	MIMAT0007711	mature miRNA|Qualified Repeats:A=3/3	standard	gga-miR-1797
607	gga-miR-1798-3p	63.3609	47.8782	0.185682						experimental		UGGUUUUCAGAAGUGUAGCGUU	MIMAT0007714	mature miRNA|Qualified Repeats:A=3/3	standard	gga-miR-1798-3p
608	gga-miR-1798-5p	82.8304	63.8634	0.194605						experimental		AACGUGACACUUUAGAAAAC	MIMAT0007713	mature miRNA|Qualified Repeats:A=3/3	standard	gga-miR-1798-5p
609	gga-miR-1799	61.4758	39.3269	0.117982						experimental		UGAAGUGAUGAUGCCUGAUUA	MIMAT0007715	mature miRNA|Qualified Repeats:A=3/3	standard	gga-miR-1799
610	gga-miR-1800	65.0905	49.603	0.189414						experimental		ACUACGUGAUGCGAUCUGAUG	MIMAT0007716	mature miRNA|Qualified Repeats:A=3/3	standard	gga-miR-1800
611	gga-miR-1801	42.6346	43.7807	0.330114						experimental		CCCGGCAUGCUGCACUGUCCUG	MIMAT0007717	mature miRNA|Qualified Repeats:A=3/3	standard	gga-miR-1801
612	gga-miR-1802	48.231	47.8792	0.313738						experimental		CAGUGACUGCUUUUGUGCUUAU	MIMAT0007718	mature miRNA|Qualified Repeats:A=3/3	standard	gga-miR-1802
613	gga-miR-1803	72.6085	61.0013	0.233908						experimental		AUUGACUUCAGCGGGGUUUGG	MIMAT0007720	mature miRNA|Qualified Repeats:A=3/3	standard	gga-miR-1803
614	gga-miR-1804	59.7263	46.6671	0.200574						experimental		UCAGAAGUUGUGAAAGCUGCAG	MIMAT0007721	mature miRNA|Qualified Repeats:A=3/3	standard	gga-miR-1804
615	gga-miR-1805-3p	0.129217	35.0865	1						experimental		UGUAUUGGAACACUACAGCUC	MIMAT0007723	mature miRNA|Qualified Repeats:A=3/3	standard	gga-miR-1805-3p
616	gga-miR-1805-5p	0.01	33.2772	1						experimental		GAGUUGUAGUCUUUCAAACAGA	MIMAT0007722	mature miRNA|Qualified Repeats:A=3/3	standard	gga-miR-1805-5p
617	gga-miR-1806	0.01	33.2876	1						experimental		AGGCAGGAUCACAAGGUCUGGA	MIMAT0007724	mature miRNA|Qualified Repeats:A=3/3	standard	gga-miR-1806
618	gga-miR-1807	0.01	31.8839	1						experimental		GCAGAAUGAGGCUAGAGCUGAG	MIMAT0007725	mature miRNA|Qualified Repeats:A=3/3	standard	gga-miR-1807
619	gga-miR-1808	0.01	34.5316	1						experimental		UUUGUUGGGAAUGAAUACAUAUU	MIMAT0007726	mature miRNA|Qualified Repeats:A=3/3	standard	gga-miR-1808
620	gga-miR-1809	25.6614	44.0298	0.55999						experimental		ACGUGGGAAGUUUGGCAGAGCAUG	MIMAT0007727	mature miRNA|Qualified Repeats:A=3/3	standard	gga-miR-1809
621	gga-miR-1811	127.724	65.8865	0.0525416						experimental		UAUUGCAGCGCUGGGUGCAU	MIMAT0007729	mature miRNA|Qualified Repeats:A=3/3	standard	gga-miR-1811
622	gga-miR-1812-3p	0.01	31.2403	1						experimental		CAUACUAUACAGUAUAUAUCUA	MIMAT0026785	mature miRNA|Qualified Repeats:A=3/3	standard	gga-miR-1812-3p
623	gga-miR-1812-5p	0.01	32.6203	1						experimental		AUAUAUACUGUAUACUGUGUCA	MIMAT0007730	mature miRNA|Qualified Repeats:A=3/3	standard	gga-miR-1812-5p
624	gga-miR-1813	0.01	34.0305	1						experimental		UUCUGUGGCUGCAAGGAGAG	MIMAT0007600	mature miRNA|Qualified Repeats:A=3/3	standard	gga-miR-1813
625	gga-miR-1814	0.01	31.3999	1						experimental		AGGUUGUUUGGUUUUGUUUU	MIMAT0007513	mature miRNA|Qualified Repeats:A=3/3	standard	gga-miR-1814
626	gga-miR-1815	0.01	32.8145	1						experimental		UAGGUUUUAUGGUUUUGUUUU	MIMAT0007512	mature miRNA|Qualified Repeats:A=3/3	standard	gga-miR-1815
627	gga-miR-1816	0.01	31.4236	1						experimental		GUAGGUUUUGUGGUUUUGUU	MIMAT0007656	mature miRNA|Qualified Repeats:A=3/3	standard	gga-miR-1816
628	gga-miR-1845	0.01	32.0712	1						experimental		CCGGCUGCGCCCGGAGGA	MIMAT0007749	mature miRNA|Qualified Repeats:A=3/3	standard	gga-miR-1845
629	gga-miR-2126	12.5885	45.6311	0.790959						experimental		AGCGGCGCGGUAGGAGCA	MIMAT0011202	mature miRNA|Qualified Repeats:A=3/3	standard	gga-miR-2126
630	gga-miR-2127	626.68	104.267	1.8472e-09						experimental		CGGGAGGGGAGGGAGGGCGGG	MIMAT0011203	mature miRNA|Qualified Repeats:A=3/3	standard	gga-miR-2127
631	gga-miR-2128	17.8626	46.866	0.715671						experimental		UGCAGUGACGUCUCUUCCCC	MIMAT0011204	mature miRNA|Qualified Repeats:A=3/3	standard	gga-miR-2128
632	gga-miR-2129	14.6315	40.9938	0.721136						experimental		CAGCAGGACUGGCUUUGUUACGA	MIMAT0011205	mature miRNA|Qualified Repeats:A=3/3	standard	gga-miR-2129
633	gga-miR-2130	21.1944	45.1299	0.638597						experimental		UCCCAGUGGAGCUCUGCAAGGAC	MIMAT0011206	mature miRNA|Qualified Repeats:A=3/3	standard	gga-miR-2130
634	gga-miR-2131-3p	19.8431	41.3805	0.631542						experimental		CUGUUACUGUUCUUCUGAUGG	MIMAT0026920	mature miRNA|Qualified Repeats:A=3/3	standard	gga-miR-2131-3p
635	gga-miR-2131-5p	46.5136	52.5863	0.376386						experimental		AUGCAGAAGUGCACGGAAACAGCU	MIMAT0011207	mature miRNA|Qualified Repeats:A=3/3	standard	gga-miR-2131-5p
636	gga-miR-2188-3p	73.4227	57.6825	0.203034						experimental		GAUAUAUGUGGUCAGACCUAUC	MIMAT0027028	mature miRNA|Qualified Repeats:A=3/3	standard	gga-miR-2188-3p
637	gga-miR-2188-5p	177.302	69.5259	0.0107625						experimental		AAGGUCCAACCUCACAUGUCCU	MIMAT0016372	mature miRNA|Qualified Repeats:A=3/3	standard	gga-miR-2188-5p
638	gga-miR-2954	1649.7	186.238	0						experimental		CAUCCCCAUUCCACUCCUAGCA	MIMAT0014448	mature miRNA|Qualified Repeats:A=3/3	standard	gga-miR-2954
639	gga-miR-3064-3p	0.01	32.4363	1						experimental		UUGCCACACUGCAACACUUUACA	MIMAT0025632	mature miRNA|Qualified Repeats:A=3/3	standard	gga-miR-3064-3p
640	gga-miR-3064-5p	0.01	32.558	1						experimental		UGGCUGUUGUGGUGUGCAAAA	MIMAT0025631	mature miRNA|Qualified Repeats:A=3/3	standard	gga-miR-3064-5p
641	gga-miR-3523	114.333	46.0142	0.0129595						experimental		CCGCGCAGUGCCUCGUCCUCGA	MIMAT0016373	mature miRNA|Qualified Repeats:A=3/3	standard	gga-miR-3523
642	gga-miR-3524a	8.37216	39.3285	0.853768						experimental		CAGAAUCGCAGAAUGGCUGAGG	MIMAT0016374	mature miRNA|Qualified Repeats:A=3/3	standard	gga-miR-3524a
643	gga-miR-3524b-3p	26.8298	62.5094	0.706651						experimental		CACAGAAUUGUGGGAUGGCUG	MIMAT0025753	mature miRNA|Qualified Repeats:A=3/3	standard	gga-miR-3524b-3p
644	gga-miR-3525	43.8172	43.731	0.316326						experimental		CAGCCAUUCUGCGAUUCUGUGA	MIMAT0016382	mature miRNA|Qualified Repeats:A=3/3	standard	gga-miR-3525
645	gga-miR-3526	10.0696	39.129	0.830244						experimental		UUGAAGAUGAAGUUGGUGU	MIMAT0016375	mature miRNA|Qualified Repeats:A=3/3	standard	gga-miR-3526
646	gga-miR-3528	75.8356	39.2808	0.0535169						experimental		CAUGCCCCAGUCGUGUUGCAGA	MIMAT0016377	mature miRNA|Qualified Repeats:A=3/3	standard	gga-miR-3528
647	gga-miR-3529	3.24675	36.2285	1						experimental		AGGCAGACUGUGACUUGUUGU	MIMAT0016378	mature miRNA|Qualified Repeats:A=3/3	standard	gga-miR-3529
648	gga-miR-3530-3p	327.704	62.0109	1.25733e-07						experimental		CAAUGGUGUGAGCUGGGAUGG	MIMAT0016379	mature miRNA|Qualified Repeats:A=3/3	standard	gga-miR-3530-3p
649	gga-miR-3530-5p	11.1453	37.114	0.79505						experimental		GCUCUGCUCGCACCAUUGUGG	MIMAT0027029	mature miRNA|Qualified Repeats:A=3/3	standard	gga-miR-3530-5p
650	gga-miR-3531-3p	0.01	37.0318	1						experimental		CCUUGCAACACAAACAGGAGACA	MIMAT0027030	mature miRNA|Qualified Repeats:A=3/3	standard	gga-miR-3531-3p
651	gga-miR-3531-5p	3.41707	34.5547	0.9979						experimental		UCCUUGUUUGGGUUGUAAUGA	MIMAT0016381	mature miRNA|Qualified Repeats:A=3/3	standard	gga-miR-3531-5p
652	gga-miR-3532-3p	0.921707	35.6891	1						experimental		UUGGAGGCUGCAGUGUCAUGGU	MIMAT0016383	mature miRNA|Qualified Repeats:A=3/3	standard	gga-miR-3532-3p
653	gga-miR-3532-5p	0.01	35.2673	1						experimental		GUUGCACUGCAGCUGCUCUUGG	MIMAT0027031	mature miRNA|Qualified Repeats:A=3/3	standard	gga-miR-3532-5p
654	gga-miR-3533	0.485342	35.0267	1						experimental		AUGAAGUGUGAUGUGGAUAU	MIMAT0016384	mature miRNA|Qualified Repeats:A=3/3	standard	gga-miR-3533
655	gga-miR-3534	3.51584	38.5684	1						experimental		UGUGGGUUGACAGUGCUGAGGU	MIMAT0016385	mature miRNA|Qualified Repeats:A=3/3	standard	gga-miR-3534
656	gga-miR-3535	2666.56	404.668	4.40067e-11						experimental		GGAUAUGAUGACUGAUUAUCUGAAA	MIMAT0016386	mature miRNA|Qualified Repeats:A=3/3	standard	gga-miR-3535
657	gga-miR-3536	20.7345	46.1073	0.652905						experimental		CUGCAUACGAGUAGACCCUUUC	MIMAT0016387	mature miRNA|Qualified Repeats:A=3/3	standard	gga-miR-3536
658	gga-miR-3537	0.01	36.5729	1						experimental		GUGAGUGCUGUAGGAUGGGGCUC	MIMAT0016388	mature miRNA|Qualified Repeats:A=3/3	standard	gga-miR-3537
659	gga-miR-3538	2048.99	306.085	2.16259e-11						experimental		GUUCGGUGAUGAAACCAUGGA	MIMAT0016389	mature miRNA|Qualified Repeats:A=3/3	standard	gga-miR-3538
660	gga-miR-3539	32.59	57.9799	0.677055						experimental		CAGAGGAAGACUGAUGCUAGUU	MIMAT0016390	mature miRNA|Qualified Repeats:A=3/3	standard	gga-miR-3539
661	gga-miR-3540	0.01	35.2527	1						experimental		AUGGUGGAAGAACAAGGCCUGC	MIMAT0016391	mature miRNA|Qualified Repeats:A=3/3	standard	gga-miR-3540
662	gga-miR-3594-3p	1.02201	38.1566	1						experimental		UCUGCAUCGCUGGGCUGUGUCC	MIMAT0025642	mature miRNA|Qualified Repeats:A=3/3	standard	gga-miR-3594-3p
663	gga-miR-3594-5p	18.5498	55.0693	0.790045						experimental		GCACAGCCCAUGUCAGAGCAGUG	MIMAT0025641	mature miRNA|Qualified Repeats:A=3/3	standard	gga-miR-3594-5p
664	gga-miR-3607-3p	105.021	43.618	0.016045						experimental		CUGUAAACGCUUUCUGAUGUGCC	MIMAT0025608	mature miRNA|Qualified Repeats:A=3/3	standard	gga-miR-3607-3p
665	gga-miR-3607-5p	10.0191	41.8907	0.81589						experimental		UACAUAUGAUGAGCUUUGCAGU	MIMAT0025607	mature miRNA|Qualified Repeats:A=3/3	standard	gga-miR-3607-5p
666	gga-miR-4732-5p	91.7741	56.8993	0.106739						experimental		UGGAGGAGGGAGCAGGAAUAU	MIMAT0025717	mature miRNA|Qualified Repeats:A=3/3	standard	gga-miR-4732-5p
667	gga-miR-6516-3p	111.194	44.2929	0.0120531						experimental		CAUGUAUGAUACUGCACACAACG	MIMAT0025807	mature miRNA|Qualified Repeats:A=3/3	standard	gga-miR-6516-3p
668	gga-miR-6516-5p	85.075	54.59	0.119106						experimental		AUGCAGUAACAGGUGUGAGCAU	MIMAT0025806	mature miRNA|Qualified Repeats:A=3/3	standard	gga-miR-6516-5p
669	gga-miR-6542-3p	48.3219	43.3525	0.26498						experimental		ACGGGACAGUGCUGAAGACUA	MIMAT0025590	mature miRNA|Qualified Repeats:A=3/3	standard	gga-miR-6542-3p
670	gga-miR-6542-5p	40.254	49.7203	0.418135						experimental		GUCUGCCAGCAUCAGCCCCAGU	MIMAT0025589	mature miRNA|Qualified Repeats:A=3/3	standard	gga-miR-6542-5p
671	gga-miR-6543-3p	41.9266	48.5145	0.387444						experimental		GCCUCCUUUCAGGUCACU	MIMAT0025827	mature miRNA|Qualified Repeats:A=3/3	standard	gga-miR-6543-3p
672	gga-miR-6543-5p	43.7722	43.6377	0.315791						experimental		GCUGUUACCUGAGAGAAGAUGCUG	MIMAT0025826	mature miRNA|Qualified Repeats:A=3/3	standard	gga-miR-6543-5p
673	gga-miR-6544-3p	48.3108	41.021	0.238883						experimental		AAGUUGUAUUUCUUUUCUGACAGU	MIMAT0025592	mature miRNA|Qualified Repeats:A=3/3	standard	gga-miR-6544-3p
674	gga-miR-6544-5p	60.3377	46.0914	0.190476						experimental		UUCAGAAAAGGAUAUGAAUUGU	MIMAT0025591	mature miRNA|Qualified Repeats:A=3/3	standard	gga-miR-6544-5p
675	gga-miR-6545-3p	35.549	41.7689	0.39469						experimental		AGCUGGAGCUGAUUUUCUGGCA	MIMAT0025594	mature miRNA|Qualified Repeats:A=3/3	standard	gga-miR-6545-3p
676	gga-miR-6545-5p	26.3555	45.7015	0.564126						experimental		GGCAGAAAAGGGCUGCAGCUU	MIMAT0025593	mature miRNA|Qualified Repeats:A=3/3	standard	gga-miR-6545-5p
677	gga-miR-6546-3p	0.01	32.2968	1						experimental		GGAGUUCAGCUGUGCUGCUGC	MIMAT0025596	mature miRNA|Qualified Repeats:A=3/3	standard	gga-miR-6546-3p
678	gga-miR-6546-5p	0.01	33.7215	1						experimental		AGGAGCGCCUCUGAGCUCCCCU	MIMAT0025595	mature miRNA|Qualified Repeats:A=3/3	standard	gga-miR-6546-5p
679	gga-miR-6547-3p	0.01	33.4962	1						experimental		ACCCCUCCAUCCACCCACUCA	MIMAT0025598	mature miRNA|Qualified Repeats:A=3/3	standard	gga-miR-6547-3p
680	gga-miR-6547-5p	4.39494	38.05	1						experimental		GUGGGAUGUGGGGACGGGGUGA	MIMAT0025597	mature miRNA|Qualified Repeats:A=3/3	standard	gga-miR-6547-5p
681	gga-miR-6548-3p	0.01	31.4005	1						experimental		AGAGGUGCCCCGCUGUUGCUGU	MIMAT0025602	mature miRNA|Qualified Repeats:A=3/3	standard	gga-miR-6548-3p
682	gga-miR-6548-5p	0.01	31.37	1						experimental		AACAACAGCUGCGUGCCAUGCC	MIMAT0025601	mature miRNA|Qualified Repeats:A=3/3	standard	gga-miR-6548-5p
683	gga-miR-6549-3p	0.01	33.2779	1						experimental		ACAGCUGUAAGCAGAAGGCACCC	MIMAT0025604	mature miRNA|Qualified Repeats:A=3/3	standard	gga-miR-6549-3p
684	gga-miR-6549-5p	0.01	32.1695	1						experimental		AGCCUUCUGUUGUGCAUCUGAGA	MIMAT0025603	mature miRNA|Qualified Repeats:A=3/3	standard	gga-miR-6549-5p
685	gga-miR-6550-3p	0.01	29.9139	1						experimental		GCUCCACCCUCGGCUGCUUUGA	MIMAT0025606	mature miRNA|Qualified Repeats:A=2/3	standard	gga-miR-6550-3p
686	gga-miR-6550-5p	0.01	32.6188	1						experimental		AAAGCAGCCCAGGAAGCGCU	MIMAT0025605	mature miRNA|Qualified Repeats:A=3/3	standard	gga-miR-6550-5p
687	gga-miR-6551-3p	0.01	34.616	1						experimental		GGGCUGUGAGAGAUGUUCCCUU	MIMAT0025610	mature miRNA|Qualified Repeats:A=3/3	standard	gga-miR-6551-3p
688	gga-miR-6551-5p	0.01	33.9622	1						experimental		CGGUGCAUCUCUGCAGCCCGCA	MIMAT0025609	mature miRNA|Qualified Repeats:A=3/3	standard	gga-miR-6551-5p
689	gga-miR-6552-3p	0.01	32.8714	1						experimental		CAACAAGAAGUGGACAGACUG	MIMAT0025612	mature miRNA|Qualified Repeats:A=3/3	standard	gga-miR-6552-3p
690	gga-miR-6552-5p	0.01	33.3993	1						experimental		GUCUGUCCAGGUCUUGUUGGA	MIMAT0025611	mature miRNA|Qualified Repeats:A=3/3	standard	gga-miR-6552-5p
691	gga-miR-6553-3p	0.01	33.6935	1						experimental		AACACUACCCUGAGCUGCUCC	MIMAT0025614	mature miRNA|Qualified Repeats:A=3/3	standard	gga-miR-6553-3p
692	gga-miR-6553-5p	0.01	34.877	1						experimental		AGCAGCCCUGUGAUAGCUGUUUGC	MIMAT0025613	mature miRNA|Qualified Repeats:A=3/3	standard	gga-miR-6553-5p
693	gga-miR-6554-3p	0.01	38.9615	1						experimental		UGCUGUGUGGUUUAAGGAUACU	MIMAT0025616	mature miRNA|Qualified Repeats:A=3/3	standard	gga-miR-6554-3p
694	gga-miR-6554-5p	0.01	36.9171	1						experimental		UGUUUUUACAUUACACAGCAUA	MIMAT0025615	mature miRNA|Qualified Repeats:A=3/3	standard	gga-miR-6554-5p
695	gga-miR-6555-3p	0.01	36.0935	1						experimental		AAUGUGGCCUCAACAGAGCAG	MIMAT0025620	mature miRNA|Qualified Repeats:A=3/3	standard	gga-miR-6555-3p
696	gga-miR-6555-5p	14.9603	53.4653	0.952112						experimental		GAUCUGCAGAGCCCACAACUAG	MIMAT0025619	mature miRNA|Qualified Repeats:A=3/3	standard	gga-miR-6555-5p
697	gga-miR-6556-3p	0.01	32.4958	1						experimental		GGCGGCGGUCCGAGCAGCUCCC	MIMAT0025622	mature miRNA|Qualified Repeats:A=3/3	standard	gga-miR-6556-3p
698	gga-miR-6556-5p	0.01	39.3301	1						experimental		AAGGCUGCUCGGCCCGCGCUGC	MIMAT0025621	mature miRNA|Qualified Repeats:A=3/3	standard	gga-miR-6556-5p
699	gga-miR-6557-3p	2.00419	36.4822	1						experimental		CGCGCCGAUUGUCUCCUCCGGGCAC	MIMAT0025829	mature miRNA|Qualified Repeats:A=3/3	standard	gga-miR-6557-3p
700	gga-miR-6557-5p	5.40892	39.6032	0.955543						experimental		CCGGAGGAGCCCGGCGCUGC	MIMAT0025828	mature miRNA|Qualified Repeats:A=3/3	standard	gga-miR-6557-5p
701	gga-miR-6558-3p	14.3891	44.801	0.74806						experimental		AGGCCUUCUUGCGUAGCACUUGA	MIMAT0025624	mature miRNA|Qualified Repeats:A=3/3	standard	gga-miR-6558-3p
702	gga-miR-6558-5p	11.208	42.7912	0.798422						experimental		AAGUGAAACGUUGAGGUGGCUUGU	MIMAT0025623	mature miRNA|Qualified Repeats:A=3/3	standard	gga-miR-6558-5p
703	gga-miR-6559-3p	8.19552	37.5695	0.887295						experimental		AGAGUUGACUCUUCCUUGCAGU	MIMAT0025626	mature miRNA|Qualified Repeats:A=3/3	standard	gga-miR-6559-3p
704	gga-miR-6559-5p	14.5911	38.3923	0.703888						experimental		UGGGAGAAAGAGUCAUUACCUGA	MIMAT0025625	mature miRNA|Qualified Repeats:A=3/3	standard	gga-miR-6559-5p
705	gga-miR-6560-3p	60.8826	38.4189	0.113011						experimental		UACCAGGAUGGACCGCUGCACACC	MIMAT0025628	mature miRNA|Qualified Repeats:A=3/3	standard	gga-miR-6560-3p
706	gga-miR-6560-5p	10.986	37.0229	0.874631						experimental		UGUGUUGCUCCAUACUGUGGUCU	MIMAT0025627	mature miRNA|Qualified Repeats:A=3/3	standard	gga-miR-6560-5p
707	gga-miR-6561-3p	0.0572913	36.0591	1						experimental		GGGAGCCCAGAACUGGAAACAG	MIMAT0025630	mature miRNA|Qualified Repeats:A=3/3	standard	gga-miR-6561-3p
708	gga-miR-6561-5p	11.5685	41.2212	0.871877						experimental		UCUUUCCAGGCAGGAGCUCCCU	MIMAT0025629	mature miRNA|Qualified Repeats:A=3/3	standard	gga-miR-6561-5p
709	gga-miR-6562-3p	10.9782	44.9323	0.876971						experimental		UCAGUCAUUUCUUGCUCUCUGU	MIMAT0025833	mature miRNA|Qualified Repeats:A=3/3	standard	gga-miR-6562-3p
710	gga-miR-6562-5p	20.0988	52.9801	0.704399						experimental		AGGGGAAAGGAAUGUGCUGUGG	MIMAT0025832	mature miRNA|Qualified Repeats:A=3/3	standard	gga-miR-6562-5p
711	gga-miR-6563-3p	1.0251	35.6563	1						experimental		ACUGGGCACACUGUGACUGGCUAC	MIMAT0025835	mature miRNA|Qualified Repeats:A=3/3	standard	gga-miR-6563-3p
712	gga-miR-6563-5p	7.83391	36.3909	0.839457						experimental		GUUGGUCGGUUGUGCUUAGAGA	MIMAT0025834	mature miRNA|Qualified Repeats:A=3/3	standard	gga-miR-6563-5p
713	gga-miR-6564-3p	50.8124	35.2597	0.149534						experimental		UGGACGGAGGAAGCGCGGGCAG	MIMAT0025634	mature miRNA|Qualified Repeats:A=3/3	standard	gga-miR-6564-3p
714	gga-miR-6564-5p	13.6396	39.3868	0.739303						experimental		CGCCGUGCUUUCUCCCGCCGU	MIMAT0025633	mature miRNA|Qualified Repeats:A=3/3	standard	gga-miR-6564-5p
715	gga-miR-6565-3p	18.8528	42.1626	0.739153						experimental		UCUGUGCUUGUGUACUCAUAG	MIMAT0025636	mature miRNA|Qualified Repeats:A=3/3	standard	gga-miR-6565-3p
716	gga-miR-6565-5p	9.70388	39.4365	0.849538						experimental		AUGAGAUAGCAAAGCACACUUC	MIMAT0025635	mature miRNA|Qualified Repeats:A=3/3	standard	gga-miR-6565-5p
717	gga-miR-6566-3p	7.59425	38.8848	0.867071						experimental		CAGCAGGCCAUGGGGUCGCAG	MIMAT0025638	mature miRNA|Qualified Repeats:A=3/3	standard	gga-miR-6566-3p
718	gga-miR-6566-5p	12.8664	45.7831	0.902079						experimental		GAGGCCCGAUGUGUCAUUCCU	MIMAT0025637	mature miRNA|Qualified Repeats:A=3/3	standard	gga-miR-6566-5p
719	gga-miR-6567-3p	31.4161	39.6086	0.427654						experimental		GGCAGCGCGGAGCGGAGCUUU	MIMAT0025640	mature miRNA|Qualified Repeats:A=3/3	standard	gga-miR-6567-3p
720	gga-miR-6567-5p	0.01	33.6899	1						experimental		AGCUCCGAACUCGCGGUGCCCG	MIMAT0025639	mature miRNA|Qualified Repeats:A=3/3	standard	gga-miR-6567-5p
721	gga-miR-6568-3p	10.1886	43.6673	0.834406						experimental		ACAACCAAGAUGGCGCCCGGGC	MIMAT0025644	mature miRNA|Qualified Repeats:A=3/3	standard	gga-miR-6568-3p
722	gga-miR-6568-5p	12.1604	39.8762	0.760387						experimental		GCGGCCGCCAUCUUGCUUGCG	MIMAT0025643	mature miRNA|Qualified Repeats:A=3/3	standard	gga-miR-6568-5p
723	gga-miR-6569-3p	22.2922	38.646	0.564029						experimental		CUUGAGUUACGGACUGGGGUUGG	MIMAT0025646	mature miRNA|Qualified Repeats:A=3/3	standard	gga-miR-6569-3p
724	gga-miR-6569-5p	6.82132	40.2705	0.880651						experimental		GCCCUGUUGGACUAACGGCGUUG	MIMAT0025645	mature miRNA|Qualified Repeats:A=3/3	standard	gga-miR-6569-5p
725	gga-miR-6570-3p	8.4673	41.0023	0.982938						experimental		AGAGGAGAGCCUGUGGGCCAGA	MIMAT0025648	mature miRNA|Qualified Repeats:A=3/3	standard	gga-miR-6570-3p
726	gga-miR-6570-5p	10.0586	42.6568	0.881567						experimental		AGGACCCACUGGAUCUGCAUCUUC	MIMAT0025647	mature miRNA|Qualified Repeats:A=3/3	standard	gga-miR-6570-5p
727	gga-miR-6571-3p	16.7003	47.1153	0.72298						experimental		UGAGAGACCACAUACAGCUUUGAAA	MIMAT0025650	mature miRNA|Qualified Repeats:A=3/3	standard	gga-miR-6571-3p
728	gga-miR-6571-5p	17.4613	43.7945	0.690088						experimental		GUAAAGCUGUUUGGAUCUUCAG	MIMAT0025649	mature miRNA|Qualified Repeats:A=3/3	standard	gga-miR-6571-5p
729	gga-miR-6572-3p	6.66957	38.5158	1						experimental		AGAUGGACAGAUAGGGUGAGGA	MIMAT0025652	mature miRNA|Qualified Repeats:A=3/3	standard	gga-miR-6572-3p
730	gga-miR-6572-5p	7.39774	42.4139	0.948132						experimental		UUUUCCCUCUCUGUGCAGUUCUG	MIMAT0025651	mature miRNA|Qualified Repeats:A=3/3	standard	gga-miR-6572-5p
731	gga-miR-6573-3p	10.4896	43.3343	0.959617						experimental		GGAGGCACUCUGACUUCUCGGA	MIMAT0025654	mature miRNA|Qualified Repeats:A=3/3	standard	gga-miR-6573-3p
732	gga-miR-6573-5p	27.6135	54.6996	0.627806						experimental		UGGAGAAGUGAGGGGCUCUCUG	MIMAT0025653	mature miRNA|Qualified Repeats:A=3/3	standard	gga-miR-6573-5p
733	gga-miR-6574-3p	7.84028	40.8733	0.866121						experimental		UGUCUGUAGAAAAGACAGGAUGU	MIMAT0025656	mature miRNA|Qualified Repeats:A=3/3	standard	gga-miR-6574-3p
734	gga-miR-6574-5p	3.07484	39.8852	0.994896						experimental		AUUCCUUGUCUUUUCUGAAGA	MIMAT0025655	mature miRNA|Qualified Repeats:A=3/3	standard	gga-miR-6574-5p
735	gga-miR-6575-3p	16.0365	44.0684	0.792274						experimental		GAGUUUUCCCAGGCUGAUGUCA	MIMAT0025658	mature miRNA|Qualified Repeats:A=3/3	standard	gga-miR-6575-3p
736	gga-miR-6575-5p	8.8136	44.1507	1						experimental		UUGUCAGCUUGGGGAAGCUCUU	MIMAT0025657	mature miRNA|Qualified Repeats:A=3/3	standard	gga-miR-6575-5p
737	gga-miR-6576-3p	19.4724	47.9201	0.807062						experimental		AGUGUCUGUAUUCCCUUGAG	MIMAT0025660	mature miRNA|Qualified Repeats:A=3/3	standard	gga-miR-6576-3p
738	gga-miR-6576-5p	30.3261	58.6796	0.605267						experimental		UCAUGGUUGUAUCUGAACACUUU	MIMAT0025659	mature miRNA|Qualified Repeats:A=3/3	standard	gga-miR-6576-5p
739	gga-miR-6577-3p	16.6976	40.1831	0.763263						experimental		AGAGACUGGGUAUAGGAGGGU	MIMAT0025662	mature miRNA|Qualified Repeats:A=3/3	standard	gga-miR-6577-3p
740	gga-miR-6577-5p	10.9313	42.608	0.837109						experimental		CAUCUUCUACUCUGUUUUCUUCU	MIMAT0025661	mature miRNA|Qualified Repeats:A=3/3	standard	gga-miR-6577-5p
741	gga-miR-6578-3p	13.1961	54.2162	0.866486						experimental		GGGCACUCUGCUGACCGCUUGGC	MIMAT0025664	mature miRNA|Qualified Repeats:A=3/3	standard	gga-miR-6578-3p
742	gga-miR-6578-5p	17.6194	41.9207	0.674245						experimental		CAGCUGUGGCAGAGUUCUCCA	MIMAT0025663	mature miRNA|Qualified Repeats:A=3/3	standard	gga-miR-6578-5p
743	gga-miR-6579-3p	38.1329	53.0165	0.47195						experimental		AGAGGCAUUUCACAGCGUAACA	MIMAT0025666	mature miRNA|Qualified Repeats:A=3/3	standard	gga-miR-6579-3p
744	gga-miR-6579-5p	9.55597	40.028	0.812464						experimental		CAACGCCGUGCAACGCACCUG	MIMAT0025665	mature miRNA|Qualified Repeats:A=3/3	standard	gga-miR-6579-5p
745	gga-miR-6580-3p	15.4329	45.2311	0.732935						experimental		GUGCAUAUUGGAGGCAAUGAUCU	MIMAT0025668	mature miRNA|Qualified Repeats:A=3/3	standard	gga-miR-6580-3p
746	gga-miR-6580-5p	39.8907	49.5578	0.420828						experimental		AGAAUUGACUUCAGUGCUGACU	MIMAT0025667	mature miRNA|Qualified Repeats:A=3/3	standard	gga-miR-6580-5p
747	gga-miR-6581-3p	51.6592	49.175	0.29345						experimental		UGUCUCCCUGGUGGGCUUUUU	MIMAT0025670	mature miRNA|Qualified Repeats:A=3/3	standard	gga-miR-6581-3p
748	gga-miR-6581-5p	148.877	43.5844	0.000635345						experimental		AGUGAGCUCAGAGGAGGACUGGG	MIMAT0025669	mature miRNA|Qualified Repeats:A=3/3	standard	gga-miR-6581-5p
749	gga-miR-6582-3p	60.4705	60.141	0.314636						experimental		CACUCUGGGUGUUUCUCUUGCAG	MIMAT0025672	mature miRNA|Qualified Repeats:A=3/3	standard	gga-miR-6582-3p
750	gga-miR-6582-5p	49.145	41.3215	0.23428						experimental		UUAGAGAGACACUCAUAGAG	MIMAT0025671	mature miRNA|Qualified Repeats:A=3/3	standard	gga-miR-6582-5p
751	gga-miR-6583-5p	129.528	50.0341	0.00962671						experimental		AGAGGAGCUGGGAGGAUG	MIMAT0025673	mature miRNA|Qualified Repeats:A=3/3	standard	gga-miR-6583-5p
752	gga-miR-6584-5p	61.0069	46.5596	0.190067						experimental		UCUGGAAGUUCUGCAGAUGAUGA	MIMAT0025675	mature miRNA|Qualified Repeats:A=3/3	standard	gga-miR-6584-5p
753	gga-miR-6585-5p	60.5914	59.4282	0.307901						experimental		AAUCAGAACGUGCUGUGAGCU	MIMAT0025676	mature miRNA|Qualified Repeats:A=3/3	standard	gga-miR-6585-5p
754	gga-miR-6586-5p	56.9016	44.4123	0.200091						experimental		UGCUGCCAGAUAGAAGUUCACCU	MIMAT0025677	mature miRNA|Qualified Repeats:A=3/3	standard	gga-miR-6586-5p
755	gga-miR-6587-3p	81.0002	81.475	0.320108						experimental		UGCUGGAAGUGGUGCUGGAGGCU	MIMAT0025679	mature miRNA|Qualified Repeats:A=3/3	standard	gga-miR-6587-3p
756	gga-miR-6587-5p	49.1334	48.0364	0.306354						experimental		UCUCCAGCGCAAACCUCACGCAG	MIMAT0025678	mature miRNA|Qualified Repeats:A=3/3	standard	gga-miR-6587-5p
757	gga-miR-6588-3p	69.8047	45.445	0.124508						experimental		UUGCUGGGCUGGGGGAAGAGGAU	MIMAT0025680	mature miRNA|Qualified Repeats:A=3/3	standard	gga-miR-6588-3p
758	gga-miR-6589-5p	52.1855	41.2807	0.206143						experimental		UGAUGGAGAUGGUGUGAAGCAGA	MIMAT0025681	mature miRNA|Qualified Repeats:A=3/3	standard	gga-miR-6589-5p
759	gga-miR-6590-3p	61.0597	54.4385	0.261991						experimental		UUACUUCUGUUCCUGAUCAUCA	MIMAT0025683	mature miRNA|Qualified Repeats:A=3/3	standard	gga-miR-6590-3p
760	gga-miR-6590-5p	54.7055	46.5823	0.240211						experimental		UGGGAUCAGGUGCUGAAAUAAGA	MIMAT0025682	mature miRNA|Qualified Repeats:A=3/3	standard	gga-miR-6590-5p
761	gga-miR-6591-3p	61.3178	52.3232	0.241206						experimental		GCAGCCCGACGGACCGGCU	MIMAT0025684	mature miRNA|Qualified Repeats:A=3/3	standard	gga-miR-6591-3p
762	gga-miR-6592-3p	50.038	53.3272	0.348048						experimental		AGCGUCUCCCGCCUGACGGCC	MIMAT0025685	mature miRNA|Qualified Repeats:A=3/3	standard	gga-miR-6592-3p
763	gga-miR-6593-3p	78.1436	44.918	0.0818931						experimental		CGAGCUCUGUCCCUGCAG	MIMAT0025687	mature miRNA|Qualified Repeats:A=3/3	standard	gga-miR-6593-3p
764	gga-miR-6593-5p	73.393	51.2846	0.152377						experimental		UGCUGGGAGGGCUCUGUGCGGCU	MIMAT0025686	mature miRNA|Qualified Repeats:A=3/3	standard	gga-miR-6593-5p
765	gga-miR-6594-5p	67.7449	53.4285	0.204785						experimental		UGGGGGUGGCGUGAGUUGUGG	MIMAT0025688	mature miRNA|Qualified Repeats:A=3/3	standard	gga-miR-6594-5p
766	gga-miR-6595-5p	58.8082	61.8108	0.341359						experimental		UGAGAUGAUGAAUCCUUUCUGAUCA	MIMAT0025689	mature miRNA|Qualified Repeats:A=3/3	standard	gga-miR-6595-5p
767	gga-miR-6596-3p	73.1754	59.4265	0.218159						experimental		CGGAGCUCGGACGGCGUCCCGA	MIMAT0025691	mature miRNA|Qualified Repeats:A=3/3	standard	gga-miR-6596-3p
768	gga-miR-6596-5p	69.4672	77.9417	0.372753						experimental		GCCGAGCCCGGGCCUUCCC	MIMAT0025690	mature miRNA|Qualified Repeats:A=3/3	standard	gga-miR-6596-5p
769	gga-miR-6597-3p	52.0469	46.4943	0.262928						experimental		CCUUCCCUGACGUAGAGGCCGGCC	MIMAT0025692	mature miRNA|Qualified Repeats:A=3/3	standard	gga-miR-6597-3p
770	gga-miR-6598-5p	50.5055	57.9089	0.383094						experimental		UGCAGCAAGGGAGAAGUCUGC	MIMAT0025693	mature miRNA|Qualified Repeats:A=3/3	standard	gga-miR-6598-5p
771	gga-miR-6599-3p	30.3427	53.5568	0.570995						experimental		UGACGGAUCCUGGCUCCCUCCG	MIMAT0025837	mature miRNA|Qualified Repeats:A=3/3	standard	gga-miR-6599-3p
772	gga-miR-6599-5p	32.5056	46.8763	0.48801						experimental		AAGGGAGGCUCCGGUCCGCUCUGA	MIMAT0025836	mature miRNA|Qualified Repeats:A=3/3	standard	gga-miR-6599-5p
773	gga-miR-6600-3p	62.8582	60.0564	0.295229						experimental		UGCAGUGAGACGGGCUCCCACAU	MIMAT0025694	mature miRNA|Qualified Repeats:A=3/3	standard	gga-miR-6600-3p
774	gga-miR-6601-3p	53.0591	44.6177	0.234334						experimental		GAUGUCUGUGGCUCUGGGCAG	MIMAT0025695	mature miRNA|Qualified Repeats:A=3/3	standard	gga-miR-6601-3p
775	gga-miR-6602-5p	57.1504	53.9367	0.289304						experimental		ACAGGGAUUGCAGAGGUUGGAG	MIMAT0025696	mature miRNA|Qualified Repeats:A=3/3	standard	gga-miR-6602-5p
776	gga-miR-6603-3p	50.4715	48.4505	0.297514						experimental		AAGGACAAGAGGAAAUGGUUUCA	MIMAT0025697	mature miRNA|Qualified Repeats:A=3/3	standard	gga-miR-6603-3p
777	gga-miR-6604-5p	68.0898	60.4346	0.259852						experimental		UGGCACGGUGCUAGGGAUUUCUGU	MIMAT0025698	mature miRNA|Qualified Repeats:A=3/3	standard	gga-miR-6604-5p
778	gga-miR-6605-5p	75.2293	42.2656	0.0750712						experimental		ACUGCAGAGCUUCUUGAACAAGA	MIMAT0025699	mature miRNA|Qualified Repeats:A=3/3	standard	gga-miR-6605-5p
779	gga-miR-6606-5p	1179.47	129.755	0						experimental		GAGGAGCGGGAGGAGCGGGA	MIMAT0025700	mature miRNA|Qualified Repeats:A=3/3	standard	gga-miR-6606-5p
780	gga-miR-6607-5p	40.4508	47.5917	0.39532						experimental		GGUUGGUGUGGGAAGUGAGGAUGG	MIMAT0025701	mature miRNA|Qualified Repeats:A=3/3	standard	gga-miR-6607-5p
781	gga-miR-6608-3p	154.312	51.1516	0.00255339						experimental		AGCACUGCAAGAGGGAGAGAGAU	MIMAT0025703	mature miRNA|Qualified Repeats:A=3/3	standard	gga-miR-6608-3p
782	gga-miR-6608-5p	57.8092	42.9737	0.178526						experimental		UGAUGGGGAAUGAAGAUGAA	MIMAT0025702	mature miRNA|Qualified Repeats:A=3/3	standard	gga-miR-6608-5p
783	gga-miR-6609-3p	67.3153	53.3104	0.206667						experimental		ACAGCCCCUGUGCUCUGACCGCA	MIMAT0025704	mature miRNA|Qualified Repeats:A=3/3	standard	gga-miR-6609-3p
784	gga-miR-6610-3p	37.6524	43.9039	0.391078						experimental		UGGGUGGCUUUGGAGAUAUGGA	MIMAT0025705	mature miRNA|Qualified Repeats:A=3/3	standard	gga-miR-6610-3p
785	gga-miR-6611-5p	56.1137	51.9826	0.280348						experimental		UGCUGGAUCCAGUGACACUUCA	MIMAT0025706	mature miRNA|Qualified Repeats:A=3/3	standard	gga-miR-6611-5p
786	gga-miR-6612-5p	67.4603	55.1439	0.221168						experimental		ACCACAGGGCACCACCAUGCUG	MIMAT0025707	mature miRNA|Qualified Repeats:A=3/3	standard	gga-miR-6612-5p
787	gga-miR-6613-3p	55.0677	46.7138	0.238436						experimental		ACACUGAGCUGGAAGAAUCAUG	MIMAT0025708	mature miRNA|Qualified Repeats:A=3/3	standard	gga-miR-6613-3p
788	gga-miR-6614-3p	9.57319	34.8174	0.896038						experimental		ACAGGACAGCGAGAAGGC	MIMAT0025709	mature miRNA|Qualified Repeats:A=3/3	standard	gga-miR-6614-3p
789	gga-miR-6615-3p	0.01	38.4457	1						experimental		UGGCACUGAUGUGUUCUCCACA	MIMAT0025711	mature miRNA|Qualified Repeats:A=3/3	standard	gga-miR-6615-3p
790	gga-miR-6615-5p	0.01	34.9974	1						experimental		UUGGGGACACCAUCAGAACAGCCA	MIMAT0025710	mature miRNA|Qualified Repeats:A=3/3	standard	gga-miR-6615-5p
791	gga-miR-6616-5p	0.01	32.5105	1						experimental		GCUCUGUGAUGGCUAGCUGAGA	MIMAT0025712	mature miRNA|Qualified Repeats:A=3/3	standard	gga-miR-6616-5p
792	gga-miR-6617-3p	0.01	32.5767	1						experimental		UGUUUCAGAGCAGGUCAGUCGUU	MIMAT0025713	mature miRNA|Qualified Repeats:A=3/3	standard	gga-miR-6617-3p
793	gga-miR-6618-5p	0.01	31.4552	1						experimental		AGAGGCUGCUGUUCCUCUCCUG	MIMAT0025714	mature miRNA|Qualified Repeats:A=3/3	standard	gga-miR-6618-5p
794	gga-miR-6619-5p	0.01	34.1039	1						experimental		AGGAGAAGUGACGGAGCAGUGC	MIMAT0025715	mature miRNA|Qualified Repeats:A=3/3	standard	gga-miR-6619-5p
795	gga-miR-6620-5p	8.49549	41.7573	1						experimental		AGAGAUGGAAGCGCUGCGCACGG	MIMAT0025716	mature miRNA|Qualified Repeats:A=3/3	standard	gga-miR-6620-5p
796	gga-miR-6621-5p	0.01	35.8987	1						experimental		ACAGGGAUUACAGGGCUCUGA	MIMAT0025718	mature miRNA|Qualified Repeats:A=3/3	standard	gga-miR-6621-5p
797	gga-miR-6622-3p	8.951	38.8143	1						experimental		UGUGGGGACAUUUCUGUGGCAUU	MIMAT0025825	mature miRNA|Qualified Repeats:A=3/3	standard	gga-miR-6622-3p
798	gga-miR-6623-3p	0.01	36.2444	1						experimental		ACAGCUGGAGACCAUCUUUUCA	MIMAT0025719	mature miRNA|Qualified Repeats:A=3/3	standard	gga-miR-6623-3p
799	gga-miR-6624-3p	0.01	33.1245	1						experimental		UCCAGGGAAGGGCUUCUGUUU	MIMAT0025720	mature miRNA|Qualified Repeats:A=3/3	standard	gga-miR-6624-3p
800	gga-miR-6625-5p	0.01	36.9434	1						experimental		UGGGGGAACUGGAAGCAAGAGU	MIMAT0025721	mature miRNA|Qualified Repeats:A=3/3	standard	gga-miR-6625-5p
801	gga-miR-6626-5p	9.50099	38.731	0.806206						experimental		AGGAGAGAGAAGGGUUGCU	MIMAT0025722	mature miRNA|Qualified Repeats:A=3/3	standard	gga-miR-6626-5p
802	gga-miR-6627-3p	0.01	33.3422	1						experimental		GGAAUGAAGGUGAUGCUGUGGA	MIMAT0025723	mature miRNA|Qualified Repeats:A=3/3	standard	gga-miR-6627-3p
803	gga-miR-6628-3p	0.01	36.5623	1						experimental		CAGAAGUCGUGGCCUGGCACA	MIMAT0025724	mature miRNA|Qualified Repeats:A=3/3	standard	gga-miR-6628-3p
804	gga-miR-6629-5p	0.802875	36.7138	1						experimental		CUGGGAACUUGAGGCAGCUGUUGAGU	MIMAT0025725	mature miRNA|Qualified Repeats:A=3/3	standard	gga-miR-6629-5p
805	gga-miR-6630-3p	0.01	34.3907	1						experimental		CUGCACAAACCGAAGGCUUUUU	MIMAT0025726	mature miRNA|Qualified Repeats:A=3/3	standard	gga-miR-6630-3p
806	gga-miR-6631-5p	0.960283	36.7996	1						experimental		GAAGAGAAUGCUGUGGUUCUGC	MIMAT0025727	mature miRNA|Qualified Repeats:A=3/3	standard	gga-miR-6631-5p
807	gga-miR-6632-5p	0.01	36.3211	1						experimental		AGAGAUGAGAGGAGUGGAUGACAGC	MIMAT0025728	mature miRNA|Qualified Repeats:A=3/3	standard	gga-miR-6632-5p
808	gga-miR-6633-5p	0.01	35.4634	1						experimental		AGAGGAAACUAUGGCUGACUGU	MIMAT0025729	mature miRNA|Qualified Repeats:A=3/3	standard	gga-miR-6633-5p
809	gga-miR-6634-5p	0.01	39.6292	1						experimental		UCUCAGGGUUCUGAAGGAGCUGGC	MIMAT0025730	mature miRNA|Qualified Repeats:A=3/3	standard	gga-miR-6634-5p
810	gga-miR-6635-5p	0.01	32.9597	1						experimental		GUGAAGGAUCAGAACAGCGUGCUU	MIMAT0025731	mature miRNA|Qualified Repeats:A=3/3	standard	gga-miR-6635-5p
811	gga-miR-6637-3p	0.01	37.8313	1						experimental		GCUGGGCUGUGCCUGCAAUCGGU	MIMAT0025733	mature miRNA|Qualified Repeats:A=3/3	standard	gga-miR-6637-3p
812	gga-miR-6639-5p	0.01	38.2479	1						experimental		UACAGAACUUCGGCAUGAUUGCU	MIMAT0025735	mature miRNA|Qualified Repeats:A=3/3	standard	gga-miR-6639-5p
813	gga-miR-6640-5p	0.01	34.8692	1						experimental		UCUGGAAUUGUAGUAGAGUGUAU	MIMAT0025736	mature miRNA|Qualified Repeats:A=3/3	standard	gga-miR-6640-5p
814	gga-miR-6641-3p	0.01	37.3637	1						experimental		CUGCUGGGAGAAAAAAGCUAU	MIMAT0025738	mature miRNA|Qualified Repeats:A=3/3	standard	gga-miR-6641-3p
815	gga-miR-6641-5p	0.01	36.3144	1						experimental		ACAGCUUUUUUAUUUCCAGUUA	MIMAT0025737	mature miRNA|Qualified Repeats:A=3/3	standard	gga-miR-6641-5p
816	gga-miR-6642-3p	2.55491	35.8227	0.943139						experimental		CGGGCGGCCGUCGGGGAAAGCGG	MIMAT0025740	mature miRNA|Qualified Repeats:A=3/3	standard	gga-miR-6642-3p
817	gga-miR-6642-5p	3.98403	36.3554	1						experimental		UUCCCCGACGGCCGAGCGGGCC	MIMAT0025739	mature miRNA|Qualified Repeats:A=3/3	standard	gga-miR-6642-5p
818	gga-miR-6643-5p	140.714	59.753	0.0185191						experimental		CCAGGGCUGGCAGGGGAGGGU	MIMAT0025741	mature miRNA|Qualified Repeats:A=3/3	standard	gga-miR-6643-5p
819	gga-miR-6644-3p	7.88617	43.765	0.998797						experimental		GGGGCUAAGAUGGUACAGCGGA	MIMAT0025745	mature miRNA|Qualified Repeats:A=3/3	standard	gga-miR-6644-3p
820	gga-miR-6645-5p	0.01	37.266	1						experimental		UGGGAGGUAGCAGUGGUGGUGA	MIMAT0025742	mature miRNA|Qualified Repeats:A=3/3	standard	gga-miR-6645-5p
821	gga-miR-6646-3p	3.24903	36.7679	1						experimental		UCUGGUGGUAGCAGCUGGAAGG	MIMAT0025743	mature miRNA|Qualified Repeats:A=3/3	standard	gga-miR-6646-3p
822	gga-miR-6647-5p	4.84534	37.6369	0.929373						experimental		CGCUCUGGCCAUGUGACGCAGCU	MIMAT0025744	mature miRNA|Qualified Repeats:A=3/3	standard	gga-miR-6647-5p
823	gga-miR-6648-3p	1.55913	34.6627	1						experimental		UCCGGCAUUCUGAACGCUCCU	MIMAT0025747	mature miRNA|Qualified Repeats:A=3/3	standard	gga-miR-6648-3p
824	gga-miR-6648-5p	9.30596	42.716	0.837238						experimental		AGGAGCGUUCAGAAUGCCGGUG	MIMAT0025746	mature miRNA|Qualified Repeats:A=3/3	standard	gga-miR-6648-5p
825	gga-miR-6649-3p	7.67619	39.5607	0.935114						experimental		UGCUGGCAGUGCUGUGGUAGUG	MIMAT0025749	mature miRNA|Qualified Repeats:A=3/3	standard	gga-miR-6649-3p
826	gga-miR-6649-5p	2.33283	34.8249	1						experimental		UUUAUCACAUCAAUGCCAAGCAG	MIMAT0025748	mature miRNA|Qualified Repeats:A=3/3	standard	gga-miR-6649-5p
827	gga-miR-6650-5p	0.0954848	33.8728	1						experimental		AGCCAGCAGAAGAGCAACUGGGCA	MIMAT0025750	mature miRNA|Qualified Repeats:A=3/3	standard	gga-miR-6650-5p
828	gga-miR-6651-5p	25.6814	34.6008	0.457926						experimental		ACCAGGUUGCCUAAGGAGGGG	MIMAT0025751	mature miRNA|Qualified Repeats:A=3/3	standard	gga-miR-6651-5p
829	gga-miR-6652-5p	4.83491	36.4126	0.93827						experimental		UGGGUGUAUGUGGGACAGCUC	MIMAT0025752	mature miRNA|Qualified Repeats:A=3/3	standard	gga-miR-6652-5p
830	gga-miR-6653-3p	72.7484	42.0379	0.0835133						experimental		CGCGGGAUGCAGAGCAGGCGC	MIMAT0025754	mature miRNA|Qualified Repeats:A=3/3	standard	gga-miR-6653-3p
831	gga-miR-6654-3p	0.01	33.112	1						experimental		UCAGCACUGGGGCUGAGCUGGCA	MIMAT0025755	mature miRNA|Qualified Repeats:A=3/3	standard	gga-miR-6654-3p
832	gga-miR-6655-5p	6.65937	38.7285	0.981666						experimental		UCUGCUAGGAGGCUGUGUAUCCU	MIMAT0025756	mature miRNA|Qualified Repeats:A=3/3	standard	gga-miR-6655-5p
833	gga-miR-6656-5p	9.46259	35.2141	0.788135						experimental		UGCAGGGCGAGUAGAGAAAGGCAU	MIMAT0025757	mature miRNA|Qualified Repeats:A=3/3	standard	gga-miR-6656-5p
834	gga-miR-6657-3p	33.1196	37.4111	0.37597						experimental		ACAUGGUGGGAGAAGGGUGAC	MIMAT0025758	mature miRNA|Qualified Repeats:A=3/3	standard	gga-miR-6657-3p
835	gga-miR-6658-3p	29.7562	35.5316	0.402306						experimental		CAUGGACGGGGGAAGGAGAUAGC	MIMAT0025759	mature miRNA|Qualified Repeats:A=3/3	standard	gga-miR-6658-3p
836	gga-miR-6659-3p	4.07686	38.0376	0.964517						experimental		UUUGGCUGCCAUCGGACCUGGU	MIMAT0025760	mature miRNA|Qualified Repeats:A=3/3	standard	gga-miR-6659-3p
837	gga-miR-6660-3p	4.6905	38.1382	0.952339						experimental		UCUGACAUGGCUCUGCUCCGCAGU	MIMAT0025761	mature miRNA|Qualified Repeats:A=3/3	standard	gga-miR-6660-3p
838	gga-miR-6661-5p	0.01	35.0115	1						experimental		AGGGCUGCAGCAUGCAGAAGCU	MIMAT0025762	mature miRNA|Qualified Repeats:A=3/3	standard	gga-miR-6661-5p
839	gga-miR-6662-3p	3.71766	37.8281	0.955005						experimental		AAUGGUUGACCAGUGGCUGAAC	MIMAT0025763	mature miRNA|Qualified Repeats:A=3/3	standard	gga-miR-6662-3p
840	gga-miR-6663-5p	2.93562	39.0671	1						experimental		AUUGCUGUGUGAGGAGUGCUG	MIMAT0025764	mature miRNA|Qualified Repeats:A=3/3	standard	gga-miR-6663-5p
841	gga-miR-6664-3p	2.0209	38.7733	1						experimental		CAGGAAUGGUGCUGGAGGCUGA	MIMAT0025765	mature miRNA|Qualified Repeats:A=3/3	standard	gga-miR-6664-3p
842	gga-miR-6665-5p	0.01	37.2631	1						experimental		UGCCUGAAGGAUUUUGAUGCCC	MIMAT0025766	mature miRNA|Qualified Repeats:A=3/3	standard	gga-miR-6665-5p
843	gga-miR-6666-3p	31.8587	50.2579	0.526117						experimental		UCGGGUGAUGAGGACAGGAGGA	MIMAT0025767	mature miRNA|Qualified Repeats:A=3/3	standard	gga-miR-6666-3p
844	gga-miR-6667-5p	1.66777	36.1328	1						experimental		AGGGAAGGUGGCAAGCAUGUU	MIMAT0025768	mature miRNA|Qualified Repeats:A=3/3	standard	gga-miR-6667-5p
845	gga-miR-6668-3p	2.05767	38.3189	1						experimental		UGGAAUCGUGGAAUAGCUUGGGU	MIMAT0025769	mature miRNA|Qualified Repeats:A=3/3	standard	gga-miR-6668-3p
846	gga-miR-6669-3p	6.06368	41.5366	0.919554						experimental		UUGCAGCCUGGCCGUAUCUCAG	MIMAT0025771	mature miRNA|Qualified Repeats:A=3/3	standard	gga-miR-6669-3p
847	gga-miR-6669-5p	0.01	36.0439	1						experimental		GGUGAUACGGGAGCAAGGCUGCAU	MIMAT0025770	mature miRNA|Qualified Repeats:A=3/3	standard	gga-miR-6669-5p
848	gga-miR-6670-5p	2.53778	36.6358	1						experimental		GUGGAAUGAUGAUCUAUAUUCUGAGU	MIMAT0025772	mature miRNA|Qualified Repeats:A=3/3	standard	gga-miR-6670-5p
849	gga-miR-6671-5p	10.8724	44.3504	0.89783						experimental		UGUCCUGGAGUCUCGUGCACAC	MIMAT0025773	mature miRNA|Qualified Repeats:A=3/3	standard	gga-miR-6671-5p
850	gga-miR-6672-3p	7.88532	42.5215	1						experimental		UGGGCACAAACUGGAAGACA	MIMAT0025774	mature miRNA|Qualified Repeats:A=3/3	standard	gga-miR-6672-3p
851	gga-miR-6673-3p	5.27568	39.4103	0.893502						experimental		ACCUGAGAAUGAGAUGUGCUGU	MIMAT0025775	mature miRNA|Qualified Repeats:A=3/3	standard	gga-miR-6673-3p
852	gga-miR-6674-3p	8.74676	37.0385	0.813302						experimental		CAGGUGUCUGUGGCAGCCUCA	MIMAT0025776	mature miRNA|Qualified Repeats:A=3/3	standard	gga-miR-6674-3p
853	gga-miR-6675-3p	10.6192	43.9654	0.809127						experimental		UCUCUGGACGUCACGUGUGAGG	MIMAT0025778	mature miRNA|Qualified Repeats:A=3/3	standard	gga-miR-6675-3p
854	gga-miR-6675-5p	17.3731	54.5421	0.765741						experimental		AUACGUGAGGUUCAUUGGGUUC	MIMAT0025777	mature miRNA|Qualified Repeats:A=3/3	standard	gga-miR-6675-5p
855	gga-miR-6676-3p	14.5394	41.1036	0.723528						experimental		GCCCAAUGAUGUCUCUGAGGGGG	MIMAT0025779	mature miRNA|Qualified Repeats:A=3/3	standard	gga-miR-6676-3p
856	gga-miR-6677-3p	1.31522	39.9751	1						experimental		UGCUCAGACACGUCAGGAGGA	MIMAT0025781	mature miRNA|Qualified Repeats:A=3/3	standard	gga-miR-6677-3p
857	gga-miR-6677-5p	22.2916	44.581	0.617035						experimental		CUCACUGCCUGCCCUGAGCACACCA	MIMAT0025780	mature miRNA|Qualified Repeats:A=3/3	standard	gga-miR-6677-5p
858	gga-miR-6678-3p	26.8222	44.355	0.545342						experimental		UACCUUGGACUUCUGAAGGGCA	MIMAT0025782	mature miRNA|Qualified Repeats:A=3/3	standard	gga-miR-6678-3p
859	gga-miR-6679-5p	34.6816	43.4612	0.424846						experimental		UGGAAGAUAUGGUCAUCACUCUGU	MIMAT0025783	mature miRNA|Qualified Repeats:A=3/3	standard	gga-miR-6679-5p
860	gga-miR-6680-3p	36.0561	43.7088	0.409389						experimental		GUUGCUGAUGAAGAUACUGAAU	MIMAT0025784	mature miRNA|Qualified Repeats:A=3/3	standard	gga-miR-6680-3p
861	gga-miR-6681-5p	57.6555	56.7917	0.309975						experimental		UCUGGAUCGAGAAAUUCAGCAU	MIMAT0025786	mature miRNA|Qualified Repeats:A=3/3	standard	gga-miR-6681-5p
862	gga-miR-6682-3p	39.7573	56.0648	0.478215						experimental		UGGAACAAAGUAGGUGGCGUGC	MIMAT0025787	mature miRNA|Qualified Repeats:A=3/3	standard	gga-miR-6682-3p
863	gga-miR-6683-3p	34.9376	47.7226	0.46408						experimental		UCAGAGCCUGGGAGUAAACGU	MIMAT0025788	mature miRNA|Qualified Repeats:A=3/3	standard	gga-miR-6683-3p
864	gga-miR-6684-5p	31.0271	52.0806	0.551315						experimental		UUUGCUGCACUGAAGAUG	MIMAT0025789	mature miRNA|Qualified Repeats:A=3/3	standard	gga-miR-6684-5p
865	gga-miR-6685-3p	59.9043	52.397	0.252893						experimental		UGGUGACGCGGGCAUUGCUGC	MIMAT0025791	mature miRNA|Qualified Repeats:A=3/3	standard	gga-miR-6685-3p
866	gga-miR-6685-5p	40.5654	52.5662	0.440262						experimental		CAGCAAUGCACGUGUACUCAG	MIMAT0025790	mature miRNA|Qualified Repeats:A=3/3	standard	gga-miR-6685-5p
867	gga-miR-6686-3p	41.4678	50.2814	0.409504						experimental		AGGGCAAUCCUGGAGACGCUGA	MIMAT0025792	mature miRNA|Qualified Repeats:A=3/3	standard	gga-miR-6686-3p
868	gga-miR-6687-3p	114.026	57.3733	0.0468592						experimental		AGCGACUGCCGGGAGGGGCUCGC	MIMAT0025793	mature miRNA|Qualified Repeats:A=3/3	standard	gga-miR-6687-3p
869	gga-miR-6688-3p	70.0382	56.272	0.213236						experimental		UGAGUCACCUGAGGAGGCUUUU	MIMAT0025794	mature miRNA|Qualified Repeats:A=3/3	standard	gga-miR-6688-3p
870	gga-miR-6689-3p	46.452	45.6092	0.308421						experimental		UGAUGGCGCUCGCAGAACUGCA	MIMAT0025795	mature miRNA|Qualified Repeats:A=3/3	standard	gga-miR-6689-3p
871	gga-miR-6690-5p	56.4889	59.6112	0.343291						experimental		UCAGAAGGGGAUGGCUUUGGCUC	MIMAT0025796	mature miRNA|Qualified Repeats:A=3/3	standard	gga-miR-6690-5p
872	gga-miR-6691-5p	45.0889	58.0412	0.437222						experimental		GUGCAUGAUGAACCUGCUGAGC	MIMAT0025797	mature miRNA|Qualified Repeats:A=3/3	standard	gga-miR-6691-5p
873	gga-miR-6692-5p	86.8627	60.9259	0.153926						experimental		UUUAGUAGUUGAUAGGUGUGUUUGGA	MIMAT0025798	mature miRNA|Qualified Repeats:A=3/3	standard	gga-miR-6692-5p
874	gga-miR-6693-3p	66.1196	58.2884	0.256616						experimental		UUUUCAGUCUGACACAGAACAU	MIMAT0025799	mature miRNA|Qualified Repeats:A=3/3	standard	gga-miR-6693-3p
875	gga-miR-6694-3p	101.824	86.7693	0.240562						experimental		UUAAGAGUAGGGAUUCUGUUCC	MIMAT0025800	mature miRNA|Qualified Repeats:A=3/3	standard	gga-miR-6694-3p
876	gga-miR-6695-5p	54.6334	59.4221	0.35785						experimental		UUGGGAAGGAACAAAGCAUGACUU	MIMAT0025801	mature miRNA|Qualified Repeats:A=3/3	standard	gga-miR-6695-5p
877	gga-miR-6696-3p	57.3967	60.4996	0.342737						experimental		GGGAGACUUGCCUGAUAACAGCU	MIMAT0025803	mature miRNA|Qualified Repeats:A=3/3	standard	gga-miR-6696-3p
878	gga-miR-6696-5p	70.2023	58.1779	0.227525						experimental		AGCUGUGAUCUCAAGCCCCCAC	MIMAT0025802	mature miRNA|Qualified Repeats:A=3/3	standard	gga-miR-6696-5p
879	gga-miR-6697-5p	63.6738	73.1195	0.383823						experimental		UCCAAGAACAGAUGACAUCAGC	MIMAT0025804	mature miRNA|Qualified Repeats:A=3/3	standard	gga-miR-6697-5p
880	gga-miR-6698-3p	60.3679	53.5971	0.259997						experimental		UUAGGAGAGAGUGAGAAGUAAGU	MIMAT0025805	mature miRNA|Qualified Repeats:A=3/3	standard	gga-miR-6698-3p
881	gga-miR-6699-5p	55.1403	57.5104	0.337635						experimental		UGAAGACCUCGUGCAUUGUAGC	MIMAT0025808	mature miRNA|Qualified Repeats:A=3/3	standard	gga-miR-6699-5p
882	gga-miR-6700-3p	38.4875	57.8	0.505465						experimental		UCACUCUCUAGAACUACUCAAAGG	MIMAT0025810	mature miRNA|Qualified Repeats:A=3/3	standard	gga-miR-6700-3p
883	gga-miR-6700-5p	71.8153	64.0057	0.261826						experimental		CUGGGAUUGUUCAGGAGAGGAGGC	MIMAT0025809	mature miRNA|Qualified Repeats:A=3/3	standard	gga-miR-6700-5p
884	gga-miR-6701-3p	62.9337	62.9196	0.317171						experimental		AUUAUUUUACAGACAGAUCGC	MIMAT0025811	mature miRNA|Qualified Repeats:A=3/3	standard	gga-miR-6701-3p
885	gga-miR-6702-5p	63.6055	52.8327	0.228598						experimental		CACCAGGGCAGAGUAGAGGUGUG	MIMAT0025812	mature miRNA|Qualified Repeats:A=3/3	standard	gga-miR-6702-5p
886	gga-miR-6703-3p	50.6696	46.6632	0.277511						experimental		CAGAGCUCUGUAGGACAGCACA	MIMAT0025813	mature miRNA|Qualified Repeats:A=3/3	standard	gga-miR-6703-3p
887	gga-miR-6704-5p	45.6792	47.6991	0.338207						experimental		AACACAGAGAGGGACAGAGUAG	MIMAT0025814	mature miRNA|Qualified Repeats:A=3/3	standard	gga-miR-6704-5p
888	gga-miR-6705-5p	51.7073	50.2669	0.303611						experimental		AAGCAAUGGGGUAAGGAACAG	MIMAT0025815	mature miRNA|Qualified Repeats:A=3/3	standard	gga-miR-6705-5p
889	gga-miR-6706-5p	62.8205	47.492	0.185888						experimental		AGGAGAAAUGGAGUGGGCUGAG	MIMAT0025816	mature miRNA|Qualified Repeats:A=3/3	standard	gga-miR-6706-5p
890	gga-miR-6707-5p	53.7256	59.6214	0.367498						experimental		ACUGGAACAAGCUGCCUGGAGAGG	MIMAT0025817	mature miRNA|Qualified Repeats:A=3/3	standard	gga-miR-6707-5p
891	gga-miR-6708-5p	135.294	54.1678	0.0124953						experimental		UAUGGGAGGAGCGGUGAGCAGCA	MIMAT0025818	mature miRNA|Qualified Repeats:A=3/3	standard	gga-miR-6708-5p
892	gga-miR-6709-5p	44.9861	44.6426	0.313571						experimental		AGCCCGGCUGCUAACAAUGAGGAGA	MIMAT0025819	mature miRNA|Qualified Repeats:A=3/3	standard	gga-miR-6709-5p
893	gga-miR-6710-3p	63.0117	54.5645	0.248138						experimental		AAACUGUUCUCUUCCAUCUAG	MIMAT0025820	mature miRNA|Qualified Repeats:A=3/3	standard	gga-miR-6710-3p
894	gga-miR-6711-5p	47.9751	43.0648	0.26524						experimental		CACUUGGGAUUGAGAAGAAGCA	MIMAT0025821	mature miRNA|Qualified Repeats:A=3/3	standard	gga-miR-6711-5p
895	gga-miR-6712-5p	50.0609	43.3741	0.248402						experimental		AGUGGUGGCUGAGAACAGUGAC	MIMAT0025822	mature miRNA|Qualified Repeats:A=3/3	standard	gga-miR-6712-5p
896	gga-miR-6713-3p	47.4463	46.7251	0.309869						experimental		AAGAAGCUGUAAUCAUCA	MIMAT0025823	mature miRNA|Qualified Repeats:A=3/3	standard	gga-miR-6713-3p
897	gga-miR-6714-3p	42.9712	49.5462	0.385749						experimental		ACUUGCUGUGGAAAAGGCAUUU	MIMAT0025824	mature miRNA|Qualified Repeats:A=3/3	standard	gga-miR-6714-3p
898	gga-miR-7437-3p	0.01	31.4144	1						experimental		CUUCCUCCAACCUCAGUAUCA	MIMAT0029029	mature miRNA|Qualified Repeats:A=3/3	standard	gga-miR-7437-3p
899	gga-miR-7437-5p	0.01	30.1983	1						experimental		GAACAGAGCGUUGGAAGGUAGGG	MIMAT0029028	mature miRNA|Qualified Repeats:A=2/3	standard	gga-miR-7437-5p
900	gga-miR-7438-3p	0.01	35.279	1						experimental		UGAGUUGUCUUCCUGAAUAGUU	MIMAT0029031	mature miRNA|Qualified Repeats:A=3/3	standard	gga-miR-7438-3p
901	gga-miR-7438-5p	0.01	31.5235	1						experimental		UUUUUCAAGGGGACAACUCAGA	MIMAT0029030	mature miRNA|Qualified Repeats:A=3/3	standard	gga-miR-7438-5p
902	gga-miR-7439-3p	0.01	34.5309	1						experimental		UUCUCCAGUAGUUCCUGAGUGCU	MIMAT0029033	mature miRNA|Qualified Repeats:A=3/3	standard	gga-miR-7439-3p
903	gga-miR-7439-5p	0.01	35.1987	1						experimental		UGACUUGGGAACAUGGGAAGAGG	MIMAT0029032	mature miRNA|Qualified Repeats:A=3/3	standard	gga-miR-7439-5p
904	gga-miR-7440-3p	0.01	30.2021	1						experimental		UUUGGUGUAGGCCAGGACAGC	MIMAT0029035	mature miRNA|Qualified Repeats:A=3/3	standard	gga-miR-7440-3p
905	gga-miR-7440-5p	0.01	31.4824	1						experimental		UGUUUGAGUGCACCUGGGU	MIMAT0029034	mature miRNA|Qualified Repeats:A=3/3	standard	gga-miR-7440-5p
906	gga-miR-7441-3p	0.01	34.9936	1						experimental		AUGUUGGGAUCCUCUUCUGCA	MIMAT0029037	mature miRNA|Qualified Repeats:A=3/3	standard	gga-miR-7441-3p
907	gga-miR-7441-5p	0.812135	34.1232	1						experimental		CUGAGGAGGGUUUGUAACAUGG	MIMAT0029036	mature miRNA|Qualified Repeats:A=3/3	standard	gga-miR-7441-5p
908	gga-miR-7442-3p	0.01	32.5288	1						experimental		UCUGCUUCCUCCUCCUGCAGC	MIMAT0029039	mature miRNA|Qualified Repeats:A=3/3	standard	gga-miR-7442-3p
909	gga-miR-7442-5p	20.951	55.4417	0.90505						experimental		CACAGGACCAUGGGAGCGUGGC	MIMAT0029038	mature miRNA|Qualified Repeats:A=3/3	standard	gga-miR-7442-5p
910	gga-miR-7443-3p	0.01	32.4016	1						experimental		UCCCUUGGGCUGCAGCACCCUCC	MIMAT0029041	mature miRNA|Qualified Repeats:A=3/3	standard	gga-miR-7443-3p
911	gga-miR-7443-5p	0.01	33.3785	1						experimental		UGGUGGCUGCCCUCAGGGAGAGC	MIMAT0029040	mature miRNA|Qualified Repeats:A=3/3	standard	gga-miR-7443-5p
912	gga-miR-7444-3p	0.888766	34.2112	1						experimental		AGUGUUAGGUGCAGCCUUGCUG	MIMAT0029043	mature miRNA|Qualified Repeats:A=3/3	standard	gga-miR-7444-3p
913	gga-miR-7444-5p	0.01	34.0604	1						experimental		GUAAGGCUCCUUCUGACCUCC	MIMAT0029042	mature miRNA|Qualified Repeats:A=3/3	standard	gga-miR-7444-5p
914	gga-miR-7445-3p	1.78859	34.6797	1						experimental		GGAUGAGUCUGUUUAACUUUAU	MIMAT0029045	mature miRNA|Qualified Repeats:A=3/3	standard	gga-miR-7445-3p
915	gga-miR-7445-5p	0.01	35.1647	1						experimental		AAAGUUAAACAGACUCAUCCAC	MIMAT0029044	mature miRNA|Qualified Repeats:A=3/3	standard	gga-miR-7445-5p
916	gga-miR-7446-3p	78.0927	39.5868	0.0485159						experimental		GCGGACGUGUGAGGAGGG	MIMAT0029047	mature miRNA|Qualified Repeats:A=3/3	standard	gga-miR-7446-3p
917	gga-miR-7446-5p	0.01	37.7577	1						experimental		CGCCAUGUCCACCUCCGCGC	MIMAT0029046	mature miRNA|Qualified Repeats:A=3/3	standard	gga-miR-7446-5p
918	gga-miR-7447-3p	15.4989	40.106	0.746644						experimental		UGAGCACUCAGCCCAACUCCUA	MIMAT0029049	mature miRNA|Qualified Repeats:A=3/3	standard	gga-miR-7447-3p
919	gga-miR-7447-5p	0.01	34.7961	1						experimental		AAAGUUGGUAGUGAUUGCUGAUG	MIMAT0029048	mature miRNA|Qualified Repeats:A=3/3	standard	gga-miR-7447-5p
920	gga-miR-7448-3p	25.6079	37.7201	0.497179						experimental		AACUGUUGUAGAACAGGAGAAGC	MIMAT0029051	mature miRNA|Qualified Repeats:A=3/3	standard	gga-miR-7448-3p
921	gga-miR-7448-5p	0.01	33.3583	1						experimental		CUCAUCCUCCAUGGUCUCCAGCAACGCC	MIMAT0029050	mature miRNA|Qualified Repeats:A=3/3	standard	gga-miR-7448-5p
922	gga-miR-7449-3p	1.25975	34.7217	0.993662						experimental		AGGGUUGGACGAGAUGGUCUUU	MIMAT0029053	mature miRNA|Qualified Repeats:A=3/3	standard	gga-miR-7449-3p
923	gga-miR-7449-5p	3.92376	34.718	0.986559						experimental		AGGUCAUCUAGUCCAACUUCCC	MIMAT0029052	mature miRNA|Qualified Repeats:A=3/3	standard	gga-miR-7449-5p
924	gga-miR-7450-3p	1.72786	35.4453	1						experimental		CCCGUUUCCUGGAAGUGAUGGAGC	MIMAT0029055	mature miRNA|Qualified Repeats:A=3/3	standard	gga-miR-7450-3p
925	gga-miR-7450-5p	23.6087	37.52	0.529173						experimental		UCUGUUCUUAAGGAGGCUGAGGC	MIMAT0029054	mature miRNA|Qualified Repeats:A=3/3	standard	gga-miR-7450-5p
926	gga-miR-7451-3p	1.81522	31.4161	1						experimental		UUGCUUCUUCUUAUCCCACAGU	MIMAT0029057	mature miRNA|Qualified Repeats:A=3/3	standard	gga-miR-7451-3p
927	gga-miR-7451-5p	9.91546	42.0161	0.83833						experimental		CGUGGGAAUUAAGAGUGGCAGUC	MIMAT0029056	mature miRNA|Qualified Repeats:A=3/3	standard	gga-miR-7451-5p
928	gga-miR-7452-3p	4.15025	37.8333	0.915877						experimental		GCGGAUUCUUGAACCAGUCCUGCUGC	MIMAT0029059	mature miRNA|Qualified Repeats:A=3/3	standard	gga-miR-7452-3p
929	gga-miR-7452-5p	10.6137	41.3247	0.891342						experimental		ACAGGGCUGGCUGAUCCGUGC	MIMAT0029058	mature miRNA|Qualified Repeats:A=3/3	standard	gga-miR-7452-5p
930	gga-miR-7453-3p	6.35522	34.3574	0.857927						experimental		CAGCUUUUCUCUCUGGCU	MIMAT0029061	mature miRNA|Qualified Repeats:A=3/3	standard	gga-miR-7453-3p
931	gga-miR-7453-5p	9.55503	36.1647	0.822701						experimental		UCAGAUGUGAGAACUCAGCAGCG	MIMAT0029060	mature miRNA|Qualified Repeats:A=3/3	standard	gga-miR-7453-5p
932	gga-miR-7454-3p	13.8809	38.1042	0.715626						experimental		ACUUUCCAGCUUGCGAAAGCAGACAG	MIMAT0029063	mature miRNA|Qualified Repeats:A=3/3	standard	gga-miR-7454-3p
933	gga-miR-7454-5p	19.9841	37.1185	0.590287						experimental		UUCUGUGAGACAAACUGAAGUGC	MIMAT0029062	mature miRNA|Qualified Repeats:A=3/3	standard	gga-miR-7454-5p
934	gga-miR-7455-3p	12.5273	38.6998	0.778392						experimental		CUUCCCUCCGUCGGCGCGCACAC	MIMAT0029065	mature miRNA|Qualified Repeats:A=3/3	standard	gga-miR-7455-3p
935	gga-miR-7455-5p	42.1701	46.1812	0.361136						experimental		UCGCGCGGCGCGGAGGGAGCGGG	MIMAT0029064	mature miRNA|Qualified Repeats:A=3/3	standard	gga-miR-7455-5p
936	gga-miR-7456-3p	4.37614	34.1846	1						experimental		CAGGGAGAUGUACCUGUAGGAG	MIMAT0029067	mature miRNA|Qualified Repeats:A=3/3	standard	gga-miR-7456-3p
937	gga-miR-7456-5p	20.507	45.6585	0.816999						experimental		CCUGCAGCUGCAUUUUCCCUAUG	MIMAT0029066	mature miRNA|Qualified Repeats:A=3/3	standard	gga-miR-7456-5p
938	gga-miR-7457-3p	10.5453	36.3471	0.879791						experimental		ACUUGGAGGCCUGUGGCUAG	MIMAT0029069	mature miRNA|Qualified Repeats:A=3/3	standard	gga-miR-7457-3p
939	gga-miR-7457-5p	3.79067	37.9205	1						experimental		GGCAUUCAUAGGGCUGUGAUCGG	MIMAT0029068	mature miRNA|Qualified Repeats:A=3/3	standard	gga-miR-7457-5p
940	gga-miR-7458-3p	11.6868	38.8845	0.949152						experimental		CACUGGGAUCAUCUCAGCAGAG	MIMAT0029071	mature miRNA|Qualified Repeats:A=3/3	standard	gga-miR-7458-3p
941	gga-miR-7458-5p	6.58285	36.9367	1						experimental		UUGCGGAACAAGUUCUCAGGGC	MIMAT0029070	mature miRNA|Qualified Repeats:A=3/3	standard	gga-miR-7458-5p
942	gga-miR-7459-3p	4.85666	38.4064	0.920542						experimental		UGGGAUAGUACUGUAUGAGGCGU	MIMAT0029073	mature miRNA|Qualified Repeats:A=3/3	standard	gga-miR-7459-3p
943	gga-miR-7459-5p	5.90051	37.3847	0.900886						experimental		GGCUUUGAGACAGUCUUUCUCAGU	MIMAT0029072	mature miRNA|Qualified Repeats:A=3/3	standard	gga-miR-7459-5p
944	gga-miR-7460-3p	3.313	37.0267	1						experimental		CCUGACUGAGCUCUGCUUUCUC	MIMAT0029075	mature miRNA|Qualified Repeats:A=3/3	standard	gga-miR-7460-3p
945	gga-miR-7460-5p	5.02454	37.5272	0.92885						experimental		GAUGGCAGAGCCCUCAGACUGAGGC	MIMAT0029074	mature miRNA|Qualified Repeats:A=3/3	standard	gga-miR-7460-5p
946	gga-miR-7461-3p	5.19356	37.6814	0.936595						experimental		CAUGGCUGGAAUGUGGUCAUGGAUG	MIMAT0029077	mature miRNA|Qualified Repeats:A=3/3	standard	gga-miR-7461-3p
947	gga-miR-7461-5p	6.5686	39.5708	0.96142						experimental		UCUGUGAUCAGGCAGGAGAUGAU	MIMAT0029076	mature miRNA|Qualified Repeats:A=3/3	standard	gga-miR-7461-5p
948	gga-miR-7462-3p	4.5952	35.8116	0.897893						experimental		GGAAGCUUGAAAUAAGGUUGAA	MIMAT0029079	mature miRNA|Qualified Repeats:A=3/3	standard	gga-miR-7462-3p
949	gga-miR-7462-5p	5.88172	37.0667	0.918287						experimental		CAACCUCAUUUCUAGCUUCUGG	MIMAT0029078	mature miRNA|Qualified Repeats:A=3/3	standard	gga-miR-7462-5p
950	gga-miR-7463-3p	0.0659599	40.3566	1						experimental		AUUACUUUCAAUGGGACUAAGU	MIMAT0029081	mature miRNA|Qualified Repeats:A=3/3	standard	gga-miR-7463-3p
951	gga-miR-7463-5p	7.91672	47.4392	0.942783						experimental		UGAGUCUCCUUGAAAGUAAUGG	MIMAT0029080	mature miRNA|Qualified Repeats:A=3/3	standard	gga-miR-7463-5p
952	gga-miR-7464-3p	0.756579	35.2534	1						experimental		UGGCACUGCACUGAGUCAUUGGC	MIMAT0029083	mature miRNA|Qualified Repeats:A=3/3	standard	gga-miR-7464-3p
953	gga-miR-7464-5p	27.1314	51.2585	0.600956						experimental		CAAUGGCUCAGUGCAGUGCCGUU	MIMAT0029082	mature miRNA|Qualified Repeats:A=3/3	standard	gga-miR-7464-5p
954	gga-miR-7465-3p	2.16926	39.5538	1						experimental		AGAGUGUCUGUUACCUGACC	MIMAT0029085	mature miRNA|Qualified Repeats:A=3/3	standard	gga-miR-7465-3p
955	gga-miR-7465-5p	3.12479	40.8902	0.939082						experimental		UCAGAUAGCUGAUACUCCGC	MIMAT0029084	mature miRNA|Qualified Repeats:A=3/3	standard	gga-miR-7465-5p
956	gga-miR-7466-3p	407.543	86.3349	2.34937e-06						experimental		UUUUCCUGUAGAGGAAGCAGGAG	MIMAT0029087	mature miRNA|Qualified Repeats:A=3/3	standard	gga-miR-7466-3p
957	gga-miR-7466-5p	4.87541	40.3863	1						experimental		CUGGCCACUCUGGGAGGCUC	MIMAT0029086	mature miRNA|Qualified Repeats:A=3/3	standard	gga-miR-7466-5p
958	gga-miR-7467-3p	26.3326	40.7807	0.518439						experimental		CACCACAGCCACCACGCUGACGC	MIMAT0029089	mature miRNA|Qualified Repeats:A=3/3	standard	gga-miR-7467-3p
959	gga-miR-7467-5p	12.0619	46.8856	0.868517						experimental		GCCAGCGCGGUGGUGAUGGUGCC	MIMAT0029088	mature miRNA|Qualified Repeats:A=3/3	standard	gga-miR-7467-5p
960	gga-miR-7468-3p	26.0271	41.174	0.527279						experimental		UGAUGGAAGAUGUUGAGCAGGCC	MIMAT0029091	mature miRNA|Qualified Repeats:A=3/3	standard	gga-miR-7468-3p
961	gga-miR-7468-5p	10.657	41.019	0.998731						experimental		UCUCACAGCUCCUUGCAUUUAG	MIMAT0029090	mature miRNA|Qualified Repeats:A=3/3	standard	gga-miR-7468-5p
962	gga-miR-7469-3p	7.83452	43.7944	0.994248						experimental		UUUGUGUGCUUGCAUUGCAAAGG	MIMAT0029093	mature miRNA|Qualified Repeats:A=3/3	standard	gga-miR-7469-3p
963	gga-miR-7469-5p	9.45167	40.8915	0.942036						experimental		UUUGCAAUGCAAUUUUACAGUAG	MIMAT0029092	mature miRNA|Qualified Repeats:A=3/3	standard	gga-miR-7469-5p
964	gga-miR-7470-3p	2.58252	37.2141	1						experimental		CCCUGUGCUUUAGGAGAGCAAAA	MIMAT0029095	mature miRNA|Qualified Repeats:A=3/3	standard	gga-miR-7470-3p
965	gga-miR-7470-5p	16.7767	47.1164	0.803801						experimental		UGUGAUCUUGAAGAACGUGGGC	MIMAT0029094	mature miRNA|Qualified Repeats:A=3/3	standard	gga-miR-7470-5p
966	gga-miR-7471-3p	7.35794	38.8498	1						experimental		CCCGAGCGGUGCUGUGGCGG	MIMAT0029097	mature miRNA|Qualified Repeats:A=3/3	standard	gga-miR-7471-3p
967	gga-miR-7471-5p	48.0661	44.2992	0.277877						experimental		GUCGGUGCCGUGCGGGGC	MIMAT0029096	mature miRNA|Qualified Repeats:A=3/3	standard	gga-miR-7471-5p
968	gga-miR-7472-3p	45.6507	43.4422	0.293303						experimental		CAGCUCCUCUCCAUCACUCUGC	MIMAT0029099	mature miRNA|Qualified Repeats:A=3/3	standard	gga-miR-7472-3p
969	gga-miR-7472-5p	29.9354	46.4372	0.519133						experimental		AUGUGCUGGAGAUGAAGCUGGA	MIMAT0029098	mature miRNA|Qualified Repeats:A=3/3	standard	gga-miR-7472-5p
970	gga-miR-7473-3p	61.6197	64.7565	0.34129						experimental		ACUUAGGCACGUAAAUCUCUCGU	MIMAT0029101	mature miRNA|Qualified Repeats:A=3/3	standard	gga-miR-7473-3p
971	gga-miR-7473-5p	57.085	49.8404	0.252032						experimental		AAGAGAUUUACAUGCGUAACUCC	MIMAT0029100	mature miRNA|Qualified Repeats:A=3/3	standard	gga-miR-7473-5p
972	gga-miR-7474-3p	69.7816	46.7038	0.135116						experimental		AUUUGUGGUUCCUACUCCGCCAAA	MIMAT0029103	mature miRNA|Qualified Repeats:A=3/3	standard	gga-miR-7474-3p
973	gga-miR-7474-5p	62.6302	52.7759	0.235309						experimental		GUACGGAGUUGGUGAACCACUGG	MIMAT0029102	mature miRNA|Qualified Repeats:A=3/3	standard	gga-miR-7474-5p
974	gga-miR-7475-3p	416.032	77.5161	7.9887e-08						experimental		ACGGGCGGGUGGGCGCGGU	MIMAT0029105	mature miRNA|Qualified Repeats:A=3/3	standard	gga-miR-7475-3p
975	gga-miR-7475-5p	133.592	69.9698	0.0562105						experimental		CCGCCGCCGCCGCGCCCUCC	MIMAT0029104	mature miRNA|Qualified Repeats:A=3/3	standard	gga-miR-7475-5p
976	gga-miR-7476-3p	54.8862	47.647	0.249318						experimental		UCACAACAGUGGGCUGAAUGC	MIMAT0029107	mature miRNA|Qualified Repeats:A=3/3	standard	gga-miR-7476-3p
977	gga-miR-7476-5p	67.1092	56.0819	0.231421						experimental		UCUUAGCUCAUCUGAUGUGAAG	MIMAT0029106	mature miRNA|Qualified Repeats:A=3/3	standard	gga-miR-7476-5p
978	gga-miR-7477-3p	78.6871	53.1331	0.138597						experimental		UACCGCCCCGUUCUGCGCUCGGA	MIMAT0029109	mature miRNA|Qualified Repeats:A=3/3	standard	gga-miR-7477-3p
979	gga-miR-7477-5p	75.7819	58.5688	0.195673						experimental		ACAGCGCGGAUCGGGGCUGGGAG	MIMAT0029108	mature miRNA|Qualified Repeats:A=3/3	standard	gga-miR-7477-5p
980	gga-miR-7478-3p	82.6345	49.9809	0.0982441						experimental		CUACAUGCACGGGCAGGUGAG	MIMAT0029111	mature miRNA|Qualified Repeats:A=3/3	standard	gga-miR-7478-3p
981	gga-miR-7478-5p	70.5952	49.6189	0.154783						experimental		UACCUGUGUGACUGUGGAGAGGA	MIMAT0029110	mature miRNA|Qualified Repeats:A=3/3	standard	gga-miR-7478-5p
982	gga-miR-7479-3p	86.4868	61.9117	0.162405						experimental		GUAGAUGUCAUGUCAUGACUGGC	MIMAT0029113	mature miRNA|Qualified Repeats:A=3/3	standard	gga-miR-7479-3p
983	gga-miR-7479-5p	75.8731	65.1879	0.244429						experimental		UAGUAAGCAGAGAUUUGCUA	MIMAT0029112	mature miRNA|Qualified Repeats:A=3/3	standard	gga-miR-7479-5p
984	gga-miR-7480-3p	72.2731	46.2548	0.118147						experimental		UUCUCUAAAGCGUGGACAGACA	MIMAT0029115	mature miRNA|Qualified Repeats:A=3/3	standard	gga-miR-7480-3p
985	gga-miR-7480-5p	68.9369	54.5819	0.20656						experimental		UUCUGAACGAGACUGAAGGAAGC	MIMAT0029114	mature miRNA|Qualified Repeats:A=3/3	standard	gga-miR-7480-5p
986	gga-miR-7481-3p	49.1417	54.6237	0.368281						experimental		UUCAGCUCUGGUCUGGGGAAGGA	MIMAT0029117	mature miRNA|Qualified Repeats:A=3/3	standard	gga-miR-7481-3p
987	gga-miR-7481-5p	51.269	68.7287	0.455662						experimental		CUUUCCUGUAGGAGCCAGGAAGA	MIMAT0029116	mature miRNA|Qualified Repeats:A=3/3	standard	gga-miR-7481-5p
988	gga-miR-7482-3p	36.7606	51.6034	0.47621						experimental		UCUGCAGACACACAAGCCAGAGA	MIMAT0029119	mature miRNA|Qualified Repeats:A=3/3	standard	gga-miR-7482-3p
989	gga-miR-7482-5p	51.7307	56.7118	0.36165						experimental		CCUGGGCUUGUUCACUCACCAGAGA	MIMAT0029118	mature miRNA|Qualified Repeats:A=3/3	standard	gga-miR-7482-5p
990	gga-miR-7483-3p	35.4921	60.6899	0.558974						experimental		GCCAUAAGUACCUGCAAGGCAA	MIMAT0029121	mature miRNA|Qualified Repeats:A=3/3	standard	gga-miR-7483-3p
991	gga-miR-7483-5p	49.8683	56.6323	0.378525						experimental		GCAUGGUGUAGUGACGCAGGCAG	MIMAT0029120	mature miRNA|Qualified Repeats:A=3/3	standard	gga-miR-7483-5p
992	gga-5S-b1	586.236	74.8299	4.66294e-15						control	control_biosequence	GCCUACGGCCAUACCACCCUGG		LC Internal Use|Qualified Repeats:A=4/4	control
993	gga-5S-b2	2749.09	190.997	0						control	control_biosequence	GGAAACGCCCGAUCUCGUCUGA		LC Internal Use|Qualified Repeats:A=4/4	control
994	gga-5S-b3	6042.41	441.861	0						control	control_biosequence	GAUCUCGGAAGCUAAGCAGGGU		LC Internal Use|Qualified Repeats:A=4/4	control
995	gga-5S-b4	195.173	48.4174	5.54696e-05						control	control_biosequence	GUCGGGCUCGGUUAGUACUUGG		LC Internal Use|Qualified Repeats:A=4/4	control
996	gga-5S-b5	3778.17	301.593	0						control	control_biosequence	GGAUGGGAGACUGCCUGGGAAU		LC Internal Use|Qualified Repeats:A=4/4	control
997	gga-5S-b6	334.98	55.7605	1.88001e-09						control	control_biosequence	GAAUACCGAGUGUCGUAGGCGU		LC Internal Use|Qualified Repeats:A=4/4	control
998	Ctr01-3M05	3.33944	34.3021	1						control	control_spike_calibration			LC Internal Use|Qualified Repeats:A=4/4	control
999	Ctr01-3M10	5.12319	35.4143	0.917317						control	control_spike_calibration			LC Internal Use|Qualified Repeats:A=4/4	control
1000	Ctr01-3P	4181.39	902.832	3.6266e-06						control	control_spike_calibration			LC Internal Use|Qualified Repeats:A=4/4	control
1001	Ctr02-3M05	0.904727	33.9507	1						control	control_spike_calibration			LC Internal Use|Qualified Repeats:A=3/4	control
1002	Ctr02-3M10	17.282	52.232	0.757296						control	control_spike_calibration			LC Internal Use|Qualified Repeats:A=4/4	control
1003	Ctr02-3P	50.8611	41.2794	0.217876						control	control_spike_calibration			LC Internal Use|Qualified Repeats:A=4/4	control
1004	Ctr03-3M05	313.531	116.591	0.00715981						control	control_spike_calibration			LC Internal Use|Qualified Repeats:A=4/4	control
1005	Ctr03-3M10	97.3255	48.7306	0.045788						control	control_spike_calibration			LC Internal Use|Qualified Repeats:A=4/4	control
1006	Ctr03-3P	2511.79	525.173	1.72615e-06						control	control_spike_calibration			LC Internal Use|Qualified Repeats:A=4/4	control
1007	Ctr04-3M05	14.1636	47.8395	0.842399						control	control_spike_calibration			LC Internal Use|Qualified Repeats:A=4/4	control
1008	Ctr04-3M10	10.0369	43.1769	0.969583						control	control_spike_calibration			LC Internal Use|Qualified Repeats:A=4/4	control
1009	Ctr04-3P	1358.52	367.159	0.000215322						control	control_spike_calibration			LC Internal Use|Qualified Repeats:A=4/4	control
1010	Ctr05-3M05	6.26998	37.4101	0.975823						control	control_spike_calibration			LC Internal Use|Qualified Repeats:A=4/4	control
1011	Ctr05-3M10	17.5057	38.181	0.646578						control	control_spike_calibration			LC Internal Use|Qualified Repeats:A=4/4	control
1012	Ctr05-3P	723.482	159.482	5.71303e-06						control	control_spike_calibration			LC Internal Use|Qualified Repeats:A=4/4	control
1013	Ctr06-3M05	823.588	199.466	3.63972e-05						control	control_spike_calibration			LC Internal Use|Qualified Repeats:A=4/4	control
1014	Ctr06-3M10	456.178	129.071	0.000408472						control	control_spike_calibration			LC Internal Use|Qualified Repeats:A=4/4	control
1015	Ctr06-3P	12429.9	2424.29	2.93511e-07						control	control_spike_calibration			LC Internal Use|Qualified Repeats:A=4/4	control
1016	Ctr07-3M05	475.9	143.574	0.000916832						control	control_spike_calibration			LC Internal Use|Qualified Repeats:A=4/4	control
1017	Ctr07-3M10	311.509	105.731	0.00321479						control	control_spike_calibration			LC Internal Use|Qualified Repeats:A=4/4	control
1018	Ctr07-3P	54889.1	10800.6	3.728e-07						control	control_spike_calibration			LC Internal Use|Qualified Repeats:A=4/4	control
1019	Ctr08-3M05	94.0284	43.8269	0.0319061						control	control_spike_calibration			LC Internal Use|Qualified Repeats:A=4/4	control
1020	Ctr08-3M10	72.1035	47.2366	0.126878						control	control_spike_calibration			LC Internal Use|Qualified Repeats:A=4/4	control
1021	Ctr08-3P	4661.61	802.891	6.38271e-09						control	control_spike_calibration			LC Internal Use|Qualified Repeats:A=4/4	control
1022	Ctr09-3M05	71.677	38.7627	0.0644231						control	control_spike_calibration			LC Internal Use|Qualified Repeats:A=4/4	control
1023	Ctr09-3M10	139.227	51.7725	0.0071587						control	control_spike_calibration			LC Internal Use|Qualified Repeats:A=4/4	control
1024	Ctr09-3P	28199.4	3187.96	0						control	control_spike_calibration			LC Internal Use|Qualified Repeats:A=4/4	control
1025	Ctr10-3M05	107.309	43.449	0.0135143						control	control_spike_calibration			LC Internal Use|Qualified Repeats:A=4/4	control
1026	Ctr10-3M10	44.0997	47.1546	0.349647						control	control_spike_calibration			LC Internal Use|Qualified Repeats:A=4/4	control
1027	Ctr10-3P	5785.31	1074.79	7.32316e-08						control	control_spike_calibration			LC Internal Use|Qualified Repeats:A=4/4	control
1028	Ctr11-3M05	250.709	62.0712	5.3609e-05						control	control_spike_calibration			LC Internal Use|Qualified Repeats:A=4/4	control
1029	Ctr11-3M10	588.617	101.317	6.24704e-09						control	control_spike_calibration			LC Internal Use|Qualified Repeats:A=4/4	control
1030	Ctr11-3P	1624.44	268.324	1.40946e-09						control	control_spike_calibration			LC Internal Use|Qualified Repeats:A=4/4	control
1031	PUC2MM	6201.79	1485.34	2.97211e-05						control	control_spike_calibration			LC Internal Use|Qualified Repeats:A=15/16	control
1032	PUC2MM-20B	21.034	50.2463	0.814586						control	control_spike_calibration			LC Internal Use|Qualified Repeats:A=16/16	control
1033	PUC2PM	15192.3	3213.51	2.26809e-06						control	control_spike_calibration			LC Internal Use|Qualified Repeats:A=16/16	control
1034	PUC2PM-20B	9448.71	2208.12	1.8745e-05						control	control_spike_calibration			LC Internal Use|Qualified Repeats:A=15/16	control
1035	a-PUC2MM2d	58.1003	35.8844	0.105404						control	control_spike_calibration			LC Internal Use|Qualified Repeats:A=4/4	control
1036	a-PUC2PM	29116.7	6162.54	2.30015e-06						control	control_spike_calibration			LC Internal Use|Qualified Repeats:A=4/4	control
1037	a2-PUC2MM-20B	56.3728	60.0247	0.347618						control	control_spike_calibration			LC Internal Use|Qualified Repeats:A=15/16	control
1038	a2-PUC2PM-20B	42623.5	7742	3.67417e-08						control	control_spike_calibration			LC Internal Use|Qualified Repeats:A=16/16	control
1039	a3-PUC2MM-20B	61.4448	67.6932	0.375222						control	control_spike_calibration			LC Internal Use|Qualified Repeats:A=16/16	control
1040	a3-PUC2PM-20B	41635.1	7887.19	1.29771e-07						control	control_spike_calibration			LC Internal Use|Qualified Repeats:A=15/16	control

## Sheet: Processed Data
		A-B-(4ZPm)-cy3																	Diagnol Lines
Index	Reporter Name	Signal	StDev	Signal	StDev			Note											P1	P2
250	gga-let-7a-2-3p	0.01	14.0419																1	1
260	gga-let-7a-2-3p	0.01	10.6348																100000	100000
270	gga-let-7a-2-3p	0.01	11.1673																1	1.5
281	gga-let-7a-3p	0.01	8.37367																100000	150000
291	gga-let-7a-3p	0.01	11.3723																1.5	1
301	gga-let-7a-3p	0.01	13.6565																150000	100000
312	gga-let-7a-5p	0.01	10.4876
322	gga-let-7a-5p	0.01	9.37579
332	gga-let-7a-5p	0.01	11.4836
343	gga-let-7b	0.01	9.91188
353	gga-let-7b	0.01	11.346
363	gga-let-7b	0.01	6.95963
374	gga-let-7c-3p	9.30663	14.4719
384	gga-let-7c-3p	0.01	11.3826
394	gga-let-7c-3p	0.01	7.28381
405	gga-let-7c-5p	0.01	7.71716
415	gga-let-7c-5p	0.01	12.4953
425	gga-let-7c-5p	0.282019	13.4618
436	gga-let-7d	0.01	8.58274
446	gga-let-7d	0.01	9.31824
456	gga-let-7d	0.01	7.76707
467	gga-let-7f-3p	0.01	7.09188
477	gga-let-7f-3p	0.01	9.64107
487	gga-let-7f-3p	0.01	9.2107
498	gga-let-7f-5p	0.01	9.37624
508	gga-let-7f-5p	0.01	10.332
518	gga-let-7f-5p	0.01	9.42479
529	gga-let-7g-3p	0.01	7.89752
539	gga-let-7g-3p	0.01	7.06093
549	gga-let-7g-3p	0.01	13.2957
560	gga-let-7g-5p	0.01	6.60893
570	gga-let-7g-5p	0.01	10.5017
580	gga-let-7g-5p	0.01	12.9663
591	gga-let-7i	0.01	7.18838
601	gga-let-7i	0.543125	11.9287
611	gga-let-7i	0.01	7.2338
622	gga-let-7j-3p	1.27522	6.93422
632	gga-let-7j-3p	12.0573	9.11423
642	gga-let-7j-3p	0.01	11.7847
653	gga-let-7k-5p	0.620108	8.67331
663	gga-let-7k-5p	0.824485	10.3934
673	gga-let-7k-5p	0.01	20.0519
684	gga-miR-100-3p	0.01	12.4681
694	gga-miR-100-3p	18.262	13.2076
704	gga-miR-100-3p	0.01	9.50622
715	gga-miR-100-5p	3.009	20.8179
725	gga-miR-100-5p	20.2722	22.1509
735	gga-miR-100-5p	0.01	13.1105
746	gga-miR-101-1-5p	27.9164	18.1516
756	gga-miR-101-1-5p	0.341374	10.6811
766	gga-miR-101-1-5p	14.851	13.8233
777	gga-miR-101-2-5p	1.51826	10.712
787	gga-miR-101-2-5p	0.01	11.4619
797	gga-miR-101-2-5p	0.01	14.4232
808	gga-miR-101-3p	14.259	10.1457
818	gga-miR-101-3p	3.41712	14.3539
828	gga-miR-101-3p	1.69652	10.7644
839	gga-miR-103-1-5p	15.9997	15.9993
849	gga-miR-103-1-5p	0.01	14.495
859	gga-miR-103-1-5p	8.25786	19.7062
870	gga-miR-103-2-5p	24.2405	12.1731
880	gga-miR-103-2-5p	19.9996	13.8326
890	gga-miR-103-2-5p	0.01	20.587
901	gga-miR-103-3p	73.259	10.029
911	gga-miR-103-3p	57.0268	7.04284
921	gga-miR-103-3p	60.8836	21.0013
932	gga-miR-106-3p	54.6757	16.0297
942	gga-miR-106-3p	9.83636	9.1362
952	gga-miR-106-3p	6.1054	15.6392
963	gga-miR-106-5p	103.028	21.5063
973	gga-miR-106-5p	105.132	15.8581
983	gga-miR-106-5p	90.604	21.3202
994	gga-miR-107-3p	68.6201	15.2246
1004	gga-miR-107-3p	67.3476	14.8923
1014	gga-miR-107-3p	42.3462	10.4057
1025	gga-miR-107-5p	5.78677	13.3677
1035	gga-miR-107-5p	21.5264	8.63539
1045	gga-miR-107-5p	15.3518	13.201
1056	gga-miR-10a-3p	0.508996	15.5841
1066	gga-miR-10a-3p	16.4233	15.8985
1076	gga-miR-10a-3p	0.01	13.3437
1087	gga-miR-10a-5p	17.9534	11.1832
1097	gga-miR-10a-5p	8.56602	15.9502
1107	gga-miR-10a-5p	0.595124	7.97531
1118	gga-miR-10b-3p	0.01	13.3226
1128	gga-miR-10b-3p	9.11391	14.4495
1138	gga-miR-10b-3p	0.01	11.4828
1149	gga-miR-10b-5p	10.3794	17.2277
1159	gga-miR-10b-5p	9.08894	15.0983
1169	gga-miR-10b-5p	0.01	11.0572
1180	gga-miR-122-3p	48.3238	13.62
1190	gga-miR-122-3p	16.5955	12.0862
1200	gga-miR-122-3p	0.95268	14.2911
1211	gga-miR-122-5p	39.6664	17.3841
1221	gga-miR-122-5p	20.1955	12.0918
1231	gga-miR-122-5p	1.27951	11.8255
1242	gga-miR-122b	13.9257	15.0759
1252	gga-miR-122b	5.45844	12.8065
1262	gga-miR-122b	0.01	8.07446
1273	gga-miR-124a-3p	8.94418	6.93432
1283	gga-miR-124a-3p	4.91609	15.7127
1293	gga-miR-124a-3p	39.023	23.341
1304	gga-miR-124a-5p	29.0368	13.5123
1314	gga-miR-124a-5p	14.7598	9.96804
1324	gga-miR-124a-5p	0.01	8.54689
1335	gga-miR-124b	12.8238	14.767
1345	gga-miR-124b	18.0619	14.6399
1355	gga-miR-124b	0.01	6.41751
1366	gga-miR-124c-3p	21.2868	12.5856
1376	gga-miR-124c-3p	27.0332	9.87295
1386	gga-miR-124c-3p	0.01	6.27199
1397	gga-miR-124c-5p	10.5646	10.3554
1407	gga-miR-124c-5p	16.1047	10.0004
1417	gga-miR-124c-5p	0.01	7.52014
1428	gga-miR-125b-3p	13.8979	10.8278
1438	gga-miR-125b-3p	16.0804	12.1532
1448	gga-miR-125b-3p	17.3259	14.1063
1459	gga-miR-125b-5p	51.3238	12.8924
1469	gga-miR-125b-5p	35.1688	8.55091
1479	gga-miR-125b-5p	12.8463	8.99943
1490	gga-miR-126-3p	19.6757	10.6296
1500	gga-miR-126-3p	19.5551	14.8946
1510	gga-miR-126-3p	5.50525	11.0254
1521	gga-miR-126-5p	22.9905	13.5664
1531	gga-miR-126-5p	8.06885	9.51517
1541	gga-miR-126-5p	0.01	12.2322
1552	gga-miR-128-1-5p	35.4164	7.61365
1562	gga-miR-128-1-5p	17.3423	8.02111
1572	gga-miR-128-1-5p	0.01	8.65245
1583	gga-miR-128-2-5p	9.53677	7.96212
1593	gga-miR-128-2-5p	25.3713	10.5931
1603	gga-miR-128-2-5p	0.01	8.34343
1614	gga-miR-128-3p	166.129	14.555
1624	gga-miR-128-3p	132.247	13.4506
1634	gga-miR-128-3p	126.778	10.8136
1645	gga-miR-1306-3p	16.722	13.7719
1655	gga-miR-1306-3p	10.6049	7.39705
1665	gga-miR-1306-3p	0.01	10.1656
1676	gga-miR-1306-5p	155.574	19.4705
1686	gga-miR-1306-5p	137.167	11.937
1696	gga-miR-1306-5p	136.975	10.0283
1707	gga-miR-130a-3p	26.4257	15.1424
1717	gga-miR-130a-3p	23.251	12.4142
1727	gga-miR-130a-3p	0.01	9.25979
1738	gga-miR-130a-5p	5.02751	12.9722
1748	gga-miR-130a-5p	31.5628	10.0451
1758	gga-miR-130a-5p	0.01	10.9176
1769	gga-miR-130b-3p	15.6016	11.0311
1779	gga-miR-130b-3p	19.8509	12.2376
1789	gga-miR-130b-3p	10.1874	11.9202
1800	gga-miR-130b-5p	15.0183	10.6152
1810	gga-miR-130b-5p	3.6188	12.6188
1820	gga-miR-130b-5p	0.01	9.4851
1831	gga-miR-130c-3p	19.3979	17.3299
1841	gga-miR-130c-3p	40.348	9.22954
1851	gga-miR-130c-3p	3.17868	10.745
1862	gga-miR-130c-5p	0.01	12.4491
1872	gga-miR-130c-5p	9.36894	15.3865
1882	gga-miR-130c-5p	0.396397	13.4749
1893	gga-miR-1329-3p	0.796033	12.4689
1903	gga-miR-1329-3p	0.01	9.46426
1913	gga-miR-1329-3p	0.01	8.1878
1924	gga-miR-1329-5p	16.9997	14.8026
1934	gga-miR-1329-5p	15.5348	20.3906
1944	gga-miR-1329-5p	1.52598	10.989
1955	gga-miR-133a-3p	12.9905	18.7689
1965	gga-miR-133a-3p	97.8376	15.4166
1975	gga-miR-133a-3p	3.62382	11.4202
1986	gga-miR-133a-5p	11.3331	14.2609
1996	gga-miR-133a-5p	28.7756	13.4941
2006	gga-miR-133a-5p	0.01	12.3899
2017	gga-miR-133b	17.009	12.1372
2027	gga-miR-133b	75.1655	17.4974
2037	gga-miR-133b	0.01	8.47762
2048	gga-miR-133c-3p	17.8794	14.4076
2058	gga-miR-133c-3p	87.413	23.476
2068	gga-miR-133c-3p	0.01	14.4565
2079	gga-miR-133c-5p	46.1479	35.467
2089	gga-miR-133c-5p	51.4622	18.6639
2099	gga-miR-133c-5p	0.01	11.0333
2110	gga-miR-1354	123.703	17.8968
2120	gga-miR-1354	97.4068	13.1428
2130	gga-miR-1354	134.842	27.9189
2141	gga-miR-135a-1-3p	1.009	13.152
2151	gga-miR-135a-1-3p	24.831	16.2577
2161	gga-miR-135a-1-3p	8.49974	13.4625
2172	gga-miR-135a-2-3p	91.8053	12.9495
2182	gga-miR-135a-2-3p	118.836	13.8727
2192	gga-miR-135a-2-3p	125.416	9.95154
2203	gga-miR-135a-3-3p	19.0275	19.6924
2213	gga-miR-135a-3-3p	49.3743	22.6025
2223	gga-miR-135a-3-3p	10.8886	10.6023
2234	gga-miR-135a-5p	0.01	10.4953
2244	gga-miR-135a-5p	36.3997	24.2505
2254	gga-miR-135a-5p	13.259	14.7363
2265	gga-miR-135b	43.972	20.5115
2275	gga-miR-135b	58.8051	17.696
2285	gga-miR-135b	35.7497	12.5273
2296	gga-miR-137-3p	6.42566	13.4833
2306	gga-miR-137-3p	19.8932	14.5486
2316	gga-miR-137-3p	16.5646	17.8326
2327	gga-miR-137-5p	3.73122	15.2031
2337	gga-miR-137-5p	33.7971	12.254
2347	gga-miR-137-5p	20.2868	14.6334
2358	gga-miR-138-1-3p	0.01	9.55146
2368	gga-miR-138-1-3p	47.1184	18.9369
2378	gga-miR-138-1-3p	22.3886	19.4078
2389	gga-miR-138-2-3p	7.48122	21.4631
2399	gga-miR-138-2-3p	43.941	13.3323
2409	gga-miR-138-2-3p	16.2127	12.0842
2420	gga-miR-138-5p	10.7497	13.2756
2430	gga-miR-138-5p	66.8508	20.612
2440	gga-miR-138-5p	49.5646	14.8765
2451	gga-miR-1397-3p	28.2497	24.1448
2461	gga-miR-1397-3p	93.093	31.639
2471	gga-miR-1397-3p	47.0646	7.93319
2482	gga-miR-1397-5p	36.796	10.5342
2492	gga-miR-1397-5p	96.6794	18.53
2502	gga-miR-1397-5p	52.1386	26.7666
2513	gga-miR-140-3p	152.278	16.926
2523	gga-miR-140-3p	153.418	27.702
2533	gga-miR-140-3p	149.046	17.0948
2544	gga-miR-140-5p	28.7034	11.3827
2554	gga-miR-140-5p	126.077	27.7423
2564	gga-miR-140-5p	61.972	26.605
2575	gga-miR-1416-3p	121.453	36.7497
2585	gga-miR-1416-3p	88.5826	24.6875
2595	gga-miR-1416-3p	30.9164	8.91001
2606	gga-miR-1416-5p	46.8979	11.1995
2616	gga-miR-1416-5p	73.8112	13.6218
2626	gga-miR-1416-5p	85.1386	23.213
2637	gga-miR-142-3p	71.5183	20.0084
2647	gga-miR-142-3p	83.9845	24.9122
2657	gga-miR-142-3p	58.9349	14.3306
2668	gga-miR-142-5p	53.9071	12.8338
2678	gga-miR-142-5p	93.6168	27.3776
2688	gga-miR-142-5p	90.1201	23.249
2699	gga-miR-1434	567.065	28.0354
2709	gga-miR-1434	550.418	31.3518
2719	gga-miR-1434	564.481	22.877
2730	gga-miR-144-3p	60.1757	13.3933
2740	gga-miR-144-3p	71.3641	30.1623
2750	gga-miR-144-3p	48.3331	25.3394
2761	gga-miR-144-5p	50.5553	21.6343
2771	gga-miR-144-5p	152.689	39.0713
2781	gga-miR-144-5p	48.6294	16.0568
2792	gga-miR-1451-3p	38.5831	12.1144
2802	gga-miR-1451-3p	87.3962	24.6142
2812	gga-miR-1451-3p	80.8146	29.425
2823	gga-miR-1451-5p	169.176	26.7515
2833	gga-miR-1451-5p	155.412	25.4937
2843	gga-miR-1451-5p	122.453	14.7045
2854	gga-miR-1452	53.9905	20.0883
2864	gga-miR-1452	65.183	28.9633
2874	gga-miR-1452	79.8238	25.7419
2885	gga-miR-1453	106.74	19.3962
2895	gga-miR-1453	90.7985	35.1287
2905	gga-miR-1453	53.259	16.1552
2916	gga-miR-1454	643	13.7948
2926	gga-miR-1454	626.778	42.439
2936	gga-miR-1454	694.972	41.3828
2947	gga-miR-1456-3p	98.3979	21.9321
2957	gga-miR-1456-3p	99.854	36.6005
2967	gga-miR-1456-3p	67.4997	13.4326
2978	gga-miR-1456-5p	369.342	19.5235
2988	gga-miR-1456-5p	367.566	22.7707
2998	gga-miR-1456-5p	456.759	21.9236
3009	gga-miR-1457	78.5646	8.58825
3019	gga-miR-1457	84.736	40.3201
3029	gga-miR-1457	39.1571	13.4237
3040	gga-miR-1458	66.046	16.2857
3050	gga-miR-1458	43.7449	22.1692
3060	gga-miR-1458	86.296	31.7497
3071	gga-miR-1459	184.416	33.7255
3081	gga-miR-1459	114.433	27.4694
3091	gga-miR-1459	66.7683	14.4863
3102	gga-miR-1460	73.9071	20.1897
3112	gga-miR-1460	70.402	23.9255
3122	gga-miR-1460	100.231	26.2247
3133	gga-miR-1462-3p	101.907	24.1749
3143	gga-miR-1462-3p	116.504	38.2906
3153	gga-miR-1462-3p	50.4997	21.075
3164	gga-miR-1462-5p	76.009	17.9272
3174	gga-miR-1462-5p	0.01	12.0744
3184	gga-miR-1462-5p	79.9349	21.4324
3195	gga-miR-1463	152.157	23.3696
3205	gga-miR-1463	210.19	54.9209
3215	gga-miR-1463	57.9442	14.9607
3226	gga-miR-1464	85.2127	21.6797
3236	gga-miR-1464	134.93	20.2521
3246	gga-miR-1464	90.1571	20.6232
3257	gga-miR-1465	67.8979	27.8065
3267	gga-miR-1465	90.1515	28.9037
3277	gga-miR-1465	53.8794	11.9645
3288	gga-miR-1466	65.3794	22.1104
3298	gga-miR-1466	41.1764	24.538
3308	gga-miR-1466	60.6108	20.4148
3319	gga-miR-1467-3p	58.9164	26.6936
3329	gga-miR-1467-3p	72.227	29.6883
3339	gga-miR-1467-3p	43.0553	14.2342
3350	gga-miR-1467-5p	102.87	20.8353
3360	gga-miR-1467-5p	69.8776	27.5566
3370	gga-miR-1467-5p	82.1479	16.4716
3381	gga-miR-146a-3p	87.3979	20.7398
3391	gga-miR-146a-3p	144.447	25.9477
3401	gga-miR-146a-3p	51.4071	16.9178
3412	gga-miR-146a-5p	93.2312	21.878
3422	gga-miR-146a-5p	84.7016	27.6208
3432	gga-miR-146a-5p	89.1386	21.0531
3443	gga-miR-146b-3p	74.1664	19.8676
3453	gga-miR-146b-3p	73.9367	27.4874
3463	gga-miR-146b-3p	43.5339	8.24084
3474	gga-miR-146b-5p	134.5	18.2303
3484	gga-miR-146b-5p	98.4275	27.5947
3494	gga-miR-146b-5p	147.535	21.7563
3505	gga-miR-146c-3p	94.3701	31.0066
3515	gga-miR-146c-3p	135.613	38.5405
3525	gga-miR-146c-3p	71.3248	17.2294
3536	gga-miR-146c-5p	104.305	20.4891
3546	gga-miR-146c-5p	66.0465	19.6109
3556	gga-miR-146c-5p	79.0444	12.1373
3567	gga-miR-147	119.611	20.3667
3577	gga-miR-147	50.8636	20.3233
3587	gga-miR-147	90.7874	19.6317
3598	gga-miR-148a-3p	96.1942	26.1295
3608	gga-miR-148a-3p	58.6965	14.9346
3618	gga-miR-148a-3p	72.341	15.1257
3629	gga-miR-148a-5p	92.6386	18.2029
3639	gga-miR-148a-5p	100.135	24.5935
3649	gga-miR-148a-5p	82.5279	16.5098
3660	gga-miR-153-3p	77.4012	22.9423
3670	gga-miR-153-3p	43.2411	23.4066
3680	gga-miR-153-3p	60.3233	8.86465
251	gga-miR-153-5p	0.01	9.01642
261	gga-miR-153-5p	0.01	5.95524
271	gga-miR-153-5p	0.01	9.80713
282	gga-miR-155	0.01	8.03314
292	gga-miR-155	0.01	6.09772
302	gga-miR-155	0.01	14.1468
313	gga-miR-1550-3p	0.01	7.13094
323	gga-miR-1550-3p	0.01	12.2157
333	gga-miR-1550-3p	0.01	10.4549
344	gga-miR-1550-5p	0.01	9.58894
354	gga-miR-1550-5p	0.01	11.2812
364	gga-miR-1550-5p	0.01	7.62541
375	gga-miR-1551-3p	3.51746	9.203
385	gga-miR-1551-3p	1.5112	6.95231
395	gga-miR-1551-3p	0.01	9.15608
406	gga-miR-1551-5p	0.01	12.0395
416	gga-miR-1551-5p	0.01	11.5964
426	gga-miR-1551-5p	0.01	9.62121
437	gga-miR-1552-3p	0.01	7.9915
447	gga-miR-1552-3p	0.01	15.9965
457	gga-miR-1552-3p	4.78324	22.6626
468	gga-miR-1552-5p	0.01	8.9363
478	gga-miR-1552-5p	0.01	8.8054
488	gga-miR-1552-5p	0.01	8.01563
499	gga-miR-1553-3p	0.01	13.2734
509	gga-miR-1553-3p	0.01	6.26756
519	gga-miR-1553-3p	0.01	5.10673
530	gga-miR-1553-5p	33.2292	9.24065
540	gga-miR-1553-5p	18.0738	8.90798
550	gga-miR-1553-5p	0.01	14.2566
561	gga-miR-1554	0.01	7.96393
571	gga-miR-1554	0.01	11.286
581	gga-miR-1554	0.01	5.87247
592	gga-miR-1555-3p	0.01	7.88023
602	gga-miR-1555-3p	5.49048	8.0946
612	gga-miR-1555-3p	0.01	14.6265
623	gga-miR-1555-5p	6.01861	10.0451
633	gga-miR-1555-5p	0.01	11.549
643	gga-miR-1555-5p	0.01	14.8408
654	gga-miR-1556	0.01	7.83131
664	gga-miR-1556	0.01	17.087
674	gga-miR-1556	0.01	10.7088
685	gga-miR-1557	1.12937	13.1475
695	gga-miR-1557	1.51238	10.7276
705	gga-miR-1557	0.01	9.56645
716	gga-miR-1558	7.87011	13.0334
726	gga-miR-1558	0.01	15.4677
736	gga-miR-1558	0.01	8.47367
747	gga-miR-1559-3p	10.6294	13.0723
757	gga-miR-1559-3p	3.89948	15.2465
767	gga-miR-1559-3p	0.01	9.81068
778	gga-miR-1559-5p	25.2034	15.7417
788	gga-miR-1559-5p	0.01	11.408
798	gga-miR-1559-5p	0.01	11.9585
809	gga-miR-1560-3p	7.12011	11.1352
819	gga-miR-1560-3p	38.3667	15.1011
829	gga-miR-1560-3p	1.71326	15.5435
840	gga-miR-1560-5p	690.74	29.675
850	gga-miR-1560-5p	618.002	22.689
860	gga-miR-1560-5p	733.198	23.3943
871	gga-miR-1561	12.3053	9.72556
881	gga-miR-1561	18.0855	9.93991
891	gga-miR-1561	2.01884	10.8524
902	gga-miR-1562-3p	13.296	16.433
912	gga-miR-1562-3p	32.276	12.1944
922	gga-miR-1562-3p	9.26512	16.284
933	gga-miR-1562-5p	20.2683	10.72
943	gga-miR-1562-5p	58.1745	12.0251
953	gga-miR-1562-5p	18.6106	11.9464
964	gga-miR-1563	806.213	24.2939
974	gga-miR-1563	718.148	27.5974
984	gga-miR-1563	827.482	30.4919
995	gga-miR-1564-3p	22.3516	15.1907
1005	gga-miR-1564-3p	30.0751	17.7701
1015	gga-miR-1564-3p	18.5011	12.615
1026	gga-miR-1564-5p	25.296	13.6357
1036	gga-miR-1564-5p	43.9022	22.5692
1046	gga-miR-1564-5p	12.8087	9.25064
1057	gga-miR-1565	13.6294	13.1351
1067	gga-miR-1565	37.0459	12.9854
1077	gga-miR-1565	24.7949	14.3453
1088	gga-miR-1567	25.1386	15.5167
1098	gga-miR-1567	47.4369	13.8837
1108	gga-miR-1567	33.936	8.2921
1119	gga-miR-1568	7.85159	12.655
1129	gga-miR-1568	26.2968	10.3153
1139	gga-miR-1568	59.6357	18.7727
1150	gga-miR-1569	54.009	35.3926
1160	gga-miR-1569	45.5901	18.8614
1170	gga-miR-1569	0.01	14.6558
1181	gga-miR-1570	18.0923	15.3871
1191	gga-miR-1570	34.2597	12.3671
1201	gga-miR-1570	17.1494	10.5493
1212	gga-miR-1571	36.2868	15.5667
1222	gga-miR-1571	34.6501	8.64593
1232	gga-miR-1571	41.5407	10.0312
1243	gga-miR-1572	25.4534	19.5328
1253	gga-miR-1572	19.8741	14.4733
1263	gga-miR-1572	12.2473	16.9105
1274	gga-miR-1573	4.85159	12.8768
1284	gga-miR-1573	21.5589	17.5235
1294	gga-miR-1573	26.8487	16.1624
1305	gga-miR-1574-3p	3.03677	9.6559
1315	gga-miR-1574-3p	16.1915	12.7415
1325	gga-miR-1574-3p	15.9136	9.90255
1336	gga-miR-1574-5p	0.01	14.4152
1346	gga-miR-1574-5p	33.6398	11.5423
1356	gga-miR-1574-5p	4.88741	17.5469
1367	gga-miR-1575	0.01	30.9189
1377	gga-miR-1575	21.2362	16.6591
1387	gga-miR-1575	14.0308	9.9343
1398	gga-miR-1576	1130.51	22.4092
1408	gga-miR-1576	993.506	21.8294
1418	gga-miR-1576	1268.95	21.6285
1429	gga-miR-1577	11.6294	13.4625
1439	gga-miR-1577	16.735	9.08937
1449	gga-miR-1577	11.826	12.3926
1460	gga-miR-1578	33.1386	15.7658
1470	gga-miR-1578	44.345	14.4594
1480	gga-miR-1578	19.25	12.3838
1491	gga-miR-1579	54.3516	7.59919
1501	gga-miR-1579	52.2075	10.8169
1511	gga-miR-1579	54.1144	7.23286
1522	gga-miR-1580	16.0368	13.1278
1532	gga-miR-1580	41.6448	10.5325
1542	gga-miR-1580	12.4661	10.3198
1553	gga-miR-1581	23.6757	11.2813
1563	gga-miR-1581	22.3468	11.4859
1573	gga-miR-1581	13.0923	15.0128
1584	gga-miR-1582	18.259	9.92687
1594	gga-miR-1582	13.1298	9.38016
1604	gga-miR-1582	0.01	9.07119
1615	gga-miR-1583	11.0275	9.6168
1625	gga-miR-1583	9.87415	7.96229
1635	gga-miR-1583	14.4618	11.811
1646	gga-miR-1584	181.444	12.6779
1656	gga-miR-1584	158.208	17.4942
1666	gga-miR-1584	207.89	17.3267
1677	gga-miR-1585	23.6108	14.7273
1687	gga-miR-1585	26.381	11.9711
1697	gga-miR-1585	47.8789	20.839
1708	gga-miR-1586	0.01	8.56747
1718	gga-miR-1586	0.01	10.1486
1728	gga-miR-1586	0.01	7.10044
1739	gga-miR-1587	12.2312	8.29336
1749	gga-miR-1587	10.0584	9.92178
1759	gga-miR-1587	19.8318	10.5807
1770	gga-miR-1588	5.13863	11.1666
1780	gga-miR-1588	9.59476	11.321
1790	gga-miR-1588	0.01	13.2617
1801	gga-miR-1589	21.6016	13.3963
1811	gga-miR-1589	1.41143	8.7145
1821	gga-miR-1589	0.01	11.8112
1832	gga-miR-1590	0.01	7.70522
1842	gga-miR-1590	11.179	10.7373
1852	gga-miR-1590	0.01	10.3287
1863	gga-miR-1591-3p	0.01	13.1484
1873	gga-miR-1591-3p	10.4247	10.5866
1883	gga-miR-1591-3p	0.01	15.3434
1894	gga-miR-1591-5p	0.01	10.286
1904	gga-miR-1591-5p	20.5556	13.4335
1914	gga-miR-1591-5p	0.01	10.1685
1925	gga-miR-1592	0.916404	17.305
1935	gga-miR-1592	26.7986	15.3489
1945	gga-miR-1592	0.01	8.95332
1956	gga-miR-1593	6.22196	12.9965
1966	gga-miR-1593	110.621	26.8748
1976	gga-miR-1593	0.01	15.6908
1987	gga-miR-1594	6.12011	12.1113
1997	gga-miR-1594	31.4855	12.4182
2007	gga-miR-1594	14.0774	11.6846
2018	gga-miR-1595-3p	0.01	10.8734
2028	gga-miR-1595-3p	8.46006	15.2423
2038	gga-miR-1595-3p	0.01	8.73551
2049	gga-miR-1595-5p	8.74048	9.45262
2059	gga-miR-1595-5p	36.7301	15.0654
2069	gga-miR-1595-5p	0.01	10.3317
2080	gga-miR-1596-3p	0.01	12.1184
2090	gga-miR-1596-3p	38.6085	18.8031
2100	gga-miR-1596-3p	0.01	13.1906
2111	gga-miR-1596-5p	31.7683	17.921
2121	gga-miR-1596-5p	13.5306	12.7871
2131	gga-miR-1596-5p	26.4177	22.1318
2142	gga-miR-1597-3p	5.38863	17.4744
2152	gga-miR-1597-3p	18.2947	16.0573
2162	gga-miR-1597-3p	0.01	9.18195
2173	gga-miR-1597-5p	9.26826	7.89904
2183	gga-miR-1597-5p	9.07445	17.4333
2193	gga-miR-1597-5p	74.6454	16.697
2204	gga-miR-1598	8.23122	16.2306
2214	gga-miR-1598	36.6047	18.636
2224	gga-miR-1598	0.01	12.0456
2235	gga-miR-1599	19969.5	318.203
2245	gga-miR-1599	17362.4	128.208
2255	gga-miR-1599	22757.2	152.185
2266	gga-miR-15a	21.3516	19.8511
2276	gga-miR-15a	59.5768	13.629
2286	gga-miR-15a	10.8792	14.4748
2297	gga-miR-15b-3p	28.8608	23.1575
2307	gga-miR-15b-3p	64.0598	16.6666
2317	gga-miR-15b-3p	12.0108	13.9018
2328	gga-miR-15b-5p	82.1108	12.5723
2338	gga-miR-15b-5p	97.9842	35.6591
2348	gga-miR-15b-5p	59.2836	14.7193
2359	gga-miR-15c-3p	0.01	14.6596
2369	gga-miR-15c-3p	61.9427	14.6263
2379	gga-miR-15c-3p	30.0118	16.4605
2390	gga-miR-15c-5p	96.0923	12.3227
2400	gga-miR-15c-5p	86.5396	15.931
2410	gga-miR-15c-5p	43.1643	12.9839
2855	gga-miR-16-1-3p	110.268	37.8724
2865	gga-miR-16-1-3p	104.155	17.7209
2875	gga-miR-16-1-3p	52.2244	21.0759
3289	gga-miR-16-2-3p	84.4997	26.8298
3299	gga-miR-16-2-3p	67.2578	25.305
3309	gga-miR-16-2-3p	71.6775	20.8602
1306	gga-miR-16-5p	72.8053	14.4322
1316	gga-miR-16-5p	60.6876	11.4336
1326	gga-miR-16-5p	56.5244	13.481
2421	gga-miR-1600	37.8979	16.3137
2431	gga-miR-1600	47.3532	14.5468
2441	gga-miR-1600	12.7166	17.5263
2452	gga-miR-1601	32.2127	16.9659
2462	gga-miR-1601	67.3757	22.8016
2472	gga-miR-1601	15.2872	11.4336
2483	gga-miR-1602	59.3886	19.4299
2493	gga-miR-1602	68.0759	13.4672
2503	gga-miR-1602	47.1535	22.2414
2514	gga-miR-1603	61.7497	17.9495
2524	gga-miR-1603	80.8005	19.522
2534	gga-miR-1603	28.3706	12.1027
2545	gga-miR-1604	62.4349	23.6082
2555	gga-miR-1604	40.4183	17.492
2565	gga-miR-1604	50.2812	17.3733
2576	gga-miR-1605	57.3331	10.0173
2586	gga-miR-1605	87.959	29.7524
2596	gga-miR-1605	31.0419	23.4184
2607	gga-miR-1606	84.3979	22.3993
2617	gga-miR-1606	72.6558	20.6422
2627	gga-miR-1606	35.3155	24.3718
2638	gga-miR-1607	528.398	20.1867
2648	gga-miR-1607	548.382	33.4389
2658	gga-miR-1607	612.57	23.9484
2669	gga-miR-1608	58.3701	32.6117
2679	gga-miR-1608	76.7044	9.27865
2689	gga-miR-1608	59.8053	22.1662
2700	gga-miR-1609	69.3979	19.4688
2710	gga-miR-1609	127.248	34.9906
2720	gga-miR-1609	30.9802	18.1609
2731	gga-miR-1610	156.537	26.8936
2741	gga-miR-1610	145.09	19.6741
2751	gga-miR-1610	162.562	28.0834
2762	gga-miR-1611	58.3701	14.8679
2772	gga-miR-1611	126.217	22.6654
2782	gga-miR-1611	55.795	16.57
2793	gga-miR-1612	129.352	33.8271
2803	gga-miR-1612	144.632	22.2344
2813	gga-miR-1612	113.407	32.8212
2824	gga-miR-1613	73.3053	30.4344
2834	gga-miR-1613	110.175	24.7264
2844	gga-miR-1613	27.9719	16.5019
2886	gga-miR-1614-3p	46.3423	17.882
2896	gga-miR-1614-3p	101.74	21.6519
2906	gga-miR-1614-3p	35.9779	19.6251
2917	gga-miR-1614-5p	117.565	30.6738
2927	gga-miR-1614-5p	87.3694	22.2421
2937	gga-miR-1614-5p	76.6837	28.8539
2948	gga-miR-1615	55.3238	19.0467
2958	gga-miR-1615	85.7008	23.3088
2968	gga-miR-1615	54.8649	18.548
2979	gga-miR-1616	113.129	33.5807
2989	gga-miR-1616	101.714	22.915
2999	gga-miR-1616	66.6787	28.9453
3010	gga-miR-1617	63.8516	19.2009
3020	gga-miR-1617	123.476	35.5299
3030	gga-miR-1617	39.8751	15.9834
3041	gga-miR-1618-3p	78.1016	21.3678
3051	gga-miR-1618-3p	59.2925	22.8793
3061	gga-miR-1618-3p	90.1623	26.1074
3072	gga-miR-1618-5p	56.5831	21.0241
3082	gga-miR-1618-5p	108.382	41.827
3092	gga-miR-1618-5p	71.2878	26.7224
3103	gga-miR-1619	96.7034	21.9889
3113	gga-miR-1619	67.8769	23.4659
3123	gga-miR-1619	126.116	26.9844
3134	gga-miR-1620	59.8238	19.2613
3144	gga-miR-1620	109.353	33.6632
3154	gga-miR-1620	17.7081	13.6901
3165	gga-miR-1621-3p	91.8516	17.6153
3175	gga-miR-1621-3p	0.01	13.9682
3185	gga-miR-1621-3p	75.991	17.7574
3196	gga-miR-1621-5p	53.3331	19.2074
3206	gga-miR-1621-5p	86.3233	26.9771
3216	gga-miR-1621-5p	26.3532	13.1992
3227	gga-miR-1622	86.1479	18.36
3237	gga-miR-1622	51.0926	16.1702
3247	gga-miR-1622	55.0505	14.3233
3258	gga-miR-1623	74.6571	14.7581
3268	gga-miR-1623	79.7751	24.6087
3278	gga-miR-1623	42.0874	10.7167
3320	gga-miR-1624	32.1479	18.0001
3330	gga-miR-1624	100.797	27.7446
3340	gga-miR-1624	44.7201	13.9033
3351	gga-miR-1625-3p	107.324	24.6002
3361	gga-miR-1625-3p	66.5561	29.0542
3371	gga-miR-1625-3p	80.14	22.4688
3382	gga-miR-1625-5p	51.6479	19.8314
3392	gga-miR-1625-5p	76.2521	25.5576
3402	gga-miR-1625-5p	49.2635	15.6483
3413	gga-miR-1626-3p	77.1664	20.3045
3423	gga-miR-1626-3p	59.1133	27.1581
3433	gga-miR-1626-3p	61.5909	11.3908
3444	gga-miR-1626-5p	69.6664	15.3855
3454	gga-miR-1626-5p	93.982	28.1878
3464	gga-miR-1626-5p	62.0611	17.4554
3475	gga-miR-1627-3p	36.5553	14.1667
3485	gga-miR-1627-3p	40.9313	20.9743
3495	gga-miR-1627-3p	63.759	24.7192
3506	gga-miR-1627-5p	73.1664	19.0237
3516	gga-miR-1627-5p	103.72	29.3501
3526	gga-miR-1627-5p	71.4905	13.2019
3537	gga-miR-1628	75.3794	16.0201
3547	gga-miR-1628	75.4313	26.0749
3557	gga-miR-1628	75.7497	21.0757
3568	gga-miR-1629	198	31.4095
3578	gga-miR-1629	181.678	36.4252
3588	gga-miR-1629	219.361	22.3972
3599	gga-miR-1630	60.5368	24.001
3609	gga-miR-1630	75.5749	31.7374
3619	gga-miR-1630	18.3139	10.1366
3630	gga-miR-1631	77.8608	17.4503
3640	gga-miR-1631	78.1084	22.9147
3650	gga-miR-1631	40.6625	10.8749
3661	gga-miR-1632-3p	61.4817	26.0888
3671	gga-miR-1632-3p	79.6966	25.294
3681	gga-miR-1632-3p	41.9843	11.9027
252	gga-miR-1632-5p	0.01	6.84605
262	gga-miR-1632-5p	0.01	7.93272
272	gga-miR-1632-5p	12.3975	11.4388
283	gga-miR-1633	0.01	6.49563
293	gga-miR-1633	0.01	6.77158
303	gga-miR-1633	11.0382	9.73296
314	gga-miR-1634	0.01	8.8417
324	gga-miR-1634	0.01	7.30769
334	gga-miR-1634	1.06903	12.0444
345	gga-miR-1635	0.01	9.09248
355	gga-miR-1635	0.01	6.34227
365	gga-miR-1635	0.01	13.6541
376	gga-miR-1636	6.92662	5.18815
386	gga-miR-1636	2.96474	5.32146
396	gga-miR-1636	19.8478	10.6264
407	gga-miR-1637	0.01	9.3734
417	gga-miR-1637	0.01	8.17602
427	gga-miR-1637	0.01	8.56913
438	gga-miR-1638	0.01	5.85779
448	gga-miR-1638	0.01	11.2926
458	gga-miR-1638	0.01	11.2704
469	gga-miR-1639	0.01	9.00666
479	gga-miR-1639	0.01	11.6931
489	gga-miR-1639	0.01	8.73751
500	gga-miR-1640	0.01	11.4563
510	gga-miR-1640	0.01	11.5595
520	gga-miR-1640	0.01	17.4308
531	gga-miR-1641	0.01	12.6095
541	gga-miR-1641	0.01	9.49418
551	gga-miR-1641	0.01	13.5647
562	gga-miR-1642	5.27205	14.9623
572	gga-miR-1642	0.01	6.99421
582	gga-miR-1642	0.01	16.467
593	gga-miR-1643-3p	1.69925	10.7888
603	gga-miR-1643-3p	0.01	15.1562
613	gga-miR-1643-3p	0.01	13.4854
624	gga-miR-1643-5p	7.58461	12.1093
634	gga-miR-1643-5p	0.01	12.3236
644	gga-miR-1643-5p	0.01	11.8695
655	gga-miR-1644	0.01	8.97145
665	gga-miR-1644	0.01	9.90154
675	gga-miR-1644	10.9551	7.28928
686	gga-miR-1645	0.01	10.7208
696	gga-miR-1645	8.76826	14.3071
706	gga-miR-1645	0.01	12.0159
717	gga-miR-1646	0.01	8.70959
727	gga-miR-1646	93.6294	21.9346
737	gga-miR-1646	0.01	11.4362
748	gga-miR-1647	0.01	12.8916
758	gga-miR-1647	15.1571	12.0509
768	gga-miR-1647	0.01	11.7747
779	gga-miR-1648-3p	17.6625	9.23456
789	gga-miR-1648-3p	0.01	8.60323
799	gga-miR-1648-3p	34.319	10.7219
810	gga-miR-1648-5p	18.5696	14.7548
820	gga-miR-1648-5p	9.01826	13.7341
830	gga-miR-1648-5p	10.7374	13.8814
841	gga-miR-1649-3p	14.2775	11.7268
851	gga-miR-1649-3p	3.52309	9.90405
861	gga-miR-1649-3p	5.17555	12.2744
872	gga-miR-1649-5p	2.31455	12.3261
882	gga-miR-1649-5p	13.7705	10.4057
892	gga-miR-1649-5p	0.01	11.39
903	gga-miR-1650	32.6016	15.7635
913	gga-miR-1650	39.2539	15.4631
923	gga-miR-1650	4.71841	14.1294
934	gga-miR-1651-3p	30.009	19.1805
944	gga-miR-1651-3p	45.1454	15.8027
954	gga-miR-1651-3p	12.2144	14.3914
965	gga-miR-1651-5p	18.1757	12.7571
975	gga-miR-1651-5p	24.8515	9.94565
985	gga-miR-1651-5p	8.73871	12.6999
996	gga-miR-1652	81.5553	31.334
1006	gga-miR-1652	34.8668	14.7907
1016	gga-miR-1652	21.4749	12.9583
1027	gga-miR-1653	19.9812	14.2639
1037	gga-miR-1653	14.227	8.43454
1047	gga-miR-1653	2.44862	13.1536
1058	gga-miR-1654	68.8886	9.00044
1068	gga-miR-1654	83.9599	11.9139
1078	gga-miR-1654	81.9177	10.1157
1089	gga-miR-1655-3p	16.3886	10.4501
1099	gga-miR-1655-3p	48.3467	25.3372
1109	gga-miR-1655-3p	12.8071	11.4294
1120	gga-miR-1655-5p	29.259	13.7052
1130	gga-miR-1655-5p	18.4996	11.0615
1140	gga-miR-1655-5p	2.73277	9.40754
1151	gga-miR-1656	5.05529	11.4065
1161	gga-miR-1656	15.5723	8.14172
1171	gga-miR-1656	37.9256	11.8493
1182	gga-miR-1657	59.2405	14.0804
1192	gga-miR-1657	50.3441	10.5228
1202	gga-miR-1657	32.5731	16.3946
1213	gga-miR-1658-3p	22.3238	12.0447
1223	gga-miR-1658-3p	26.4162	7.88661
1233	gga-miR-1658-3p	8.86473	10.3537
1244	gga-miR-1658-5p	35.9349	15.9275
1254	gga-miR-1658-5p	18.1834	9.65123
1264	gga-miR-1658-5p	31.2045	12.0031
1275	gga-miR-1659	25.0368	9.16836
1285	gga-miR-1659	17.6748	11.5572
1295	gga-miR-1659	12.6752	9.86832
1337	gga-miR-1660	50.009	14.4191
1347	gga-miR-1660	17.4106	11.4676
1357	gga-miR-1660	9.87438	11.6087
1368	gga-miR-1661	114.666	29.1057
1378	gga-miR-1661	32.8556	11.8647
1388	gga-miR-1661	15.7549	13.6415
1399	gga-miR-1662	38.0553	17.4006
1409	gga-miR-1662	27.0726	11.7482
1419	gga-miR-1662	8.44149	8.57472
1430	gga-miR-1663-3p	32.3979	18.5505
1440	gga-miR-1663-3p	26.1116	11.1861
1450	gga-miR-1663-3p	8.44149	12.4897
1461	gga-miR-1663-5p	27.9812	9.59857
1471	gga-miR-1663-5p	20.8162	9.66308
1481	gga-miR-1663-5p	20.0301	9.97129
1492	gga-miR-1664-3p	40.9349	14.852
1502	gga-miR-1664-3p	19.1038	10.6491
1512	gga-miR-1664-3p	39.1905	16.8804
1523	gga-miR-1664-5p	48.8979	14.1285
1533	gga-miR-1664-5p	21.76	10.3298
1543	gga-miR-1664-5p	11.5157	9.43686
1554	gga-miR-1665	30.4534	9.63341
1564	gga-miR-1665	25.4287	11.7065
1574	gga-miR-1665	16.5949	15.2026
1585	gga-miR-1666	5.9164	7.99564
1595	gga-miR-1666	27.4227	15.1692
1605	gga-miR-1666	0.01	7.97967
1616	gga-miR-1667-3p	24.4257	12.3729
1626	gga-miR-1667-3p	18.9594	15.4584
1636	gga-miR-1667-3p	0.01	9.01496
1647	gga-miR-1667-5p	7.20344	10.6765
1657	gga-miR-1667-5p	2.44511	9.99737
1667	gga-miR-1667-5p	6.07879	10.174
1678	gga-miR-1668-3p	23.2775	13.325
1688	gga-miR-1668-3p	1.39447	10.5725
1698	gga-miR-1668-3p	2.12591	11.2881
1709	gga-miR-1668-5p	20.3331	11.3931
1719	gga-miR-1668-5p	4.95824	11.6436
1729	gga-miR-1668-5p	17.4904	14.1258
1740	gga-miR-1669	3.42566	9.88363
1750	gga-miR-1669	3.80277	14.0721
1760	gga-miR-1669	0.01	10.4383
1771	gga-miR-1670	13.8238	13.4139
1781	gga-miR-1670	7.76322	13.1545
1791	gga-miR-1670	0.01	15.9337
1802	gga-miR-1671	17.5738	12.9426
1812	gga-miR-1671	9.1844	16.5042
1822	gga-miR-1671	0.01	8.26202
1833	gga-miR-1672	13.6016	9.84186
1843	gga-miR-1672	0.01	11.2103
1853	gga-miR-1672	0.01	10.6432
1864	gga-miR-1673	4.70344	10.7658
1874	gga-miR-1673	0.01	16.1403
1884	gga-miR-1673	7.49113	14.7262
1895	gga-miR-1674	20.4071	17.3971
1905	gga-miR-1674	21.8465	16.4922
1915	gga-miR-1674	0.01	14.0241
1926	gga-miR-1675	48.7868	16.5045
1936	gga-miR-1675	3.90196	11.7104
1946	gga-miR-1675	23.3848	21.456
1957	gga-miR-1676-3p	0.01	10.974
1967	gga-miR-1676-3p	52.0257	13.7175
1977	gga-miR-1676-3p	0.01	11.0826
1988	gga-miR-1676-5p	31.222	14.3277
1998	gga-miR-1676-5p	28.8468	22.0762
2008	gga-miR-1676-5p	16.1428	14.5459
2019	gga-miR-1677-3p	27.046	18.0194
2029	gga-miR-1677-3p	27.3556	29.655
2039	gga-miR-1677-3p	34.9178	17.8095
2050	gga-miR-1677-5p	26.0553	16.9037
2060	gga-miR-1677-5p	7.5951	11.3001
2070	gga-miR-1677-5p	7.82296	14.8661
2081	gga-miR-1678	65.6386	16.4476
2091	gga-miR-1678	33.5189	17.2366
2101	gga-miR-1678	52.9305	14.3483
2112	gga-miR-1679	20.1757	15.5346
2122	gga-miR-1679	2.86172	17.6195
2132	gga-miR-1679	24.0034	21.0264
2143	gga-miR-1680-3p	2.34233	7.44512
2153	gga-miR-1680-3p	17.2831	18.4245
2163	gga-miR-1680-3p	0.01	8.71508
2174	gga-miR-1680-5p	20.1294	18.2413
2184	gga-miR-1680-5p	6.12585	8.58969
2194	gga-miR-1680-5p	21.5707	27.1724
2205	gga-miR-1681	10.4534	10.2792
2215	gga-miR-1681	0.01	19.7657
2225	gga-miR-1681	9.90808	18.1693
2236	gga-miR-1682	21.546	11.4789
2246	gga-miR-1682	0.658504	9.80643
2256	gga-miR-1682	0.01	16.9814
2267	gga-miR-1683	41.7497	13.5612
2277	gga-miR-1683	15.9712	16.8562
2287	gga-miR-1683	0.01	15.4306
2298	gga-miR-1684a-3p	70.6016	25.1527
2308	gga-miR-1684a-3p	0.01	12.2201
2318	gga-miR-1684a-3p	16.1678	15.7811
2329	gga-miR-1684a-5p	15.1201	14.3146
2339	gga-miR-1684a-5p	10.0026	16.5995
2349	gga-miR-1684a-5p	10.7827	13.9602
2360	gga-miR-1684b-3p	0.01	24.375
2370	gga-miR-1684b-3p	58.6447	28.9232
2380	gga-miR-1684b-3p	15.345	14.6039
2391	gga-miR-1685-3p	23.2405	11.4629
2401	gga-miR-1685-3p	33.8427	15.9167
2411	gga-miR-1685-3p	28.1133	15.01
2422	gga-miR-1685-5p	69.2497	27.9154
2432	gga-miR-1685-5p	60.2737	26.2362
2442	gga-miR-1685-5p	44.2143	24.8974
2453	gga-miR-1686	29.3608	15.8282
2463	gga-miR-1686	17.8645	12.0221
2473	gga-miR-1686	25.7008	11.1968
2484	gga-miR-1687-3p	61.0831	30.2001
2494	gga-miR-1687-3p	57.9716	26.0749
2504	gga-miR-1687-3p	49.1387	23.2727
2515	gga-miR-1687-5p	38.1386	11.6507
2525	gga-miR-1687-5p	14.4259	20.2084
2535	gga-miR-1687-5p	22.6468	13.6897
2546	gga-miR-1688	84.296	26.7646
2556	gga-miR-1688	70.0296	29.3734
2566	gga-miR-1688	46.015	14.9227
2577	gga-miR-1689-3p	45.4164	14.7941
2587	gga-miR-1689-3p	47.2262	18.817
2597	gga-miR-1689-3p	38.0863	15.1853
2608	gga-miR-1689-5p	63.1757	20.0797
2618	gga-miR-1689-5p	76.6447	25.6475
2628	gga-miR-1689-5p	67.9174	23.9255
2639	gga-miR-1690-5p	79.7312	16.207
2649	gga-miR-1690-5p	56.8009	26.8592
2659	gga-miR-1690-5p	77.0528	10.9982
2670	gga-miR-1691	54.722	20.5881
2680	gga-miR-1691	61.5128	29.4297
2690	gga-miR-1691	78.5117	28.1118
2701	gga-miR-1692	54.2034	18.8671
2711	gga-miR-1692	21.3338	25.2332
2721	gga-miR-1692	47.2519	25.0604
2732	gga-miR-1693	96.3238	23.2963
2742	gga-miR-1693	95.6135	32.0714
2752	gga-miR-1693	61.8455	22.7768
2763	gga-miR-1694	56.6942	11.0387
2773	gga-miR-1694	72.119	24.8029
2783	gga-miR-1694	53.0604	17.2995
2794	gga-miR-1695	121.472	27.1547
2804	gga-miR-1695	104.113	30.4224
2814	gga-miR-1695	90.0118	30.959
2825	gga-miR-1696	65.5553	27.879
2835	gga-miR-1696	48.4841	13.12
2845	gga-miR-1696	45.0092	16.0131
2856	gga-miR-1697	94.5831	26.2599
2866	gga-miR-1697	96.7813	25.3059
2876	gga-miR-1697	84.4899	20.839
2887	gga-miR-1698	39.722	16.8079
2897	gga-miR-1698	52.5104	16.5405
2907	gga-miR-1698	59.2808	21.7171
2918	gga-miR-1699	87.259	22.6126
2928	gga-miR-1699	84.9958	23.9406
2938	gga-miR-1699	58.592	19.378
2949	gga-miR-16c-3p	58.8701	15.2039
2959	gga-miR-16c-3p	62.9706	22.3502
2969	gga-miR-16c-3p	58.3854	18.1271
2980	gga-miR-16c-5p	152.074	30.0396
2990	gga-miR-16c-5p	127.074	36.9814
3000	gga-miR-16c-5p	113.231	29.4443
1121	gga-miR-17-3p	116.99	24.458
1131	gga-miR-17-3p	0.176431	11.5721
1141	gga-miR-17-3p	0.01	9.84577
1989	gga-miR-17-5p	65.472	13.1567
1999	gga-miR-17-5p	94.4827	19.0062
2009	gga-miR-17-5p	85.9908	29.1876
3011	gga-miR-1700	41.5831	17.9061
3021	gga-miR-1700	38.551	21.1114
3031	gga-miR-1700	52.6421	21.3662
3042	gga-miR-1701	95.1571	24.1748
3052	gga-miR-1701	120.802	39.1876
3062	gga-miR-1701	66.1136	28.8188
3073	gga-miR-1702	132.981	21.3292
3083	gga-miR-1702	164.752	29.2658
3093	gga-miR-1702	189.526	18.6515
3104	gga-miR-1703-3p	94.3053	24.0449
3114	gga-miR-1703-3p	102.355	27.1021
3124	gga-miR-1703-3p	52.5897	22.1731
3135	gga-miR-1703-5p	49.8238	22.3383
3145	gga-miR-1703-5p	69.4231	29.5409
3155	gga-miR-1703-5p	77.8354	24.3786
3166	gga-miR-1704	93.9534	19.7626
3176	gga-miR-1704	18.0915	16.5979
3186	gga-miR-1704	75.9243	30.1854
3197	gga-miR-1705	78.2405	11.669
3207	gga-miR-1705	54.1802	18.7483
3217	gga-miR-1705	79.669	22.7927
3228	gga-miR-1706	105.324	27.0595
3238	gga-miR-1706	89.8101	15.5674
3248	gga-miR-1706	67.2584	30.1506
3259	gga-miR-1707	64.7405	21.4652
3269	gga-miR-1707	72.3748	16.0303
3279	gga-miR-1707	81.0924	17.8988
3290	gga-miR-1708	96.9442	22.7393
3300	gga-miR-1708	113.931	23.6157
3310	gga-miR-1708	51.0848	15.6963
3321	gga-miR-1709	71.5646	22.5339
3331	gga-miR-1709	70.6265	13.9626
3341	gga-miR-1709	81.5028	16.3037
3352	gga-miR-1710	275.333	25.9163
3362	gga-miR-1710	277.661	18.6403
3372	gga-miR-1710	277.984	26.3289
3383	gga-miR-1711	70.4349	23.5591
3393	gga-miR-1711	85.6183	6.15675
3403	gga-miR-1711	93.6065	21.1952
3414	gga-miR-1712-3p	110.685	27.2789
3424	gga-miR-1712-3p	140.83	22.8603
3434	gga-miR-1712-3p	54.5651	23.72
3445	gga-miR-1712-5p	66.3979	19.9304
3455	gga-miR-1712-5p	81.0639	25.2337
3465	gga-miR-1712-5p	92.7044	16.8827
3476	gga-miR-1713	100.028	20.9863
3486	gga-miR-1713	81.6305	28.7291
3496	gga-miR-1713	92.8546	13.3982
3507	gga-miR-1714	43.6294	15.503
3517	gga-miR-1714	73.9646	22.2974
3527	gga-miR-1714	58.6786	21.5411
3538	gga-miR-1715-3p	87.0368	15.884
3548	gga-miR-1715-3p	110.18	33.957
3558	gga-miR-1715-3p	60.3166	17.1544
3569	gga-miR-1715-5p	117.213	23.851
3579	gga-miR-1715-5p	97.2764	28.4383
3589	gga-miR-1715-5p	114.32	19.7971
3600	gga-miR-1716	55.1294	10.5226
3610	gga-miR-1716	55.1267	19.529
3620	gga-miR-1716	103.731	28.5109
3631	gga-miR-1717	104.842	19.8788
3641	gga-miR-1717	67.0691	27.9344
3651	gga-miR-1717	56.6849	14.7797
3662	gga-miR-1718	60.2034	13.6178
3672	gga-miR-1718	66.1736	28.2266
3682	gga-miR-1718	96.6849	18.7813
253	gga-miR-1719	0.01	11.8485
263	gga-miR-1719	0.01	9.55242
273	gga-miR-1719	16.5549	8.45687
284	gga-miR-1720-3p	32.1664	16.9163
294	gga-miR-1720-3p	0.01	8.00799
304	gga-miR-1720-3p	0.01	8.74844
315	gga-miR-1720-5p	0.01	8.29181
325	gga-miR-1720-5p	0.01	7.82896
335	gga-miR-1720-5p	0.01	8.44514
346	gga-miR-1721	0.01	7.44964
356	gga-miR-1721	0.01	6.16036
366	gga-miR-1721	0.01	14.9644
377	gga-miR-1722-3p	0.01	10.5361
387	gga-miR-1722-3p	0.01	5.9217
397	gga-miR-1722-3p	0.01	7.29356
408	gga-miR-1722-5p	2.5644	8.48152
418	gga-miR-1722-5p	0.01	6.64708
428	gga-miR-1722-5p	4.62427	10.6035
439	gga-miR-1723	0.01	5.92004
449	gga-miR-1723	0.01	8.66241
459	gga-miR-1723	0.01	9.78051
470	gga-miR-1724	0.01	14.3651
480	gga-miR-1724	0.01	7.67749
490	gga-miR-1724	0.01	12.0034
501	gga-miR-1725	0.01	10.4532
511	gga-miR-1725	0.01	6.00227
521	gga-miR-1725	0.01	10.6678
532	gga-miR-1726	19.0089	20.8685
542	gga-miR-1726	0.01	7.92856
552	gga-miR-1726	0.01	11.5688
563	gga-miR-1727	3.20039	11.419
573	gga-miR-1727	0.01	11.434
583	gga-miR-1727	0.01	6.7239
594	gga-miR-1728-3p	21.6622	9.16495
604	gga-miR-1728-3p	0.01	9.02159
614	gga-miR-1728-3p	0.01	15.3077
625	gga-miR-1728-5p	0.01	11.8165
635	gga-miR-1728-5p	37.9905	26.8532
645	gga-miR-1728-5p	0.01	14.4211
656	gga-miR-1729-3p	0.01	14.3766
666	gga-miR-1729-3p	0.01	9.6909
676	gga-miR-1729-3p	0.01	11.2028
687	gga-miR-1729-5p	15.9471	14.0621
697	gga-miR-1729-5p	13.5275	15.8626
707	gga-miR-1729-5p	0.01	12.3658
718	gga-miR-1730-3p	21.0468	15.1493
728	gga-miR-1730-3p	0.01	9.07423
738	gga-miR-1730-3p	0.01	5.6937
749	gga-miR-1730-5p	21.6408	16.5289
759	gga-miR-1730-5p	0.01	12.2912
769	gga-miR-1730-5p	0.01	12.0705
780	gga-miR-1731-3p	1.7683	16.635
790	gga-miR-1731-3p	0.01	7.01328
800	gga-miR-1731-3p	0.01	9.42032
811	gga-miR-1731-5p	0.01	21.3308
821	gga-miR-1731-5p	1.24974	8.07551
831	gga-miR-1731-5p	0.01	6.92512
842	gga-miR-1732	2.24005	22.2406
852	gga-miR-1732	0.01	13.356
862	gga-miR-1732	0.01	8.39148
873	gga-miR-1733	7.88222	21.8262
883	gga-miR-1733	4.93492	13.2905
893	gga-miR-1733	0.01	12.3534
904	gga-miR-1734	38.0919	21.7253
914	gga-miR-1734	11.3886	13.749
924	gga-miR-1734	0.01	15.0609
935	gga-miR-1735	20.5675	14.5606
945	gga-miR-1735	0.01	15.1578
955	gga-miR-1735	0.01	10.1624
966	gga-miR-1736-3p	20.9562	14.3984
976	gga-miR-1736-3p	12.3423	13.5939
986	gga-miR-1736-3p	8.87035	17.677
997	gga-miR-1736-5p	22.8547	16.2683
1007	gga-miR-1736-5p	0.01	12.0581
1017	gga-miR-1736-5p	0.01	9.39197
1028	gga-miR-1737	7.0422	10.8345
1038	gga-miR-1737	0.268256	17.1138
1048	gga-miR-1737	0.01	13.7115
1059	gga-miR-1738	4.83307	9.24534
1069	gga-miR-1738	0.01	8.70358
1079	gga-miR-1738	24.197	12.0203
1090	gga-miR-1739	32.5368	12.0688
1100	gga-miR-1739	37.5244	14.2572
1110	gga-miR-1739	18.8559	12.0597
1152	gga-miR-1740-3p	18.5368	12.9627
1162	gga-miR-1740-3p	0.01	8.85538
1172	gga-miR-1740-3p	16.7681	8.35046
1183	gga-miR-1740-5p	0.83307	10.2337
1193	gga-miR-1740-5p	8.03893	8.19756
1203	gga-miR-1740-5p	0.01	15.3066
1214	gga-miR-1741	0.01	9.08372
1224	gga-miR-1741	0.01	7.23087
1234	gga-miR-1741	0.01	8.10076
1245	gga-miR-1742	0.01	9.37101
1255	gga-miR-1742	25.0839	8.02368
1265	gga-miR-1742	0.01	10.987
1276	gga-miR-1743	8.18492	9.23524
1286	gga-miR-1743	17.6687	15.4288
1296	gga-miR-1743	6.87971	16.2877
1307	gga-miR-1744-3p	0.01	10.4331
1317	gga-miR-1744-3p	23.0629	10.6098
1327	gga-miR-1744-3p	0.01	8.32873
1338	gga-miR-1744-5p	6.12011	9.7804
1348	gga-miR-1744-5p	35.6475	17.4712
1358	gga-miR-1744-5p	6.22038	15.0303
1369	gga-miR-1745	0.01	10.6763
1379	gga-miR-1745	24.9547	12.5284
1389	gga-miR-1745	0.01	10.8271
1400	gga-miR-1746	11.0646	11.8053
1410	gga-miR-1746	4.41551	15.4898
1420	gga-miR-1746	10.6525	20.7626
1431	gga-miR-1747-3p	15.5646	12.8936
1441	gga-miR-1747-3p	18.8575	10.5719
1451	gga-miR-1747-3p	7.05499	11.0189
1462	gga-miR-1747-5p	9.54603	12.1189
1472	gga-miR-1747-5p	12.9313	12.3415
1482	gga-miR-1747-5p	3.24463	10.915
1493	gga-miR-1748	0.01	14.7828
1503	gga-miR-1748	0.01	9.78932
1513	gga-miR-1748	0.677401	10.2552
1524	gga-miR-1749-3p	5.44418	12.8048
1534	gga-miR-1749-3p	13.5708	18.6121
1544	gga-miR-1749-3p	0.01	10.1334
1555	gga-miR-1749-5p	5.62011	10.6355
1565	gga-miR-1749-5p	12.4759	8.56691
1575	gga-miR-1749-5p	29.8542	16.0427
1586	gga-miR-1750	4.87011	13.0405
1596	gga-miR-1750	11.8527	9.4845
1606	gga-miR-1750	0.01	9.53252
1617	gga-miR-1751-5p	0.416404	10.761
1627	gga-miR-1751-5p	16.9733	13.1224
1637	gga-miR-1751-5p	3.47675	16.1885
1648	gga-miR-1752	59.7497	15.9062
1658	gga-miR-1752	44.2712	16.6251
1668	gga-miR-1752	100.897	14.2807
1679	gga-miR-1753	0.01	11.6763
1689	gga-miR-1753	0.01	12.8624
1699	gga-miR-1753	0.01	12.501
1710	gga-miR-1754-3p	0.01	12.0628
1720	gga-miR-1754-3p	11.0981	10.091
1730	gga-miR-1754-3p	20.6196	10.1613
1741	gga-miR-1754-5p	0.01	13.2189
1751	gga-miR-1754-5p	13.1177	16.5857
1761	gga-miR-1754-5p	0.01	9.04218
1772	gga-miR-1755	0.01	7.09971
1782	gga-miR-1755	6.87185	13.5818
1792	gga-miR-1755	0.01	11.2684
1803	gga-miR-1756a	4.49048	12.0206
1813	gga-miR-1756a	25.9301	24.0008
1823	gga-miR-1756a	33.2765	17.292
1834	gga-miR-1756b	0.01	13.0003
1844	gga-miR-1756b	40.1326	24.0282
1854	gga-miR-1756b	23.3106	16.1984
1865	gga-miR-1757	0.01	8.8111
1875	gga-miR-1757	29.8213	11.6941
1885	gga-miR-1757	16.1393	20.9766
1896	gga-miR-1758	0.01	13.5061
1906	gga-miR-1758	2.29854	14.8031
1916	gga-miR-1758	1.77451	15.1895
1927	gga-miR-1759-3p	2.10159	15.7677
1937	gga-miR-1759-3p	29.9543	17.7905
1947	gga-miR-1759-3p	24.1266	11.8696
1958	gga-miR-1759-5p	275.759	25.3932
1968	gga-miR-1759-5p	300.336	24.788
1978	gga-miR-1759-5p	350.218	17.0948
2020	gga-miR-1760	13.8886	14.7616
2030	gga-miR-1760	26.0117	15.0081
2040	gga-miR-1760	0.01	12.3076
2051	gga-miR-1761	0.01	14.7241
2061	gga-miR-1761	22.6443	19.4992
2071	gga-miR-1761	0.01	17.7122
2082	gga-miR-1762	40.8238	10.2551
2092	gga-miR-1762	59.3957	8.98468
2102	gga-miR-1762	58.2933	19.4606
2113	gga-miR-1763	320.37	12.8931
2123	gga-miR-1763	239.902	24.4398
2133	gga-miR-1763	350.849	18.5819
2144	gga-miR-1764-3p	0.01	9.20327
2154	gga-miR-1764-3p	28.7774	14.0556
2164	gga-miR-1764-3p	27.135	24.4707
2175	gga-miR-1764-5p	43.4071	15.5096
2185	gga-miR-1764-5p	47.9675	15.6636
2195	gga-miR-1764-5p	44.9452	17.757
2206	gga-miR-1765	0.01	10.8377
2216	gga-miR-1765	0.01	14.9322
2226	gga-miR-1765	8.89512	16.2898
2237	gga-miR-1766	1.12937	12.6024
2247	gga-miR-1766	67.5496	14.6934
2257	gga-miR-1766	2.80887	14.0138
2268	gga-miR-1767	109.416	13.8249
2278	gga-miR-1767	98.7302	18.6969
2288	gga-miR-1767	123.13	24.2117
2299	gga-miR-1768	39.009	35.6316
2309	gga-miR-1768	81.8312	29.6681
2319	gga-miR-1768	17.1507	17.5733
2330	gga-miR-1769-3p	2.24974	14.2507
2340	gga-miR-1769-3p	38.8076	24.0519
2350	gga-miR-1769-3p	13.32	11.6306
2361	gga-miR-1769-5p	0.01	10.0477
2371	gga-miR-1769-5p	50.9489	26.5594
2381	gga-miR-1769-5p	42.2986	18.4431
2392	gga-miR-1770	693.416	26.6154
2402	gga-miR-1770	660.173	19.4237
2412	gga-miR-1770	883.334	23.6345
2423	gga-miR-1771	18.4257	21.5286
2433	gga-miR-1771	45.7873	12.954
2443	gga-miR-1771	36.8619	13.385
2454	gga-miR-1772-3p	16.4905	13.9535
2464	gga-miR-1772-3p	46.6499	12.7492
2474	gga-miR-1772-3p	41.0584	19.3354
2485	gga-miR-1772-5p	46.4257	22.8915
2495	gga-miR-1772-5p	46.454	27.4569
2505	gga-miR-1772-5p	22.9866	17.0184
2516	gga-miR-1773-3p	9.57381	11.2606
2526	gga-miR-1773-3p	37.5544	17.449
2536	gga-miR-1773-3p	38.2149	17.3953
2547	gga-miR-1773-5p	30.5553	27.5611
2557	gga-miR-1773-5p	67.5341	18.5125
2567	gga-miR-1773-5p	7.48213	12.0739
2578	gga-miR-1774	45.1849	15.8327
2588	gga-miR-1774	68.3338	23.5173
2598	gga-miR-1774	60.1699	25.9634
2609	gga-miR-1775-3p	79.3979	37.7318
2619	gga-miR-1775-3p	117.184	40.0437
2629	gga-miR-1775-3p	49.5308	18.9981
2640	gga-miR-1775-5p	41.3146	18.557
2650	gga-miR-1775-5p	69.6727	24.9025
2660	gga-miR-1775-5p	70.7089	28.8898
2671	gga-miR-1776	106.935	53.6542
2681	gga-miR-1776	123.796	44.048
2691	gga-miR-1776	46.1207	13.3207
2702	gga-miR-1777	1068.01	27.6592
2712	gga-miR-1777	994.269	24.1483
2722	gga-miR-1777	1420.5	42.146
2733	gga-miR-1778	95.6479	34.9284
2743	gga-miR-1778	101.46	33.4535
2753	gga-miR-1778	42.7068	11.1635
2764	gga-miR-1779	117.518	24.8118
2774	gga-miR-1779	88.7229	26.3545
2784	gga-miR-1779	79.1216	33.4061
2795	gga-miR-1780	127.824	33.6328
2805	gga-miR-1780	128.485	41.5131
2815	gga-miR-1780	55.1295	21.517
2826	gga-miR-1781-3p	32.009	21.8183
2836	gga-miR-1781-3p	99.2216	17.7828
2846	gga-miR-1781-3p	95.4936	31.7699
2857	gga-miR-1781-5p	77.8146	24.614
2867	gga-miR-1781-5p	112.924	30.2372
2877	gga-miR-1781-5p	70.4761	17.6625
2888	gga-miR-1782	271.352	16.7469
2898	gga-miR-1782	274.858	26.0747
2908	gga-miR-1782	387.369	26.982
2919	gga-miR-1783	95.5368	28.7648
2929	gga-miR-1783	116.737	40.676
2939	gga-miR-1783	57.2636	12.5252
2950	gga-miR-1784-5p	71.9997	21.6237
2960	gga-miR-1784-5p	77.5243	29.364
2970	gga-miR-1784-5p	75.5471	25.3892
2981	gga-miR-1785	64.5831	30.4387
2991	gga-miR-1785	125.579	28.5935
3001	gga-miR-1785	38.4427	16.9888
3012	gga-miR-1786	70.7034	21.1531
3022	gga-miR-1786	73.3025	20.4776
3032	gga-miR-1786	58.7279	26.1654
3043	gga-miR-1787	141.315	35.6542
3053	gga-miR-1787	124.159	25.4659
3063	gga-miR-1787	64.463	26.708
3074	gga-miR-1788-3p	31.9534	12.7836
3084	gga-miR-1788-3p	67.2149	19.7355
3094	gga-miR-1788-3p	52.4268	20.6956
3105	gga-miR-1788-5p	139.037	26.2629
3115	gga-miR-1788-5p	130.063	32.7373
3125	gga-miR-1788-5p	60.7055	20.3714
3136	gga-miR-1789	50.9071	26.5843
3146	gga-miR-1789	88.7545	24.5613
3156	gga-miR-1789	50.8599	25.1893
3167	gga-miR-1790	468.49	21.336
3177	gga-miR-1790	411.92	21.5206
3187	gga-miR-1790	574.28	50.8179
3198	gga-miR-1791-3p	60.8516	17.3054
3208	gga-miR-1791-3p	73.763	18.6514
3218	gga-miR-1791-3p	38.8679	18.2107
3229	gga-miR-1791-5p	86.1294	21.3019
3239	gga-miR-1791-5p	99.9214	24.1497
3249	gga-miR-1791-5p	44.3031	15.8403
3260	gga-miR-1792	48.5831	18.648
3270	gga-miR-1792	74.6782	17.5516
3280	gga-miR-1792	94.963	27.0703
3291	gga-miR-1793	60.0646	39.9153
3301	gga-miR-1793	120.812	12.3011
3311	gga-miR-1793	44.0551	13.4573
3322	gga-miR-1794	43.9442	15.3553
3332	gga-miR-1794	38.1448	17.0232
3342	gga-miR-1794	48.0328	18.1593
3353	gga-miR-1795	98.3794	24.3074
3363	gga-miR-1795	94.073	22.1834
3373	gga-miR-1795	46.3532	18.467
3384	gga-miR-1796	95.1386	19.5783
3394	gga-miR-1796	115.843	22.5106
3404	gga-miR-1796	123.296	23.7584
3415	gga-miR-1797	74.472	13.9577
3425	gga-miR-1797	122.663	22.0796
3435	gga-miR-1797	61.7933	16.8304
3446	gga-miR-1798-3p	71.8423	17.1837
3456	gga-miR-1798-3p	44.5307	16.9664
3466	gga-miR-1798-3p	73.7098	26.1508
3477	gga-miR-1798-5p	90.4997	24.6525
3487	gga-miR-1798-5p	118.895	22.8763
3497	gga-miR-1798-5p	39.096	22.6641
3508	gga-miR-1799	59.6942	18.8299
3518	gga-miR-1799	60.7899	8.64062
3528	gga-miR-1799	63.9434	18.0011
3539	gga-miR-1800	66.3238	22.3228
3549	gga-miR-1800	82.1678	17.7851
3559	gga-miR-1800	46.78	24.9003
3570	gga-miR-1801	45.9997	11.3836
3580	gga-miR-1801	57.5898	19.5457
3590	gga-miR-1801	24.3142	12.901
3601	gga-miR-1802	66.5923	14.5258
3611	gga-miR-1802	50.5545	21.5339
3621	gga-miR-1802	27.5461	18.8591
3632	gga-miR-1803	104.852	18.8437
3642	gga-miR-1803	86.687	19.4937
3652	gga-miR-1803	26.2868	11.2991
3663	gga-miR-1804	68.3053	24.2188
3673	gga-miR-1804	50.9295	21.8807
3683	gga-miR-1804	59.9442	20.2644
254	gga-miR-1805-3p	0.01	12.2586
264	gga-miR-1805-3p	0.367652	10.1184
274	gga-miR-1805-3p	0.01	12.5876
285	gga-miR-1805-5p	0.01	7.81968
295	gga-miR-1805-5p	0.01	10.1929
305	gga-miR-1805-5p	0.01	11.3524
316	gga-miR-1806	0.01	11.6946
326	gga-miR-1806	0.01	6.45398
336	gga-miR-1806	0.01	10.7759
347	gga-miR-1807	0.01	7.63467
357	gga-miR-1807	0.01	6.14886
367	gga-miR-1807	0.01	10.9953
378	gga-miR-1808	0.01	9.53532
388	gga-miR-1808	0.01	6.32474
398	gga-miR-1808	0.01	15.563
409	gga-miR-1809	49.7754	10.4052
419	gga-miR-1809	8.94455	11.8653
429	gga-miR-1809	18.2644	10.7071
440	gga-miR-1811	118.378	13.8499
450	gga-miR-1811	84.7312	10.8651
460	gga-miR-1811	180.063	20.8731
471	gga-miR-1812-3p	0.01	7.47401
481	gga-miR-1812-3p	0.01	7.03816
491	gga-miR-1812-3p	0.01	8.94409
502	gga-miR-1812-5p	0.01	11.3917
512	gga-miR-1812-5p	0.01	6.96326
522	gga-miR-1812-5p	0.01	8.82839
533	gga-miR-1813	0.01	10.8845
543	gga-miR-1813	0.01	12.3241
553	gga-miR-1813	0.01	8.3666
564	gga-miR-1814	0.01	9.59701
574	gga-miR-1814	0.01	6.12862
584	gga-miR-1814	0.01	7.95842
595	gga-miR-1815	0.01	11.4768
605	gga-miR-1815	0.01	8.6008
615	gga-miR-1815	0.01	7.83518
626	gga-miR-1816	0.01	9.30615
636	gga-miR-1816	0.01	7.53301
646	gga-miR-1816	0.01	7.12689
657	gga-miR-181a-3p	0.01	14.507
667	gga-miR-181a-3p	0.01	11.7775
677	gga-miR-181a-3p	0.01	9.44649
688	gga-miR-181a-5p	582.952	30.0682
698	gga-miR-181a-5p	554.398	22.2775
708	gga-miR-181a-5p	660.96	25.6993
719	gga-miR-181b-1-3p	0.01	14.6268
729	gga-miR-181b-1-3p	0.01	9.80362
739	gga-miR-181b-1-3p	0.01	8.48456
750	gga-miR-181b-2-3p	0.01	13.8295
760	gga-miR-181b-2-3p	0.01	9.48211
770	gga-miR-181b-2-3p	0.01	10.0697
781	gga-miR-181b-5p	102.033	19.2119
791	gga-miR-181b-5p	70.2683	11.1725
801	gga-miR-181b-5p	104.472	19.1789
812	gga-miR-183	0.01	17.1825
822	gga-miR-183	0.01	8.78969
832	gga-miR-183	0.01	13.7406
843	gga-miR-184-3p	0.01	7.89529
853	gga-miR-184-3p	0.01	10.8724
863	gga-miR-184-3p	0.01	12.785
905	gga-miR-184-5p	11.9554	12.6949
915	gga-miR-184-5p	0.01	14.8824
925	gga-miR-184-5p	0.01	11.4519
874	gga-miR-1845	0.01	6.81231
884	gga-miR-1845	0.01	10.1682
894	gga-miR-1845	0.01	8.76678
936	gga-miR-187-3p	1.96584	19.6941
946	gga-miR-187-3p	0.01	9.23508
956	gga-miR-187-3p	0.01	8.97907
967	gga-miR-187-5p	0.01	7.30904
977	gga-miR-187-5p	0.01	15.0268
987	gga-miR-187-5p	0.01	13.9818
998	gga-miR-18a-3p	38.2644	20.0209
1008	gga-miR-18a-3p	22.5275	12.5227
1018	gga-miR-18a-3p	22.9788	10.4446
1029	gga-miR-18a-5p	2.99392	16.176
1039	gga-miR-18a-5p	7.23122	9.6264
1049	gga-miR-18a-5p	23.8122	11.6249
1060	gga-miR-18b-3p	86.1787	17.1737
1070	gga-miR-18b-3p	42.8516	8.71673
1080	gga-miR-18b-3p	61.8521	11.1103
1091	gga-miR-18b-5p	18.0284	11.9716
1101	gga-miR-18b-5p	7.03677	10.9324
1111	gga-miR-18b-5p	7.46608	10.2256
1122	gga-miR-190a-3p	10.5559	13.7534
1132	gga-miR-190a-3p	0.01	8.91719
1142	gga-miR-190a-3p	0.01	10.9859
1153	gga-miR-190a-5p	21.2959	17.1933
1163	gga-miR-190a-5p	0.01	14.0802
1173	gga-miR-190a-5p	0.01	12.3002
1184	gga-miR-193a-3p	9.8757	10.3143
1194	gga-miR-193a-3p	9.6664	10.686
1204	gga-miR-193a-3p	12.6394	20.2891
1215	gga-miR-193a-5p	36.3681	11.4963
1225	gga-miR-193a-5p	23.5646	9.20184
1235	gga-miR-193a-5p	9.21472	11.2
1246	gga-miR-193b-3p	35.5015	16.9964
1256	gga-miR-193b-3p	7.92566	11.6199
1266	gga-miR-193b-3p	6.09168	12.8781
1277	gga-miR-193b-5p	33.2561	12.993
1287	gga-miR-193b-5p	17.1735	11.6016
1297	gga-miR-193b-5p	5.39632	9.63558
1308	gga-miR-194	14.6664	11.3822
1318	gga-miR-194	15.8636	12.5731
1328	gga-miR-194	8.13589	13.9348
1339	gga-miR-196-1-3p	0.01	16.7134
1349	gga-miR-196-1-3p	0.01	12.2767
1359	gga-miR-196-1-3p	0.01	10.3133
1370	gga-miR-196-2-3p	15.2312	9.70954
1380	gga-miR-196-2-3p	8.41353	14.9023
1390	gga-miR-196-2-3p	10.745	11.7355
1401	gga-miR-196-5p	16.5368	13.0145
1411	gga-miR-196-5p	0.01	8.07441
1421	gga-miR-196-5p	7.84327	10.0677
1432	gga-miR-199-3p	36.2312	14.095
1442	gga-miR-199-3p	4.41683	7.46161
1452	gga-miR-199-3p	0.420227	12.7617
1463	gga-miR-199-5p	23.1849	9.07188
1473	gga-miR-199-5p	23.1873	11.0852
1483	gga-miR-199-5p	6.98774	12.9082
1494	gga-miR-199b	13.296	10.4598
1504	gga-miR-199b	0.01	12.7797
1514	gga-miR-199b	11.7538	11.1934
1525	gga-miR-19a-3p	11.6757	8.94723
1535	gga-miR-19a-3p	16.9935	15.3581
1545	gga-miR-19a-3p	17.6663	12.3205
1556	gga-miR-19a-5p	22.6942	14.1805
1566	gga-miR-19a-5p	0.223255	7.77333
1576	gga-miR-19a-5p	19.8695	14.5964
1587	gga-miR-19b-3p	80.3238	15.0149
1597	gga-miR-19b-3p	65.6783	15.2867
1607	gga-miR-19b-3p	38.0922	16.0073
1618	gga-miR-19b-5p	4.43492	10.5707
1628	gga-miR-19b-5p	0.01	16.3654
1638	gga-miR-19b-5p	1.65549	9.65559
1649	gga-miR-1a-1-5p	21.7775	15.9026
1659	gga-miR-1a-1-5p	0.01	9.17004
1669	gga-miR-1a-1-5p	2.22617	13.6733
1680	gga-miR-1a-2-5p	9.19418	9.63169
1690	gga-miR-1a-2-5p	6.41289	12.5188
1700	gga-miR-1a-2-5p	4.70433	9.08746
1711	gga-miR-1a-3p	17.9627	18.3794
1721	gga-miR-1a-3p	11.2915	14.3044
1731	gga-miR-1a-3p	14.1239	15.7413
1742	gga-miR-1b-3p	10.9997	14.9996
1752	gga-miR-1b-3p	10.0017	10.8092
1762	gga-miR-1b-3p	0.01	9.90807
1773	gga-miR-1b-5p	21.722	17.3771
1783	gga-miR-1b-5p	0.01	12.3692
1793	gga-miR-1b-5p	4.66802	9.57121
1804	gga-miR-1c	0.01	14.4309
1814	gga-miR-1c	0.01	10.3974
1824	gga-miR-1c	0.01	14.3627
1835	gga-miR-200a-3p	0.01	13.5009
1845	gga-miR-200a-3p	0.538271	11.9785
1855	gga-miR-200a-3p	6.17442	14.2976
1866	gga-miR-200a-5p	12.9349	13.9251
1876	gga-miR-200a-5p	0.01	9.42381
1886	gga-miR-200a-5p	0.01	12.3684
1897	gga-miR-200b-3p	3.29603	14.5135
1907	gga-miR-200b-3p	8.43304	12.3859
1917	gga-miR-200b-3p	0.01	13.2091
1928	gga-miR-200b-5p	13.9812	13.1391
1938	gga-miR-200b-5p	2.14519	17.9821
1948	gga-miR-200b-5p	7.07175	15.6064
1959	gga-miR-202-3p	6.02751	19.643
1969	gga-miR-202-3p	77.3435	14.8886
1979	gga-miR-202-3p	0.01	10.6075
1990	gga-miR-202-5p	0.01	17.5906
2000	gga-miR-202-5p	0.01	15.2511
2010	gga-miR-202-5p	0.01	8.77186
2021	gga-miR-203a	3.53677	11.5027
2031	gga-miR-203a	1.21838	16.676
2041	gga-miR-203a	6.57792	14.1324
2052	gga-miR-204	21.2775	14.4482
2062	gga-miR-204	0.01	16.7665
2072	gga-miR-204	6.75853	20.7054
2083	gga-miR-205a	25.0553	29.2405
2093	gga-miR-205a	0.01	13.1414
2103	gga-miR-205a	25.7467	17.5626
2114	gga-miR-205b	31.7775	14.4175
2124	gga-miR-205b	0.01	17.3381
2134	gga-miR-205b	6.12772	13.809
2145	gga-miR-206	36.4257	14.0813
2155	gga-miR-206	0.01	10.8009
2165	gga-miR-206	3.90522	9.85685
2176	gga-miR-20a-3p	26.4905	16.1543
2186	gga-miR-20a-3p	0.01	11.6796
2196	gga-miR-20a-3p	0.01	12.0331
2207	gga-miR-20a-5p	60.1757	14.714
2217	gga-miR-20a-5p	48.5804	12.0536
2227	gga-miR-20a-5p	65.0162	15.1662
2238	gga-miR-20b-3p	14.6757	10.543
2248	gga-miR-20b-3p	9.14156	12.1963
2258	gga-miR-20b-3p	12.9585	17.8836
2269	gga-miR-20b-5p	67.3423	13.987
2279	gga-miR-20b-5p	39.301	10.7859
2289	gga-miR-20b-5p	56.5748	17.6532
2517	gga-miR-21-3p	50.9997	22.8538
2527	gga-miR-21-3p	11.89	13.3953
2537	gga-miR-21-3p	13.6362	9.41203
2641	gga-miR-21-5p	61.7034	31.185
2651	gga-miR-21-5p	50.3023	12.5585
2661	gga-miR-21-5p	40.6779	16.1019
2300	gga-miR-2126	28.3146	27.9126
2310	gga-miR-2126	9.44097	13.694
2320	gga-miR-2126	0.01	10.1676
2331	gga-miR-2127	623.287	18.8933
2341	gga-miR-2127	533.499	20.8604
2351	gga-miR-2127	723.255	28.5596
2362	gga-miR-2128	0.01	18.1069
2372	gga-miR-2128	27.7198	25.3309
2382	gga-miR-2128	25.8581	14.3383
2393	gga-miR-2129	8.39788	19.2025
2403	gga-miR-2129	8.02313	10.2416
2413	gga-miR-2129	27.4733	14.4832
2424	gga-miR-2130	24.7868	28.1771
2434	gga-miR-2130	22.0645	17.0962
2444	gga-miR-2130	16.7319	17.3056
2455	gga-miR-2131-3p	31.6664	20.2725
2465	gga-miR-2131-3p	13.4385	14.3297
2475	gga-miR-2131-3p	14.4243	12.0691
2486	gga-miR-2131-5p	68.9442	28.2183
2496	gga-miR-2131-5p	37.103	23.3397
2506	gga-miR-2131-5p	33.4935	21.3764
2548	gga-miR-214	122.389	38.7295
2558	gga-miR-214	121.43	30.2038
2568	gga-miR-214	103.319	26.7661
2579	gga-miR-215-3p	38.4905	24.4634
2589	gga-miR-215-3p	24.8437	8.88183
2599	gga-miR-215-3p	21.328	8.97155
2610	gga-miR-215-5p	87.3053	27.2854
2620	gga-miR-215-5p	66.7531	41.3318
2630	gga-miR-215-5p	59.7919	30.5282
2672	gga-miR-216a	88.2034	32.5207
2682	gga-miR-216a	85.5007	43.8964
2692	gga-miR-216a	59.8939	22.2375
2703	gga-miR-216b	124.065	39.9376
2713	gga-miR-216b	47.7485	17.431
2723	gga-miR-216b	20.0775	15.6695
2734	gga-miR-216c	94.7683	32.3896
2744	gga-miR-216c	86.7087	26.5131
2754	gga-miR-216c	26.6484	21.7501
2765	gga-miR-217-3p	91.8331	32.6757
2775	gga-miR-217-3p	45.5667	17.9771
2785	gga-miR-217-3p	18.095	19.5365
2796	gga-miR-217-5p	125.055	40.0938
2806	gga-miR-217-5p	63.0162	23.7139
2816	gga-miR-217-5p	46.6423	19.9957
2827	gga-miR-218-3p	71.2868	20.5273
2837	gga-miR-218-3p	36.1665	11.9411
2847	gga-miR-218-3p	31.2477	21.6663
2858	gga-miR-218-5p	120.194	27.7344
2868	gga-miR-218-5p	89.4433	35.7599
2878	gga-miR-218-5p	90.2704	21.6883
2889	gga-miR-2188-3p	72.7127	34.9546
2899	gga-miR-2188-3p	99.0255	23.4582
2909	gga-miR-2188-3p	48.5298	21.9634
2920	gga-miR-2188-5p	207.176	27.9936
2930	gga-miR-2188-5p	201.426	29.7434
2940	gga-miR-2188-5p	123.304	18.1688
2951	gga-miR-219a	54.4164	26.7604
2961	gga-miR-219a	50.4418	13.6367
2971	gga-miR-219a	37.7082	17.5199
2982	gga-miR-219b	114.287	26.0385
2992	gga-miR-219b	88.2253	16.6323
3002	gga-miR-219b	57.5723	24.3582
3199	gga-miR-22-3p	82.759	21.0227
3209	gga-miR-22-3p	66.4951	16.857
3219	gga-miR-22-3p	54.7283	27.4925
3230	gga-miR-22-5p	110.916	19.1259
3240	gga-miR-22-5p	77.0069	23.9847
3250	gga-miR-22-5p	71.5856	22.7675
3013	gga-miR-221-3p	64.4442	27.2194
3023	gga-miR-221-3p	56.5532	17.7585
3033	gga-miR-221-3p	46.2405	15.4275
3044	gga-miR-221-5p	152.453	34.1599
3054	gga-miR-221-5p	86.5898	28.8627
3064	gga-miR-221-5p	38.6947	19.4673
3075	gga-miR-222a	99.4905	18.6585
3085	gga-miR-222a	82.0544	14.5113
3095	gga-miR-222a	51.3692	17.1999
3106	gga-miR-222b-3p	89.7497	26.9704
3116	gga-miR-222b-3p	97.284	24.5416
3126	gga-miR-222b-3p	67.243	24.5325
3137	gga-miR-222b-5p	78.296	20.6386
3147	gga-miR-222b-5p	79.2264	16.0468
3157	gga-miR-222b-5p	26.7162	20.5467
3168	gga-miR-223	123	22.489
3178	gga-miR-223	31.7033	18.7929
3188	gga-miR-223	83.6063	26.2089
3261	gga-miR-23b-3p	108.907	20.5603
3271	gga-miR-23b-3p	92.7645	38.6778
3281	gga-miR-23b-3p	61.1147	17.29
3292	gga-miR-23b-5p	103.185	26.7456
3302	gga-miR-23b-5p	74.6819	23.5578
3312	gga-miR-23b-5p	84.4525	20.8391
3323	gga-miR-24-3p	105.398	20.6653
3333	gga-miR-24-3p	57.4519	18.1686
3343	gga-miR-24-3p	89.0332	21.1165
3354	gga-miR-24-5p	109.426	26.0123
3364	gga-miR-24-5p	85.3559	17.8319
3374	gga-miR-24-5p	83.22	26.1063
3385	gga-miR-26a-3p	78.8423	15.7162
3395	gga-miR-26a-3p	25.2367	14.5198
3405	gga-miR-26a-3p	55.007	19.1679
3416	gga-miR-26a-5p	148.926	18.4663
3426	gga-miR-26a-5p	135.638	19.7445
3436	gga-miR-26a-5p	95.5582	23.1697
3447	gga-miR-27b-3p	99.472	17.282
3457	gga-miR-27b-3p	32.2947	13.4797
3467	gga-miR-27b-3p	35.7706	16.9098
3478	gga-miR-27b-5p	74.1201	20.5947
3488	gga-miR-27b-5p	67.6091	17.3153
3498	gga-miR-27b-5p	78.4577	19.1992
3509	gga-miR-2954	1654.46	73.5631
3519	gga-miR-2954	1464.4	44.2936
3529	gga-miR-2954	1830.22	72.4504
3540	gga-miR-29a-3p	97.5183	28.0444
3550	gga-miR-29a-3p	69.4254	12.7057
3560	gga-miR-29a-3p	53.2474	16.4253
3571	gga-miR-29a-5p	52.9812	19.234
3581	gga-miR-29a-5p	52.8806	22.5241
3591	gga-miR-29a-5p	53.5885	17.2134
3602	gga-miR-29b-1-5p	62.2497	17.0381
3612	gga-miR-29b-1-5p	47.4928	19.1855
3622	gga-miR-29b-1-5p	12.2331	19.834
3633	gga-miR-29b-2-5p	67.2775	15.8446
3643	gga-miR-29b-2-5p	80.6554	16.7473
3653	gga-miR-29b-2-5p	54.9516	18.7897
3664	gga-miR-29b-3p	39.4165	11.81
3674	gga-miR-29b-3p	40.4066	11.8599
3684	gga-miR-29b-3p	103.49	30.2987
255	gga-miR-29c-3p	0.01	5.74961
265	gga-miR-29c-3p	0.01	9.2904
275	gga-miR-29c-3p	0.01	6.36683
286	gga-miR-29c-5p	0.01	8.25292
296	gga-miR-29c-5p	0.01	11.8776
306	gga-miR-29c-5p	0.01	5.89039
317	gga-miR-301a-3p	0.01	10.7804
327	gga-miR-301a-3p	0.01	9.89993
337	gga-miR-301a-3p	0.01	10.5591
348	gga-miR-301a-5p	0.01	7.34246
358	gga-miR-301a-5p	0.01	9.46686
368	gga-miR-301a-5p	0.01	8.07384
379	gga-miR-301b-3p	0.01	10.6587
389	gga-miR-301b-3p	0.01	8.19064
399	gga-miR-301b-3p	0.01	7.58601
410	gga-miR-301b-5p	0.01	6.98058
420	gga-miR-301b-5p	0.01	13.2165
430	gga-miR-301b-5p	0.01	6.57575
441	gga-miR-302a	167.821	19.6181
451	gga-miR-302a	186.231	31.6932
461	gga-miR-302a	163.967	13.3835
472	gga-miR-302b-3p	21.1563	9.50559
482	gga-miR-302b-3p	31.1294	10.2991
492	gga-miR-302b-3p	29.628	15.2141
503	gga-miR-302b-5p	396.971	22.6901
513	gga-miR-302b-5p	398.268	19.8391
523	gga-miR-302b-5p	416.06	27.843
534	gga-miR-302c-3p	143.556	9.79414
544	gga-miR-302c-3p	151.324	13.4744
554	gga-miR-302c-3p	147.313	18.4598
565	gga-miR-302c-5p	187.535	18.5265
575	gga-miR-302c-5p	190.259	13.429
585	gga-miR-302c-5p	202.527	18.86
596	gga-miR-302d	284.937	19.6823
606	gga-miR-302d	306.602	15.6976
616	gga-miR-302d	336.329	14.9823
627	gga-miR-3064-3p	0.01	7.88181
637	gga-miR-3064-3p	0.01	10.8482
647	gga-miR-3064-3p	0.01	8.14204
658	gga-miR-3064-5p	0.01	9.71979
668	gga-miR-3064-5p	0.01	7.8149
678	gga-miR-3064-5p	0.01	9.85948
689	gga-miR-30a-3p	0.01	15.6694
699	gga-miR-30a-3p	0.01	11.8688
709	gga-miR-30a-3p	0.01	7.52345
720	gga-miR-30a-5p	0.01	14.5113
730	gga-miR-30a-5p	69.759	17.6649
740	gga-miR-30a-5p	22.9401	14.4152
751	gga-miR-30b-3p	0.01	12.4629
761	gga-miR-30b-3p	0.01	17.8474
771	gga-miR-30b-3p	0.01	11.3017
782	gga-miR-30b-5p	0.01	8.07081
792	gga-miR-30b-5p	0.01	10.9838
802	gga-miR-30b-5p	0.01	12.6846
813	gga-miR-30c-1-3p	0.01	9.98268
823	gga-miR-30c-1-3p	0.01	13.8173
833	gga-miR-30c-1-3p	0.01	13.2227
844	gga-miR-30c-2-3p	0.01	14.8142
854	gga-miR-30c-2-3p	0.01	11.8924
864	gga-miR-30c-2-3p	0.01	12.2883
875	gga-miR-30c-5p	20.7573	12.6054
885	gga-miR-30c-5p	0.01	13.6905
895	gga-miR-30c-5p	11.0164	13.4603
906	gga-miR-30d	37.9753	13.8066
916	gga-miR-30d	38.6294	14.9481
926	gga-miR-30d	79.0877	15.7146
937	gga-miR-30e-3p	0.01	11.4826
947	gga-miR-30e-3p	0.01	11.6473
957	gga-miR-30e-3p	0.01	12.5013
968	gga-miR-30e-5p	0.01	11.2181
978	gga-miR-30e-5p	0.01	14.4534
988	gga-miR-30e-5p	0.01	9.94974
999	gga-miR-31-3p	0.01	12.1507
1009	gga-miR-31-3p	0.01	14.1143
1019	gga-miR-31-3p	0.01	9.497
1030	gga-miR-31-5p	55.3272	20.1715
1040	gga-miR-31-5p	0.01	13.0892
1050	gga-miR-31-5p	0.01	10.6013
1061	gga-miR-32-3p	20.3133	13.7439
1071	gga-miR-32-3p	0.01	10.5429
1081	gga-miR-32-3p	3.46668	9.26519
1092	gga-miR-32-5p	36.6609	12.2009
1102	gga-miR-32-5p	0.01	13.5218
1112	gga-miR-32-5p	0.01	12.0034
1123	gga-miR-33-3p	3.98128	15.1324
1133	gga-miR-33-3p	3.80529	18.4378
1143	gga-miR-33-3p	0.01	8.87949
1154	gga-miR-33-5p	5.68595	14.5586
1164	gga-miR-33-5p	1.24048	12.0914
1174	gga-miR-33-5p	0.01	11.582
1185	gga-miR-34a-3p	14.215	13.6538
1195	gga-miR-34a-3p	0.01	13.1536
1205	gga-miR-34a-3p	0.01	19.3746
1216	gga-miR-34a-5p	52.7591	14.7423
1226	gga-miR-34a-5p	28.3979	11.9151
1236	gga-miR-34a-5p	49.3803	22.1231
1247	gga-miR-34b-3p	275.279	24.7304
1257	gga-miR-34b-3p	261.24	12.5377
1267	gga-miR-34b-3p	346.631	25.4103
1278	gga-miR-34b-5p	12.2642	14.976
1288	gga-miR-34b-5p	0.01	15.2961
1298	gga-miR-34b-5p	0.01	10.8248
1309	gga-miR-34c-3p	98.067	8.56716
1319	gga-miR-34c-3p	107.62	14.7069
1329	gga-miR-34c-3p	171.059	12.5888
1340	gga-miR-34c-5p	32.5292	18.6955
1350	gga-miR-34c-5p	2.22196	7.19111
1360	gga-miR-34c-5p	0.521383	12.6067
1371	gga-miR-3523	109.484	14.0608
1381	gga-miR-3523	94.0831	9.13001
1391	gga-miR-3523	139.431	13.8754
1402	gga-miR-3524a	24.4267	9.94043
1412	gga-miR-3524a	0.01	12.0244
1422	gga-miR-3524a	0.679811	11.5286
1433	gga-miR-3524b-3p	5.43324	13.6939
1443	gga-miR-3524b-3p	75.046	28.2461
1453	gga-miR-3524b-3p	0.01	10.308
1464	gga-miR-3525	45.4904	12.2704
1474	gga-miR-3525	60.3608	9.91411
1484	gga-miR-3525	25.6005	19.6316
1495	gga-miR-3526	14.9768	15.4815
1505	gga-miR-3526	15.222	13.5285
1515	gga-miR-3526	0.01	13.0251
1526	gga-miR-3528	78.8379	12.38
1536	gga-miR-3528	69.046	17.8914
1546	gga-miR-3528	79.6228	14.6889
1557	gga-miR-3529	6.44349	12.883
1567	gga-miR-3529	3.28677	14.0175
1577	gga-miR-3529	0.01	10.5906
1588	gga-miR-3530-3p	304.538	16.6733
1598	gga-miR-3530-3p	304.028	18.606
1608	gga-miR-3530-3p	374.547	23.6982
1619	gga-miR-3530-5p	16.3362	12.7835
1629	gga-miR-3530-5p	0.01	8.53958
1639	gga-miR-3530-5p	17.0899	11.9716
1650	gga-miR-3531-3p	0.01	13.5994
1660	gga-miR-3531-3p	0.01	13.1065
1670	gga-miR-3531-3p	0.01	14.229
1681	gga-miR-3531-5p	10.2312	12.1807
1691	gga-miR-3531-5p	0.01	9.36638
1701	gga-miR-3531-5p	0.01	8.30267
1712	gga-miR-3532-3p	0.01	16.5396
1722	gga-miR-3532-3p	2.74512	9.3089
1732	gga-miR-3532-3p	0.01	9.45523
1743	gga-miR-3532-5p	0.01	14.7458
1753	gga-miR-3532-5p	0.01	11.4034
1763	gga-miR-3532-5p	0.01	8.74722
1774	gga-miR-3533	0.01	12.1528
1784	gga-miR-3533	1.43602	10.7992
1794	gga-miR-3533	0.01	11.8882
1805	gga-miR-3534	10.5275	14.7045
1815	gga-miR-3534	0.01	17.4575
1825	gga-miR-3534	0.01	9.8698
1836	gga-miR-3535	2570.18	125.654
1846	gga-miR-3535	2279.24	85.4192
1856	gga-miR-3535	3150.25	140.727
1867	gga-miR-3536	42.296	16.0661
1877	gga-miR-3536	19.8755	14.4902
1887	gga-miR-3536	0.0320413	13.6896
1898	gga-miR-3537	0.01	12.3965
1908	gga-miR-3537	0.01	10.6092
1918	gga-miR-3537	0.01	16
1929	gga-miR-3538	1969.87	66.5661
1939	gga-miR-3538	1763.56	62.4975
1949	gga-miR-3538	2413.54	103.946
1960	gga-miR-3539	23.8886	14.9466
1970	gga-miR-3539	73.8713	19.0526
1980	gga-miR-3539	0.01	12.8038
1991	gga-miR-3540	0.01	13.5492
2001	gga-miR-3540	0.01	8.8439
2011	gga-miR-3540	0.01	12.6945
2022	gga-miR-3594-3p	3.04603	10.6231
2032	gga-miR-3594-3p	0.01	13.8404
2042	gga-miR-3594-3p	0.01	18.5626
2053	gga-miR-3594-5p	0.01	14.6835
2063	gga-miR-3594-5p	55.6294	21.3543
2073	gga-miR-3594-5p	0.01	16.6984
2084	gga-miR-3607-3p	112.185	19.7072
2094	gga-miR-3607-3p	95.2991	19.8387
2104	gga-miR-3607-3p	107.578	17.1616
2115	gga-miR-3607-5p	28.6757	14.5556
2125	gga-miR-3607-5p	0.01	11.5777
2135	gga-miR-3607-5p	1.37163	12.6135
2146	gga-miR-365-1-5p	23.0368	15.5324
2156	gga-miR-365-1-5p	23.7246	15.5289
2166	gga-miR-365-1-5p	2.44989	9.15949
2177	gga-miR-365-2-5p	55.4997	18.239
2187	gga-miR-365-2-5p	85.5161	14.4885
2197	gga-miR-365-2-5p	1.00365	9.36291
2208	gga-miR-365-3p	47.5738	26.8125
2218	gga-miR-365-3p	14.383	15.2863
2228	gga-miR-365-3p	15.3535	13.4763
2239	gga-miR-365b-5p	18.8053	12.7941
2249	gga-miR-365b-5p	0.01	12.8484
2259	gga-miR-365b-5p	0.01	11.1351
2270	gga-miR-367	25.0275	17.1785
2280	gga-miR-367	17.9572	13.732
2290	gga-miR-367	23.7427	13.4775
2301	gga-miR-375	38.8886	14.4746
2311	gga-miR-375	15.0611	18.5694
2321	gga-miR-375	29.6856	10.9101
2332	gga-miR-383-3p	48.4627	15.98
2342	gga-miR-383-3p	41.6985	26.6574
2352	gga-miR-383-3p	0.137759	9.23756
2363	gga-miR-383-5p	31.9164	18.9541
2373	gga-miR-383-5p	71.6857	15.7541
2383	gga-miR-383-5p	90.2158	14.8425
2394	gga-miR-429-3p	20.259	18.2557
2404	gga-miR-429-3p	54.9974	18.5784
2414	gga-miR-429-3p	16.571	13.6953
2425	gga-miR-429-5p	25.1479	27.3808
2435	gga-miR-429-5p	37.805	13.2175
2445	gga-miR-429-5p	42.9864	16.0637
2456	gga-miR-449a	29.1942	16.5604
2466	gga-miR-449a	37.3586	14.2009
2476	gga-miR-449a	32.0304	10.0954
2487	gga-miR-449b-3p	43.4071	24.6748
2497	gga-miR-449b-3p	26.7326	14.5439
2507	gga-miR-449b-3p	20.7231	18.4568
2518	gga-miR-449b-5p	31.7034	17.3398
2528	gga-miR-449b-5p	25.9643	24.4656
2538	gga-miR-449b-5p	18.7483	12.3845
2549	gga-miR-449c-3p	49.5646	37.7703
2559	gga-miR-449c-3p	20.3858	13.316
2569	gga-miR-449c-3p	47.5621	27.0443
2580	gga-miR-449c-5p	54.3608	16.1607
2590	gga-miR-449c-5p	38.1835	24.3309
2600	gga-miR-449c-5p	24.3402	13.4872
2611	gga-miR-451	97.222	55.7066
2621	gga-miR-451	25.3608	15.6964
2631	gga-miR-451	42.4894	16.132
2642	gga-miR-454-3p	57.5275	16.5506
2652	gga-miR-454-3p	57.5728	22.6864
2662	gga-miR-454-3p	43.8948	18.1548
2673	gga-miR-454-5p	69.1016	33.8115
2683	gga-miR-454-5p	11.1606	14.0933
2693	gga-miR-454-5p	59.6945	12.7346
2704	gga-miR-455-3p	32.8516	16.1367
2714	gga-miR-455-3p	33.019	27.7164
2724	gga-miR-455-3p	53.72	11.6286
2735	gga-miR-455-5p	102.481	40.388
2745	gga-miR-455-5p	44.3773	16.2618
2755	gga-miR-455-5p	68.4117	20.787
2766	gga-miR-456-3p	61.7497	16.0728
2776	gga-miR-456-3p	54.8468	28.2118
2786	gga-miR-456-3p	42.8827	7.28091
2797	gga-miR-456-5p	78.3146	38.2208
2807	gga-miR-456-5p	20.5432	12.0561
2817	gga-miR-456-5p	49.7993	19.0488
2828	gga-miR-458a-3p	61.6664	26.8074
2838	gga-miR-458a-3p	79.4987	33.4422
2848	gga-miR-458a-3p	25.7472	15.9625
2859	gga-miR-458a-5p	84.3238	33.305
2869	gga-miR-458a-5p	34.8122	18.7122
2879	gga-miR-458a-5p	66.079	18.0095
2890	gga-miR-458b-3p	52.5553	19.8227
2900	gga-miR-458b-3p	73.541	29.7464
2910	gga-miR-458b-3p	33.2459	23.8337
2921	gga-miR-458b-5p	71.2312	19.8959
2931	gga-miR-458b-5p	60.563	22.7242
2941	gga-miR-458b-5p	58.3857	15.2229
2952	gga-miR-460a-3p	34.4627	14.146
2962	gga-miR-460a-3p	67.2364	17.6792
2972	gga-miR-460a-3p	36.8311	15.6801
2983	gga-miR-460a-5p	134.639	43.1791
2993	gga-miR-460a-5p	26.8828	12.4394
3003	gga-miR-460a-5p	74.3007	27.0736
3014	gga-miR-460b-3p	82.5275	24.7235
3024	gga-miR-460b-3p	62.1541	31.785
3034	gga-miR-460b-3p	27.6515	19.7876
3045	gga-miR-460b-5p	121.074	25.8371
3055	gga-miR-460b-5p	22.6298	16.8351
3065	gga-miR-460b-5p	39.0265	18.7519
3076	gga-miR-466	159.398	28.9738
3086	gga-miR-466	188.427	27.8551
3096	gga-miR-466	206.576	23.3843
3107	gga-miR-4732-5p	112.49	28.8219
3117	gga-miR-4732-5p	61.6968	19.7021
3127	gga-miR-4732-5p	101.135	27.0276
3138	gga-miR-489-3p	79.4349	14.5024
3148	gga-miR-489-3p	60.2506	28.0074
3158	gga-miR-489-3p	29.6408	17.3428
3169	gga-miR-489-5p	103.185	26.4215
3179	gga-miR-489-5p	0.01	11.5775
3189	gga-miR-489-5p	54.699	23.6089
3200	gga-miR-490-3p	25.1201	13.5451
3210	gga-miR-490-3p	84.0215	20.887
3220	gga-miR-490-3p	24.5238	20.8033
3231	gga-miR-490-5p	54.259	20.2572
3241	gga-miR-490-5p	8.82947	17.0317
3251	gga-miR-490-5p	45.0668	27.6115
3262	gga-miR-499-3p	35.6942	17.8803
3272	gga-miR-499-3p	79.0099	19.023
3282	gga-miR-499-3p	29.6105	15.3998
3293	gga-miR-499-5p	62.1757	19.4628
3303	gga-miR-499-5p	19.1069	11.7481
3313	gga-miR-499-5p	45.1454	22.6859
3324	gga-miR-551-3p	40.4627	14.3428
3334	gga-miR-551-3p	75.7176	19.7138
3344	gga-miR-551-3p	32.3695	17.0736
3355	gga-miR-551-5p	77.2312	24.1118
3365	gga-miR-551-5p	32.7221	18.1532
3375	gga-miR-551-5p	35.7671	19.2539
3386	gga-miR-6516-3p	98.8701	17.1693
3396	gga-miR-6516-3p	121.051	19.4382
3406	gga-miR-6516-3p	113.661	19.6064
3417	gga-miR-6516-5p	110.685	26.5275
3427	gga-miR-6516-5p	58.7324	17.3667
3437	gga-miR-6516-5p	85.8076	23.8055
3448	gga-miR-6542-3p	50.1016	24.1197
3458	gga-miR-6542-3p	45.456	18.9004
3468	gga-miR-6542-3p	49.408	15.6609
3479	gga-miR-6542-5p	50.5183	23.3438
3489	gga-miR-6542-5p	17.9876	16.1536
3499	gga-miR-6542-5p	52.2563	23.0325
3510	gga-miR-6543-3p	40.3423	13.8318
3520	gga-miR-6543-3p	58.18	23.561
3530	gga-miR-6543-3p	27.2574	25.8275
3541	gga-miR-6543-5p	54.5553	25.7552
3551	gga-miR-6543-5p	38.9737	15.7368
3561	gga-miR-6543-5p	37.7877	12.0475
3572	gga-miR-6544-3p	46.4812	15.5001
3582	gga-miR-6544-3p	57.8696	13.2788
3592	gga-miR-6544-3p	40.5816	19.0438
3603	gga-miR-6544-5p	59.6201	18.6916
3613	gga-miR-6544-5p	56.9538	23.6455
3623	gga-miR-6544-5p	64.4392	24.7036
3634	gga-miR-6545-3p	42.7405	15.1314
3644	gga-miR-6545-3p	40.1783	19.732
3654	gga-miR-6545-3p	23.7282	13.5409
3665	gga-miR-6545-5p	14.3979	13.3888
3675	gga-miR-6545-5p	51.9122	11.7341
3685	gga-miR-6545-5p	12.7563	14.0305
[truncated: 1,267 more rows]

## Sheet: Raw Data
						A-B-(4ZPm)-cy3
Index	Reporter Name	Target Sequence (5' to 3')	Block	Row	Column	Density Median	Density StDev	Density Median	Density StDev	Group	Reporter Control Type	Note	Probe Source	Accession No.
1	BKG0		1	1	1	112.444	17.1902			control	control_empty	LC Internal Use	control
2	empty		1	1	2	119.241	5.81148			control	control_empty
3	empty		1	1	3	135.315	8.4937			control	control_empty
4	empty		1	1	4	121.102	4.49494			control	control_empty
5	empty		1	1	5	131.722	7.08141			control	control_empty
6	empty		1	1	6	123.778	9.76292			control	control_empty
7	empty		1	1	7	129.861	5.01485			control	control_empty
8	empty		1	1	8	109.694	7.0266			control	control_empty
9	empty		1	1	9	104.306	4.43743			control	control_empty
10	empty		1	1	10	133.583	10.1908			control	control_empty
11	BKG0		1	1	11	128.083	7.66486			control	control_empty	LC Internal Use	control
12	empty		1	1	12	105.75	4.98994			control	control_empty
13	empty		1	1	13	114.028	6.36353			control	control_empty
14	empty		1	1	14	106.333	5.62205			control	control_empty
15	empty		1	1	15	98.8426	4.15171			control	control_empty
16	empty		1	1	16	107.213	5.02154			control	control_empty
17	empty		1	1	17	109.685	5.55961			control	control_empty
18	empty		1	1	18	105.204	4.36802			control	control_empty
19	empty		1	1	19	105.741	6.11627			control	control_empty
20	empty		1	1	20	117.454	5.82836			control	control_empty
21	BKG0		1	1	21	128.815	5.82959			control	control_empty	LC Internal Use	control
22	empty		1	1	22	126.75	7.63431			control	control_empty
23	empty		1	1	23	117.981	9.2736			control	control_empty
24	empty		1	1	24	108.759	5.31594			control	control_empty
25	empty		1	1	25	114.806	9.31832			control	control_empty
26	empty		1	1	26	113.13	4.14705			control	control_empty
27	empty		1	1	27	103.481	6.02872			control	control_empty
28	empty		1	1	28	108.861	5.46605			control	control_empty
29	empty		1	1	29	96.1389	3.89214			control	control_empty
30	empty		1	1	30	108.5	6.22701			control	control_empty
31	BKG0		1	1	31	158.333	8.14816			control	control_empty	LC Internal Use	control
32	PUC2PM		1	2	1	16260.7	422.593			control	control_spike_calibration	LC Internal Use	control
33	empty		1	2	2	117.935	7.55698			control	control_empty
34	empty		1	2	3	121.074	8.39192			control	control_empty
35	empty		1	2	4	121.657	4.42204			control	control_empty
36	empty		1	2	5	124.213	7.33835			control	control_empty
37	empty		1	2	6	124.083	8.77776			control	control_empty
38	empty		1	2	7	119.343	4.49332			control	control_empty
39	empty		1	2	8	110.593	8.86876			control	control_empty
40	empty		1	2	9	114.685	6.81621			control	control_empty
41	empty		1	2	10	129.093	9.79466			control	control_empty
42	PUC2PM		1	2	11	14366	204.858			control	control_spike_calibration	LC Internal Use	control
43	empty		1	2	12	106.333	3.75163			control	control_empty
44	empty		1	2	13	109.602	5.36681			control	control_empty
45	empty		1	2	14	100.37	6.46427			control	control_empty
46	empty		1	2	15	100.102	5.51453			control	control_empty
47	empty		1	2	16	106.574	4.05846			control	control_empty
48	empty		1	2	17	96.537	5.65756			control	control_empty
49	empty		1	2	18	105.954	7.23618			control	control_empty
50	empty		1	2	19	104.324	7.44052			control	control_empty
51	empty		1	2	20	124.815	6.94861			control	control_empty
52	PUC2PM		1	2	21	14004.1	150.834			control	control_spike_calibration	LC Internal Use	control
53	empty		1	2	22	132.444	9.22951			control	control_empty
54	empty		1	2	23	128.296	6.98899			control	control_empty
55	empty		1	2	24	115.278	9.96333			control	control_empty
56	empty		1	2	25	129.611	10.6278			control	control_empty
57	empty		1	2	26	119.185	11.0413			control	control_empty
58	empty		1	2	27	107.528	4.03364			control	control_empty
59	empty		1	2	28	108.481	6.33855			control	control_empty
60	empty		1	2	29	99.7222	4.24448			control	control_empty
61	empty		1	2	30	110.213	8.36331			control	control_empty
62	PUC2PM		1	2	31	15846.5	260.053			control	control_spike_calibration	LC Internal Use	control
63	PUC2MM		1	3	1	6597.59	278.181			control	control_spike_calibration	LC Internal Use	control
64	empty		1	3	2	197.991	175.38			control	control_empty
65	empty		1	3	3	121.435	7.35136			control	control_empty
66	empty		1	3	4	112.806	3.81453			control	control_empty
67	empty		1	3	5	125.148	8.0603			control	control_empty
68	empty		1	3	6	121.213	6.91747			control	control_empty
69	empty		1	3	7	119.333	4.46167			control	control_empty
70	empty		1	3	8	111.639	3.67222			control	control_empty
71	empty		1	3	9	109.815	4.5016			control	control_empty
72	empty		1	3	10	133.565	8.99769			control	control_empty
73	PUC2MM		1	3	11	6261.74	277.145			control	control_spike_calibration	LC Internal Use	control
74	empty		1	3	12	108.065	4.03553			control	control_empty
75	empty		1	3	13	109.231	5.43888			control	control_empty
76	empty		1	3	14	103.204	4.21115			control	control_empty
77	empty		1	3	15	103.778	3.74748			control	control_empty
78	empty		1	3	16	107.25	6.12659			control	control_empty
79	empty		1	3	17	106.222	6.67585			control	control_empty
80	empty		1	3	18	104.667	7.31022			control	control_empty
81	empty		1	3	19	101.963	6.32149			control	control_empty
82	empty		1	3	20	129.917	7.71347			control	control_empty
83	PUC2MM		1	3	21	6414.98	196.331			control	control_spike_calibration	LC Internal Use	control
84	empty		1	3	22	112.324	7.26768			control	control_empty
85	empty		1	3	23	125.231	6.73338			control	control_empty
86	empty		1	3	24	123.481	11.3545			control	control_empty
87	empty		1	3	25	111.741	5.40054			control	control_empty
88	empty		1	3	26	117.463	8.98225			control	control_empty
89	empty		1	3	27	99.9074	5.53078			control	control_empty
90	empty		1	3	28	98.2037	5.16052			control	control_empty
91	empty		1	3	29	98.9074	5.69233			control	control_empty
92	empty		1	3	30	119.537	7.68714			control	control_empty
93	PUC2MM		1	3	31	6681.55	223.794			control	control_spike_calibration	LC Internal Use	control
94	BKG0		1	4	1	122.167	24.6043			control	control_empty	LC Internal Use	control
95	empty		1	4	2	120	4.18944			control	control_empty
96	empty		1	4	3	124.148	7.18619			control	control_empty
97	empty		1	4	4	112.231	4.27688			control	control_empty
98	empty		1	4	5	147.241	8.43543			control	control_empty
99	empty		1	4	6	119.889	5.81544			control	control_empty
100	empty		1	4	7	118.861	6.34736			control	control_empty
101	empty		1	4	8	112.278	7.25868			control	control_empty
102	empty		1	4	9	108.537	7.68227			control	control_empty
103	empty		1	4	10	127.981	7.16427			control	control_empty
104	BKG0		1	4	11	131.38	4.1754			control	control_empty	LC Internal Use	control
105	empty		1	4	12	108.741	6.10557			control	control_empty
106	empty		1	4	13	103.306	5.45236			control	control_empty
107	empty		1	4	14	104.852	3.77848			control	control_empty
108	empty		1	4	15	107.25	4.15612			control	control_empty
109	empty		1	4	16	104.083	6.16005			control	control_empty
110	empty		1	4	17	98.8796	4.94024			control	control_empty
111	empty		1	4	18	105.898	5.48905			control	control_empty
112	empty		1	4	19	106.593	4.33641			control	control_empty
113	empty		1	4	20	127.38	6.84504			control	control_empty
114	BKG0		1	4	21	131.833	7.47019			control	control_empty	LC Internal Use	control
115	empty		1	4	22	129.944	5.33168			control	control_empty
116	empty		1	4	23	133.491	6.42352			control	control_empty
117	empty		1	4	24	123.194	7.9207			control	control_empty
118	empty		1	4	25	116.444	7.52855			control	control_empty
119	empty		1	4	26	114.269	10.7674			control	control_empty
120	empty		1	4	27	99.9537	5.35712			control	control_empty
121	empty		1	4	28	100.898	4.08082			control	control_empty
122	empty		1	4	29	94.3148	5.3296			control	control_empty
123	empty		1	4	30	121.843	9.67139			control	control_empty
124	BKG0		1	4	31	125.398	10.0781			control	control_empty	LC Internal Use	control
125	PUC2PM-20B		1	5	1	10178.9	309.331			control	control_spike_calibration	LC Internal Use	control
126	empty		1	5	2	117.361	7.4526			control	control_empty
127	empty		1	5	3	124.741	8.00043			control	control_empty
128	empty		1	5	4	121.481	8.2852			control	control_empty
129	empty		1	5	5	126.796	8.63135			control	control_empty
130	empty		1	5	6	119.694	5.62115			control	control_empty
131	empty		1	5	7	117.509	4.47735			control	control_empty
132	empty		1	5	8	106	7.88468			control	control_empty
133	empty		1	5	9	110.796	7.22115			control	control_empty
134	empty		1	5	10	127.991	6.0935			control	control_empty
135	PUC2PM-20B		1	5	11	10159.5	194.885			control	control_spike_calibration	LC Internal Use	control
136	empty		1	5	12	104.398	4.31459			control	control_empty
137	empty		1	5	13	109.296	4.66897			control	control_empty
138	empty		1	5	14	154.333	10.481			control	control_empty
139	empty		1	5	15	100.861	4.48353			control	control_empty
140	empty		1	5	16	101.704	3.64873			control	control_empty
141	empty		1	5	17	116.981	8.15846			control	control_empty
142	empty		1	5	18	130.454	5.20852			control	control_empty
143	empty		1	5	19	108.759	3.73633			control	control_empty
144	empty		1	5	20	154.093	7.86396			control	control_empty
145	PUC2PM-20B		1	5	21	10626.2	229.496			control	control_spike_calibration	LC Internal Use	control
146	empty		1	5	22	125.13	5.09185			control	control_empty
147	empty		1	5	23	129.722	6.43564			control	control_empty
148	empty		1	5	24	125.833	9.46267			control	control_empty
149	empty		1	5	25	115.259	6.87861			control	control_empty
150	empty		1	5	26	125.407	9.22718			control	control_empty
151	empty		1	5	27	103.769	3.82956			control	control_empty
152	empty		1	5	28	108.63	5.39919			control	control_empty
153	empty		1	5	29	103.417	4.487			control	control_empty
154	empty		1	5	30	119.62	2.96622			control	control_empty
155	PUC2PM-20B		1	5	31	9987.56	282.736			control	control_spike_calibration	LC Internal Use	control
156	PUC2MM-20B		1	6	1	134.87	9.43952			control	control_spike_calibration	LC Internal Use	control
157	empty		1	6	2	122.991	7.50762			control	control_empty
158	empty		1	6	3	132.361	5.23193			control	control_empty
159	empty		1	6	4	120.62	4.31411			control	control_empty
160	empty		1	6	5	133.954	6.41025			control	control_empty
161	empty		1	6	6	115.63	6.21964			control	control_empty
162	empty		1	6	7	108.806	5.17264			control	control_empty
163	empty		1	6	8	116.472	7.26849			control	control_empty
164	empty		1	6	9	106.87	8.08378			control	control_empty
165	empty		1	6	10	137.296	5.11596			control	control_empty
166	PUC2MM-20B		1	6	11	164.824	11.8478			control	control_spike_calibration	LC Internal Use	control
167	empty		1	6	12	107.907	6.78169			control	control_empty
168	empty		1	6	13	107.194	3.68746			control	control_empty
169	empty		1	6	14	109.296	3.65641			control	control_empty
170	empty		1	6	15	107.25	4.71848			control	control_empty
171	empty		1	6	16	105.759	5.39794			control	control_empty
172	empty		1	6	17	97.5556	4.94896			control	control_empty
173	empty		1	6	18	104.972	4.8423			control	control_empty
174	empty		1	6	19	119.315	5.45953			control	control_empty
175	empty		1	6	20	132.111	5.75892			control	control_empty
176	PUC2MM-20B		1	6	21	165.685	16.3517			control	control_spike_calibration	LC Internal Use	control
177	empty		1	6	22	124.148	7.11431			control	control_empty
178	empty		1	6	23	127.972	4.8152			control	control_empty
179	empty		1	6	24	129.778	12.4317			control	control_empty
180	empty		1	6	25	128.056	6.31692			control	control_empty
181	empty		1	6	26	129.185	10.2539			control	control_empty
182	empty		1	6	27	101.602	6.57799			control	control_empty
183	empty		1	6	28	104.491	6.4511			control	control_empty
184	empty		1	6	29	101.509	4.74882			control	control_empty
185	empty		1	6	30	124.898	7.07759			control	control_empty
186	PUC2MM-20B		1	6	31	144.472	9.40417			control	control_spike_calibration	LC Internal Use	control
187	a2-PUC2PM-20B		1	7	1	47649.7	938.247			control	control_spike_calibration	LC Internal Use	control
188	empty		1	7	2	120.315	4.55834			control	control_empty
189	empty		1	7	3	127.463	3.91839			control	control_empty
190	empty		1	7	4	123.037	5.32482			control	control_empty
191	empty		1	7	5	134.111	7.56941			control	control_empty
192	empty		1	7	6	117.815	5.32697			control	control_empty
193	empty		1	7	7	118.824	3.84958			control	control_empty
194	empty		1	7	8	117.824	6.19139			control	control_empty
195	empty		1	7	9	109.157	7.42333			control	control_empty
196	empty		1	7	10	137.046	6.61969			control	control_empty
197	a2-PUC2PM-20B		1	7	11	43922.5	700.7			control	control_spike_calibration	LC Internal Use	control
198	empty		1	7	12	106.944	5.35791			control	control_empty
199	empty		1	7	13	103.389	4.43822			control	control_empty
200	empty		1	7	14	108.537	5.04082			control	control_empty
201	empty		1	7	15	103.333	5.36865			control	control_empty
202	empty		1	7	16	103.972	3.7403			control	control_empty
203	empty		1	7	17	103.769	5.2429			control	control_empty
204	empty		1	7	18	107.12	6.86549			control	control_empty
205	empty		1	7	19	108.833	7.19878			control	control_empty
206	empty		1	7	20	143.148	5.30529			control	control_empty
207	a2-PUC2PM-20B		1	7	21	42605.7	893.895			control	control_spike_calibration	LC Internal Use	control
208	empty		1	7	22	129.231	8.4451			control	control_empty
209	empty		1	7	23	117.417	3.07576			control	control_empty
210	empty		1	7	24	127.972	7.83887			control	control_empty
211	empty		1	7	25	126.019	7.33954			control	control_empty
212	empty		1	7	26	116.222	4.7268			control	control_empty
213	empty		1	7	27	108.63	4.88483			control	control_empty
214	empty		1	7	28	104.963	5.0064			control	control_empty
215	empty		1	7	29	107.889	5.81865			control	control_empty
216	empty		1	7	30	125.25	5.74233			control	control_empty
217	a2-PUC2PM-20B		1	7	31	46939.1	857.064			control	control_spike_calibration	LC Internal Use	control
218	a2-PUC2MM-20B		1	8	1	215.981	9.76258			control	control_spike_calibration	LC Internal Use	control
219	empty		1	8	2	130.139	6.06115			control	control_empty
220	empty		1	8	3	138.778	4.03335			control	control_empty
221	empty		1	8	4	122.648	5.35875			control	control_empty
222	empty		1	8	5	137.935	5.79602			control	control_empty
223	empty		1	8	6	120.648	5.55905			control	control_empty
224	empty		1	8	7	124.463	7.49757			control	control_empty
225	empty		1	8	8	111.75	7.92621			control	control_empty
226	empty		1	8	9	113.935	5.42454			control	control_empty
227	empty		1	8	10	149.426	7.81827			control	control_empty
228	a2-PUC2MM-20B		1	8	11	198.361	8.99684			control	control_spike_calibration	LC Internal Use	control
229	empty		1	8	12	107.222	5.62094			control	control_empty
230	empty		1	8	13	113.306	4.74678			control	control_empty
231	empty		1	8	14	114.593	5.88208			control	control_empty
232	empty		1	8	15	103.861	4.10484			control	control_empty
233	empty		1	8	16	107.028	4.96616			control	control_empty
234	empty		1	8	17	112.852	7.21216			control	control_empty
235	empty		1	8	18	108.185	5.09012			control	control_empty
236	empty		1	8	19	110.454	3.57139			control	control_empty
237	empty		1	8	20	131.556	4.92245			control	control_empty
238	a2-PUC2MM-20B		1	8	21	203.991	15.8766			control	control_spike_calibration	LC Internal Use	control
239	empty		1	8	22	126.926	8.24248			control	control_empty
240	empty		1	8	23	126.5	4.95116			control	control_empty
241	empty		1	8	24	131.398	5.36855			control	control_empty
242	empty		1	8	25	132.537	5.17258			control	control_empty
243	empty		1	8	26	115.583	5.91865			control	control_empty
244	empty		1	8	27	112.102	6.39793			control	control_empty
245	empty		1	8	28	111.787	5.98136			control	control_empty
246	empty		1	8	29	108.352	4.62685			control	control_empty
247	empty		1	8	30	132.5	4.85394			control	control_empty
248	a2-PUC2MM-20B		1	8	31	177.657	7.29763			control	control_spike_calibration	LC Internal Use	control
249	a3-PUC2PM-20B		1	9	1	464.954	449.331			control	control_spike_calibration	LC Internal Use	control
250	gga-let-7a-2-3p	CUGUACAACCUCCUAGCUUUCC	1	9	2	180.472	13.7225			experimental		mature miRNA	standard	MIMAT0031037
251	gga-miR-153-5p	UCAUUUUUGUGAUGUUGCAGCU	1	9	3	165.12	8.81133			experimental		mature miRNA	standard	MIMAT0026502
252	gga-miR-1632-5p	UGCUUGUUUUUGGAUGAGCUUGC	1	9	4	159.972	6.84605			experimental		mature miRNA	standard	MIMAT0007504
253	gga-miR-1719	AAAGAUGAUGAGUUGCUGAUG	1	9	5	182.074	11.8485			experimental		mature miRNA	standard	MIMAT0007616
254	gga-miR-1805-3p	UGUAUUGGAACACUACAGCUC	1	9	6	173.315	12.2586			experimental		mature miRNA	standard	MIMAT0007723
255	gga-miR-29c-3p	UAGCACCAUUUGAAAUCGGU	1	9	7	138.769	5.74961			experimental		mature miRNA	standard	MIMAT0001183
256	gga-miR-6546-3p	GGAGUUCAGCUGUGCUGCUGC	1	9	8	151.12	10.6488			experimental		mature miRNA	standard	MIMAT0025596
257	gga-miR-6614-3p	ACAGGACAGCGAGAAGGC	1	9	9	179.861	7.44131			experimental		mature miRNA	standard	MIMAT0025709
258	gga-miR-7437-3p	CUUCCUCCAACCUCAGUAUCA	1	9	10	156.37	7.98549			experimental		mature miRNA	standard	MIMAT0029029
259	a3-PUC2PM-20B		1	9	11	42495.8	803.416			control	control_spike_calibration	LC Internal Use	control
260	gga-let-7a-2-3p	CUGUACAACCUCCUAGCUUUCC	1	9	12	158.991	10.0201			experimental		mature miRNA	standard	MIMAT0031037
261	gga-miR-153-5p	UCAUUUUUGUGAUGUUGCAGCU	1	9	13	145.185	5.54868			experimental		mature miRNA	standard	MIMAT0026502
262	gga-miR-1632-5p	UGCUUGUUUUUGGAUGAGCUUGC	1	9	14	145.741	6.28211			experimental		mature miRNA	standard	MIMAT0007504
263	gga-miR-1719	AAAGAUGAUGAGUUGCUGAUG	1	9	15	138.37	7.56479			experimental		mature miRNA	standard	MIMAT0007616
264	gga-miR-1805-3p	UGUAUUGGAACACUACAGCUC	1	9	16	153.25	8.01299			experimental		mature miRNA	standard	MIMAT0007723
265	gga-miR-29c-3p	UAGCACCAUUUGAAAUCGGU	1	9	17	131.602	7.35729			experimental		mature miRNA	standard	MIMAT0001183
266	gga-miR-6546-3p	GGAGUUCAGCUGUGCUGCUGC	1	9	18	142.648	6.05013			experimental		mature miRNA	standard	MIMAT0025596
267	gga-miR-6614-3p	ACAGGACAGCGAGAAGGC	1	9	19	196.991	9.35039			experimental		mature miRNA	standard	MIMAT0025709
268	gga-miR-7437-3p	CUUCCUCCAACCUCAGUAUCA	1	9	20	158.306	9.33335			experimental		mature miRNA	standard	MIMAT0029029
269	a3-PUC2PM-20B		1	9	21	41749.8	1001.86			control	control_spike_calibration	LC Internal Use	control
270	gga-let-7a-2-3p	CUGUACAACCUCCUAGCUUUCC	1	9	22	170.315	10.1785			experimental		mature miRNA	standard	MIMAT0031037
271	gga-miR-153-5p	UCAUUUUUGUGAUGUUGCAGCU	1	9	23	156.12	8.86104			experimental		mature miRNA	standard	MIMAT0026502
272	gga-miR-1632-5p	UGCUUGUUUUUGGAUGAGCUUGC	1	9	24	178.889	9.95535			experimental		mature miRNA	standard	MIMAT0007504
273	gga-miR-1719	AAAGAUGAUGAGUUGCUGAUG	1	9	25	184.296	7.43226			experimental		mature miRNA	standard	MIMAT0007616
274	gga-miR-1805-3p	UGUAUUGGAACACUACAGCUC	1	9	26	154.5	11.4887			experimental		mature miRNA	standard	MIMAT0007723
275	gga-miR-29c-3p	UAGCACCAUUUGAAAUCGGU	1	9	27	138.472	5.88592			experimental		mature miRNA	standard	MIMAT0001183
276	gga-miR-6546-3p	GGAGUUCAGCUGUGCUGCUGC	1	9	28	141.639	7.62002			experimental		mature miRNA	standard	MIMAT0025596
277	gga-miR-6614-3p	ACAGGACAGCGAGAAGGC	1	9	29	171.731	8.38624			experimental		mature miRNA	standard	MIMAT0025709
278	gga-miR-7437-3p	CUUCCUCCAACCUCAGUAUCA	1	9	30	143.815	4.34526			experimental		mature miRNA	standard	MIMAT0029029
279	a3-PUC2PM-20B		1	9	31	46525.9	708.619			control	control_spike_calibration	LC Internal Use	control
280	a3-PUC2MM-20B		1	10	1	183.296	10.3547			control	control_spike_calibration	LC Internal Use	control
281	gga-let-7a-3p	CUAUACAAUCUACUGUCUUUCC	1	10	2	171.556	8.37367			experimental		mature miRNA	standard	MIMAT0026491,MIMAT0026543
282	gga-miR-155	UUAAUGCUAAUCGUGAUAGGGG	1	10	3	180.463	8.03314			experimental		mature miRNA	standard	MIMAT0001106
283	gga-miR-1633	UGCGCUUCUGCUCAGCUCGGUGU	1	10	4	163.111	6.49563			experimental		mature miRNA	standard	MIMAT0007506
284	gga-miR-1720-3p	AAGCAACGAGAGGUCGGUCUGA	1	10	5	225.315	16.9163			experimental		mature miRNA	standard	MIMAT0007618
285	gga-miR-1805-5p	GAGUUGUAGUCUUUCAAACAGA	1	10	6	162.046	7.81968			experimental		mature miRNA	standard	MIMAT0007722
286	gga-miR-29c-5p	CCGAUUUCUCUUGGUGUUCAG	1	10	7	157.12	8.26174			experimental		mature miRNA	standard	MIMAT0026544
287	gga-miR-6546-5p	AGGAGCGCCUCUGAGCUCCCCU	1	10	8	156.028	13.9863			experimental		mature miRNA	standard	MIMAT0025595
288	gga-miR-6615-3p	UGGCACUGAUGUGUUCUCCACA	1	10	9	154.657	11.7331			experimental		mature miRNA	standard	MIMAT0025711
289	gga-miR-7437-5p	GAACAGAGCGUUGGAAGGUAGGG	1	10	10	254.241	33.0253			experimental		mature miRNA	standard	MIMAT0029028
290	a3-PUC2MM-20B		1	10	11	207.074	8.09489			control	control_spike_calibration	LC Internal Use	control
291	gga-let-7a-3p	CUAUACAAUCUACUGUCUUUCC	1	10	12	163.954	10.8226			experimental		mature miRNA	standard	MIMAT0026491,MIMAT0026543
292	gga-miR-155	UUAAUGCUAAUCGUGAUAGGGG	1	10	13	156.491	5.75593			experimental		mature miRNA	standard	MIMAT0001106
293	gga-miR-1633	UGCGCUUCUGCUCAGCUCGGUGU	1	10	14	153.944	6.04165			experimental		mature miRNA	standard	MIMAT0007506
294	gga-miR-1720-3p	AAGCAACGAGAGGUCGGUCUGA	1	10	15	132.63	6.88842			experimental		mature miRNA	standard	MIMAT0007618
295	gga-miR-1805-5p	GAGUUGUAGUCUUUCAAACAGA	1	10	16	139.676	8.76786			experimental		mature miRNA	standard	MIMAT0007722
296	gga-miR-29c-5p	CCGAUUUCUCUUGGUGUUCAG	1	10	17	133.574	10.1366			experimental		mature miRNA	standard	MIMAT0026544
297	gga-miR-6546-5p	AGGAGCGCCUCUGAGCUCCCCU	1	10	18	137.315	6.61158			experimental		mature miRNA	standard	MIMAT0025595
298	gga-miR-6615-3p	UGGCACUGAUGUGUUCUCCACA	1	10	19	160.907	11.905			experimental		mature miRNA	standard	MIMAT0025711
299	gga-miR-7437-5p	GAACAGAGCGUUGGAAGGUAGGG	1	10	20	159.657	7.44596			experimental		mature miRNA	standard	MIMAT0029028
300	a3-PUC2MM-20B		1	10	21	218.648	11.4869			control	control_spike_calibration	LC Internal Use	control
301	gga-let-7a-3p	CUAUACAAUCUACUGUCUUUCC	1	10	22	161.046	12.5411			experimental		mature miRNA	standard	MIMAT0026491,MIMAT0026543
302	gga-miR-155	UUAAUGCUAAUCGUGAUAGGGG	1	10	23	166.426	12.8137			experimental		mature miRNA	standard	MIMAT0001106
303	gga-miR-1633	UGCGCUUCUGCUCAGCUCGGUGU	1	10	24	181.583	8.65553			experimental		mature miRNA	standard	MIMAT0007506
304	gga-miR-1720-3p	AAGCAACGAGAGGUCGGUCUGA	1	10	25	155.157	7.96037			experimental		mature miRNA	standard	MIMAT0007618
305	gga-miR-1805-5p	GAGUUGUAGUCUUUCAAACAGA	1	10	26	155.88	10.7039			experimental		mature miRNA	standard	MIMAT0007722
306	gga-miR-29c-5p	CCGAUUUCUCUUGGUGUUCAG	1	10	27	137.935	5.55394			experimental		mature miRNA	standard	MIMAT0026544
307	gga-miR-6546-5p	AGGAGCGCCUCUGAGCUCCCCU	1	10	28	135.667	7.91662			experimental		mature miRNA	standard	MIMAT0025595
308	gga-miR-6615-3p	UGGCACUGAUGUGUUCUCCACA	1	10	29	162.13	16.8102			experimental		mature miRNA	standard	MIMAT0025711
309	gga-miR-7437-5p	GAACAGAGCGUUGGAAGGUAGGG	1	10	30	136.222	5.01835			experimental		mature miRNA	standard	MIMAT0029028
310	a3-PUC2MM-20B		1	10	31	179.731	7.5115			control	control_spike_calibration	LC Internal Use	control
311	empty		1	11	1	121.833	4.68344			control	control_empty
312	gga-let-7a-5p	UGAGGUAGUAGGUUGUAUAGUU	1	11	2	177.528	10.4876			experimental		mature miRNA	standard	MIMAT0001101,MIMAT0001181
313	gga-miR-1550-3p	CUUCACUUACACUGCUCACUGGU	1	11	3	170.509	7.13094			experimental		mature miRNA	standard	MIMAT0007404
314	gga-miR-1634	UGCGACGCAUCGGCCUUUCUUC	1	11	4	173.074	8.94918			experimental		mature miRNA	standard	MIMAT0007507
315	gga-miR-1720-5p	UGAUCACCUCGGACGUUGCUUU	1	11	5	177.13	8.34209			experimental		mature miRNA	standard	MIMAT0007617
316	gga-miR-1806	AGGCAGGAUCACAAGGUCUGGA	1	11	6	155.63	11.7812			experimental		mature miRNA	standard	MIMAT0007724
317	gga-miR-301a-3p	CAGUGCAAUAAUAUUGUCAAAGCAU	1	11	7	159.593	11.0225			experimental		mature miRNA	standard	MIMAT0001166
318	gga-miR-6547-3p	ACCCCUCCAUCCACCCACUCA	1	11	8	155.565	15.2065			experimental		mature miRNA	standard	MIMAT0025598
319	gga-miR-6615-5p	UUGGGGACACCAUCAGAACAGCCA	1	11	9	168.611	12.0333			experimental		mature miRNA	standard	MIMAT0025710
320	gga-miR-7438-3p	UGAGUUGUCUUCCUGAAUAGUU	1	11	10	160.833	13.4599			experimental		mature miRNA	standard	MIMAT0029031
321	empty		1	11	11	149.722	9.01694			control	control_empty
322	gga-let-7a-5p	UGAGGUAGUAGGUUGUAUAGUU	1	11	12	160.176	9.12205			experimental		mature miRNA	standard	MIMAT0001101,MIMAT0001181
323	gga-miR-1550-3p	CUUCACUUACACUGCUCACUGGU	1	11	13	159.741	11.6003			experimental		mature miRNA	standard	MIMAT0007404
324	gga-miR-1634	UGCGACGCAUCGGCCUUUCUUC	1	11	14	152.815	6.84153			experimental		mature miRNA	standard	MIMAT0007507
325	gga-miR-1720-5p	UGAUCACCUCGGACGUUGCUUU	1	11	15	137.556	7.03706			experimental		mature miRNA	standard	MIMAT0007617
326	gga-miR-1806	AGGCAGGAUCACAAGGUCUGGA	1	11	16	130.639	5.80116			experimental		mature miRNA	standard	MIMAT0007724
327	gga-miR-301a-3p	CAGUGCAAUAAUAUUGUCAAAGCAU	1	11	17	139.713	8.9933			experimental		mature miRNA	standard	MIMAT0001166
328	gga-miR-6547-3p	ACCCCUCCAUCCACCCACUCA	1	11	18	138.759	5.04905			experimental		mature miRNA	standard	MIMAT0025598
329	gga-miR-6615-5p	UUGGGGACACCAUCAGAACAGCCA	1	11	19	175.148	12.4486			experimental		mature miRNA	standard	MIMAT0025710
330	gga-miR-7438-3p	UGAGUUGUCUUCCUGAAUAGUU	1	11	20	160.815	10.7705			experimental		mature miRNA	standard	MIMAT0029031
331	empty		1	11	21	142.639	7.69082			control	control_empty
332	gga-let-7a-5p	UGAGGUAGUAGGUUGUAUAGUU	1	11	22	168.444	10.8087			experimental		mature miRNA	standard	MIMAT0001101,MIMAT0001181
333	gga-miR-1550-3p	CUUCACUUACACUGCUCACUGGU	1	11	23	168.454	9.56765			experimental		mature miRNA	standard	MIMAT0007404
334	gga-miR-1634	UGCGACGCAUCGGCCUUUCUUC	1	11	24	176.722	10.9594			experimental		mature miRNA	standard	MIMAT0007507
335	gga-miR-1720-5p	UGAUCACCUCGGACGUUGCUUU	1	11	25	163.676	8.04523			experimental		mature miRNA	standard	MIMAT0007617
336	gga-miR-1806	AGGCAGGAUCACAAGGUCUGGA	1	11	26	149.343	10.3663			experimental		mature miRNA	standard	MIMAT0007724
337	gga-miR-301a-3p	CAGUGCAAUAAUAUUGUCAAAGCAU	1	11	27	146.843	10.1301			experimental		mature miRNA	standard	MIMAT0001166
338	gga-miR-6547-3p	ACCCCUCCAUCCACCCACUCA	1	11	28	150.639	6.68022			experimental		mature miRNA	standard	MIMAT0025598
339	gga-miR-6615-5p	UUGGGGACACCAUCAGAACAGCCA	1	11	29	157.481	8.80259			experimental		mature miRNA	standard	MIMAT0025710
340	gga-miR-7438-3p	UGAGUUGUCUUCCUGAAUAGUU	1	11	30	140.13	9.65391			experimental		mature miRNA	standard	MIMAT0029031
341	empty		1	11	31	142.583	8.61006			control	control_empty
342	empty		1	12	1	126.685	4.49017			control	control_empty
343	gga-let-7b	UGAGGUAGUAGGUUGUGUGGUU	1	12	2	167.417	9.91188			experimental		mature miRNA	standard	MIMAT0001102
344	gga-miR-1550-5p	UGAUGGGGGUGUAGUGCAGCA	1	12	3	179.574	9.58894			experimental		mature miRNA	standard	MIMAT0007403
345	gga-miR-1635	UGCCCAGGCUGUGCUGUGCUCUGGG	1	12	4	170.981	9.20481			experimental		mature miRNA	standard	MIMAT0007508
346	gga-miR-1721	AGAGAUGAUGUUGGUCUGAUG	1	12	5	172.889	7.60882			experimental		mature miRNA	standard	MIMAT0007619
347	gga-miR-1807	GCAGAAUGAGGCUAGAGCUGAG	1	12	6	146.481	7.84604			experimental		mature miRNA	standard	MIMAT0007725
348	gga-miR-301a-5p	UCUGACAAUGUUGCACUACU	1	12	7	154.926	7.61541			experimental		mature miRNA	standard	MIMAT0026531
349	gga-miR-6547-5p	GUGGGAUGUGGGGACGGGGUGA	1	12	8	188.343	12.0994			experimental		mature miRNA	standard	MIMAT0025597
350	gga-miR-6616-5p	GCUCUGUGAUGGCUAGCUGAGA	1	12	9	142.046	10.8183			experimental		mature miRNA	standard	MIMAT0025712
351	gga-miR-7438-5p	UUUUUCAAGGGGACAACUCAGA	1	12	10	163.593	9.15907			experimental		mature miRNA	standard	MIMAT0029030
352	empty		1	12	11	143.574	9.25567			control	control_empty
353	gga-let-7b	UGAGGUAGUAGGUUGUGUGGUU	1	12	12	159.38	11.2953			experimental		mature miRNA	standard	MIMAT0001102
354	gga-miR-1550-5p	UGAUGGGGGUGUAGUGCAGCA	1	12	13	157.306	10.8761			experimental		mature miRNA	standard	MIMAT0007403
355	gga-miR-1635	UGCCCAGGCUGUGCUGUGCUCUGGG	1	12	14	152.231	6.00094			experimental		mature miRNA	standard	MIMAT0007508
356	gga-miR-1721	AGAGAUGAUGUUGGUCUGAUG	1	12	15	130.25	5.76182			experimental		mature miRNA	standard	MIMAT0007619
357	gga-miR-1807	GCAGAAUGAGGCUAGAGCUGAG	1	12	16	141.556	5.82347			experimental		mature miRNA	standard	MIMAT0007725
358	gga-miR-301a-5p	UCUGACAAUGUUGCACUACU	1	12	17	147.269	9.00219			experimental		mature miRNA	standard	MIMAT0026531
359	gga-miR-6547-5p	GUGGGAUGUGGGGACGGGGUGA	1	12	18	177.583	8.56981			experimental		mature miRNA	standard	MIMAT0025597
360	gga-miR-6616-5p	GCUCUGUGAUGGCUAGCUGAGA	1	12	19	164.222	10.5771			experimental		mature miRNA	standard	MIMAT0025712
361	gga-miR-7438-5p	UUUUUCAAGGGGACAACUCAGA	1	12	20	166.194	8.48579			experimental		mature miRNA	standard	MIMAT0029030
362	empty		1	12	21	135.25	6.17066			control	control_empty
363	gga-let-7b	UGAGGUAGUAGGUUGUGUGGUU	1	12	22	157.139	6.63249			experimental		mature miRNA	standard	MIMAT0001102
364	gga-miR-1550-5p	UGAUGGGGGUGUAGUGCAGCA	1	12	23	163.435	6.9783			experimental		mature miRNA	standard	MIMAT0007403
365	gga-miR-1635	UGCCCAGGCUGUGCUGUGCUCUGGG	1	12	24	168.833	12.5925			experimental		mature miRNA	standard	MIMAT0007508
366	gga-miR-1721	AGAGAUGAUGUUGGUCUGAUG	1	12	25	175.731	14.2557			experimental		mature miRNA	standard	MIMAT0007619
367	gga-miR-1807	GCAGAAUGAGGCUAGAGCUGAG	1	12	26	140.287	10.6166			experimental		mature miRNA	standard	MIMAT0007725
368	gga-miR-301a-5p	UCUGACAAUGUUGCACUACU	1	12	27	133.861	7.767			experimental		mature miRNA	standard	MIMAT0026531
369	gga-miR-6547-5p	GUGGGAUGUGGGGACGGGGUGA	1	12	28	192.926	16.577			experimental		mature miRNA	standard	MIMAT0025597
370	gga-miR-6616-5p	GCUCUGUGAUGGCUAGCUGAGA	1	12	29	132.769	4.03398			experimental		mature miRNA	standard	MIMAT0025712
371	gga-miR-7438-5p	UUUUUCAAGGGGACAACUCAGA	1	12	30	142.787	5.7112			experimental		mature miRNA	standard	MIMAT0029030
372	empty		1	12	31	122.769	5.99159			control	control_empty
373	empty		1	13	1	125.722	4.22461			control	control_empty
374	gga-let-7c-3p	CUGUACAACCUUCUAGCUUUCC	1	13	2	203.352	14.536			experimental		mature miRNA	standard	MIMAT0026492
375	gga-miR-1551-3p	UGAGUUUGUGUUGCUGCUUUCU	1	13	3	197.537	9.24377			experimental		mature miRNA	standard	MIMAT0007406
376	gga-miR-1636	UGCAGGUGAUGGCGGGGCUG	1	13	4	202.963	5.26304			experimental		mature miRNA	standard	MIMAT0007509
377	gga-miR-1722-3p	UAGAGCAUCACCAAGGGGCAAG	1	13	5	176.87	10.8327			experimental		mature miRNA	standard	MIMAT0007621
378	gga-miR-1808	UUUGUUGGGAAUGAAUACAUAUU	1	13	6	157.065	9.86381			experimental		mature miRNA	standard	MIMAT0007726
379	gga-miR-301b-3p	CAGUGCAAUAGUAUUGUCAAAGCAU	1	13	7	158.37	11.1888			experimental		mature miRNA	standard	MIMAT0007742
380	gga-miR-6548-3p	AGAGGUGCCCCGCUGUUGCUGU	1	13	8	148.222	10.9436			experimental		mature miRNA	standard	MIMAT0025602
381	gga-miR-6617-3p	UGUUUCAGAGCAGGUCAGUCGUU	1	13	9	161.037	8.32284			experimental		mature miRNA	standard	MIMAT0025713
382	gga-miR-7439-3p	UUCUCCAGUAGUUCCUGAGUGCU	1	13	10	162.963	13.0699			experimental		mature miRNA	standard	MIMAT0029033
383	empty		1	13	11	142.407	7.69153			control	control_empty
384	gga-let-7c-3p	CUGUACAACCUUCUAGCUUUCC	1	13	12	169.315	11.3826			experimental		mature miRNA	standard	MIMAT0026492
385	gga-miR-1551-3p	UGAGUUUGUGUUGCUGCUUUCU	1	13	13	193	6.89304			experimental		mature miRNA	standard	MIMAT0007406
386	gga-miR-1636	UGCAGGUGAUGGCGGGGCUG	1	13	14	189.694	5.14729			experimental		mature miRNA	standard	MIMAT0007509
387	gga-miR-1722-3p	UAGAGCAUCACCAAGGGGCAAG	1	13	15	130.426	5.65719			experimental		mature miRNA	standard	MIMAT0007621
388	gga-miR-1808	UUUGUUGGGAAUGAAUACAUAUU	1	13	16	135.963	6.12628			experimental		mature miRNA	standard	MIMAT0007726
389	gga-miR-301b-3p	CAGUGCAAUAGUAUUGUCAAAGCAU	1	13	17	133.648	7.9629			experimental		mature miRNA	standard	MIMAT0007742
390	gga-miR-6548-3p	AGAGGUGCCCCGCUGUUGCUGU	1	13	18	141.463	7.82809			experimental		mature miRNA	standard	MIMAT0025602
391	gga-miR-6617-3p	UGUUUCAGAGCAGGUCAGUCGUU	1	13	19	163.657	12.0289			experimental		mature miRNA	standard	MIMAT0025713
392	gga-miR-7439-3p	UUCUCCAGUAGUUCCUGAGUGCU	1	13	20	173.509	10.9898			experimental		mature miRNA	standard	MIMAT0029033
393	empty		1	13	21	135.213	5.15199			control	control_empty
394	gga-let-7c-3p	CUGUACAACCUUCUAGCUUUCC	1	13	22	151.639	6.96649			experimental		mature miRNA	standard	MIMAT0026492
395	gga-miR-1551-3p	UGAGUUUGUGUUGCUGCUUUCU	1	13	23	173.861	8.33129			experimental		mature miRNA	standard	MIMAT0007406
396	gga-miR-1636	UGCAGGUGAUGGCGGGGCUG	1	13	24	196.435	9.80013			experimental		mature miRNA	standard	MIMAT0007509
397	gga-miR-1722-3p	UAGAGCAUCACCAAGGGGCAAG	1	13	25	168.176	6.94818			experimental		mature miRNA	standard	MIMAT0007621
398	gga-miR-1808	UUUGUUGGGAAUGAAUACAUAUU	1	13	26	170.769	15.0268			experimental		mature miRNA	standard	MIMAT0007726
399	gga-miR-301b-3p	CAGUGCAAUAGUAUUGUCAAAGCAU	1	13	27	134.954	7.30303			experimental		mature miRNA	standard	MIMAT0007742
400	gga-miR-6548-3p	AGAGGUGCCCCGCUGUUGCUGU	1	13	28	141.019	4.06255			experimental		mature miRNA	standard	MIMAT0025602
401	gga-miR-6617-3p	UGUUUCAGAGCAGGUCAGUCGUU	1	13	29	145.009	5.82052			experimental		mature miRNA	standard	MIMAT0025713
402	gga-miR-7439-3p	UUCUCCAGUAGUUCCUGAGUGCU	1	13	30	141.556	8.16687			experimental		mature miRNA	standard	MIMAT0029033
403	empty		1	13	31	121.361	3.52152			control	control_empty
404	empty		1	14	1	122.444	6.80617			control	control_empty
405	gga-let-7c-5p	UGAGGUAGUAGGUUGUAUGGUU	1	14	2	165.463	7.78619			experimental		mature miRNA	standard	MIMAT0001104
406	gga-miR-1551-5p	CUAGCAGCAAAAAGAACUUCAGA	1	14	3	177.157	12.1472			experimental		mature miRNA	standard	MIMAT0007405
407	gga-miR-1637	UGAUAGCUGCUGUGGCACGGA	1	14	4	179.963	9.59646			experimental		mature miRNA	standard	MIMAT0007510
408	gga-miR-1722-5p	UGUCACCCUAAGACUGCUCUAAU	1	14	5	202.12	8.75921			experimental		mature miRNA	standard	MIMAT0007620
409	gga-miR-1809	ACGUGGGAAGUUUGGCAGAGCAUG	1	14	6	252.648	10.8217			experimental		mature miRNA	standard	MIMAT0007727
410	gga-miR-301b-5p	GCUCUGACUUUAUUGCACUACU	1	14	7	155.713	7.39797			experimental		mature miRNA	standard	MIMAT0007741
411	gga-miR-6548-5p	AACAACAGCUGCGUGCCAUGCC	1	14	8	150.213	10.3229			experimental		mature miRNA	standard	MIMAT0025601
412	gga-miR-6618-5p	AGAGGCUGCUGUUCCUCUCCUG	1	14	9	158.528	10.8235			experimental		mature miRNA	standard	MIMAT0025714
413	gga-miR-7439-5p	UGACUUGGGAACAUGGGAAGAGG	1	14	10	169.278	8.31037			experimental		mature miRNA	standard	MIMAT0029032
414	empty		1	14	11	140.167	10.5967			control	control_empty
415	gga-let-7c-5p	UGAGGUAGUAGGUUGUAUGGUU	1	14	12	156.213	12.4953			experimental		mature miRNA	standard	MIMAT0001104
416	gga-miR-1551-5p	CUAGCAGCAAAAAGAACUUCAGA	1	14	13	172.991	11.5964			experimental		mature miRNA	standard	MIMAT0007405
417	gga-miR-1637	UGAUAGCUGCUGUGGCACGGA	1	14	14	175.889	8.17602			experimental		mature miRNA	standard	MIMAT0007510
418	gga-miR-1722-5p	UGUCACCCUAAGACUGCUCUAAU	1	14	15	152.426	6.46226			experimental		mature miRNA	standard	MIMAT0007620
419	gga-miR-1809	ACGUGGGAAGUUUGGCAGAGCAUG	1	14	16	199.139	11.6919			experimental		mature miRNA	standard	MIMAT0007727
420	gga-miR-301b-5p	GCUCUGACUUUAUUGCACUACU	1	14	17	145.759	13.0991			experimental		mature miRNA	standard	MIMAT0007741
421	gga-miR-6548-5p	AACAACAGCUGCGUGCCAUGCC	1	14	18	130.352	6.78827			experimental		mature miRNA	standard	MIMAT0025601
422	gga-miR-6618-5p	AGAGGCUGCUGUUCCUCUCCUG	1	14	19	155.787	6.37174			experimental		mature miRNA	standard	MIMAT0025714
423	gga-miR-7439-5p	UGACUUGGGAACAUGGGAAGAGG	1	14	20	169.907	17.0028			experimental		mature miRNA	standard	MIMAT0029032
424	empty		1	14	21	140.324	9.1466			control	control_empty
425	gga-let-7c-5p	UGAGGUAGUAGGUUGUAUGGUU	1	14	22	182.324	12.6888			experimental		mature miRNA	standard	MIMAT0001104
426	gga-miR-1551-5p	CUAGCAGCAAAAAGAACUUCAGA	1	14	23	156.778	8.75453			experimental		mature miRNA	standard	MIMAT0007405
427	gga-miR-1637	UGAUAGCUGCUGUGGCACGGA	1	14	24	170.426	7.9827			experimental		mature miRNA	standard	MIMAT0007510
428	gga-miR-1722-5p	UGUCACCCUAAGACUGCUCUAAU	1	14	25	188.407	10.1014			experimental		mature miRNA	standard	MIMAT0007620
429	gga-miR-1809	ACGUGGGAAGUUUGGCAGAGCAUG	1	14	26	204.13	10.3383			experimental		mature miRNA	standard	MIMAT0007727
430	gga-miR-301b-5p	GCUCUGACUUUAUUGCACUACU	1	14	27	136.667	6.33046			experimental		mature miRNA	standard	MIMAT0007741
431	gga-miR-6548-5p	AACAACAGCUGCGUGCCAUGCC	1	14	28	136.565	6.38379			experimental		mature miRNA	standard	MIMAT0025601
432	gga-miR-6618-5p	AGAGGCUGCUGUUCCUCUCCUG	1	14	29	148.824	5.93237			experimental		mature miRNA	standard	MIMAT0025714
433	gga-miR-7439-5p	UGACUUGGGAACAUGGGAAGAGG	1	14	30	142.806	7.17922			experimental		mature miRNA	standard	MIMAT0029032
434	empty		1	14	31	122.981	6.74777			control	control_empty
435	gga-5S-b1	GCCUACGGCCAUACCACCCUGG	1	15	1	766.333	17.4913			control	control_biosequence	LC Internal Use	control
436	gga-let-7d	AGAGGUAGUGGGUUGCAUAGU	1	15	2	170.148	8.65952			experimental		mature miRNA	standard	MIMAT0001161
437	gga-miR-1552-3p	CUAGCUGCUCUGCACUGACUG	1	15	3	188.083	8.06298			experimental		mature miRNA	standard	MIMAT0007408
438	gga-miR-1638	GUAGUUUGUGUUGUUUGUUU	1	15	4	186.259	6.00836			experimental		mature miRNA	standard	MIMAT0007511
439	gga-miR-1723	UGGGAGCGGAAUGUGCAGCCUCA	1	15	5	172.667	6.14011			experimental		mature miRNA	standard	MIMAT0007622
440	gga-miR-1811	UAUUGCAGCGCUGGGUGCAU	1	15	6	326.13	14.4992			experimental		mature miRNA	standard	MIMAT0007729
441	gga-miR-302a	AAGUGCUUCCAUGUUUUAGUGA	1	15	7	386.759	21.0197			experimental		mature miRNA	standard	MIMAT0001143
442	gga-miR-6549-3p	ACAGCUGUAAGCAGAAGGCACCC	1	15	8	148.611	12.5533			experimental		mature miRNA	standard	MIMAT0025604
443	gga-miR-6619-5p	AGGAGAAGUGACGGAGCAGUGC	1	15	9	166.074	15.3998			experimental		mature miRNA	standard	MIMAT0025715
444	gga-miR-7440-3p	UUUGGUGUAGGCCAGGACAGC	1	15	10	172.731	6.88844			experimental		mature miRNA	standard	MIMAT0029035
445	gga-5S-b1	GCCUACGGCCAUACCACCCUGG	1	15	11	752.815	21.9873			control	control_biosequence	LC Internal Use	control
446	gga-let-7d	AGAGGUAGUGGGUUGCAUAGU	1	15	12	168.046	9.31824			experimental		mature miRNA	standard	MIMAT0001161
447	gga-miR-1552-3p	CUAGCUGCUCUGCACUGACUG	1	15	13	169.102	15.9965			experimental		mature miRNA	standard	MIMAT0007408
448	gga-miR-1638	GUAGUUUGUGUUGUUUGUUU	1	15	14	179.009	11.2926			experimental		mature miRNA	standard	MIMAT0007511
449	gga-miR-1723	UGGGAGCGGAAUGUGCAGCCUCA	1	15	15	156.963	8.65532			experimental		mature miRNA	standard	MIMAT0007622
450	gga-miR-1811	UAUUGCAGCGCUGGGUGCAU	1	15	16	277.88	10.8651			experimental		mature miRNA	standard	MIMAT0007729
451	gga-miR-302a	AAGUGCUUCCAUGUUUUAGUGA	1	15	17	379.38	31.6932			experimental		mature miRNA	standard	MIMAT0001143
452	gga-miR-6549-3p	ACAGCUGUAAGCAGAAGGCACCC	1	15	18	144.935	8.5656			experimental		mature miRNA	standard	MIMAT0025604
453	gga-miR-6619-5p	AGGAGAAGUGACGGAGCAGUGC	1	15	19	164.361	7.44633			experimental		mature miRNA	standard	MIMAT0025715
454	gga-miR-7440-3p	UUUGGUGUAGGCCAGGACAGC	1	15	20	165.759	7.57501			experimental		mature miRNA	standard	MIMAT0029035
455	gga-5S-b1	GCCUACGGCCAUACCACCCUGG	1	15	21	744.435	24.9213			control	control_biosequence	LC Internal Use	control
456	gga-let-7d	AGAGGUAGUGGGUUGCAUAGU	1	15	22	156.463	7.4287			experimental		mature miRNA	standard	MIMAT0001161
457	gga-miR-1552-3p	CUAGCUGCUCUGCACUGACUG	1	15	23	180.102	20.6212			experimental		mature miRNA	standard	MIMAT0007408
458	gga-miR-1638	GUAGUUUGUGUUGUUUGUUU	1	15	24	177.444	10.4991			experimental		mature miRNA	standard	MIMAT0007511
459	gga-miR-1723	UGGGAGCGGAAUGUGCAGCCUCA	1	15	25	147.148	9.37068			experimental		mature miRNA	standard	MIMAT0007622
460	gga-miR-1811	UAUUGCAGCGCUGGGUGCAU	1	15	26	362.25	20.26			experimental		mature miRNA	standard	MIMAT0007729
461	gga-miR-302a	AAGUGCUUCCAUGUUUUAGUGA	1	15	27	345.926	12.9642			experimental		mature miRNA	standard	MIMAT0001143
462	gga-miR-6549-3p	ACAGCUGUAAGCAGAAGGCACCC	1	15	28	143.593	8.20079			experimental		mature miRNA	standard	MIMAT0025604
463	gga-miR-6619-5p	AGGAGAAGUGACGGAGCAGUGC	1	15	29	149.593	7.22539			experimental		mature miRNA	standard	MIMAT0025715
464	gga-miR-7440-3p	UUUGGUGUAGGCCAGGACAGC	1	15	30	135.565	5.47428			experimental		mature miRNA	standard	MIMAT0029035
465	gga-5S-b1	GCCUACGGCCAUACCACCCUGG	1	15	31	785.435	14.2082			control	control_biosequence	LC Internal Use	control
466	gga-5S-b2	GGAAACGCCCGAUCUCGUCUGA	1	16	1	2801.1	54.5387			control	control_biosequence	LC Internal Use	control
467	gga-let-7f-3p	CUAUACAAUCUAUUGCCUUCCC	1	16	2	178.75	7.15532			experimental		mature miRNA	standard	MIMAT0026528
468	gga-miR-1552-5p	UUAGUGCGCGGUAAGCUAGGGUG	1	16	3	188.815	9.01623			experimental		mature miRNA	standard	MIMAT0007407
469	gga-miR-1639	UUGUGCAAGGUACGUUGGGUU	1	16	4	182.787	9.26157			experimental		mature miRNA	standard	MIMAT0007514
470	gga-miR-1724	UGCUGAGCGUUGGCUGCGCUGCG	1	16	5	165.324	14.954			experimental		mature miRNA	standard	MIMAT0007623
471	gga-miR-1812-3p	CAUACUAUACAGUAUAUAUCUA	1	16	6	144.185	7.89315			experimental		mature miRNA	standard	MIMAT0026785
472	gga-miR-302b-3p	UAAGUGCUUCCAUGUUUUAGUAG	1	16	7	231.926	10.2872			experimental		mature miRNA	standard	MIMAT0003357
473	gga-miR-6549-5p	AGCCUUCUGUUGUGCAUCUGAGA	1	16	8	176.222	10.3367			experimental		mature miRNA	standard	MIMAT0025603
474	gga-miR-6620-5p	AGAGAUGGAAGCGCUGCGCACGG	1	16	9	225.917	14.9786			experimental		mature miRNA	standard	MIMAT0025716
475	gga-miR-7440-5p	UGUUUGAGUGCACCUGGGU	1	16	10	164.287	9.73869			experimental		mature miRNA	standard	MIMAT0029034
476	gga-5S-b2	GGAAACGCCCGAUCUCGUCUGA	1	16	11	2831.56	44.5667			control	control_biosequence	LC Internal Use	control
477	gga-let-7f-3p	CUAUACAAUCUAUUGCCUUCCC	1	16	12	176.611	9.64107			experimental		mature miRNA	standard	MIMAT0026528
478	gga-miR-1552-5p	UUAGUGCGCGGUAAGCUAGGGUG	1	16	13	182.917	8.8054			experimental		mature miRNA	standard	MIMAT0007407
479	gga-miR-1639	UUGUGCAAGGUACGUUGGGUU	1	16	14	168.019	11.6931			experimental		mature miRNA	standard	MIMAT0007514
480	gga-miR-1724	UGCUGAGCGUUGGCUGCGCUGCG	1	16	15	152.509	7.67749			experimental		mature miRNA	standard	MIMAT0007623
481	gga-miR-1812-3p	CAUACUAUACAGUAUAUAUCUA	1	16	16	138.657	7.03816			experimental		mature miRNA	standard	MIMAT0026785
482	gga-miR-302b-3p	UAAGUGCUUCCAUGUUUUAGUAG	1	16	17	224.278	10.2991			experimental		mature miRNA	standard	MIMAT0003357
483	gga-miR-6549-5p	AGCCUUCUGUUGUGCAUCUGAGA	1	16	18	144.963	9.71359			experimental		mature miRNA	standard	MIMAT0025603
484	gga-miR-6620-5p	AGAGAUGGAAGCGCUGCGCACGG	1	16	19	172.398	17.1883			experimental		mature miRNA	standard	MIMAT0025716
485	gga-miR-7440-5p	UGUUUGAGUGCACCUGGGU	1	16	20	162.889	7.53228			experimental		mature miRNA	standard	MIMAT0029034
486	gga-5S-b2	GGAAACGCCCGAUCUCGUCUGA	1	16	21	2968.54	59.0646			control	control_biosequence	LC Internal Use	control
487	gga-let-7f-3p	CUAUACAAUCUAUUGCCUUCCC	1	16	22	155.963	8.80943			experimental		mature miRNA	standard	MIMAT0026528
488	gga-miR-1552-5p	UUAGUGCGCGGUAAGCUAGGGUG	1	16	23	151	7.29358			experimental		mature miRNA	standard	MIMAT0007407
489	gga-miR-1639	UUGUGCAAGGUACGUUGGGUU	1	16	24	153.5	8.13955			experimental		mature miRNA	standard	MIMAT0007514
490	gga-miR-1724	UGCUGAGCGUUGGCUGCGCUGCG	1	16	25	152.759	11.5004			experimental		mature miRNA	standard	MIMAT0007623
491	gga-miR-1812-3p	CAUACUAUACAGUAUAUAUCUA	1	16	26	141.417	8.68141			experimental		mature miRNA	standard	MIMAT0026785
492	gga-miR-302b-3p	UAAGUGCUUCCAUGUUUUAGUAG	1	16	27	215.796	14.7374			experimental		mature miRNA	standard	MIMAT0003357
493	gga-miR-6549-5p	AGCCUUCUGUUGUGCAUCUGAGA	1	16	28	138.722	6.10168			experimental		mature miRNA	standard	MIMAT0025603
494	gga-miR-6620-5p	AGAGAUGGAAGCGCUGCGCACGG	1	16	29	143.028	7.9748			experimental		mature miRNA	standard	MIMAT0025716
495	gga-miR-7440-5p	UGUUUGAGUGCACCUGGGU	1	16	30	131.574	6.40707			experimental		mature miRNA	standard	MIMAT0029034
496	gga-5S-b2	GGAAACGCCCGAUCUCGUCUGA	1	16	31	2925.94	24.4257			control	control_biosequence	LC Internal Use	control
497	gga-5S-b3	GAUCUCGGAAGCUAAGCAGGGU	1	17	1	5965.56	57.7026			control	control_biosequence	LC Internal Use	control
498	gga-let-7f-5p	UGAGGUAGUAGAUUGUAUAGUU	1	17	2	174.185	9.47515			experimental		mature miRNA	standard	MIMAT0001162
499	gga-miR-1553-3p	UGUGGUGGGAGGACAGUGAUGU	1	17	3	190.315	13.4134			experimental		mature miRNA	standard	MIMAT0007410
500	gga-miR-1640	UUGUCACUGCAGGGCCCCGCGGCC	1	17	4	192.056	11.8257			experimental		mature miRNA	standard	MIMAT0007515
501	gga-miR-1725	UAUGAUAUAGUUAGAGCUGCU	1	17	5	168.898	10.9048			experimental		mature miRNA	standard	MIMAT0007624
502	gga-miR-1812-5p	AUAUAUACUGUAUACUGUGUCA	1	17	6	163.435	12.2056			experimental		mature miRNA	standard	MIMAT0007730
503	gga-miR-302b-5p	ACUUUAACAUGGAGGUGCUUUCU	1	17	7	647.148	24.8828			experimental		mature miRNA	standard	MIMAT0003356
504	gga-miR-6550-3p	GCUCCACCCUCGGCUGCUUUGA	1	17	8	243.139	19.3379			experimental		mature miRNA	standard	MIMAT0025606
505	gga-miR-6621-5p	ACAGGGAUUACAGGGCUCUGA	1	17	9	167.074	20.3184			experimental		mature miRNA	standard	MIMAT0025718
506	gga-miR-7441-3p	AUGUUGGGAUCCUCUUCUGCA	1	17	10	177.102	10.7294			experimental		mature miRNA	standard	MIMAT0029037
507	gga-5S-b3	GAUCUCGGAAGCUAAGCAGGGU	1	17	11	6183.92	140.22			control	control_biosequence	LC Internal Use	control
508	gga-let-7f-5p	UGAGGUAGUAGAUUGUAUAGUU	1	17	12	171.417	10.332			experimental		mature miRNA	standard	MIMAT0001162
509	gga-miR-1553-3p	UGUGGUGGGAGGACAGUGAUGU	1	17	13	182.731	6.26756			experimental		mature miRNA	standard	MIMAT0007410
510	gga-miR-1640	UUGUCACUGCAGGGCCCCGCGGCC	1	17	14	186.056	11.5595			experimental		mature miRNA	standard	MIMAT0007515
511	gga-miR-1725	UAUGAUAUAGUUAGAGCUGCU	1	17	15	163.639	6.00227			experimental		mature miRNA	standard	MIMAT0007624
512	gga-miR-1812-5p	AUAUAUACUGUAUACUGUGUCA	1	17	16	132.787	6.96326			experimental		mature miRNA	standard	MIMAT0007730
513	gga-miR-302b-5p	ACUUUAACAUGGAGGUGCUUUCU	1	17	17	591.417	19.8391			experimental		mature miRNA	standard	MIMAT0003356
514	gga-miR-6550-3p	GCUCCACCCUCGGCUGCUUUGA	1	17	18	140.037	6.34657			experimental		mature miRNA	standard	MIMAT0025606
515	gga-miR-6621-5p	ACAGGGAUUACAGGGCUCUGA	1	17	19	163.389	8.38315			experimental		mature miRNA	standard	MIMAT0025718
516	gga-miR-7441-3p	AUGUUGGGAUCCUCUUCUGCA	1	17	20	179.148	14.4758			experimental		mature miRNA	standard	MIMAT0029037
517	gga-5S-b3	GAUCUCGGAAGCUAAGCAGGGU	1	17	21	5971.85	97.2519			control	control_biosequence	LC Internal Use	control
518	gga-let-7f-5p	UGAGGUAGUAGAUUGUAUAGUU	1	17	22	167.194	9.11244			experimental		mature miRNA	standard	MIMAT0001162
519	gga-miR-1553-3p	UGUGGUGGGAGGACAGUGAUGU	1	17	23	144.861	4.67337			experimental		mature miRNA	standard	MIMAT0007410
520	gga-miR-1640	UUGUCACUGCAGGGCCCCGCGGCC	1	17	24	177.574	16.2528			experimental		mature miRNA	standard	MIMAT0007515
521	gga-miR-1725	UAUGAUAUAGUUAGAGCUGCU	1	17	25	180.824	10.2208			experimental		mature miRNA	standard	MIMAT0007624
522	gga-miR-1812-5p	AUAUAUACUGUAUACUGUGUCA	1	17	26	142.519	8.56911			experimental		mature miRNA	standard	MIMAT0007730
523	gga-miR-302b-5p	ACUUUAACAUGGAGGUGCUUUCU	1	17	27	590.12	26.9706			experimental		mature miRNA	standard	MIMAT0003356
524	gga-miR-6550-3p	GCUCCACCCUCGGCUGCUUUGA	1	17	28	141.546	6.35608			experimental		mature miRNA	standard	MIMAT0025606
525	gga-miR-6621-5p	ACAGGGAUUACAGGGCUCUGA	1	17	29	137.278	4.66611			experimental		mature miRNA	standard	MIMAT0025718
526	gga-miR-7441-3p	AUGUUGGGAUCCUCUUCUGCA	1	17	30	145.731	8.58667			experimental		mature miRNA	standard	MIMAT0029037
527	gga-5S-b3	GAUCUCGGAAGCUAAGCAGGGU	1	17	31	6405.38	105.064			control	control_biosequence	LC Internal Use	control
528	gga-5S-b4	GUCGGGCUCGGUUAGUACUUGG	1	18	1	384.361	14.6182			control	control_biosequence	LC Internal Use	control
529	gga-let-7g-3p	CUGUACAGGCCACUGCCUUGCC	1	18	2	174.028	7.99352			experimental		mature miRNA	standard	MIMAT0026527
530	gga-miR-1553-5p	AGUCCUGUCCUGUCUACCUACUGU	1	18	3	229.13	9.35299			experimental		mature miRNA	standard	MIMAT0007409
531	gga-miR-1641	UGAGGAUUAAUGACUGUCUGGG	1	18	4	174.981	13.0742			experimental		mature miRNA	standard	MIMAT0007516
532	gga-miR-1726	AAGCUUGUUGGGUUUGGUUUGU	1	18	5	223.824	22.0161			experimental		mature miRNA	standard	MIMAT0007625
533	gga-miR-1813	UUCUGUGGCUGCAAGGAGAG	1	18	6	167.806	11.7795			experimental		mature miRNA	standard	MIMAT0007600
534	gga-miR-302c-3p	UAAGUGCUUCCAUGUUUCAGUGG	1	18	7	371.037	10.7928			experimental		mature miRNA	standard	MIMAT0003359
535	gga-miR-6550-5p	AAAGCAGCCCAGGAAGCGCU	1	18	8	170	10.4569			experimental		mature miRNA	standard	MIMAT0025605
536	gga-miR-6622-3p	UGUGGGGACAUUUCUGUGGCAUU	1	18	9	235.204	12.402			experimental		mature miRNA	standard	MIMAT0025825
537	gga-miR-7441-5p	CUGAGGAGGGUUUGUAACAUGG	1	18	10	199.472	10.7142			experimental		mature miRNA	standard	MIMAT0029036
538	gga-5S-b4	GUCGGGCUCGGUUAGUACUUGG	1	18	11	426.194	16.7786			control	control_biosequence	LC Internal Use	control
539	gga-let-7g-3p	CUGUACAGGCCACUGCCUUGCC	1	18	12	181.444	7.06093			experimental		mature miRNA	standard	MIMAT0026527
540	gga-miR-1553-5p	AGUCCUGUCCUGUCUACCUACUGU	1	18	13	211.222	8.90798			experimental		mature miRNA	standard	MIMAT0007409
541	gga-miR-1641	UGAGGAUUAAUGACUGUCUGGG	1	18	14	182.639	9.49418			experimental		mature miRNA	standard	MIMAT0007516
542	gga-miR-1726	AAGCUUGUUGGGUUUGGUUUGU	1	18	15	180.917	7.92856			experimental		mature miRNA	standard	MIMAT0007625
543	gga-miR-1813	UUCUGUGGCUGCAAGGAGAG	1	18	16	149.12	12.3241			experimental		mature miRNA	standard	MIMAT0007600
544	gga-miR-302c-3p	UAAGUGCUUCCAUGUUUCAGUGG	1	18	17	344.472	13.4744			experimental		mature miRNA	standard	MIMAT0003359
545	gga-miR-6550-5p	AAAGCAGCCCAGGAAGCGCU	1	18	18	153.157	9.86466			experimental		mature miRNA	standard	MIMAT0025605
546	gga-miR-6622-3p	UGUGGGGACAUUUCUGUGGCAUU	1	18	19	178.963	7.33692			experimental		mature miRNA	standard	MIMAT0025825
547	gga-miR-7441-5p	CUGAGGAGGGUUUGUAACAUGG	1	18	20	195.565	13.4972			experimental		mature miRNA	standard	MIMAT0029036
548	gga-5S-b4	GUCGGGCUCGGUUAGUACUUGG	1	18	21	370.62	15.1908			control	control_biosequence	LC Internal Use	control
549	gga-let-7g-3p	CUGUACAGGCCACUGCCUUGCC	1	18	22	150.046	12.7165			experimental		mature miRNA	standard	MIMAT0026527
550	gga-miR-1553-5p	AGUCCUGUCCUGUCUACCUACUGU	1	18	23	176.269	13.0467			experimental		mature miRNA	standard	MIMAT0007409
551	gga-miR-1641	UGAGGAUUAAUGACUGUCUGGG	1	18	24	170.139	12.648			experimental		mature miRNA	standard	MIMAT0007516
552	gga-miR-1726	AAGCUUGUUGGGUUUGGUUUGU	1	18	25	148.657	11.0209			experimental		mature miRNA	standard	MIMAT0007625
553	gga-miR-1813	UUCUGUGGCUGCAAGGAGAG	1	18	26	141.796	8.04864			experimental		mature miRNA	standard	MIMAT0007600
554	gga-miR-302c-3p	UAAGUGCUUCCAUGUUUCAGUGG	1	18	27	326.63	17.7098			experimental		mature miRNA	standard	MIMAT0003359
555	gga-miR-6550-5p	AAAGCAGCCCAGGAAGCGCU	1	18	28	142.926	7.67774			experimental		mature miRNA	standard	MIMAT0025605
556	gga-miR-6622-3p	UGUGGGGACAUUUCUGUGGCAUU	1	18	29	148.704	6.30422			experimental		mature miRNA	standard	MIMAT0025825
557	gga-miR-7441-5p	CUGAGGAGGGUUUGUAACAUGG	1	18	30	150.278	6.69193			experimental		mature miRNA	standard	MIMAT0029036
558	gga-5S-b4	GUCGGGCUCGGUUAGUACUUGG	1	18	31	351.185	13.0786			control	control_biosequence	LC Internal Use	control
559	gga-5S-b5	GGAUGGGAGACUGCCUGGGAAU	1	19	1	3942.99	65.4056			control	control_biosequence	LC Internal Use	control
560	gga-let-7g-5p	UGAGGUAGUAGUUUGUACAGU	1	19	2	188.111	6.67865			experimental		mature miRNA	standard	MIMAT0001160
561	gga-miR-1554	GCAGGUGAUGAGGCUUUGCUG	1	19	3	190.343	8.04794			experimental		mature miRNA	standard	MIMAT0007411
562	gga-miR-1642	UGAGAGGCUGUCAGUUUGUGGGG	1	19	4	204.917	15.4521			experimental		mature miRNA	standard	MIMAT0007517
563	gga-miR-1727	AAGCUGCUCUAAUGAACUGAAGG	1	19	5	207.481	12.0664			experimental		mature miRNA	standard	MIMAT0007626
564	gga-miR-1814	AGGUUGUUUGGUUUUGUUUU	1	19	6	173.917	10.3861			experimental		mature miRNA	standard	MIMAT0007513
565	gga-miR-302c-5p	UUUAACAUGGAGGUACCUGCUG	1	19	7	419.5	20.4155			experimental		mature miRNA	standard	MIMAT0003358
566	gga-miR-6551-3p	GGGCUGUGAGAGAUGUUCCCUU	1	19	8	171.009	12.4274			experimental		mature miRNA	standard	MIMAT0025610
567	gga-miR-6623-3p	ACAGCUGGAGACCAUCUUUUCA	1	19	9	162.315	7.42898			experimental		mature miRNA	standard	MIMAT0025719
568	gga-miR-7442-3p	UCUGCUUCCUCCUCCUGCAGC	1	19	10	184.213	10.4694			experimental		mature miRNA	standard	MIMAT0029039
569	gga-5S-b5	GGAUGGGAGACUGCCUGGGAAU	1	19	11	3872.71	71.1165			control	control_biosequence	LC Internal Use	control
570	gga-let-7g-5p	UGAGGUAGUAGUUUGUACAGU	1	19	12	170.667	10.5023			experimental		mature miRNA	standard	MIMAT0001160
571	gga-miR-1554	GCAGGUGAUGAGGCUUUGCUG	1	19	13	191.361	11.286			experimental		mature miRNA	standard	MIMAT0007411
572	gga-miR-1642	UGAGAGGCUGUCAGUUUGUGGGG	1	19	14	171.657	6.99421			experimental		mature miRNA	standard	MIMAT0007517
573	gga-miR-1727	AAGCUGCUCUAAUGAACUGAAGG	1	19	15	160.259	11.434			experimental		mature miRNA	standard	MIMAT0007626
574	gga-miR-1814	AGGUUGUUUGGUUUUGUUUU	1	19	16	142.194	6.12862			experimental		mature miRNA	standard	MIMAT0007513
575	gga-miR-302c-5p	UUUAACAUGGAGGUACCUGCUG	1	19	17	383.407	13.429			experimental		mature miRNA	standard	MIMAT0003358
576	gga-miR-6551-3p	GGGCUGUGAGAGAUGUUCCCUU	1	19	18	168.88	14.5092			experimental		mature miRNA	standard	MIMAT0025610
577	gga-miR-6623-3p	ACAGCUGGAGACCAUCUUUUCA	1	19	19	186.88	19.9297			experimental		mature miRNA	standard	MIMAT0025719
578	gga-miR-7442-3p	UCUGCUUCCUCCUCCUGCAGC	1	19	20	182.685	9.29842			experimental		mature miRNA	standard	MIMAT0029039
579	gga-5S-b5	GGAUGGGAGACUGCCUGGGAAU	1	19	21	3729.58	33.265			control	control_biosequence	LC Internal Use	control
580	gga-let-7g-5p	UGAGGUAGUAGUUUGUACAGU	1	19	22	163.583	12.2613			experimental		mature miRNA	standard	MIMAT0001160
581	gga-miR-1554	GCAGGUGAUGAGGCUUUGCUG	1	19	23	146.981	5.3179			experimental		mature miRNA	standard	MIMAT0007411
582	gga-miR-1642	UGAGAGGCUGUCAGUUUGUGGGG	1	19	24	171.333	14.9122			experimental		mature miRNA	standard	MIMAT0007517
583	gga-miR-1727	AAGCUGCUCUAAUGAACUGAAGG	1	19	25	154.139	6.28521			experimental		mature miRNA	standard	MIMAT0007626
584	gga-miR-1814	AGGUUGUUUGGUUUUGUUUU	1	19	26	140.519	7.52998			experimental		mature miRNA	standard	MIMAT0007513
585	gga-miR-302c-5p	UUUAACAUGGAGGUACCUGCUG	1	19	27	373.509	17.8034			experimental		mature miRNA	standard	MIMAT0003358
586	gga-miR-6551-3p	GGGCUGUGAGAGAUGUUCCCUU	1	19	28	145.815	5.85358			experimental		mature miRNA	standard	MIMAT0025610
587	gga-miR-6623-3p	ACAGCUGGAGACCAUCUUUUCA	1	19	29	151.852	6.50063			experimental		mature miRNA	standard	MIMAT0025719
588	gga-miR-7442-3p	UCUGCUUCCUCCUCCUGCAGC	1	19	30	149.213	7.16045			experimental		mature miRNA	standard	MIMAT0029039
589	gga-5S-b5	GGAUGGGAGACUGCCUGGGAAU	1	19	31	4024.5	92.4873			control	control_biosequence	LC Internal Use	control
590	gga-5S-b6	GAAUACCGAGUGUCGUAGGCGU	1	20	1	497.769	18.6866			control	control_biosequence	LC Internal Use	control
591	gga-let-7i	UGAGGUAGUAGUUUGUGCUGU	1	20	2	186.083	7.26421			experimental		mature miRNA	standard	MIMAT0001098
592	gga-miR-1555-3p	CAGGGUUAUUGGUUUUGUGUGA	1	20	3	188.926	7.96335			experimental		mature miRNA	standard	MIMAT0007412
593	gga-miR-1643-3p	UAAAAGUGCUGCUGGUGGAAGAA	1	20	4	201.296	11.1458			experimental		mature miRNA	standard	MIMAT0007519
594	gga-miR-1728-3p	AGGCUUCUGUAGAUCAGCCAGC	1	20	5	228.88	9.7652			experimental		mature miRNA	standard	MIMAT0007628
595	gga-miR-1815	UAGGUUUUAUGGUUUUGUUUU	1	20	6	160.759	12.5213			experimental		mature miRNA	standard	MIMAT0007512
596	gga-miR-302d	UAAGUGCUUCCAUGUUUUAGUUG	1	20	7	534.787	22.0166			experimental		mature miRNA	standard	MIMAT0003360
597	gga-miR-6551-5p	CGGUGCAUCUCUGCAGCCCGCA	1	20	8	185.62	12.4786			experimental		mature miRNA	standard	MIMAT0025609
598	gga-miR-6624-3p	UCCAGGGAAGGGCUUCUGUUU	1	20	9	176.528	11.5017			experimental		mature miRNA	standard	MIMAT0025720
599	gga-miR-7442-5p	CACAGGACCAUGGGAGCGUGGC	1	20	10	269.63	14.8271			experimental		mature miRNA	standard	MIMAT0029038
600	gga-5S-b6	GAAUACCGAGUGUCGUAGGCGU	1	20	11	559.056	15.2492			control	control_biosequence	LC Internal Use	control
601	gga-let-7i	UGAGGUAGUAGUUUGUGCUGU	1	20	12	194.463	11.9762			experimental		mature miRNA	standard	MIMAT0001098
602	gga-miR-1555-3p	CAGGGUUAUUGGUUUUGUGUGA	1	20	13	198.639	8.0946			experimental		mature miRNA	standard	MIMAT0007412
603	gga-miR-1643-3p	UAAAAGUGCUGCUGGUGGAAGAA	1	20	14	180.463	15.1562			experimental		mature miRNA	standard	MIMAT0007519
604	gga-miR-1728-3p	AGGCUUCUGUAGAUCAGCCAGC	1	20	15	176.352	9.02159			experimental		mature miRNA	standard	MIMAT0007628
605	gga-miR-1815	UAGGUUUUAUGGUUUUGUUUU	1	20	16	145.63	8.6008			experimental		mature miRNA	standard	MIMAT0007512
606	gga-miR-302d	UAAGUGCUUCCAUGUUUUAGUUG	1	20	17	499.75	15.6976			experimental		mature miRNA	standard	MIMAT0003360
607	gga-miR-6551-5p	CGGUGCAUCUCUGCAGCCCGCA	1	20	18	153.454	13.3005			experimental		mature miRNA	standard	MIMAT0025609
608	gga-miR-6624-3p	UCCAGGGAAGGGCUUCUGUUU	1	20	19	186.167	11.2678			experimental		mature miRNA	standard	MIMAT0025720
609	gga-miR-7442-5p	CACAGGACCAUGGGAGCGUGGC	1	20	20	182.62	13.168			experimental		mature miRNA	standard	MIMAT0029038
610	gga-5S-b6	GAAUACCGAGUGUCGUAGGCGU	1	20	21	509.056	16.6514			control	control_biosequence	LC Internal Use	control
611	gga-let-7i	UGAGGUAGUAGUUUGUGCUGU	1	20	22	144.657	6.74802			experimental		mature miRNA	standard	MIMAT0001098
612	gga-miR-1555-3p	CAGGGUUAUUGGUUUUGUGUGA	1	20	23	164.194	13.1558			experimental		mature miRNA	standard	MIMAT0007412
613	gga-miR-1643-3p	UAAAAGUGCUGCUGGUGGAAGAA	1	20	24	156.194	12.0066			experimental		mature miRNA	standard	MIMAT0007519
614	gga-miR-1728-3p	AGGCUUCUGUAGAUCAGCCAGC	1	20	25	164.37	13.9288			experimental		mature miRNA	standard	MIMAT0007628
615	gga-miR-1815	UAGGUUUUAUGGUUUUGUUUU	1	20	26	131.713	7.35743			experimental		mature miRNA	standard	MIMAT0007512
616	gga-miR-302d	UAAGUGCUUCCAUGUUUUAGUUG	1	20	27	495.398	14.018			experimental		mature miRNA	standard	MIMAT0003360
617	gga-miR-6551-5p	CGGUGCAUCUCUGCAGCCCGCA	1	20	28	143.296	5.12691			experimental		mature miRNA	standard	MIMAT0025609
618	gga-miR-6624-3p	UCCAGGGAAGGGCUUCUGUUU	1	20	29	151.407	6.07898			experimental		mature miRNA	standard	MIMAT0025720
619	gga-miR-7442-5p	CACAGGACCAUGGGAGCGUGGC	1	20	30	147.546	8.10951			experimental		mature miRNA	standard	MIMAT0029038
620	gga-5S-b6	GAAUACCGAGUGUCGUAGGCGU	1	20	31	505.417	10.7904			control	control_biosequence	LC Internal Use	control
621	empty		1	21	1	137.231	5.30844			control	control_empty
622	gga-let-7j-3p	CUAUACAGUCUAUUGCCUUCCU	1	21	2	195.074	6.95742			experimental		mature miRNA	standard	MIMAT0026542
623	gga-miR-1555-5p	AGCAAACCCUUCACCCUGCC	1	21	3	199.833	10.0787			experimental		mature miRNA	standard	MIMAT0026774
624	gga-miR-1643-5p	UCUUAUCACGAGGAGCACUUUU	1	21	4	207.278	12.5041			experimental		mature miRNA	standard	MIMAT0007518
625	gga-miR-1728-5p	UGGUUGAUCCAUUGGAAGACUGA	1	21	5	201.722	12.716			experimental		mature miRNA	standard	MIMAT0007627
626	gga-miR-1816	GUAGGUUUUGUGGUUUUGUU	1	21	6	182.75	10.2055			experimental		mature miRNA	standard	MIMAT0007656
627	gga-miR-3064-3p	UUGCCACACUGCAACACUUUACA	1	21	7	165.528	9.03106			experimental		mature miRNA	standard	MIMAT0025632
628	gga-miR-6552-3p	CAACAAGAAGUGGACAGACUG	1	21	8	180.639	11.324			experimental		mature miRNA	standard	MIMAT0025612
629	gga-miR-6625-5p	UGGGGGAACUGGAAGCAAGAGU	1	21	9	202.241	18.3959			experimental		mature miRNA	standard	MIMAT0025721
630	gga-miR-7443-3p	UCCCUUGGGCUGCAGCACCCUCC	1	21	10	185.583	9.96642			experimental		mature miRNA	standard	MIMAT0029041
631	empty		1	21	11	160.694	9.62324			control	control_empty
632	gga-let-7j-3p	CUAUACAGUCUAUUGCCUUCCU	1	21	12	206.944	9.19146			experimental		mature miRNA	standard	MIMAT0026542
633	gga-miR-1555-5p	AGCAAACCCUUCACCCUGCC	1	21	13	188.824	11.549			experimental		mature miRNA	standard	MIMAT0026774
634	gga-miR-1643-5p	UCUUAUCACGAGGAGCACUUUU	1	21	14	187.287	12.3236			experimental		mature miRNA	standard	MIMAT0007518
635	gga-miR-1728-5p	UGGUUGAUCCAUUGGAAGACUGA	1	21	15	231.139	26.8532			experimental		mature miRNA	standard	MIMAT0007627
636	gga-miR-1816	GUAGGUUUUGUGGUUUUGUU	1	21	16	146.963	7.53301			experimental		mature miRNA	standard	MIMAT0007656
637	gga-miR-3064-3p	UUGCCACACUGCAACACUUUACA	1	21	17	156.13	10.8482			experimental		mature miRNA	standard	MIMAT0025632
638	gga-miR-6552-3p	CAACAAGAAGUGGACAGACUG	1	21	18	154.546	10.1552			experimental		mature miRNA	standard	MIMAT0025612
639	gga-miR-6625-5p	UGGGGGAACUGGAAGCAAGAGU	1	21	19	182.852	13.9551			experimental		mature miRNA	standard	MIMAT0025721
640	gga-miR-7443-3p	UCCCUUGGGCUGCAGCACCCUCC	1	21	20	152.185	9.89963			experimental		mature miRNA	standard	MIMAT0029041
641	empty		1	21	21	140.796	6.05853			control	control_empty
642	gga-let-7j-3p	CUAUACAGUCUAUUGCCUUCCU	1	21	22	160.148	10.9824			experimental		mature miRNA	standard	MIMAT0026542
643	gga-miR-1555-5p	AGCAAACCCUUCACCCUGCC	1	21	23	151.806	13.2682			experimental		mature miRNA	standard	MIMAT0026774
644	gga-miR-1643-5p	UCUUAUCACGAGGAGCACUUUU	1	21	24	150.12	10.2945			experimental		mature miRNA	standard	MIMAT0007518
645	gga-miR-1728-5p	UGGUUGAUCCAUUGGAAGACUGA	1	21	25	152.306	12.9942			experimental		mature miRNA	standard	MIMAT0007627
646	gga-miR-1816	GUAGGUUUUGUGGUUUUGUU	1	21	26	132.454	6.62533			experimental		mature miRNA	standard	MIMAT0007656
647	gga-miR-3064-3p	UUGCCACACUGCAACACUUUACA	1	21	27	147.407	7.56904			experimental		mature miRNA	standard	MIMAT0025632
648	gga-miR-6552-3p	CAACAAGAAGUGGACAGACUG	1	21	28	148.861	7.25305			experimental		mature miRNA	standard	MIMAT0025612
649	gga-miR-6625-5p	UGGGGGAACUGGAAGCAAGAGU	1	21	29	140.491	7.50513			experimental		mature miRNA	standard	MIMAT0025721
650	gga-miR-7443-3p	UCCCUUGGGCUGCAGCACCCUCC	1	21	30	142.87	6.53544			experimental		mature miRNA	standard	MIMAT0029041
651	empty		1	21	31	119.639	7.59422			control	control_empty
652	empty		1	22	1	131.685	6.29441			control	control_empty
653	gga-let-7k-5p	UGAGGUAGUAGAUUGAAUAGUU	1	22	2	193.769	8.67331			experimental		mature miRNA	standard	MIMAT0001182
654	gga-miR-1556	UGCAGGCUGGAAGUAGGAGUGU	1	22	3	190.417	7.83131			experimental		mature miRNA	standard	MIMAT0007413
655	gga-miR-1644	UCUGUUGUGCAGGGCUGUGCU	1	22	4	190.407	9.24742			experimental		mature miRNA	standard	MIMAT0007520
656	gga-miR-1729-3p	CUACUCGGUGAGUAAGGAUAGC	1	22	5	204.324	15.5773			experimental		mature miRNA	standard	MIMAT0007630
657	gga-miR-181a-3p	ACCAUCGACCGUUGAUUGUACC	1	22	6	186.833	15.9863			experimental		mature miRNA	standard	MIMAT0001150
658	gga-miR-3064-5p	UGGCUGUUGUGGUGUGCAAAA	1	22	7	165.111	11.1651			experimental		mature miRNA	standard	MIMAT0025631
659	gga-miR-6552-5p	GUCUGUCCAGGUCUUGUUGGA	1	22	8	191.306	10.5267			experimental		mature miRNA	standard	MIMAT0025611
660	gga-miR-6626-5p	AGGAGAGAGAAGGGUUGCU	1	22	9	218.241	18.2971			experimental		mature miRNA	standard	MIMAT0025722
661	gga-miR-7443-5p	UGGUGGCUGCCCUCAGGGAGAGC	1	22	10	200.991	12.773			experimental		mature miRNA	standard	MIMAT0029040
662	empty		1	22	11	160.787	11.1925			control	control_empty
663	gga-let-7k-5p	UGAGGUAGUAGAUUGAAUAGUU	1	22	12	197.565	10.5859			experimental		mature miRNA	standard	MIMAT0001182
664	gga-miR-1556	UGCAGGCUGGAAGUAGGAGUGU	1	22	13	185	17.1093			experimental		mature miRNA	standard	MIMAT0007413
665	gga-miR-1644	UCUGUUGUGCAGGGCUGUGCU	1	22	14	185.343	9.90154			experimental		mature miRNA	standard	MIMAT0007520
666	gga-miR-1729-3p	CUACUCGGUGAGUAAGGAUAGC	1	22	15	170.259	9.6909			experimental		mature miRNA	standard	MIMAT0007630
667	gga-miR-181a-3p	ACCAUCGACCGUUGAUUGUACC	1	22	16	152.963	11.7775			experimental		mature miRNA	standard	MIMAT0001150
668	gga-miR-3064-5p	UGGCUGUUGUGGUGUGCAAAA	1	22	17	161.546	7.8149			experimental		mature miRNA	standard	MIMAT0025631
669	gga-miR-6552-5p	GUCUGUCCAGGUCUUGUUGGA	1	22	18	164.787	10.1227			experimental		mature miRNA	standard	MIMAT0025611
670	gga-miR-6626-5p	AGGAGAGAGAAGGGUUGCU	1	22	19	215.583	11.7729			experimental		mature miRNA	standard	MIMAT0025722
671	gga-miR-7443-5p	UGGUGGCUGCCCUCAGGGAGAGC	1	22	20	164.88	9.00023			experimental		mature miRNA	standard	MIMAT0029040
672	empty		1	22	21	128.398	5.00456			control	control_empty
673	gga-let-7k-5p	UGAGGUAGUAGAUUGAAUAGUU	1	22	22	137.417	18.6869			experimental		mature miRNA	standard	MIMAT0001182
674	gga-miR-1556	UGCAGGCUGGAAGUAGGAGUGU	1	22	23	140.685	9.46775			experimental		mature miRNA	standard	MIMAT0007413
675	gga-miR-1644	UCUGUUGUGCAGGGCUGUGCU	1	22	24	174.352	6.22674			experimental		mature miRNA	standard	MIMAT0007520
676	gga-miR-1729-3p	CUACUCGGUGAGUAAGGAUAGC	1	22	25	154.065	9.712			experimental		mature miRNA	standard	MIMAT0007630
677	gga-miR-181a-3p	ACCAUCGACCGUUGAUUGUACC	1	22	26	143.852	8.55965			experimental		mature miRNA	standard	MIMAT0001150
678	gga-miR-3064-5p	UGGCUGUUGUGGUGUGCAAAA	1	22	27	129.787	8.93387			experimental		mature miRNA	standard	MIMAT0025631
679	gga-miR-6552-5p	GUCUGUCCAGGUCUUGUUGGA	1	22	28	150.481	9.47055			experimental		mature miRNA	standard	MIMAT0025611
680	gga-miR-6626-5p	AGGAGAGAGAAGGGUUGCU	1	22	29	165.722	5.59845			experimental		mature miRNA	standard	MIMAT0025722
681	gga-miR-7443-5p	UGGUGGCUGCCCUCAGGGAGAGC	1	22	30	153.63	7.66908			experimental		mature miRNA	standard	MIMAT0029040
682	empty		1	22	31	118.685	7.48787			control	control_empty
683	empty		1	23	1	138.722	5.54478			control	control_empty
684	gga-miR-100-3p	AAGCUUGUAUCUAUAGGUAUG	1	23	2	188.324	12.4681			experimental		mature miRNA	standard	MIMAT0026539
685	gga-miR-1557	CCCGUCGGCUGAGCGGCUGC	1	23	3	194.278	13.1475			experimental		mature miRNA	standard	MIMAT0007414
686	gga-miR-1645	UCUGCUGAAGUACUGUCAGA	1	23	4	187.593	11.0665			experimental		mature miRNA	standard	MIMAT0007521
687	gga-miR-1729-5p	AUCCCUUACUCACAUGAGUAGUC	1	23	5	227.148	15.2762			experimental		mature miRNA	standard	MIMAT0007629
688	gga-miR-181a-5p	AACAUUCAACGCUGUCGGUGAGU	1	23	6	857.833	33.2348			experimental		mature miRNA	standard	MIMAT0001168
689	gga-miR-30a-3p	CUUUCAGUCGGAUGUUUGCAGC	1	23	7	176.519	18.217			experimental		mature miRNA	standard	MIMAT0001136
690	gga-miR-6553-3p	AACACUACCCUGAGCUGCUCC	1	23	8	188.435	9.39405			experimental		mature miRNA	standard	MIMAT0025614
691	gga-miR-6627-3p	GGAAUGAAGGUGAUGCUGUGGA	1	23	9	184.546	12.8043			experimental		mature miRNA	standard	MIMAT0025723
692	gga-miR-7444-3p	AGUGUUAGGUGCAGCCUUGCUG	1	23	10	216.176	13.7724			experimental		mature miRNA	standard	MIMAT0029043
693	empty		1	23	11	164.769	9.32047			control	control_empty
694	gga-miR-100-3p	AAGCUUGUAUCUAUAGGUAUG	1	23	12	216.981	13.5557			experimental		mature miRNA	standard	MIMAT0026539
695	gga-miR-1557	CCCGUCGGCUGAGCGGCUGC	1	23	13	196.352	10.8208			experimental		mature miRNA	standard	MIMAT0007414
696	gga-miR-1645	UCUGCUGAAGUACUGUCAGA	1	23	14	201.917	14.3071			experimental		mature miRNA	standard	MIMAT0007521
697	gga-miR-1729-5p	AUCCCUUACUCACAUGAGUAGUC	1	23	15	206.676	15.8626			experimental		mature miRNA	standard	MIMAT0007629
698	gga-miR-181a-5p	AACAUUCAACGCUGUCGGUGAGU	1	23	16	747.546	22.2775			experimental		mature miRNA	standard	MIMAT0001168
699	gga-miR-30a-3p	CUUUCAGUCGGAUGUUUGCAGC	1	23	17	191.694	11.8688			experimental		mature miRNA	standard	MIMAT0001136
700	gga-miR-6553-3p	AACACUACCCUGAGCUGCUCC	1	23	18	164.593	12.8194			experimental		mature miRNA	standard	MIMAT0025614
701	gga-miR-6627-3p	GGAAUGAAGGUGAUGCUGUGGA	1	23	19	183.907	12.0121			experimental		mature miRNA	standard	MIMAT0025723
702	gga-miR-7444-3p	AGUGUUAGGUGCAGCCUUGCUG	1	23	20	157.222	9.7543			experimental		mature miRNA	standard	MIMAT0029043
703	empty		1	23	21	139.741	6.12085			control	control_empty
704	gga-miR-100-3p	AAGCUUGUAUCUAUAGGUAUG	1	23	22	155.639	8.82695			experimental		mature miRNA	standard	MIMAT0026539
705	gga-miR-1557	CCCGUCGGCUGAGCGGCUGC	1	23	23	151.528	8.29757			experimental		mature miRNA	standard	MIMAT0007414
706	gga-miR-1645	UCUGCUGAAGUACUGUCAGA	1	23	24	153.917	10.057			experimental		mature miRNA	standard	MIMAT0007521
707	gga-miR-1729-5p	AUCCCUUACUCACAUGAGUAGUC	1	23	25	138.333	10.4282			experimental		mature miRNA	standard	MIMAT0007629
708	gga-miR-181a-5p	AACAUUCAACGCUGUCGGUGAGU	1	23	26	743.417	22.3687			experimental		mature miRNA	standard	MIMAT0001168
709	gga-miR-30a-3p	CUUUCAGUCGGAUGUUUGCAGC	1	23	27	128.407	6.76859			experimental		mature miRNA	standard	MIMAT0001136
710	gga-miR-6553-3p	AACACUACCCUGAGCUGCUCC	1	23	28	147.815	7.99901			experimental		mature miRNA	standard	MIMAT0025614
711	gga-miR-6627-3p	GGAAUGAAGGUGAUGCUGUGGA	1	23	29	134.009	4.1592			experimental		mature miRNA	standard	MIMAT0025723
712	gga-miR-7444-3p	AGUGUUAGGUGCAGCCUUGCUG	1	23	30	152.62	8.19815			experimental		mature miRNA	standard	MIMAT0029043
713	empty		1	23	31	115.954	8.4802			control	control_empty
714	empty		1	24	1	141.722	10.2016			control	control_empty
715	gga-miR-100-5p	AACCCGUAGAUCCGAACUUGUG	1	24	2	196.157	20.8179			experimental		mature miRNA	standard	MIMAT0001178
716	gga-miR-1558	CUGCUGUGAUGGGAGCUCUG	1	24	3	201.019	13.0334			experimental		mature miRNA	standard	MIMAT0007415
717	gga-miR-1646	UCUGCCCUGCAGCACUGAGAUCU	1	24	4	175.352	8.95609			experimental		mature miRNA	standard	MIMAT0007522
718	gga-miR-1730-3p	AAGGCCAUGGCUGUUUGCUGCU	1	24	5	233.056	16.4833			experimental		mature miRNA	standard	MIMAT0007632
719	gga-miR-181b-1-3p	UCACUGAACAAUGAAUGCAAC	1	24	6	188.204	16.3288			experimental		mature miRNA	standard	MIMAT0026522
720	gga-miR-30a-5p	UGUAAACAUCCUCGACUGGAAG	1	24	7	225.093	16.9113			experimental		mature miRNA	standard	MIMAT0001135
721	gga-miR-6553-5p	AGCAGCCCUGUGAUAGCUGUUUGC	1	24	8	201.583	16.7338			experimental		mature miRNA	standard	MIMAT0025613
722	gga-miR-6628-3p	CAGAAGUCGUGGCCUGGCACA	1	24	9	205.611	20.8586			experimental		mature miRNA	standard	MIMAT0025724
723	gga-miR-7444-5p	GUAAGGCUCCUUCUGACCUCC	1	24	10	208.435	14.4586			experimental		mature miRNA	standard	MIMAT0029042
724	empty		1	24	11	164.861	6.94768			control	control_empty
725	gga-miR-100-5p	AACCCGUAGAUCCGAACUUGUG	1	24	12	220.944	22.9318			experimental		mature miRNA	standard	MIMAT0001178
726	gga-miR-1558	CUGCUGUGAUGGGAGCUCUG	1	24	13	196.352	15.7541			experimental		mature miRNA	standard	MIMAT0007415
727	gga-miR-1646	UCUGCCCUGCAGCACUGAGAUCU	1	24	14	286.778	21.9346			experimental		mature miRNA	standard	MIMAT0007522
728	gga-miR-1730-3p	AAGGCCAUGGCUGUUUGCUGCU	1	24	15	177.935	9.07423			experimental		mature miRNA	standard	MIMAT0007632
729	gga-miR-181b-1-3p	UCACUGAACAAUGAAUGCAAC	1	24	16	157.102	9.80362			experimental		mature miRNA	standard	MIMAT0026522
730	gga-miR-30a-5p	UGUAAACAUCCUCGACUGGAAG	1	24	17	262.907	17.6649			experimental		mature miRNA	standard	MIMAT0001135
731	gga-miR-6553-5p	AGCAGCCCUGUGAUAGCUGUUUGC	1	24	18	161.509	10.0434			experimental		mature miRNA	standard	MIMAT0025613
732	gga-miR-6628-3p	CAGAAGUCGUGGCCUGGCACA	1	24	19	172.472	10.0042			experimental		mature miRNA	standard	MIMAT0025724
733	gga-miR-7444-5p	GUAAGGCUCCUUCUGACCUCC	1	24	20	151.972	9.86115			experimental		mature miRNA	standard	MIMAT0029042
734	empty		1	24	21	147.778	6.9824			control	control_empty
735	gga-miR-100-5p	AACCCGUAGAUCCGAACUUGUG	1	24	22	164.935	11.962			experimental		mature miRNA	standard	MIMAT0001178
736	gga-miR-1558	CUGCUGUGAUGGGAGCUCUG	1	24	23	150.25	7.33462			experimental		mature miRNA	standard	MIMAT0007415
737	gga-miR-1646	UCUGCCCUGCAGCACUGAGAUCU	1	24	24	152.991	9.51093			experimental		mature miRNA	standard	MIMAT0007522
738	gga-miR-1730-3p	AAGGCCAUGGCUGUUUGCUGCU	1	24	25	133.565	4.73656			experimental		mature miRNA	standard	MIMAT0007632
739	gga-miR-181b-1-3p	UCACUGAACAAUGAAUGCAAC	1	24	26	136.417	7.14879			experimental		mature miRNA	standard	MIMAT0026522
740	gga-miR-30a-5p	UGUAAACAUCCUCGACUGGAAG	1	24	27	183.907	12.2684			experimental		mature miRNA	standard	MIMAT0001135
741	gga-miR-6553-5p	AGCAGCCCUGUGAUAGCUGUUUGC	1	24	28	130.361	7.62369			experimental		mature miRNA	standard	MIMAT0025613
742	gga-miR-6628-3p	CAGAAGUCGUGGCCUGGCACA	1	24	29	139.269	7.87117			experimental		mature miRNA	standard	MIMAT0025724
743	gga-miR-7444-5p	GUAAGGCUCCUUCUGACCUCC	1	24	30	144.241	7.24197			experimental		mature miRNA	standard	MIMAT0029042
744	empty		1	24	31	119.241	6.75038			control	control_empty
745	empty		1	25	1	143.352	9.5666			control	control_empty
746	gga-miR-101-1-5p	UCGGUUAUCAUGGUACCGGUGCU	1	25	2	221.065	18.1516			experimental		mature miRNA	standard	MIMAT0026545
747	gga-miR-1559-3p	AGUUACAUGUAUGCAUCGAGCA	1	25	3	203.778	13.0723			experimental		mature miRNA	standard	MIMAT0026775
748	gga-miR-1647	UCUCUGCCUGAGGGGUACUCU	1	25	4	195.361	13.2301			experimental		mature miRNA	standard	MIMAT0007523
749	gga-miR-1730-5p	CAGCUAACAGAGGUGGAACCUUG	1	25	5	236.583	18.2061			experimental		mature miRNA	standard	MIMAT0007631
750	gga-miR-181b-2-3p	UCACUGAUCAAUGAAUGCAAA	1	25	6	196.981	15.6868			experimental		mature miRNA	standard	MIMAT0031059
751	gga-miR-30b-3p	CUGGGGGGUGGAUGUUUACUUC	1	25	7	208.065	14.5527			experimental		mature miRNA	standard	MIMAT0026512
752	gga-miR-6554-3p	UGCUGUGUGGUUUAAGGAUACU	1	25	8	193.546	23.3736			experimental		mature miRNA	standard	MIMAT0025616
753	gga-miR-6629-5p	CUGGGAACUUGAGGCAGCUGUUGAGU	1	25	9	201.222	17.3352			experimental		mature miRNA	standard	MIMAT0025725
754	gga-miR-7445-3p	GGAUGAGUCUGUUUAACUUUAU	1	25	10	220.935	13.4173			experimental		mature miRNA	standard	MIMAT0029045
755	empty		1	25	11	156.009	9.68523			control	control_empty
756	gga-miR-101-1-5p	UCGGUUAUCAUGGUACCGGUGCU	1	25	12	203.454	11.2311			experimental		mature miRNA	standard	MIMAT0026545
757	gga-miR-1559-3p	AGUUACAUGUAUGCAUCGAGCA	1	25	13	203.556	15.75			experimental		mature miRNA	standard	MIMAT0026775
758	gga-miR-1647	UCUCUGCCUGAGGGGUACUCU	1	25	14	208.306	12.0509			experimental		mature miRNA	standard	MIMAT0007523
759	gga-miR-1730-5p	CAGCUAACAGAGGUGGAACCUUG	1	25	15	182.639	12.2912			experimental		mature miRNA	standard	MIMAT0007631
760	gga-miR-181b-2-3p	UCACUGAUCAAUGAAUGCAAA	1	25	16	159.574	9.48211			experimental		mature miRNA	standard	MIMAT0031059
761	gga-miR-30b-3p	CUGGGGGGUGGAUGUUUACUUC	1	25	17	186.222	17.8474			experimental		mature miRNA	standard	MIMAT0026512
762	gga-miR-6554-3p	UGCUGUGUGGUUUAAGGAUACU	1	25	18	158.269	16.7369			experimental		mature miRNA	standard	MIMAT0025616
763	gga-miR-6629-5p	CUGGGAACUUGAGGCAGCUGUUGAGU	1	25	19	195.537	15.1931			experimental		mature miRNA	standard	MIMAT0025725
764	gga-miR-7445-3p	GGAUGAGUCUGUUUAACUUUAU	1	25	20	146.37	11.1352			experimental		mature miRNA	standard	MIMAT0029045
765	empty		1	25	21	133.139	7.56709			control	control_empty
766	gga-miR-101-1-5p	UCGGUUAUCAUGGUACCGGUGCU	1	25	22	189.778	12.6124			experimental		mature miRNA	standard	MIMAT0026545
767	gga-miR-1559-3p	AGUUACAUGUAUGCAUCGAGCA	1	25	23	161.741	8.45922			experimental		mature miRNA	standard	MIMAT0026775
768	gga-miR-1647	UCUCUGCCUGAGGGGUACUCU	1	25	24	154.685	9.74502			experimental		mature miRNA	standard	MIMAT0007523
769	gga-miR-1730-5p	CAGCUAACAGAGGUGGAACCUUG	1	25	25	140.787	9.92688			experimental		mature miRNA	standard	MIMAT0007631
770	gga-miR-181b-2-3p	UCACUGAUCAAUGAAUGCAAA	1	25	26	132.333	8.31955			experimental		mature miRNA	standard	MIMAT0031059
771	gga-miR-30b-3p	CUGGGGGGUGGAUGUUUACUUC	1	25	27	158.574	9.42576			experimental		mature miRNA	standard	MIMAT0026512
772	gga-miR-6554-3p	UGCUGUGUGGUUUAAGGAUACU	1	25	28	132.009	4.79192			experimental		mature miRNA	standard	MIMAT0025616
773	gga-miR-6629-5p	CUGGGAACUUGAGGCAGCUGUUGAGU	1	25	29	131.324	6.87924			experimental		mature miRNA	standard	MIMAT0025725
774	gga-miR-7445-3p	GGAUGAGUCUGUUUAACUUUAU	1	25	30	140.741	8.0016			experimental		mature miRNA	standard	MIMAT0029045
775	empty		1	25	31	112.333	6.80297			control	control_empty
776	empty		1	26	1	140.009	7.86272			control	control_empty
777	gga-miR-101-2-5p	UCAGUUAUCACAGUGCUGAUGCU	1	26	2	194.667	10.712			experimental		mature miRNA	standard	MIMAT0031077
778	gga-miR-1559-5p	UUCGAUGCUUGUAUGCUACUCC	1	26	3	218.352	15.7417			experimental		mature miRNA	standard	MIMAT0007416
779	gga-miR-1648-3p	UGGGAGUGGAGCGGAGCUGUC	1	26	4	215.972	9.46065			experimental		mature miRNA	standard	MIMAT0007525
780	gga-miR-1731-3p	UGGCAGUUCCUUGGUCUUGUCC	1	26	5	214.694	18.3229			experimental		mature miRNA	standard	MIMAT0026780
781	gga-miR-181b-5p	AACAUUCAUUGCUGUCGGUGGG	1	26	6	334.824	21.7921			experimental		mature miRNA	standard	MIMAT0001151
782	gga-miR-30b-5p	UGUAAACAUCCUACACUCAGCU	1	26	7	214.843	9.44849			experimental		mature miRNA	standard	MIMAT0001130
783	gga-miR-6554-5p	UGUUUUUACAUUACACAGCAUA	1	26	8	220.046	20.0669			experimental		mature miRNA	standard	MIMAT0025615
784	gga-miR-6630-3p	CUGCACAAACCGAAGGCUUUUU	1	26	9	178.704	15.0974			experimental		mature miRNA	standard	MIMAT0025726
785	gga-miR-7445-5p	AAAGUUAAACAGACUCAUCCAC	1	26	10	211.139	12.0081			experimental		mature miRNA	standard	MIMAT0029044
786	empty		1	26	11	168.917	10.9673			control	control_empty
787	gga-miR-101-2-5p	UCAGUUAUCACAGUGCUGAUGCU	1	26	12	170.481	12.1405			experimental		mature miRNA	standard	MIMAT0031077
788	gga-miR-1559-5p	UUCGAUGCUUGUAUGCUACUCC	1	26	13	164.352	11.8632			experimental		mature miRNA	standard	MIMAT0007416
789	gga-miR-1648-3p	UGGGAGUGGAGCGGAGCUGUC	1	26	14	180.056	8.60323			experimental		mature miRNA	standard	MIMAT0007525
790	gga-miR-1731-3p	UGGCAGUUCCUUGGUCUUGUCC	1	26	15	149.806	7.01328			experimental		mature miRNA	standard	MIMAT0026780
791	gga-miR-181b-5p	AACAUUCAUUGCUGUCGGUGGG	1	26	16	263.417	11.1725			experimental		mature miRNA	standard	MIMAT0001151
792	gga-miR-30b-5p	UGUAAACAUCCUACACUCAGCU	1	26	17	146.194	10.9838			experimental		mature miRNA	standard	MIMAT0001130
793	gga-miR-6554-5p	UGUUUUUACAUUACACAGCAUA	1	26	18	147.028	10.1415			experimental		mature miRNA	standard	MIMAT0025615
794	gga-miR-6630-3p	CUGCACAAACCGAAGGCUUUUU	1	26	19	139.102	8.22912			experimental		mature miRNA	standard	MIMAT0025726
795	gga-miR-7445-5p	AAAGUUAAACAGACUCAUCCAC	1	26	20	153.056	11.5838			experimental		mature miRNA	standard	MIMAT0029044
796	empty		1	26	21	146.509	10.6424			control	control_empty
797	gga-miR-101-2-5p	UCAGUUAUCACAGUGCUGAUGCU	1	26	22	172.898	13.1597			experimental		mature miRNA	standard	MIMAT0031077
798	gga-miR-1559-5p	UUCGAUGCUUGUAUGCUACUCC	1	26	23	163.981	10.3047			experimental		mature miRNA	standard	MIMAT0007416
799	gga-miR-1648-3p	UGGGAGUGGAGCGGAGCUGUC	1	26	24	187.611	8.84322			experimental		mature miRNA	standard	MIMAT0007525
800	gga-miR-1731-3p	UGGCAGUUCCUUGGUCUUGUCC	1	26	25	145.389	7.73611			experimental		mature miRNA	standard	MIMAT0026780
801	gga-miR-181b-5p	AACAUUCAUUGCUGUCGGUGGG	1	26	26	244.241	15.739			experimental		mature miRNA	standard	MIMAT0001151
802	gga-miR-30b-5p	UGUAAACAUCCUACACUCAGCU	1	26	27	137.981	10.4667			experimental		mature miRNA	standard	MIMAT0001130
803	gga-miR-6554-5p	UGUUUUUACAUUACACAGCAUA	1	26	28	132.889	9.85629			experimental		mature miRNA	standard	MIMAT0025615
804	gga-miR-6630-3p	CUGCACAAACCGAAGGCUUUUU	1	26	29	131.722	9.10257			experimental		mature miRNA	standard	MIMAT0025726
805	gga-miR-7445-5p	AAAGUUAAACAGACUCAUCCAC	1	26	30	144.306	10.5507			experimental		mature miRNA	standard	MIMAT0029044
806	empty		1	26	31	115.389	8.30812			control	control_empty
807	empty		1	27	1	143.343	9.90814			control	control_empty
808	gga-miR-101-3p	GUACAGUACUGUGAUAACUGAA	1	27	2	207.407	10.1457			experimental		mature miRNA	standard	MIMAT0001185
809	gga-miR-1560-3p	GCAUCUCUGGACGCGCUCGUUC	1	27	3	200.269	11.1352			experimental		mature miRNA	standard	MIMAT0007418
810	gga-miR-1648-5p	CGGCUCGGCUCGGCUCCGCUC	1	27	4	213.306	14.8654			experimental		mature miRNA	standard	MIMAT0007524
811	gga-miR-1731-5p	ACUUGACUGCAGGCACUGCUGCU	1	27	5	209.852	23.3834			experimental		mature miRNA	standard	MIMAT0007633
812	gga-miR-183	UAUGGCACUGGUAGAAUUCACUG	1	27	6	207.463	19.6823			experimental		mature miRNA	standard	MIMAT0001191
813	gga-miR-30c-1-3p	UGGGAGAGGAUUGUUUACGCC	1	27	7	209.231	11.7502			experimental		mature miRNA	standard	MIMAT0031105
814	gga-miR-6555-3p	AAUGUGGCCUCAACAGAGCAG	1	27	8	208.491	17.8961			experimental		mature miRNA	standard	MIMAT0025620
815	gga-miR-6631-5p	GAAGAGAAUGCUGUGGUUCUGC	1	27	9	193.981	15.5833			experimental		mature miRNA	standard	MIMAT0025727
816	gga-miR-7446-3p	GCGGACGUGUGAGGAGGG	1	27	10	303.593	16.9541			experimental		mature miRNA	standard	MIMAT0029047
817	empty		1	27	11	164.861	10.8477			control	control_empty
818	gga-miR-101-3p	GUACAGUACUGUGAUAACUGAA	1	27	12	209.519	15.2998			experimental		mature miRNA	standard	MIMAT0001185
819	gga-miR-1560-3p	GCAUCUCUGGACGCGCUCGUUC	1	27	13	242.5	15.8176			experimental		mature miRNA	standard	MIMAT0007418
820	gga-miR-1648-5p	CGGCUCGGCUCGGCUCCGCUC	1	27	14	202.167	13.7341			experimental		mature miRNA	standard	MIMAT0007524
821	gga-miR-1731-5p	ACUUGACUGCAGGCACUGCUGCU	1	27	15	194.398	8.07551			experimental		mature miRNA	standard	MIMAT0007633
822	gga-miR-183	UAUGGCACUGGUAGAAUUCACUG	1	27	16	170.889	8.78969			experimental		mature miRNA	standard	MIMAT0001191
823	gga-miR-30c-1-3p	UGGGAGAGGAUUGUUUACGCC	1	27	17	179.713	13.8173			experimental		mature miRNA	standard	MIMAT0031105
824	gga-miR-6555-3p	AAUGUGGCCUCAACAGAGCAG	1	27	18	155.444	12.2538			experimental		mature miRNA	standard	MIMAT0025620
825	gga-miR-6631-5p	GAAGAGAAUGCUGUGGUUCUGC	1	27	19	196.009	16.083			experimental		mature miRNA	standard	MIMAT0025727
826	gga-miR-7446-3p	GCGGACGUGUGAGGAGGG	1	27	20	266.093	12.4394			experimental		mature miRNA	standard	MIMAT0029047
827	empty		1	27	21	141.491	7.95841			control	control_empty
828	gga-miR-101-3p	GUACAGUACUGUGAUAACUGAA	1	27	22	178.62	9.86802			experimental		mature miRNA	standard	MIMAT0001185
829	gga-miR-1560-3p	GCAUCUCUGGACGCGCUCGUUC	1	27	23	168.083	13.4074			experimental		mature miRNA	standard	MIMAT0007418
830	gga-miR-1648-5p	CGGCUCGGCUCGGCUCCGCUC	1	27	24	168.741	11.4886			experimental		mature miRNA	standard	MIMAT0007524
831	gga-miR-1731-5p	ACUUGACUGCAGGCACUGCUGCU	1	27	25	141.111	5.69199			experimental		mature miRNA	standard	MIMAT0007633
832	gga-miR-183	UAUGGCACUGGUAGAAUUCACUG	1	27	26	145.361	11.2744			experimental		mature miRNA	standard	MIMAT0001191
833	gga-miR-30c-1-3p	UGGGAGAGGAUUGUUUACGCC	1	27	27	147.463	10.8511			experimental		mature miRNA	standard	MIMAT0031105
834	gga-miR-6555-3p	AAUGUGGCCUCAACAGAGCAG	1	27	28	128.806	8.05641			experimental		mature miRNA	standard	MIMAT0025620
835	gga-miR-6631-5p	GAAGAGAAUGCUGUGGUUCUGC	1	27	29	130.194	7.9266			experimental		mature miRNA	standard	MIMAT0025727
836	gga-miR-7446-3p	GCGGACGUGUGAGGAGGG	1	27	30	226.787	13.0234			experimental		mature miRNA	standard	MIMAT0029047
837	empty		1	27	31	112.981	11.7529			control	control_empty
838	empty		1	28	1	144.852	8.95765			control	control_empty
839	gga-miR-103-1-5p	UCGGCUUCUUUACAGUGCUGCCUUG	1	28	2	209.148	15.9993			experimental		mature miRNA	standard	MIMAT0031070
840	gga-miR-1560-5p	GCGGCGCGAGCAGAGAGGCGCU	1	28	3	883.889	29.675			experimental		mature miRNA	standard	MIMAT0007417
841	gga-miR-1649-3p	CUCCGUGCACUCUGCAGGCA	1	28	4	207.426	11.7268			experimental		mature miRNA	standard	MIMAT0007527
842	gga-miR-1732	CACCGUGCUGCUGUCGGGCUG	1	28	5	211.769	24.1051			experimental		mature miRNA	standard	MIMAT0007634
843	gga-miR-184-3p	UGGACGGAGAACUGAUAAGGGU	1	28	6	191.028	8.93952			experimental		mature miRNA	standard	MIMAT0001158
844	gga-miR-30c-2-3p	UGGGAGAAGGCUGUUUACUCU	1	28	7	202.417	17.3793			experimental		mature miRNA	standard	MIMAT0026515
845	gga-miR-6555-5p	GAUCUGCAGAGCCCACAACUAG	1	28	8	200.435	17.9575			experimental		mature miRNA	standard	MIMAT0025619
846	gga-miR-6632-5p	AGAGAUGAGAGGAGUGGAUGACAGC	1	28	9	202.852	14.7805			experimental		mature miRNA	standard	MIMAT0025728
847	gga-miR-7446-5p	CGCCAUGUCCACCUCCGCGC	1	28	10	217.565	16.1478			experimental		mature miRNA	standard	MIMAT0029046
848	empty		1	28	11	170.454	9.12979			control	control_empty
849	gga-miR-103-1-5p	UCGGCUUCUUUACAGUGCUGCCUUG	1	28	12	207.981	15.6438			experimental		mature miRNA	standard	MIMAT0031070
850	gga-miR-1560-5p	GCGGCGCGAGCAGAGAGGCGCU	1	28	13	855.685	23.9347			experimental		mature miRNA	standard	MIMAT0007417
851	gga-miR-1649-3p	CUCCGUGCACUCUGCAGGCA	1	28	14	198.722	10.0073			experimental		mature miRNA	standard	MIMAT0007527
852	gga-miR-1732	CACCGUGCUGCUGUCGGGCUG	1	28	15	184.167	13.356			experimental		mature miRNA	standard	MIMAT0007634
853	gga-miR-184-3p	UGGACGGAGAACUGAUAAGGGU	1	28	16	170.574	10.8724			experimental		mature miRNA	standard	MIMAT0001158
854	gga-miR-30c-2-3p	UGGGAGAAGGCUGUUUACUCU	1	28	17	171.481	11.8924			experimental		mature miRNA	standard	MIMAT0026515
855	gga-miR-6555-5p	GAUCUGCAGAGCCCACAACUAG	1	28	18	238.009	30.8152			experimental		mature miRNA	standard	MIMAT0025619
856	gga-miR-6632-5p	AGAGAUGAGAGGAGUGGAUGACAGC	1	28	19	181.741	15.1462			experimental		mature miRNA	standard	MIMAT0025728
857	gga-miR-7446-5p	CGCCAUGUCCACCUCCGCGC	1	28	20	188.074	16.1162			experimental		mature miRNA	standard	MIMAT0029046
858	empty		1	28	21	138.87	5.21696			control	control_empty
859	gga-miR-103-1-5p	UCGGCUUCUUUACAGUGCUGCCUUG	1	28	22	184.093	18.0122			experimental		mature miRNA	standard	MIMAT0031070
860	gga-miR-1560-5p	GCGGCGCGAGCAGAGAGGCGCU	1	28	23	798.278	20.16			experimental		mature miRNA	standard	MIMAT0007417
861	gga-miR-1649-3p	CUCCGUGCACUCUGCAGGCA	1	28	24	163.574	10.1237			experimental		mature miRNA	standard	MIMAT0007527
862	gga-miR-1732	CACCGUGCUGCUGUCGGGCUG	1	28	25	137.648	6.87718			experimental		mature miRNA	standard	MIMAT0007634
863	gga-miR-184-3p	UGGACGGAGAACUGAUAAGGGU	1	28	26	136.139	10.2842			experimental		mature miRNA	standard	MIMAT0001158
864	gga-miR-30c-2-3p	UGGGAGAAGGCUGUUUACUCU	1	28	27	138.111	9.88469			experimental		mature miRNA	standard	MIMAT0026515
865	gga-miR-6555-5p	GAUCUGCAGAGCCCACAACUAG	1	28	28	144.62	10.9798			experimental		mature miRNA	standard	MIMAT0025619
866	gga-miR-6632-5p	AGAGAUGAGAGGAGUGGAUGACAGC	1	28	29	142.139	8.51108			experimental		mature miRNA	standard	MIMAT0025728
867	gga-miR-7446-5p	CGCCAUGUCCACCUCCGCGC	1	28	30	146.398	10.1548			experimental		mature miRNA	standard	MIMAT0029046
868	empty		1	28	31	112.315	5.51574			control	control_empty
869	empty		1	29	1	147.648	8.81621			control	control_empty
870	gga-miR-103-2-5p	AGCUUCUUUACAGUGCUGCCUUG	1	29	2	217.389	12.1731			experimental		mature miRNA	standard	MIMAT0026519
871	gga-miR-1561	GCCGGGUUUGCGGCCGCUUUU	1	29	3	205.454	9.72556			experimental		mature miRNA	standard	MIMAT0007419
872	gga-miR-1649-5p	UCCUGCAGAAGGUGCGGCUG	1	29	4	195.463	12.3261			experimental		mature miRNA	standard	MIMAT0007526
873	gga-miR-1733	CUGGAUGGCUGUGAAUUGUCU	1	29	5	215.556	23.4031			experimental		mature miRNA	standard	MIMAT0007635
874	gga-miR-1845	CCGGCUGCGCCCGGAGGA	1	29	6	195.315	7.8176			experimental		mature miRNA	standard	MIMAT0007749
875	gga-miR-30c-5p	UGUAAACAUCCUACACUCUCAGCU	1	29	7	250.944	14.7881			experimental		mature miRNA	standard	MIMAT0001137
876	gga-miR-6556-3p	GGCGGCGGUCCGAGCAGCUCCC	1	29	8	198.13	12.7632			experimental		mature miRNA	standard	MIMAT0025622
877	gga-miR-6633-5p	AGAGGAAACUAUGGCUGACUGU	1	29	9	192.583	19.0313			experimental		mature miRNA	standard	MIMAT0025729
878	gga-miR-7447-3p	UGAGCACUCAGCCCAACUCCUA	1	29	10	213.602	9.96812			experimental		mature miRNA	standard	MIMAT0029049
879	empty		1	29	11	156.722	11.2315			control	control_empty
880	gga-miR-103-2-5p	AGCUUCUUUACAGUGCUGCCUUG	1	29	12	228.602	14.8355			experimental		mature miRNA	standard	MIMAT0026519
881	gga-miR-1561	GCCGGGUUUGCGGCCGCUUUU	1	29	13	223.741	10.5284			experimental		mature miRNA	standard	MIMAT0007419
882	gga-miR-1649-5p	UCCUGCAGAAGGUGCGGCUG	1	29	14	210.046	10.563			experimental		mature miRNA	standard	MIMAT0007526
883	gga-miR-1733	CUGGAUGGCUGUGAAUUGUCU	1	29	15	198.083	13.2905			experimental		mature miRNA	standard	MIMAT0007635
884	gga-miR-1845	CCGGCUGCGCCCGGAGGA	1	29	16	163.481	10.1682			experimental		mature miRNA	standard	MIMAT0007749
885	gga-miR-30c-5p	UGUAAACAUCCUACACUCUCAGCU	1	29	17	191.481	13.6905			experimental		mature miRNA	standard	MIMAT0001137
886	gga-miR-6556-3p	GGCGGCGGUCCGAGCAGCUCCC	1	29	18	161.102	8.98799			experimental		mature miRNA	standard	MIMAT0025622
887	gga-miR-6633-5p	AGAGGAAACUAUGGCUGACUGU	1	29	19	192.537	10.9078			experimental		mature miRNA	standard	MIMAT0025729
888	gga-miR-7447-3p	UGAGCACUCAGCCCAACUCCUA	1	29	20	214.38	17.236			experimental		mature miRNA	standard	MIMAT0029049
889	empty		1	29	21	149.13	4.14028			control	control_empty
890	gga-miR-103-2-5p	AGCUUCUUUACAGUGCUGCCUUG	1	29	22	176.88	18.8728			experimental		mature miRNA	standard	MIMAT0026519
891	gga-miR-1561	GCCGGGUUUGCGGCCGCUUUU	1	29	23	168.185	9.35204			experimental		mature miRNA	standard	MIMAT0007419
892	gga-miR-1649-5p	UCCUGCAGAAGGUGCGGCUG	1	29	24	147.657	9.36304			experimental		mature miRNA	standard	MIMAT0007526
893	gga-miR-1733	CUGGAUGGCUGUGAAUUGUCU	1	29	25	127.065	9.91673			experimental		mature miRNA	standard	MIMAT0007635
894	gga-miR-1845	CCGGCUGCGCCCGGAGGA	1	29	26	134.176	6.9428			experimental		mature miRNA	standard	MIMAT0007749
895	gga-miR-30c-5p	UGUAAACAUCCUACACUCUCAGCU	1	29	27	159.685	10.5278			experimental		mature miRNA	standard	MIMAT0001137
896	gga-miR-6556-3p	GGCGGCGGUCCGAGCAGCUCCC	1	29	28	136.093	5.46105			experimental		mature miRNA	standard	MIMAT0025622
897	gga-miR-6633-5p	AGAGGAAACUAUGGCUGACUGU	1	29	29	128.454	5.65088			experimental		mature miRNA	standard	MIMAT0025729
898	gga-miR-7447-3p	UGAGCACUCAGCCCAACUCCUA	1	29	30	170.944	7.74335			experimental		mature miRNA	standard	MIMAT0029049
899	empty		1	29	31	112.556	7.35144			control	control_empty
900	empty		1	30	1	140.685	10.4521			control	control_empty
901	gga-miR-103-3p	AGCAGCAUUGUACAGGGCUAUGA	1	30	2	266.407	10.029			experimental		mature miRNA	standard	MIMAT0001145
902	gga-miR-1562-3p	UGUGCCCCGUGUAUGCAGUGCA	1	30	3	206.444	16.433			experimental		mature miRNA	standard	MIMAT0007421
903	gga-miR-1650	UCCUCUGAGCUCAGCUUCGCCUCU	1	30	4	225.75	15.7635			experimental		mature miRNA	standard	MIMAT0007528
904	gga-miR-1734	AUAUGCCCCAAUGUAUAAGCU	1	30	5	247.509	23.2538			experimental		mature miRNA	standard	MIMAT0007636
905	gga-miR-184-5p	CCUUAUCACUUUUCCAGCCCAGC	1	30	6	235.611	14.5832			experimental		mature miRNA	standard	MIMAT0026526
906	gga-miR-30d	UGUAAACAUCCCCGACUGGAAG	1	30	7	272.046	16.2512			experimental		mature miRNA	standard	MIMAT0001129
907	gga-miR-6556-5p	AAGGCUGCUCGGCCCGCGCUGC	1	30	8	195.898	17.865			experimental		mature miRNA	standard	MIMAT0025621
908	gga-miR-6634-5p	UCUCAGGGUUCUGAAGGAGCUGGC	1	30	9	205.509	16.9967			experimental		mature miRNA	standard	MIMAT0025730
909	gga-miR-7447-5p	AAAGUUGGUAGUGAUUGCUGAUG	1	30	10	217.472	14.8799			experimental		mature miRNA	standard	MIMAT0029048
910	empty		1	30	11	161.389	8.45752			control	control_empty
911	gga-miR-103-3p	AGCAGCAUUGUACAGGGCUAUGA	1	30	12	271.75	7.65021			experimental		mature miRNA	standard	MIMAT0001145
912	gga-miR-1562-3p	UGUGCCCCGUGUAUGCAGUGCA	1	30	13	238.889	12.9227			experimental		mature miRNA	standard	MIMAT0007421
913	gga-miR-1650	UCCUCUGAGCUCAGCUUCGCCUCU	1	30	14	237.009	15.7697			experimental		mature miRNA	standard	MIMAT0007528
914	gga-miR-1734	AUAUGCCCCAAUGUAUAAGCU	1	30	15	204.537	13.749			experimental		mature miRNA	standard	MIMAT0007636
915	gga-miR-184-5p	CCUUAUCACUUUUCCAGCCCAGC	1	30	16	186.481	14.8824			experimental		mature miRNA	standard	MIMAT0026526
916	gga-miR-30d	UGUAAACAUCCCCGACUGGAAG	1	30	17	231.778	14.9481			experimental		mature miRNA	standard	MIMAT0001129
917	gga-miR-6556-5p	AAGGCUGCUCGGCCCGCGCUGC	1	30	18	177.806	21.5894			experimental		mature miRNA	standard	MIMAT0025621
918	gga-miR-6634-5p	UCUCAGGGUUCUGAAGGAGCUGGC	1	30	19	179.093	12.4822			experimental		mature miRNA	standard	MIMAT0025730
919	gga-miR-7447-5p	AAAGUUGGUAGUGAUUGCUGAUG	1	30	20	186.639	11.5114			experimental		mature miRNA	standard	MIMAT0029048
920	empty		1	30	21	144.093	12.9979			control	control_empty
921	gga-miR-103-3p	AGCAGCAUUGUACAGGGCUAUGA	1	30	22	233.454	19.3001			experimental		mature miRNA	standard	MIMAT0001145
922	gga-miR-1562-3p	UGUGCCCCGUGUAUGCAGUGCA	1	30	23	174.935	14.0734			experimental		mature miRNA	standard	MIMAT0007421
923	gga-miR-1650	UCCUCUGAGCUCAGCUUCGCCUCU	1	30	24	163.759	11.6938			experimental		mature miRNA	standard	MIMAT0007528
924	gga-miR-1734	AUAUGCCCCAAUGUAUAAGCU	1	30	25	138.065	12.0802			experimental		mature miRNA	standard	MIMAT0007636
925	gga-miR-184-5p	CCUUAUCACUUUUCCAGCCCAGC	1	30	26	146.269	9.04672			experimental		mature miRNA	standard	MIMAT0026526
926	gga-miR-30d	UGUAAACAUCCCCGACUGGAAG	1	30	27	210.306	12.1397			experimental		mature miRNA	standard	MIMAT0001129
927	gga-miR-6556-5p	AAGGCUGCUCGGCCCGCGCUGC	1	30	28	135.657	6.21148			experimental		mature miRNA	standard	MIMAT0025621
928	gga-miR-6634-5p	UCUCAGGGUUCUGAAGGAGCUGGC	1	30	29	139.148	16.0337			experimental		mature miRNA	standard	MIMAT0025730
929	gga-miR-7447-5p	AAAGUUGGUAGUGAUUGCUGAUG	1	30	30	146.194	7.30185			experimental		mature miRNA	standard	MIMAT0029048
930	empty		1	30	31	109.352	8.3244			control	control_empty
931	empty		1	31	1	139.481	8.16819			control	control_empty
932	gga-miR-106-3p	ACUGCAGUAUAAGCACUUCUGG	1	31	2	247.824	16.0297			experimental		mature miRNA	standard	MIMAT0026517
933	gga-miR-1562-5p	GCACUGUAGAUGGAGGGGCUGC	1	31	3	213.417	10.72			experimental		mature miRNA	standard	MIMAT0007420
934	gga-miR-1651-3p	UUGCUUUUGUUGGCCUCUGCUG	1	31	4	223.157	19.1805			experimental		mature miRNA	standard	MIMAT0007530
935	gga-miR-1735	AGGGGCUUUGGGCAGCAUCUG	1	31	5	226.556	15.4353			experimental		mature miRNA	standard	MIMAT0007637
936	gga-miR-187-3p	UCGUGUCUUGUGUUGCAGCC	1	31	6	223.907	22.6004			experimental		mature miRNA	standard	MIMAT0001124
937	gga-miR-30e-3p	UUUCAGUCGGAUGUUUACAGC	1	31	7	197.287	13.5157			experimental		mature miRNA	standard	MIMAT0026538
938	gga-miR-6557-3p	CGCGCCGAUUGUCUCCUCCGGGCAC	1	31	8	233.694	21.624			experimental		mature miRNA	standard	MIMAT0025829
939	gga-miR-6635-5p	GUGAAGGAUCAGAACAGCGUGCUU	1	31	9	206.157	11.8575			experimental		mature miRNA	standard	MIMAT0025731
940	gga-miR-7448-3p	AACUGUUGUAGAACAGGAGAAGC	1	31	10	259.296	14.5205			experimental		mature miRNA	standard	MIMAT0029051
941	empty		1	31	11	176.176	9.02212			control	control_empty
942	gga-miR-106-3p	ACUGCAGUAUAAGCACUUCUGG	1	31	12	221.704	9.97872			experimental		mature miRNA	standard	MIMAT0026517
943	gga-miR-1562-5p	GCACUGUAGAUGGAGGGGCUGC	1	31	13	268.241	12.8346			experimental		mature miRNA	standard	MIMAT0007420
944	gga-miR-1651-3p	UUGCUUUUGUUGGCCUCUGCUG	1	31	14	247.139	16.3892			experimental		mature miRNA	standard	MIMAT0007530
945	gga-miR-1735	AGGGGCUUUGGGCAGCAUCUG	1	31	15	182.843	15.1578			experimental		mature miRNA	standard	MIMAT0007637
946	gga-miR-187-3p	UCGUGUCUUGUGUUGCAGCC	1	31	16	191.944	9.23508			experimental		mature miRNA	standard	MIMAT0001124
947	gga-miR-30e-3p	UUUCAGUCGGAUGUUUACAGC	1	31	17	184.944	11.6473			experimental		mature miRNA	standard	MIMAT0026538
948	gga-miR-6557-3p	CGCGCCGAUUGUCUCCUCCGGGCAC	1	31	18	191.528	8.51986			experimental		mature miRNA	standard	MIMAT0025829
949	gga-miR-6635-5p	GUGAAGGAUCAGAACAGCGUGCUU	1	31	19	178.676	10.3922			experimental		mature miRNA	standard	MIMAT0025731
950	gga-miR-7448-3p	AACUGUUGUAGAACAGGAGAAGC	1	31	20	215.463	12.6907			experimental		mature miRNA	standard	MIMAT0029051
951	empty		1	31	21	134.694	6.73179			control	control_empty
952	gga-miR-106-3p	ACUGCAGUAUAAGCACUUCUGG	1	31	22	183.75	14.4223			experimental		mature miRNA	standard	MIMAT0026517
953	gga-miR-1562-5p	GCACUGUAGAUGGAGGGGCUGC	1	31	23	184.028	10.3819			experimental		mature miRNA	standard	MIMAT0007420
954	gga-miR-1651-3p	UUGCUUUUGUUGGCCUCUGCUG	1	31	24	169.38	11.8698			experimental		mature miRNA	standard	MIMAT0007530
955	gga-miR-1735	AGGGGCUUUGGGCAGCAUCUG	1	31	25	140.861	8.06221			experimental		mature miRNA	standard	MIMAT0007637
956	gga-miR-187-3p	UCGUGUCUUGUGUUGCAGCC	1	31	26	128.361	6.93691			experimental		mature miRNA	standard	MIMAT0001124
957	gga-miR-30e-3p	UUUCAGUCGGAUGUUUACAGC	1	31	27	125.963	9.62952			experimental		mature miRNA	standard	MIMAT0026538
958	gga-miR-6557-3p	CGCGCCGAUUGUCUCCUCCGGGCAC	1	31	28	141.407	6.87			experimental		mature miRNA	standard	MIMAT0025829
959	gga-miR-6635-5p	GUGAAGGAUCAGAACAGCGUGCUU	1	31	29	145.056	6.24699			experimental		mature miRNA	standard	MIMAT0025731
960	gga-miR-7448-3p	AACUGUUGUAGAACAGGAGAAGC	1	31	30	164.972	10.3151			experimental		mature miRNA	standard	MIMAT0029051
961	empty		1	31	31	110.88	6.71686			control	control_empty
962	empty		1	32	1	146.398	6.75463			control	control_empty
963	gga-miR-106-5p	AAAAGUGCUUACAGUGCAGGUA	1	32	2	296.176	21.5063			experimental		mature miRNA	standard	MIMAT0001142
964	gga-miR-1563	GCACAUGAUGAGGAAGCACUGAAA	1	32	3	999.361	24.2939			experimental		mature miRNA	standard	MIMAT0007422
965	gga-miR-1651-5p	GCUAAGACUGAUAAAAGCAAGC	1	32	4	211.324	12.7571			experimental		mature miRNA	standard	MIMAT0007529
966	gga-miR-1736-3p	AGCACCUUCGGAACUGUCCUCA	1	32	5	224.685	15.11			experimental		mature miRNA	standard	MIMAT0007639
967	gga-miR-187-5p	GGCUACAACACAGGACAUGGGA	1	32	6	191.907	8.39619			experimental		mature miRNA	standard	MIMAT0026507
968	gga-miR-30e-5p	UGUAAACAUCCUUGACUGG	1	32	7	227.88	13.2755			experimental		mature miRNA	standard	MIMAT0001177
969	gga-miR-6557-5p	CCGGAGGAGCCCGGCGCUGC	1	32	8	233.583	16.4533			experimental		mature miRNA	standard	MIMAT0025828
970	gga-miR-6637-3p	GCUGGGCUGUGCCUGCAAUCGGU	1	32	9	193.639	18.6485			experimental		mature miRNA	standard	MIMAT0025733
971	gga-miR-7448-5p	CUCAUCCUCCAUGGUCUCCAGCAACGCC	1	32	10	210.722	15.3622			experimental		mature miRNA	standard	MIMAT0029050
972	empty		1	32	11	166.648	9.3332			control	control_empty
973	gga-miR-106-5p	AAAAGUGCUUACAGUGCAGGUA	1	32	12	325.787	17.3205			experimental		mature miRNA	standard	MIMAT0001142
974	gga-miR-1563	GCACAUGAUGAGGAAGCACUGAAA	1	32	13	974.796	29.5204			experimental		mature miRNA	standard	MIMAT0007422
975	gga-miR-1651-5p	GCUAAGACUGAUAAAAGCAAGC	1	32	14	228.315	10.4162			experimental		mature miRNA	standard	MIMAT0007529
976	gga-miR-1736-3p	AGCACCUUCGGAACUGUCCUCA	1	32	15	205.491	13.5939			experimental		mature miRNA	standard	MIMAT0007639
977	gga-miR-187-5p	GGCUACAACACAGGACAUGGGA	1	32	16	167.833	15.0268			experimental		mature miRNA	standard	MIMAT0026507
978	gga-miR-30e-5p	UGUAAACAUCCUUGACUGG	1	32	17	188.426	14.4534			experimental		mature miRNA	standard	MIMAT0001177
979	gga-miR-6557-5p	CCGGAGGAGCCCGGCGCUGC	1	32	18	205.13	20.5336			experimental		mature miRNA	standard	MIMAT0025828
980	gga-miR-6637-3p	GCUGGGCUGUGCCUGCAAUCGGU	1	32	19	188.139	13.1152			experimental		mature miRNA	standard	MIMAT0025733
981	gga-miR-7448-5p	CUCAUCCUCCAUGGUCUCCAGCAACGCC	1	32	20	173.185	9.66944			experimental		mature miRNA	standard	MIMAT0029050
982	empty		1	32	21	144.12	7.57359			control	control_empty
983	gga-miR-106-5p	AAAAGUGCUUACAGUGCAGGUA	1	32	22	262.528	19.7254			experimental		mature miRNA	standard	MIMAT0001142
984	gga-miR-1563	GCACAUGAUGAGGAAGCACUGAAA	1	32	23	892.426	26.6617			experimental		mature miRNA	standard	MIMAT0007422
985	gga-miR-1651-5p	GCUAAGACUGAUAAAAGCAAGC	1	32	24	167.389	10.5297			experimental		mature miRNA	standard	MIMAT0007529
986	gga-miR-1736-3p	AGCACCUUCGGAACUGUCCUCA	1	32	25	160.269	14.0237			experimental		mature miRNA	standard	MIMAT0007639
987	gga-miR-187-5p	GGCUACAACACAGGACAUGGGA	1	32	26	129.259	10.8018			experimental		mature miRNA	standard	MIMAT0026507
988	gga-miR-30e-5p	UGUAAACAUCCUUGACUGG	1	32	27	136.991	7.66409			experimental		mature miRNA	standard	MIMAT0001177
989	gga-miR-6557-5p	CCGGAGGAGCCCGGCGCUGC	1	32	28	142.009	7.76464			experimental		mature miRNA	standard	MIMAT0025828
990	gga-miR-6637-3p	GCUGGGCUGUGCCUGCAAUCGGU	1	32	29	134.806	11.1502			experimental		mature miRNA	standard	MIMAT0025733
991	gga-miR-7448-5p	CUCAUCCUCCAUGGUCUCCAGCAACGCC	1	32	30	139.361	3.81453			experimental		mature miRNA	standard	MIMAT0029050
992	empty		1	32	31	114.981	7.11978			control	control_empty
993	empty		1	33	1	152.935	13.0372			control	control_empty
994	gga-miR-107-3p	AGCAGCAUUGUACAGGGCUAUCA	1	33	2	261.769	15.2246			experimental		mature miRNA	standard	MIMAT0001147
995	gga-miR-1564-3p	CUCCUCUGCCGUGCUGGUUGUG	1	33	3	215.5	15.1907			experimental		mature miRNA	standard	MIMAT0007424
996	gga-miR-1652	UCCCUGUGUCCCCUCGGUGGCA	1	33	4	274.704	31.334			experimental		mature miRNA	standard	MIMAT0007531
997	gga-miR-1736-5p	AGGGCAAUUCCUGAUAGGUGCU	1	33	5	224.287	16.8922			experimental		mature miRNA	standard	MIMAT0007638
998	gga-miR-18a-3p	ACUGCCCUAAGUGCUCCUUCUG	1	33	6	265.833	22.9988			experimental		mature miRNA	standard	MIMAT0026499
999	gga-miR-31-3p	UGCUAUGCCAACAUAUUGUCAUC	1	33	7	133.833	14.259			experimental		mature miRNA	standard	MIMAT0026549
1000	gga-miR-6558-3p	AGGCCUUCUUGCGUAGCACUUGA	1	33	8	236.38	21.5397			experimental		mature miRNA	standard	MIMAT0025624
1001	gga-miR-6639-5p	UACAGAACUUCGGCAUGAUUGCU	1	33	9	213.056	21.2752			experimental		mature miRNA	standard	MIMAT0025735
1002	gga-miR-7449-3p	AGGGUUGGACGAGAUGGUCUUU	1	33	10	224.509	12.6362			experimental		mature miRNA	standard	MIMAT0029053
1003	empty		1	33	11	164	8.36213			control	control_empty
1004	gga-miR-107-3p	AGCAGCAUUGUACAGGGCUAUCA	1	33	12	284.519	16.2656			experimental		mature miRNA	standard	MIMAT0001147
1005	gga-miR-1564-3p	CUCCUCUGCCGUGCUGGUUGUG	1	33	13	238.778	19.0083			experimental		mature miRNA	standard	MIMAT0007424
1006	gga-miR-1652	UCCCUGUGUCCCCUCGGUGGCA	1	33	14	239.37	15.5272			experimental		mature miRNA	standard	MIMAT0007531
1007	gga-miR-1736-5p	AGGGCAAUUCCUGAUAGGUGCU	1	33	15	191.278	12.0581			experimental		mature miRNA	standard	MIMAT0007638
1008	gga-miR-18a-3p	ACUGCCCUAAGUGCUCCUUCUG	1	33	16	215.676	12.5227			experimental		mature miRNA	standard	MIMAT0026499
1009	gga-miR-31-3p	UGCUAUGCCAACAUAUUGUCAUC	1	33	17	190.602	14.1143			experimental		mature miRNA	standard	MIMAT0026549
1010	gga-miR-6558-3p	AGGCCUUCUUGCGUAGCACUUGA	1	33	18	224.824	19.9681			experimental		mature miRNA	standard	MIMAT0025624
1011	gga-miR-6639-5p	UACAGAACUUCGGCAUGAUUGCU	1	33	19	178.657	13.7821			experimental		mature miRNA	standard	MIMAT0025735
1012	gga-miR-7449-3p	AGGGUUGGACGAGAUGGUCUUU	1	33	20	193.306	10.8838			experimental		mature miRNA	standard	MIMAT0029053
1013	empty		1	33	21	143.833	6.87063			control	control_empty
1014	gga-miR-107-3p	AGCAGCAUUGUACAGGGCUAUCA	1	33	22	217.88	9.62737			experimental		mature miRNA	standard	MIMAT0001147
1015	gga-miR-1564-3p	CUCCUCUGCCGUGCUGGUUGUG	1	33	23	184.333	10.9868			experimental		mature miRNA	standard	MIMAT0007424
1016	gga-miR-1652	UCCCUGUGUCCCCUCGGUGGCA	1	33	24	177.269	10.703			experimental		mature miRNA	standard	MIMAT0007531
1017	gga-miR-1736-5p	AGGGCAAUUCCUGAUAGGUGCU	1	33	25	134.343	7.45098			experimental		mature miRNA	standard	MIMAT0007638
1018	gga-miR-18a-3p	ACUGCCCUAAGUGCUCCUUCUG	1	33	26	166.972	8.06916			experimental		mature miRNA	standard	MIMAT0026499
1019	gga-miR-31-3p	UGCUAUGCCAACAUAUUGUCAUC	1	33	27	130.833	7.29422			experimental		mature miRNA	standard	MIMAT0026549
1020	gga-miR-6558-3p	AGGCCUUCUUGCGUAGCACUUGA	1	33	28	150.815	10.3039			experimental		mature miRNA	standard	MIMAT0025624
1021	gga-miR-6639-5p	UACAGAACUUCGGCAUGAUUGCU	1	33	29	129.639	9.2539			experimental		mature miRNA	standard	MIMAT0025735
1022	gga-miR-7449-3p	AGGGUUGGACGAGAUGGUCUUU	1	33	30	145.38	8.93143			experimental		mature miRNA	standard	MIMAT0029053
1023	empty		1	33	31	119.898	5.83246			control	control_empty
1024	empty		1	34	1	155.861	5.19248			control	control_empty
1025	gga-miR-107-5p	AGCUUCUUUACAGUGUUGCCUUG	1	34	2	198.935	13.3677			experimental		mature miRNA	standard	MIMAT0026520
1026	gga-miR-1564-5p	GCAAUGAACACGGCAGUAGAGGU	1	34	3	218.444	13.6357			experimental		mature miRNA	standard	MIMAT0007423
1027	gga-miR-1653	CAGGAGCUGUGCUGCAUGCAGG	1	34	4	213.13	14.2639			experimental		mature miRNA	standard	MIMAT0007532
1028	gga-miR-1737	CAGCACUGCUGCGCUCGGUG	1	34	5	206.009	11.1494			experimental		mature miRNA	standard	MIMAT0007640
1029	gga-miR-18a-5p	UAAGGUGCAUCUAGUGCAGAUA	1	34	6	224.685	18.5299			experimental		mature miRNA	standard	MIMAT0001113
1030	gga-miR-31-5p	AGGCAAGAUGUUGGCAUAGCUG	1	34	7	291.444	23.6597			experimental		mature miRNA	standard	MIMAT0001189
1031	gga-miR-6558-5p	AAGUGAAACGUUGAGGUGGCUUGU	1	34	8	251.157	23.2388			experimental		mature miRNA	standard	MIMAT0025623
1032	gga-miR-6640-5p	UCUGGAAUUGUAGUAGAGUGUAU	1	34	9	217.38	17.0567			experimental		mature miRNA	standard	MIMAT0025736
1033	gga-miR-7449-5p	AGGUCAUCUAGUCCAACUUCCC	1	34	10	233.796	12.0123			experimental		mature miRNA	standard	MIMAT0029052
1034	empty		1	34	11	159.824	10.6813			control	control_empty
1035	gga-miR-107-5p	AGCUUCUUUACAGUGUUGCCUUG	1	34	12	236.435	9.51071			experimental		mature miRNA	standard	MIMAT0026520
1036	gga-miR-1564-5p	GCAAUGAACACGGCAGUAGAGGU	1	34	13	254.259	24.2076			experimental		mature miRNA	standard	MIMAT0007423
1037	gga-miR-1653	CAGGAGCUGUGCUGCAUGCAGG	1	34	14	218.38	8.88211			experimental		mature miRNA	standard	MIMAT0007532
1038	gga-miR-1737	CAGCACUGCUGCGCUCGGUG	1	34	15	193.417	17.1138			experimental		mature miRNA	standard	MIMAT0007640
1039	gga-miR-18a-5p	UAAGGUGCAUCUAGUGCAGAUA	1	34	16	200.38	9.6264			experimental		mature miRNA	standard	MIMAT0001113
1040	gga-miR-31-5p	AGGCAAGAUGUUGGCAUAGCUG	1	34	17	188.398	13.0892			experimental		mature miRNA	standard	MIMAT0001189
1041	gga-miR-6558-5p	AAGUGAAACGUUGAGGUGGCUUGU	1	34	18	205.889	18.1192			experimental		mature miRNA	standard	MIMAT0025623
1042	gga-miR-6640-5p	UCUGGAAUUGUAGUAGAGUGUAU	1	34	19	169.694	11.028			experimental		mature miRNA	standard	MIMAT0025736
1043	gga-miR-7449-5p	AGGUCAUCUAGUCCAACUUCCC	1	34	20	188.769	11.2513			experimental		mature miRNA	standard	MIMAT0029052
1044	empty		1	34	21	149.639	5.33628			control	control_empty
1045	gga-miR-107-5p	AGCUUCUUUACAGUGUUGCCUUG	1	34	22	193.361	12.2425			experimental		mature miRNA	standard	MIMAT0026520
1046	gga-miR-1564-5p	GCAAUGAACACGGCAGUAGAGGU	1	34	23	181.185	8.138			experimental		mature miRNA	standard	MIMAT0007423
1047	gga-miR-1653	CAGGAGCUGUGCUGCAUGCAGG	1	34	24	162.111	10.9017			experimental		mature miRNA	standard	MIMAT0007532
1048	gga-miR-1737	CAGCACUGCUGCGCUCGGUG	1	34	25	152.444	10.8338			experimental		mature miRNA	standard	MIMAT0007640
1049	gga-miR-18a-5p	UAAGGUGCAUCUAGUGCAGAUA	1	34	26	167.12	8.95442			experimental		mature miRNA	standard	MIMAT0001113
1050	gga-miR-31-5p	AGGCAAGAUGUUGGCAUAGCUG	1	34	27	133.741	8.05863			experimental		mature miRNA	standard	MIMAT0001189
1051	gga-miR-6558-5p	AAGUGAAACGUUGAGGUGGCUUGU	1	34	28	145.963	10.4246			experimental		mature miRNA	standard	MIMAT0025623
1052	gga-miR-6640-5p	UCUGGAAUUGUAGUAGAGUGUAU	1	34	29	131.648	6.16944			experimental		mature miRNA	standard	MIMAT0025736
1053	gga-miR-7449-5p	AGGUCAUCUAGUCCAACUUCCC	1	34	30	141.704	5.67213			experimental		mature miRNA	standard	MIMAT0029052
1054	empty		1	34	31	114.333	8.49629			control	control_empty
1055	empty		1	35	1	154.352	9.16343			control	control_empty
1056	gga-miR-10a-3p	AAAUUCGUAUCUAGGGGAAUA	1	35	2	193.657	15.5841			experimental		mature miRNA	standard	MIMAT0007732
1057	gga-miR-1565	CGAGGGUCGUGCCUGGUUUUGCU	1	35	3	206.778	13.1351			experimental		mature miRNA	standard	MIMAT0007425
1058	gga-miR-1654	UUGCUGGUGGAGGGAGCUGAG	1	35	4	262.037	9.00044			experimental		mature miRNA	standard	MIMAT0007533
1059	gga-miR-1738	ACUGACUGCUCAGAGGGAUUGG	1	35	5	197.981	9.24534			experimental		mature miRNA	standard	MIMAT0007641
1060	gga-miR-18b-3p	UACUGCCCUAAAUGCUCCUUCUGGC	1	35	6	307.88	18.9291			experimental		mature miRNA	standard	MIMAT0026516
1061	gga-miR-32-3p	AAUUUAGUGUGUGCGAUACU	1	35	7	248.741	16.0154			experimental		mature miRNA	standard	MIMAT0026508
1062	gga-miR-6559-3p	AGAGUUGACUCUUCCUUGCAGU	1	35	8	243.75	20.1142			experimental		mature miRNA	standard	MIMAT0025626
1063	gga-miR-6641-3p	CUGCUGGGAGAAAAAAGCUAU	1	35	9	202.287	13.7882			experimental		mature miRNA	standard	MIMAT0025738
1064	gga-miR-7450-3p	CCCGUUUCCUGGAAGUGAUGGAGC	1	35	10	222.435	15.1838			experimental		mature miRNA	standard	MIMAT0029055
1065	empty		1	35	11	166.963	11.2424			control	control_empty
1066	gga-miR-10a-3p	AAAUUCGUAUCUAGGGGAAUA	1	35	12	230.815	17.51			experimental		mature miRNA	standard	MIMAT0007732
1067	gga-miR-1565	CGAGGGUCGUGCCUGGUUUUGCU	1	35	13	247.185	13.9439			experimental		mature miRNA	standard	MIMAT0007425
1068	gga-miR-1654	UUGCUGGUGGAGGGAGCUGAG	1	35	14	297.083	12.7727			experimental		mature miRNA	standard	MIMAT0007533
1069	gga-miR-1738	ACUGACUGCUCAGAGGGAUUGG	1	35	15	196.139	8.89656			experimental		mature miRNA	standard	MIMAT0007641
1070	gga-miR-18b-3p	UACUGCCCUAAAUGCUCCUUCUGGC	1	35	16	236	8.71673			experimental		mature miRNA	standard	MIMAT0026516
1071	gga-miR-32-3p	AAUUUAGUGUGUGCGAUACU	1	35	17	190.685	10.5429			experimental		mature miRNA	standard	MIMAT0026508
1072	gga-miR-6559-3p	AGAGUUGACUCUUCCUUGCAGU	1	35	18	201.898	9.83978			experimental		mature miRNA	standard	MIMAT0025626
1073	gga-miR-6641-3p	CUGCUGGGAGAAAAAAGCUAU	1	35	19	177.12	11.0983			experimental		mature miRNA	standard	MIMAT0025738
1074	gga-miR-7450-3p	CCCGUUUCCUGGAAGUGAUGGAGC	1	35	20	185.139	11.3767			experimental		mature miRNA	standard	MIMAT0029055
1075	empty		1	35	21	143.157	6.42158			control	control_empty
1076	gga-miR-10a-3p	AAAUUCGUAUCUAGGGGAAUA	1	35	22	170.972	12.3579			experimental		mature miRNA	standard	MIMAT0007732
1077	gga-miR-1565	CGAGGGUCGUGCCUGGUUUUGCU	1	35	23	189.815	12.4938			experimental		mature miRNA	standard	MIMAT0007425
1078	gga-miR-1654	UUGCUGGUGGAGGGAGCUGAG	1	35	24	226.102	8.31499			experimental		mature miRNA	standard	MIMAT0007533
1079	gga-miR-1738	ACUGACUGCUCAGAGGGAUUGG	1	35	25	169.065	9.35017			experimental		mature miRNA	standard	MIMAT0007641
1080	gga-miR-18b-3p	UACUGCCCUAAAUGCUCCUUCUGGC	1	35	26	195.185	8.50415			experimental		mature miRNA	standard	MIMAT0026516
1081	gga-miR-32-3p	AAUUUAGUGUGUGCGAUACU	1	35	27	146.963	6.9254			experimental		mature miRNA	standard	MIMAT0026508
1082	gga-miR-6559-3p	AGAGUUGACUCUUCCUUGCAGU	1	35	28	139.519	6.914			experimental		mature miRNA	standard	MIMAT0025626
1083	gga-miR-6641-3p	CUGCUGGGAGAAAAAAGCUAU	1	35	29	140.815	13.5627			experimental		mature miRNA	standard	MIMAT0025738
1084	gga-miR-7450-3p	CCCGUUUCCUGGAAGUGAUGGAGC	1	35	30	147.667	8.41005			experimental		mature miRNA	standard	MIMAT0029055
1085	empty		1	35	31	115.796	3.52497			control	control_empty
1086	BKG0		1	36	1	151.352	8.38592			control	control_empty	LC Internal Use	control
1087	gga-miR-10a-5p	UACCCUGUAGAUCCGAAUUUGU	1	36	2	211.102	11.1832			experimental		mature miRNA	standard	MIMAT0007731
1088	gga-miR-1567	GACUGCUCAUGGCUGCCUGUUC	1	36	3	218.287	15.5167			experimental		mature miRNA	standard	MIMAT0007427
1089	gga-miR-1655-3p	AUUUACCCAUGGUGGGCUGAUA	1	36	4	209.537	10.4501			experimental		mature miRNA	standard	MIMAT0026777
1090	gga-miR-1739	CACAGGACAGGUAGCCAGGCUGG	1	36	5	225.685	12.0688			experimental		mature miRNA	standard	MIMAT0007642
1091	gga-miR-18b-5p	UAAGGUGCAUCUAGUGCAGUUA	1	36	6	230.352	13.0587			experimental		mature miRNA	standard	MIMAT0001141
1092	gga-miR-32-5p	UAUUGCACAUUACUAAGUUGC	1	36	7	265.713	14.1071			experimental		mature miRNA	standard	MIMAT0001125
1093	gga-miR-6559-5p	UGGGAGAAAGAGUCAUUACCUGA	1	36	8	238.519	15.5392			experimental		mature miRNA	standard	MIMAT0025625
1094	gga-miR-6641-5p	ACAGCUUUUUUAUUUCCAGUUA	1	36	9	217.685	15.6937			experimental		mature miRNA	standard	MIMAT0025737
1095	gga-miR-7450-5p	UCUGUUCUUAAGGAGGCUGAGGC	1	36	10	257.102	12.393			experimental		mature miRNA	standard	MIMAT0029054
1096	BKG0		1	36	11	148.009	8.23657			control	control_empty	LC Internal Use	control
1097	gga-miR-10a-5p	UACCCUGUAGAUCCGAAUUUGU	1	36	12	222.889	17.6245			experimental		mature miRNA	standard	MIMAT0007731
1098	gga-miR-1567	GACUGCUCAUGGCUGCCUGUUC	1	36	13	258.704	14.9293			experimental		mature miRNA	standard	MIMAT0007427
1099	gga-miR-1655-3p	AUUUACCCAUGGUGGGCUGAUA	1	36	14	259.528	27.2292			experimental		mature miRNA	standard	MIMAT0026777
1100	gga-miR-1739	CACAGGACAGGUAGCCAGGCUGG	1	36	15	236.907	14.6425			experimental		mature miRNA	standard	MIMAT0007642
1101	gga-miR-18b-5p	UAAGGUGCAUCUAGUGCAGUUA	1	36	16	200.185	10.9324			experimental		mature miRNA	standard	MIMAT0001141
1102	gga-miR-32-5p	UAUUGCACAUUACUAAGUUGC	1	36	17	186.898	13.5218			experimental		mature miRNA	standard	MIMAT0001125
1103	gga-miR-6559-5p	UGGGAGAAAGAGUCAUUACCUGA	1	36	18	212.537	14.3822			experimental		mature miRNA	standard	MIMAT0025625
1104	gga-miR-6641-5p	ACAGCUUUUUUAUUUCCAGUUA	1	36	19	191.111	13.0465			experimental		mature miRNA	standard	MIMAT0025737
1105	gga-miR-7450-5p	UCUGUUCUUAAGGAGGCUGAGGC	1	36	20	201.963	10.0055			experimental		mature miRNA	standard	MIMAT0029054
1106	BKG0		1	36	21	132.463	5.94747			control	control_empty	LC Internal Use	control
1107	gga-miR-10a-5p	UACCCUGUAGAUCCGAAUUUGU	1	36	22	180.324	7.42291			experimental		mature miRNA	standard	MIMAT0007731
1108	gga-miR-1567	GACUGCUCAUGGCUGCCUGUUC	1	36	23	199.204	7.27402			experimental		mature miRNA	standard	MIMAT0007427
1109	gga-miR-1655-3p	AUUUACCCAUGGUGGGCUGAUA	1	36	24	168.907	9.37339			experimental		mature miRNA	standard	MIMAT0026777
1110	gga-miR-1739	CACAGGACAGGUAGCCAGGCUGG	1	36	25	163.787	9.3169			experimental		mature miRNA	standard	MIMAT0007642
1111	gga-miR-18b-5p	UAAGGUGCAUCUAGUGCAGUUA	1	36	26	153.333	7.81563			experimental		mature miRNA	standard	MIMAT0001141
1112	gga-miR-32-5p	UAUUGCACAUUACUAAGUUGC	1	36	27	137.417	8.90356			experimental		mature miRNA	standard	MIMAT0001125
1113	gga-miR-6559-5p	UGGGAGAAAGAGUCAUUACCUGA	1	36	28	153.769	11.9294			experimental		mature miRNA	standard	MIMAT0025625
1114	gga-miR-6641-5p	ACAGCUUUUUUAUUUCCAGUUA	1	36	29	135.361	9.2912			experimental		mature miRNA	standard	MIMAT0025737
1115	gga-miR-7450-5p	UCUGUUCUUAAGGAGGCUGAGGC	1	36	30	167.63	5.38706			experimental		mature miRNA	standard	MIMAT0029054
1116	BKG0		1	36	31	122.389	6.78623			control	control_empty	LC Internal Use	control
1117	PUC2PM		1	37	1	15149.1	241.002			control	control_spike_calibration	LC Internal Use	control
1118	gga-miR-10b-3p	AGAUUCGAUUCUAGGGGAAUA	1	37	2	191.278	13.3226			experimental		mature miRNA	standard	MIMAT0026521
1119	gga-miR-1568	GACUCAUAGAUCUGAAGGCAG	1	37	3	201	12.655			experimental		mature miRNA	standard	MIMAT0007428
1120	gga-miR-1655-5p	UCAGCUGGUCUUGGGUAAAUGC	1	37	4	222.407	13.7052			experimental		mature miRNA	standard	MIMAT0007534
1121	gga-miR-17-3p	ACUGCAGUGAAGGCACUUGU	1	37	5	310.139	24.458			experimental		mature miRNA	standard	MIMAT0001115
1122	gga-miR-190a-3p	CUAUAUAUCAAACAUAUUCCU	1	37	6	220.519	14.8887			experimental		mature miRNA	standard	MIMAT0026525
1123	gga-miR-33-3p	AAUGUUCCUGCAGUGCAGUA	1	37	7	227.296	17.4481			experimental		mature miRNA	standard	MIMAT0026490
1124	gga-miR-6560-3p	UACCAGGAUGGACCGCUGCACACC	1	37	8	286.259	16.3252			experimental		mature miRNA	standard	MIMAT0025628
1125	gga-miR-6642-3p	CGGGCGGCCGUCGGGGAAAGCGG	1	37	9	234.074	14.0637			experimental		mature miRNA	standard	MIMAT0025740
1126	gga-miR-7451-3p	UUGCUUCUUCUUAUCCCACAGU	1	37	10	210.944	10.3687			experimental		mature miRNA	standard	MIMAT0029057
1127	PUC2PM		1	37	11	15988.2	229.036			control	control_spike_calibration	LC Internal Use	control
1128	gga-miR-10b-3p	AGAUUCGAUUCUAGGGGAAUA	1	37	12	224.398	16.0309			experimental		mature miRNA	standard	MIMAT0026521
1129	gga-miR-1568	GACUCAUAGAUCUGAAGGCAG	1	37	13	236.593	11.1213			experimental		mature miRNA	standard	MIMAT0007428
1130	gga-miR-1655-5p	UCAGCUGGUCUUGGGUAAAUGC	1	37	14	228.954	11.966			experimental		mature miRNA	standard	MIMAT0007534
1131	gga-miR-17-3p	ACUGCAGUGAAGGCACUUGU	1	37	15	202.472	12.1197			experimental		mature miRNA	standard	MIMAT0001115
1132	gga-miR-190a-3p	CUAUAUAUCAAACAUAUUCCU	1	37	16	180.583	8.91719			experimental		mature miRNA	standard	MIMAT0026525
1133	gga-miR-33-3p	AAUGUUCCUGCAGUGCAGUA	1	37	17	196.954	18.4378			experimental		mature miRNA	standard	MIMAT0026490
1134	gga-miR-6560-3p	UACCAGGAUGGACCGCUGCACACC	1	37	18	258.991	11.4512			experimental		mature miRNA	standard	MIMAT0025628
1135	gga-miR-6642-3p	CGGGCGGCCGUCGGGGAAAGCGG	1	37	19	193.259	12.69			experimental		mature miRNA	standard	MIMAT0025740
1136	gga-miR-7451-3p	UUGCUUCUUCUUAUCCCACAGU	1	37	20	198.574	7.5606			experimental		mature miRNA	standard	MIMAT0029057
1137	PUC2PM		1	37	21	15568.2	212.156			control	control_spike_calibration	LC Internal Use	control
1138	gga-miR-10b-3p	AGAUUCGAUUCUAGGGGAAUA	1	37	22	170.991	10.8709			experimental		mature miRNA	standard	MIMAT0026521
1139	gga-miR-1568	GACUCAUAGAUCUGAAGGCAG	1	37	23	220.704	16.3903			experimental		mature miRNA	standard	MIMAT0007428
1140	gga-miR-1655-5p	UCAGCUGGUCUUGGGUAAAUGC	1	37	24	159.833	7.67628			experimental		mature miRNA	standard	MIMAT0007534
1141	gga-miR-17-3p	ACUGCAGUGAAGGCACUUGU	1	37	25	133.157	7.584			experimental		mature miRNA	standard	MIMAT0001115
1142	gga-miR-190a-3p	CUAUAUAUCAAACAUAUUCCU	1	37	26	127.426	8.37018			experimental		mature miRNA	standard	MIMAT0026525
1143	gga-miR-33-3p	AAUGUUCCUGCAGUGCAGUA	1	37	27	135.407	6.61637			experimental		mature miRNA	standard	MIMAT0026490
1144	gga-miR-6560-3p	UACCAGGAUGGACCGCUGCACACC	1	37	28	191.528	11.9715			experimental		mature miRNA	standard	MIMAT0025628
1145	gga-miR-6642-3p	CGGGCGGCCGUCGGGGAAAGCGG	1	37	29	145.75	8.80858			experimental		mature miRNA	standard	MIMAT0025740
1146	gga-miR-7451-3p	UUGCUUCUUCUUAUCCCACAGU	1	37	30	137.676	4.40863			experimental		mature miRNA	standard	MIMAT0029057
1147	PUC2PM		1	37	31	16822.3	203.251			control	control_spike_calibration	LC Internal Use	control
1148	PUC2MM		1	38	1	5835.72	192.57			control	control_spike_calibration	LC Internal Use	control
1149	gga-miR-10b-5p	UACCCUGUAGAACCGAAUUUGU	1	38	2	203.528	17.2277			experimental		mature miRNA	standard	MIMAT0001148
1150	gga-miR-1569	UGUUUGGGACGUUGCUCUGCAG	1	38	3	247.157	35.3926			experimental		mature miRNA	standard	MIMAT0007429
1151	gga-miR-1656	UCACCAGCGGGCAUUGGCAUCA	1	38	4	198.204	11.4065			experimental		mature miRNA	standard	MIMAT0007535
1152	gga-miR-1740-3p	UCAUCCAAUUAAACCACAAA	1	38	5	211.685	12.9627			experimental		mature miRNA	standard	MIMAT0007644
1153	gga-miR-190a-5p	UGAUAUGUUUGAUAUAUUAGGU	1	38	6	230.806	18.5051			experimental		mature miRNA	standard	MIMAT0001155
1154	gga-miR-33-5p	GUGCAUUGUAGUUGCAUUGC	1	38	7	228.074	16.6995			experimental		mature miRNA	standard	MIMAT0001100
1155	gga-miR-6560-5p	UGUGUUGCUCCAUACUGUGGUCU	1	38	8	246.25	11.7721			experimental		mature miRNA	standard	MIMAT0025627
1156	gga-miR-6642-5p	UUCCCCGACGGCCGAGCGGGCC	1	38	9	213.185	15.979			experimental		mature miRNA	standard	MIMAT0025739
1157	gga-miR-7451-5p	CGUGGGAAUUAAGAGUGGCAGUC	1	38	10	254.213	14.7883			experimental		mature miRNA	standard	MIMAT0029056
1158	PUC2MM		1	38	11	7011.83	185.129			control	control_spike_calibration	LC Internal Use	control
1159	gga-miR-10b-5p	UACCCUGUAGAACCGAAUUUGU	1	38	12	226.093	16.8792			experimental		mature miRNA	standard	MIMAT0001148
1160	gga-miR-1569	UGUUUGGGACGUUGCUCUGCAG	1	38	13	258.259	20.4036			experimental		mature miRNA	standard	MIMAT0007429
1161	gga-miR-1656	UCACCAGCGGGCAUUGGCAUCA	1	38	14	225.787	8.80744			experimental		mature miRNA	standard	MIMAT0007535
1162	gga-miR-1740-3p	UCAUCCAAUUAAACCACAAA	1	38	15	196.796	9.27438			experimental		mature miRNA	standard	MIMAT0007644
1163	gga-miR-190a-5p	UGAUAUGUUUGAUAUAUUAGGU	1	38	16	191.806	14.0802			experimental		mature miRNA	standard	MIMAT0001155
1164	gga-miR-33-5p	GUGCAUUGUAGUUGCAUUGC	1	38	17	194.389	12.0914			experimental		mature miRNA	standard	MIMAT0001100
1165	gga-miR-6560-5p	UGUGUUGCUCCAUACUGUGGUCU	1	38	18	206.269	13.036			experimental		mature miRNA	standard	MIMAT0025627
1166	gga-miR-6642-5p	UUCCCCGACGGCCGAGCGGGCC	1	38	19	190.769	11.5343			experimental		mature miRNA	standard	MIMAT0025739
1167	gga-miR-7451-5p	CGUGGGAAUUAAGAGUGGCAGUC	1	38	20	193.972	16.1821			experimental		mature miRNA	standard	MIMAT0029056
1168	PUC2MM		1	38	21	6972.9	144.718			control	control_spike_calibration	LC Internal Use	control
1169	gga-miR-10b-5p	UACCCUGUAGAACCGAAUUUGU	1	38	22	179.37	10.5932			experimental		mature miRNA	standard	MIMAT0001148
1170	gga-miR-1569	UGUUUGGGACGUUGCUCUGCAG	1	38	23	169.352	12.893			experimental		mature miRNA	standard	MIMAT0007429
1171	gga-miR-1656	UCACCAGCGGGCAUUGGCAUCA	1	38	24	189.472	9.71602			experimental		mature miRNA	standard	MIMAT0007535
1172	gga-miR-1740-3p	UCAUCCAAUUAAACCACAAA	1	38	25	161.694	6.43219			experimental		mature miRNA	standard	MIMAT0007644
1173	gga-miR-190a-5p	UGAUAUGUUUGAUAUAUUAGGU	1	38	26	146.713	9.3769			experimental		mature miRNA	standard	MIMAT0001155
1174	gga-miR-33-5p	GUGCAUUGUAGUUGCAUUGC	1	38	27	132.769	8.6301			experimental		mature miRNA	standard	MIMAT0001100
1175	gga-miR-6560-5p	UGUGUUGCUCCAUACUGUGGUCU	1	38	28	134.074	6.73907			experimental		mature miRNA	standard	MIMAT0025627
1176	gga-miR-6642-5p	UUCCCCGACGGCCGAGCGGGCC	1	38	29	153.769	7.18982			experimental		mature miRNA	standard	MIMAT0025739
1177	gga-miR-7451-5p	CGUGGGAAUUAAGAGUGGCAGUC	1	38	30	142.13	6.34535			experimental		mature miRNA	standard	MIMAT0029056
1178	PUC2MM		1	38	31	7083.82	173.772			control	control_spike_calibration	LC Internal Use	control
1179	PUC2PM-20B		1	39	1	8467.07	322.903			control	control_spike_calibration	LC Internal Use	control
1180	gga-miR-122-3p	AACGCCAUUAUCACACUAAAUA	1	39	2	241.472	13.62			experimental		mature miRNA	standard	MIMAT0026550
1181	gga-miR-1570	GAAGGGUGUGCAGAAGAAUGUGA	1	39	3	211.241	15.3871			experimental		mature miRNA	standard	MIMAT0007430
1182	gga-miR-1657	UAUAUGUGUAUUGUUGGUGUGUG	1	39	4	252.389	14.0804			experimental		mature miRNA	standard	MIMAT0007537
1183	gga-miR-1740-5p	UGUAGUUUAAGAGGAUAGGUCUU	1	39	5	193.981	10.2337			experimental		mature miRNA	standard	MIMAT0007643
1184	gga-miR-193a-3p	AACUGGCCUACAAAGUCCCAGU	1	39	6	218.074	11.0789			experimental		mature miRNA	standard	MIMAT0007740
1185	gga-miR-34a-3p	CAAUCAGCAAGUAUACUGCCCUA	1	39	7	235.907	15.5332			experimental		mature miRNA	standard	MIMAT0026535
1186	gga-miR-6561-3p	GGGAGCCCAGAACUGGAAACAG	1	39	8	223.056	18.2812			experimental		mature miRNA	standard	MIMAT0025630
1187	gga-miR-6643-5p	CCAGGGCUGGCAGGGGAGGGU	1	39	9	349.426	18.3319			experimental		mature miRNA	standard	MIMAT0025741
1188	gga-miR-7452-3p	GCGGAUUCUUGAACCAGUCCUGCUGC	1	39	10	228.833	19.4016			experimental		mature miRNA	standard	MIMAT0029059
1189	PUC2PM-20B		1	39	11	10962.7	481.066			control	control_spike_calibration	LC Internal Use	control
1190	gga-miR-122-3p	AACGCCAUUAUCACACUAAAUA	1	39	12	236.361	13.62			experimental		mature miRNA	standard	MIMAT0026550
1191	gga-miR-1570	GAAGGGUGUGCAGAAGAAUGUGA	1	39	13	248.083	13.4915			experimental		mature miRNA	standard	MIMAT0007430
1192	gga-miR-1657	UAUAUGUGUAUUGUUGGUGUGUG	1	39	14	266.157	11.5023			experimental		mature miRNA	standard	MIMAT0007537
1193	gga-miR-1740-5p	UGUAGUUUAAGAGGAUAGGUCUU	1	39	15	211.676	8.62492			experimental		mature miRNA	standard	MIMAT0007643
1194	gga-miR-193a-3p	AACUGGCCUACAAAGUCCCAGU	1	39	16	202.815	10.686			experimental		mature miRNA	standard	MIMAT0007740
1195	gga-miR-34a-3p	CAAUCAGCAAGUAUACUGCCCUA	1	39	17	188.537	13.1536			experimental		mature miRNA	standard	MIMAT0026535
1196	gga-miR-6561-3p	GGGAGCCCAGAACUGGAAACAG	1	39	18	188.009	10.8529			experimental		mature miRNA	standard	MIMAT0025630
1197	gga-miR-6643-5p	CCAGGGCUGGCAGGGGAGGGU	1	39	19	335.194	22.0087			experimental		mature miRNA	standard	MIMAT0025741
1198	gga-miR-7452-3p	GCGGAUUCUUGAACCAGUCCUGCUGC	1	39	20	199.037	13.9021			experimental		mature miRNA	standard	MIMAT0029059
1199	PUC2PM-20B		1	39	21	10479.9	426.438			control	control_spike_calibration	LC Internal Use	control
1200	gga-miR-122-3p	AACGCCAUUAUCACACUAAAUA	1	39	22	186.685	13.7451			experimental		mature miRNA	standard	MIMAT0026550
1201	gga-miR-1570	GAAGGGUGUGCAGAAGAAUGUGA	1	39	23	185.5	9.30531			experimental		mature miRNA	standard	MIMAT0007430
1202	gga-miR-1657	UAUAUGUGUAUUGUUGGUGUGUG	1	39	24	185.083	13.4429			experimental		mature miRNA	standard	MIMAT0007537
1203	gga-miR-1740-5p	UGUAGUUUAAGAGGAUAGGUCUU	1	39	25	146.917	11.7713			experimental		mature miRNA	standard	MIMAT0007643
1204	gga-miR-193a-3p	AACUGGCCUACAAAGUCCCAGU	1	39	26	156.361	15.416			experimental		mature miRNA	standard	MIMAT0007740
1205	gga-miR-34a-3p	CAAUCAGCAAGUAUACUGCCCUA	1	39	27	140.935	14.2987			experimental		mature miRNA	standard	MIMAT0026535
1206	gga-miR-6561-3p	GGGAGCCCAGAACUGGAAACAG	1	39	28	136.528	7.85316			experimental		mature miRNA	standard	MIMAT0025630
1207	gga-miR-6643-5p	CCAGGGCUGGCAGGGGAGGGU	1	39	29	275.278	14.0592			experimental		mature miRNA	standard	MIMAT0025741
1208	gga-miR-7452-3p	GCGGAUUCUUGAACCAGUCCUGCUGC	1	39	30	142.926	8.1547			experimental		mature miRNA	standard	MIMAT0029059
1209	PUC2PM-20B		1	39	31	10551.6	375.205			control	control_spike_calibration	LC Internal Use	control
1210	PUC2MM-20B		1	40	1	215.306	15.0099			control	control_spike_calibration	LC Internal Use	control
1211	gga-miR-122-5p	UGGAGUGUGACAAUGGUGUUUGU	1	40	2	232.815	17.3841			experimental		mature miRNA	standard	MIMAT0001190
1212	gga-miR-1571	UGUUUCCUAUCCAGGCAGCACU	1	40	3	229.435	15.5667			experimental		mature miRNA	standard	MIMAT0007431
1213	gga-miR-1658-3p	GAGCUGUGGGUUGGUGUUGAUGG	1	40	4	215.472	12.0447			experimental		mature miRNA	standard	MIMAT0007539
1214	gga-miR-1741	AUGGCUCUGGAUUACACCUU	1	40	5	120.5	9.08372			experimental		mature miRNA	standard	MIMAT0007645
1215	gga-miR-193a-5p	UGGGUCUUUGCGGGCGAGAUGA	1	40	6	240.806	12.0617			experimental		mature miRNA	standard	MIMAT0026787
1216	gga-miR-34a-5p	UGGCAGUGUCUUAGCUGGUUGUU	1	40	7	277.194	16.618			experimental		mature miRNA	standard	MIMAT0001173
1217	gga-miR-6561-5p	UCUUUCCAGGCAGGAGCUCCCU	1	40	8	243.917	19.8014			experimental		mature miRNA	standard	MIMAT0025629
1218	gga-miR-6644-3p	GGGGCUAAGAUGGUACAGCGGA	1	40	9	220.296	18.3345			experimental		mature miRNA	standard	MIMAT0025745
1219	gga-miR-7452-5p	ACAGGGCUGGCUGAUCCGUGC	1	40	10	247.593	18.2803			experimental		mature miRNA	standard	MIMAT0029058
1220	PUC2MM-20B		1	40	11	231.259	15.8447			control	control_spike_calibration	LC Internal Use	control
1221	gga-miR-122-5p	UGGAGUGUGACAAUGGUGUUUGU	1	40	12	238.509	13.5181			experimental		mature miRNA	standard	MIMAT0001190
1222	gga-miR-1571	UGUUUCCUAUCCAGGCAGCACU	1	40	13	248.509	9.432			experimental		mature miRNA	standard	MIMAT0007431
1223	gga-miR-1658-3p	GAGCUGUGGGUUGGUGUUGAUGG	1	40	14	240.722	8.64657			experimental		mature miRNA	standard	MIMAT0007539
1224	gga-miR-1741	AUGGCUCUGGAUUACACCUU	1	40	15	194.139	7.63594			experimental		mature miRNA	standard	MIMAT0007645
1225	gga-miR-193a-5p	UGGGUCUUUGCGGGCGAGAUGA	1	40	16	216.713	9.20184			experimental		mature miRNA	standard	MIMAT0026787
1226	gga-miR-34a-5p	UGGCAGUGUCUUAGCUGGUUGUU	1	40	17	221.546	11.9151			experimental		mature miRNA	standard	MIMAT0001173
1227	gga-miR-6561-5p	UCUUUCCAGGCAGGAGCUCCCU	1	40	18	209.139	17.0461			experimental		mature miRNA	standard	MIMAT0025629
1228	gga-miR-6644-3p	GGGGCUAAGAUGGUACAGCGGA	1	40	19	174.704	8.06082			experimental		mature miRNA	standard	MIMAT0025745
1229	gga-miR-7452-5p	ACAGGGCUGGCUGAUCCGUGC	1	40	20	179.667	16.6857			experimental		mature miRNA	standard	MIMAT0029058
1230	PUC2MM-20B		1	40	21	192.713	10.9605			control	control_spike_calibration	LC Internal Use	control
1231	gga-miR-122-5p	UGGAGUGUGACAAUGGUGUUUGU	1	40	22	187.287	11.3911			experimental		mature miRNA	standard	MIMAT0001190
1232	gga-miR-1571	UGUUUCCUAUCCAGGCAGCACU	1	40	23	207.611	8.87381			experimental		mature miRNA	standard	MIMAT0007431
1233	gga-miR-1658-3p	GAGCUGUGGGUUGGUGUUGAUGG	1	40	24	164.444	8.42818			experimental		mature miRNA	standard	MIMAT0007539
1234	gga-miR-1741	AUGGCUCUGGAUUACACCUU	1	40	25	144.778	6.22977			experimental		mature miRNA	standard	MIMAT0007645
1235	gga-miR-193a-5p	UGGGUCUUUGCGGGCGAGAUGA	1	40	26	153.593	8.50073			experimental		mature miRNA	standard	MIMAT0026787
1236	gga-miR-34a-5p	UGGCAGUGUCUUAGCUGGUUGUU	1	40	27	178.676	16.2985			experimental		mature miRNA	standard	MIMAT0001173
1237	gga-miR-6561-5p	UCUUUCCAGGCAGGAGCUCCCU	1	40	28	132.426	9.4327			experimental		mature miRNA	standard	MIMAT0025629
1238	gga-miR-6644-3p	GGGGCUAAGAUGGUACAGCGGA	1	40	29	159.398	17.4666			experimental		mature miRNA	standard	MIMAT0025745
1239	gga-miR-7452-5p	ACAGGGCUGGCUGAUCCGUGC	1	40	30	147.972	8.714			experimental		mature miRNA	standard	MIMAT0029058
1240	PUC2MM-20B		1	40	31	135.954	6.97577			control	control_spike_calibration	LC Internal Use	control
1241	a2-PUC2PM-20B		1	41	1	39779	1062.07			control	control_spike_calibration	LC Internal Use	control
1242	gga-miR-122b	AGUGUGACACUGGUGUUUUU	1	41	2	207.074	15.0759			experimental		mature miRNA	standard	MIMAT0007719
1243	gga-miR-1572	GAACCUGACACACGGGCCUGC	1	41	3	218.602	19.5328			experimental		mature miRNA	standard	MIMAT0007432
1244	gga-miR-1658-5p	UAUACCACCCCCAGGAGUUCUGC	1	41	4	229.083	15.9275			experimental		mature miRNA	standard	MIMAT0007538
1245	gga-miR-1742	AAUCGUCGUUCGGGAUCCGC	1	41	5	189.815	9.37101			experimental		mature miRNA	standard	MIMAT0007646
1246	gga-miR-193b-3p	AACUGGCCCACAAAGUCCCGCUUU	1	41	6	234.722	17.4478			experimental		mature miRNA	standard	MIMAT0003353
1247	gga-miR-34b-3p	AAUCACUAAAUUCACUGCCAUC	1	41	7	526.37	27.7895			experimental		mature miRNA	standard	MIMAT0026540
1248	gga-miR-6562-3p	UCAGUCAUUUCUUGCUCUCUGU	1	41	8	260.657	20.3181			experimental		mature miRNA	standard	MIMAT0025833
1249	gga-miR-6645-5p	UGGGAGGUAGCAGUGGUGGUGA	1	41	9	219.065	18.068			experimental		mature miRNA	standard	MIMAT0025742
1250	gga-miR-7453-3p	CAGCUUUUCUCUCUGGCU	1	41	10	238.444	13.4709			experimental		mature miRNA	standard	MIMAT0029061
1251	a2-PUC2PM-20B		1	41	11	40348.9	1296.4			control	control_spike_calibration	LC Internal Use	control
1252	gga-miR-122b	AGUGUGACACUGGUGUUUUU	1	41	12	228.352	14.7245			experimental		mature miRNA	standard	MIMAT0007719
1253	gga-miR-1572	GAACCUGACACACGGGCCUGC	1	41	13	234.38	15.9243			experimental		mature miRNA	standard	MIMAT0007432
1254	gga-miR-1658-5p	UAUACCACCCCCAGGAGUUCUGC	1	41	14	233.602	10.6683			experimental		mature miRNA	standard	MIMAT0007538
1255	gga-miR-1742	AAUCGUCGUUCGGGAUCCGC	1	41	15	231.546	8.51319			experimental		mature miRNA	standard	MIMAT0007646
1256	gga-miR-193b-3p	AACUGGCCCACAAAGUCCCGCUUU	1	41	16	201.074	11.6199			experimental		mature miRNA	standard	MIMAT0003353
1257	gga-miR-34b-3p	AAUCACUAAAUUCACUGCCAUC	1	41	17	454.389	12.5377			experimental		mature miRNA	standard	MIMAT0026540
1258	gga-miR-6562-3p	UCAGUCAUUUCUUGCUCUCUGU	1	41	18	189.296	14.699			experimental		mature miRNA	standard	MIMAT0025833
1259	gga-miR-6645-5p	UGGGAGGUAGCAGUGGUGGUGA	1	41	19	191.972	16.0189			experimental		mature miRNA	standard	MIMAT0025742
1260	gga-miR-7453-3p	CAGCUUUUCUCUCUGGCU	1	41	20	192.602	9.05842			experimental		mature miRNA	standard	MIMAT0029061
1261	a2-PUC2PM-20B		1	41	21	39507.1	1135.98			control	control_spike_calibration	LC Internal Use	control
1262	gga-miR-122b	AGUGUGACACUGGUGUUUUU	1	41	22	170.287	7.79414			experimental		mature miRNA	standard	MIMAT0007719
1263	gga-miR-1572	GAACCUGACACACGGGCCUGC	1	41	23	181.176	14.9165			experimental		mature miRNA	standard	MIMAT0007432
1264	gga-miR-1658-5p	UAUACCACCCCCAGGAGUUCUGC	1	41	24	182.63	9.77083			experimental		mature miRNA	standard	MIMAT0007538
1265	gga-miR-1742	AAUCGUCGUUCGGGAUCCGC	1	41	25	147.259	8.45369			experimental		mature miRNA	standard	MIMAT0007646
1266	gga-miR-193b-3p	AACUGGCCCACAAAGUCCCGCUUU	1	41	26	151.222	9.7744			experimental		mature miRNA	standard	MIMAT0003353
1267	gga-miR-34b-3p	AAUCACUAAAUUCACUGCCAUC	1	41	27	397.667	18.7203			experimental		mature miRNA	standard	MIMAT0026540
1268	gga-miR-6562-3p	UCAGUCAUUUCUUGCUCUCUGU	1	41	28	136.704	8.86267			experimental		mature miRNA	standard	MIMAT0025833
1269	gga-miR-6645-5p	UGGGAGGUAGCAGUGGUGGUGA	1	41	29	140.75	6.72855			experimental		mature miRNA	standard	MIMAT0025742
1270	gga-miR-7453-3p	CAGCUUUUCUCUCUGGCU	1	41	30	145.713	4.74204			experimental		mature miRNA	standard	MIMAT0029061
1271	a2-PUC2PM-20B		1	41	31	42553.5	807.341			control	control_spike_calibration	LC Internal Use	control
1272	a2-PUC2MM-20B		1	42	1	233.519	16.758			control	control_spike_calibration	LC Internal Use	control
1273	gga-miR-124a-3p	UUAAGGCACGCGGUGAAUGCCA	1	42	2	202.093	6.93432			experimental		mature miRNA	standard	MIMAT0001128
1274	gga-miR-1573	UGUUCUGCAGGUGCCAGUCU	1	42	3	198	12.8768			experimental		mature miRNA	standard	MIMAT0007433
1275	gga-miR-1659	UAGGGCAGAAUGAAGGAGUCCCU	1	42	4	218.185	9.16836			experimental		mature miRNA	standard	MIMAT0007540
1276	gga-miR-1743	UGGAAUGCAGCAAUUAUCACCU	1	42	5	201.333	9.23524			experimental		mature miRNA	standard	MIMAT0007647
1277	gga-miR-193b-5p	CGGGGUUUUGGGGGCGAGAUGA	1	42	6	227.463	13.0538			experimental		mature miRNA	standard	MIMAT0026629
1278	gga-miR-34b-5p	CAGGCAGUGUAGUUAGCUGAUUG	1	42	7	230.426	16.7996			experimental		mature miRNA	standard	MIMAT0001179
1279	gga-miR-6562-5p	AGGGGAAAGGAAUGUGCUGUGG	1	42	8	284.333	31.8874			experimental		mature miRNA	standard	MIMAT0025832
1280	gga-miR-6646-3p	UCUGGUGGUAGCAGCUGGAAGG	1	42	9	204.963	17.577			experimental		mature miRNA	standard	MIMAT0025743
1281	gga-miR-7453-5p	UCAGAUGUGAGAACUCAGCAGCG	1	42	10	244.167	11.3042			experimental		mature miRNA	standard	MIMAT0029060
1282	a2-PUC2MM-20B		1	42	11	264.944	8.94723			control	control_spike_calibration	LC Internal Use	control
1283	gga-miR-124a-3p	UUAAGGCACGCGGUGAAUGCCA	1	42	12	228.472	18.1249			experimental		mature miRNA	standard	MIMAT0001128
1284	gga-miR-1573	UGUUCUGCAGGUGCCAGUCU	1	42	13	236.87	19.3324			experimental		mature miRNA	standard	MIMAT0007433
1285	gga-miR-1659	UAGGGCAGAAUGAAGGAGUCCCU	1	42	14	234.491	12.8547			experimental		mature miRNA	standard	MIMAT0007540
1286	gga-miR-1743	UGGAAUGCAGCAAUUAUCACCU	1	42	15	225.509	16.504			experimental		mature miRNA	standard	MIMAT0007647
1287	gga-miR-193b-5p	CGGGGUUUUGGGGGCGAGAUGA	1	42	16	211.213	11.6507			experimental		mature miRNA	standard	MIMAT0026629
1288	gga-miR-34b-5p	CAGGCAGUGUAGUUAGCUGAUUG	1	42	17	188.954	15.2961			experimental		mature miRNA	standard	MIMAT0001179
1289	gga-miR-6562-5p	AGGGGAAAGGAAUGUGCUGUGG	1	42	18	196.87	10.4068			experimental		mature miRNA	standard	MIMAT0025832
1290	gga-miR-6646-3p	UCUGGUGGUAGCAGCUGGAAGG	1	42	19	195.593	10.6007			experimental		mature miRNA	standard	MIMAT0025743
1291	gga-miR-7453-5p	UCAGAUGUGAGAACUCAGCAGCG	1	42	20	189.472	10.182			experimental		mature miRNA	standard	MIMAT0029060
1292	a2-PUC2MM-20B		1	42	21	234.546	11.4454			control	control_spike_calibration	LC Internal Use	control
1293	gga-miR-124a-3p	UUAAGGCACGCGGUGAAUGCCA	1	42	22	224.111	22.5307			experimental		mature miRNA	standard	MIMAT0001128
1294	gga-miR-1573	UGUUCUGCAGGUGCCAGUCU	1	42	23	194.056	14.2566			experimental		mature miRNA	standard	MIMAT0007433
1295	gga-miR-1659	UAGGGCAGAAUGAAGGAGUCCCU	1	42	24	167.546	8.03309			experimental		mature miRNA	standard	MIMAT0007540
1296	gga-miR-1743	UGGAAUGCAGCAAUUAUCACCU	1	42	25	153.907	12.5322			experimental		mature miRNA	standard	MIMAT0007647
1297	gga-miR-193b-5p	CGGGGUUUUGGGGGCGAGAUGA	1	42	26	150.694	7.31336			experimental		mature miRNA	standard	MIMAT0026629
1298	gga-miR-34b-5p	CAGGCAGUGUAGUUAGCUGAUUG	1	42	27	130.167	7.97484			experimental		mature miRNA	standard	MIMAT0001179
1299	gga-miR-6562-5p	AGGGGAAAGGAAUGUGCUGUGG	1	42	28	144.759	6.88201			experimental		mature miRNA	standard	MIMAT0025832
1300	gga-miR-6646-3p	UCUGGUGGUAGCAGCUGGAAGG	1	42	29	147.38	9.69316			experimental		mature miRNA	standard	MIMAT0025743
1301	gga-miR-7453-5p	UCAGAUGUGAGAACUCAGCAGCG	1	42	30	150.093	8.46161			experimental		mature miRNA	standard	MIMAT0029060
1302	a2-PUC2MM-20B		1	42	31	173.713	7.37519			control	control_spike_calibration	LC Internal Use	control
1303	a3-PUC2PM-20B		1	43	1	38632.8	999.837			control	control_spike_calibration	LC Internal Use	control
1304	gga-miR-124a-5p	GUUCACAGCGGACCUUGAU	1	43	2	222.185	13.5123			experimental		mature miRNA	standard	MIMAT0026511
1305	gga-miR-1574-3p	ACAGGAGGAUGUCAGGAAGCUU	1	43	3	196.185	9.6559			experimental		mature miRNA	standard	MIMAT0007435
1306	gga-miR-16-5p	UAGCAGCACGUAAAUAUUGGUG	1	43	4	265.954	14.4322			experimental		mature miRNA	standard	MIMAT0001116
1307	gga-miR-1744-3p	ACUUCAACAGGAGCAAGACUGA	1	43	5	191.306	10.4331			experimental		mature miRNA	standard	MIMAT0007649
1308	gga-miR-194	UGUAACAGCAACUCCAUGUGGA	1	43	6	207.815	11.3822			experimental		mature miRNA	standard	MIMAT0001133
1309	gga-miR-34c-3p	AAUCACUAACCACACAGCCAGG	1	43	7	322.731	9.49432			experimental		mature miRNA	standard	MIMAT0026541
1310	gga-miR-6563-3p	ACUGGGCACACUGUGACUGGCUAC	1	43	8	220.759	16.8589			experimental		mature miRNA	standard	MIMAT0025835
1311	gga-miR-6647-5p	CGCUCUGGCCAUGUGACGCAGCU	1	43	9	226.185	14.5905			experimental		mature miRNA	standard	MIMAT0025744
1312	gga-miR-7454-3p	ACUUUCCAGCUUGCGAAAGCAGACAG	1	43	10	228.972	18.8558			experimental		mature miRNA	standard	MIMAT0029063
1313	a3-PUC2PM-20B		1	43	11	39829.1	876.737			control	control_spike_calibration	LC Internal Use	control
1314	gga-miR-124a-5p	GUUCACAGCGGACCUUGAU	1	43	12	239.046	11.4609			experimental		mature miRNA	standard	MIMAT0026511
1315	gga-miR-1574-3p	ACAGGAGGAUGUCAGGAAGCUU	1	43	13	231.315	14.079			experimental		mature miRNA	standard	MIMAT0007435
1316	gga-miR-16-5p	UAGCAGCACGUAAAUAUUGGUG	1	43	14	283.12	12.7527			experimental		mature miRNA	standard	MIMAT0001116
1317	gga-miR-1744-3p	ACUUCAACAGGAGCAAGACUGA	1	43	15	232.093	11.3891			experimental		mature miRNA	standard	MIMAT0007649
1318	gga-miR-194	UGUAACAGCAACUCCAUGUGGA	1	43	16	210.907	12.6871			experimental		mature miRNA	standard	MIMAT0001133
1319	gga-miR-34c-3p	AAUCACUAACCACACAGCCAGG	1	43	17	300.769	14.7069			experimental		mature miRNA	standard	MIMAT0026541
1320	gga-miR-6563-3p	ACUGGGCACACUGUGACUGGCUAC	1	43	18	196.204	13.3821			experimental		mature miRNA	standard	MIMAT0025835
1321	gga-miR-6647-5p	CGCUCUGGCCAUGUGACGCAGCU	1	43	19	188.796	14.4628			experimental		mature miRNA	standard	MIMAT0025744
1322	gga-miR-7454-3p	ACUUUCCAGCUUGCGAAAGCAGACAG	1	43	20	209.926	11.5311			experimental		mature miRNA	standard	MIMAT0029063
1323	a3-PUC2PM-20B		1	43	21	38794	1365.22			control	control_spike_calibration	LC Internal Use	control
1324	gga-miR-124a-5p	GUUCACAGCGGACCUUGAU	1	43	22	177.491	8.25017			experimental		mature miRNA	standard	MIMAT0026511
1325	gga-miR-1574-3p	ACAGGAGGAUGUCAGGAAGCUU	1	43	23	183.917	8.7115			experimental		mature miRNA	standard	MIMAT0007435
1326	gga-miR-16-5p	UAGCAGCACGUAAAUAUUGGUG	1	43	24	203.241	10.9739			experimental		mature miRNA	standard	MIMAT0001116
1327	gga-miR-1744-3p	ACUUCAACAGGAGCAAGACUGA	1	43	25	141.13	6.40837			experimental		mature miRNA	standard	MIMAT0007649
1328	gga-miR-194	UGUAACAGCAACUCCAUGUGGA	1	43	26	152.861	10.5825			experimental		mature miRNA	standard	MIMAT0001133
1329	gga-miR-34c-3p	AAUCACUAACCACACAGCCAGG	1	43	27	269.009	9.29827			experimental		mature miRNA	standard	MIMAT0026541
1330	gga-miR-6563-3p	ACUGGGCACACUGUGACUGGCUAC	1	43	28	136.25	5.24916			experimental		mature miRNA	standard	MIMAT0025835
1331	gga-miR-6647-5p	CGCUCUGGCCAUGUGACGCAGCU	1	43	29	151.954	8.15663			experimental		mature miRNA	standard	MIMAT0025744
1332	gga-miR-7454-3p	ACUUUCCAGCUUGCGAAAGCAGACAG	1	43	30	156.148	8.59778			experimental		mature miRNA	standard	MIMAT0029063
1333	a3-PUC2PM-20B		1	43	31	41945	986.088			control	control_spike_calibration	LC Internal Use	control
1334	a3-PUC2MM-20B		1	44	1	234.102	16.5049			control	control_spike_calibration	LC Internal Use	control
1335	gga-miR-124b	UUAAGGCACGCAGUGAAUGCCA	1	44	2	205.972	14.767			experimental		mature miRNA	standard	MIMAT0001174
1336	gga-miR-1574-5p	CUGUGACUUCUCCUUGUCAGA	1	44	3	178.583	14.4152			experimental		mature miRNA	standard	MIMAT0007434
1337	gga-miR-1660	UAGGCCUGUGUUUUUGUGCAUA	1	44	4	243.157	14.4191			experimental		mature miRNA	standard	MIMAT0007541
1338	gga-miR-1744-5p	UGCUCUGUUGAACUCAAAAGCU	1	44	5	199.269	9.7804			experimental		mature miRNA	standard	MIMAT0007648
1339	gga-miR-196-1-3p	CAAGAACAUCAAACUACCUGAU	1	44	6	191.37	16.7134			experimental		mature miRNA	standard	MIMAT0031017
1340	gga-miR-34c-5p	AGGCAGUGUAGUUAGCUGAUUGC	1	44	7	243.528	20.1742			experimental		mature miRNA	standard	MIMAT0001180
1341	gga-miR-6563-5p	GUUGGUCGGUUGUGCUUAGAGA	1	44	8	234.315	15.6191			experimental		mature miRNA	standard	MIMAT0025834
1342	gga-miR-6648-3p	UCCGGCAUUCUGAACGCUCCU	1	44	9	219.972	15.8854			experimental		mature miRNA	standard	MIMAT0025747
1343	gga-miR-7454-5p	UUCUGUGAGACAAACUGAAGUGC	1	44	10	240.083	10.2848			experimental		mature miRNA	standard	MIMAT0029062
1344	a3-PUC2MM-20B		1	44	11	277.722	13.7337			control	control_spike_calibration	LC Internal Use	control
1345	gga-miR-124b	UUAAGGCACGCAGUGAAUGCCA	1	44	12	242.593	16.8151			experimental		mature miRNA	standard	MIMAT0001174
1346	gga-miR-1574-5p	CUGUGACUUCUCCUUGUCAGA	1	44	13	251.407	12.7953			experimental		mature miRNA	standard	MIMAT0007434
1347	gga-miR-1660	UAGGCCUGUGUUUUUGUGCAUA	1	44	14	235.222	12.8109			experimental		mature miRNA	standard	MIMAT0007541
1348	gga-miR-1744-5p	UGCUCUGUUGAACUCAAAAGCU	1	44	15	246.852	18.85			experimental		mature miRNA	standard	MIMAT0007648
1349	gga-miR-196-1-3p	CAAGAACAUCAAACUACCUGAU	1	44	16	193.213	12.427			experimental		mature miRNA	standard	MIMAT0031017
1350	gga-miR-34c-5p	AGGCAGUGUAGUUAGCUGAUUGC	1	44	17	195.37	7.19111			experimental		mature miRNA	standard	MIMAT0001180
1351	gga-miR-6563-5p	GUUGGUCGGUUGUGCUUAGAGA	1	44	18	203.398	12.9123			experimental		mature miRNA	standard	MIMAT0025834
1352	gga-miR-6648-3p	UCCGGCAUUCUGAACGCUCCU	1	44	19	183.472	9.06411			experimental		mature miRNA	standard	MIMAT0025747
1353	gga-miR-7454-5p	UUCUGUGAGACAAACUGAAGUGC	1	44	20	207.833	15.0901			experimental		mature miRNA	standard	MIMAT0029062
1354	a3-PUC2MM-20B		1	44	21	248.963	12.926			control	control_spike_calibration	LC Internal Use	control
1355	gga-miR-124b	UUAAGGCACGCAGUGAAUGCCA	1	44	22	179.176	6.20797			experimental		mature miRNA	standard	MIMAT0001174
1356	gga-miR-1574-5p	CUGUGACUUCUCCUUGUCAGA	1	44	23	172.269	15.2638			experimental		mature miRNA	standard	MIMAT0007434
1357	gga-miR-1660	UAGGCCUGUGUUUUUGUGCAUA	1	44	24	162.75	9.30594			experimental		mature miRNA	standard	MIMAT0007541
1358	gga-miR-1744-5p	UGCUCUGUUGAACUCAAAAGCU	1	44	25	152.657	11.5088			experimental		mature miRNA	standard	MIMAT0007648
1359	gga-miR-196-1-3p	CAAGAACAUCAAACUACCUGAU	1	44	26	142.38	7.7154			experimental		mature miRNA	standard	MIMAT0031017
1360	gga-miR-34c-5p	AGGCAGUGUAGUUAGCUGAUUGC	1	44	27	142.472	9.27408			experimental		mature miRNA	standard	MIMAT0001180
1361	gga-miR-6563-5p	GUUGGUCGGUUGUGCUUAGAGA	1	44	28	141.12	5.48356			experimental		mature miRNA	standard	MIMAT0025834
1362	gga-miR-6648-3p	UCCGGCAUUCUGAACGCUCCU	1	44	29	144.593	7.19298			experimental		mature miRNA	standard	MIMAT0025747
1363	gga-miR-7454-5p	UUCUGUGAGACAAACUGAAGUGC	1	44	30	162.981	7.78806			experimental		mature miRNA	standard	MIMAT0029062
1364	a3-PUC2MM-20B		1	44	31	182.009	5.20872			control	control_spike_calibration	LC Internal Use	control
1365	a-PUC2PM		1	45	1	26003.4	250.678			control	control_spike_calibration	LC Internal Use	control
1366	gga-miR-124c-3p	UCAAGGUCCGCUGUGAACACGG	1	45	2	214.435	12.5856			experimental		mature miRNA	standard	MIMAT0025600
1367	gga-miR-1575	CUGGCAGCACGUAGGAGCAGG	1	45	3	183	30.9189			experimental		mature miRNA	standard	MIMAT0007436
1368	gga-miR-1661	UAGCAGAUGUUUAGGAAUGUGCCU	1	45	4	307.815	29.1057			experimental		mature miRNA	standard	MIMAT0007542
1369	gga-miR-1745	UGCUCUGCUUGGCAAACUGCUC	1	45	5	188.917	10.6763			experimental		mature miRNA	standard	MIMAT0007650
1370	gga-miR-196-2-3p	CUACAGCACGAAACUGCCUUAA	1	45	6	208.38	9.70954			experimental		mature miRNA	standard	MIMAT0026504
1371	gga-miR-3523	CCGCGCAGUGCCUCGUCCUCGA	1	45	7	325.722	15.1336			experimental		mature miRNA	standard	MIMAT0016373
1372	gga-miR-6564-3p	UGGACGGAGGAAGCGCGGGCAG	1	45	8	275.13	15.5522			experimental		mature miRNA	standard	MIMAT0025634
1373	gga-miR-6648-5p	AGGAGCGUUCAGAAUGCCGGUG	1	45	9	221.972	22.2847			experimental		mature miRNA	standard	MIMAT0025746
1374	gga-miR-7455-3p	CUUCCCUCCGUCGGCGCGCACAC	1	45	10	241.046	15.9833			experimental		mature miRNA	standard	MIMAT0029065
1375	a-PUC2PM		1	45	11	27555.7	318.629			control	control_spike_calibration	LC Internal Use	control
1376	gga-miR-124c-3p	UCAAGGUCCGCUGUGAACACGG	1	45	12	252.269	11.3117			experimental		mature miRNA	standard	MIMAT0025600
1377	gga-miR-1575	CUGGCAGCACGUAGGAGCAGG	1	45	13	237.657	18.4675			experimental		mature miRNA	standard	MIMAT0007436
1378	gga-miR-1661	UAGCAGAUGUUUAGGAAUGUGCCU	1	45	14	252.815	13.2722			experimental		mature miRNA	standard	MIMAT0007542
1379	gga-miR-1745	UGCUCUGCUUGGCAAACUGCUC	1	45	15	236.407	13.5798			experimental		mature miRNA	standard	MIMAT0007650
1380	gga-miR-196-2-3p	CUACAGCACGAAACUGCCUUAA	1	45	16	204.398	15.112			experimental		mature miRNA	standard	MIMAT0026504
1381	gga-miR-3523	CCGCGCAGUGCCUCGUCCUCGA	1	45	17	287.231	9.13001			experimental		mature miRNA	standard	MIMAT0016373
1382	gga-miR-6564-3p	UGGACGGAGGAAGCGCGGGCAG	1	45	18	242.065	9.15625			experimental		mature miRNA	standard	MIMAT0025634
1383	gga-miR-6648-5p	AGGAGCGUUCAGAAUGCCGGUG	1	45	19	221.046	8.80992			experimental		mature miRNA	standard	MIMAT0025746
1384	gga-miR-7455-3p	CUUCCCUCCGUCGGCGCGCACAC	1	45	20	189.213	11.0758			experimental		mature miRNA	standard	MIMAT0029065
1385	a-PUC2PM		1	45	21	27091.2	383.499			control	control_spike_calibration	LC Internal Use	control
1386	gga-miR-124c-3p	UCAAGGUCCGCUGUGAACACGG	1	45	22	175.472	6.10723			experimental		mature miRNA	standard	MIMAT0025600
1387	gga-miR-1575	CUGGCAGCACGUAGGAGCAGG	1	45	23	180.222	8.64171			experimental		mature miRNA	standard	MIMAT0007436
1388	gga-miR-1661	UAGCAGAUGUUUAGGAAUGUGCCU	1	45	24	167.444	10.9342			experimental		mature miRNA	standard	MIMAT0007542
1389	gga-miR-1745	UGCUCUGCUUGGCAAACUGCUC	1	45	25	140.981	8.28463			experimental		mature miRNA	standard	MIMAT0007650
1390	gga-miR-196-2-3p	CUACAGCACGAAACUGCCUUAA	1	45	26	152.963	8.80413			experimental		mature miRNA	standard	MIMAT0026504
1391	gga-miR-3523	CCGCGCAGUGCCUCGUCCUCGA	1	45	27	245.648	10.2486			experimental		mature miRNA	standard	MIMAT0016373
1392	gga-miR-6564-3p	UGGACGGAGGAAGCGCGGGCAG	1	45	28	181.287	8.70068			experimental		mature miRNA	standard	MIMAT0025634
1393	gga-miR-6648-5p	AGGAGCGUUCAGAAUGCCGGUG	1	45	29	140.722	9.0645			experimental		mature miRNA	standard	MIMAT0025746
1394	gga-miR-7455-3p	CUUCCCUCCGUCGGCGCGCACAC	1	45	30	156.361	8.66345			experimental		mature miRNA	standard	MIMAT0029065
1395	a-PUC2PM		1	45	31	29012.6	407.402			control	control_spike_calibration	LC Internal Use	control
1396	a-PUC2MM2d		1	46	1	237.815	10.0449			control	control_spike_calibration	LC Internal Use	control
1397	gga-miR-124c-5p	CAUUCACCGCGUGCCUUAAUU	1	46	2	203.713	10.3554			experimental		mature miRNA	standard	MIMAT0025599
1398	gga-miR-1576	CUCGGGCGGGCGGAGCGGCAC	1	46	3	1323.66	22.4092			experimental		mature miRNA	standard	MIMAT0007437
1399	gga-miR-1662	UUGACAUCAUCAUACUUGGGAU	1	46	4	231.204	17.4006			experimental		mature miRNA	standard	MIMAT0007543
1400	gga-miR-1746	CUCAGAGCUGUGGUCCCAUGGU	1	46	5	204.213	11.8053			experimental		mature miRNA	standard	MIMAT0007651
1401	gga-miR-196-5p	UAGGUAGUUUCAUGUUGUUGG	1	46	6	209.685	13.0145			experimental		mature miRNA	standard	MIMAT0001121
1402	gga-miR-3524a	CAGAAUCGCAGAAUGGCUGAGG	1	46	7	233.704	10.6773			experimental		mature miRNA	standard	MIMAT0016374
1403	gga-miR-6564-5p	CGCCGUGCUUUCUCCCGCCGU	1	46	8	240.62	14.2407			experimental		mature miRNA	standard	MIMAT0025633
1404	gga-miR-6649-3p	UGCUGGCAGUGCUGUGGUAGUG	1	46	9	218.472	15.7019			experimental		mature miRNA	standard	MIMAT0025749
1405	gga-miR-7455-5p	UCGCGCGGCGCGGAGGGAGCGGG	1	46	10	243.269	14.3739			experimental		mature miRNA	standard	MIMAT0029064
1406	a-PUC2MM2d		1	46	11	293.648	13.4861			control	control_spike_calibration	LC Internal Use	control
1407	gga-miR-124c-5p	CAUUCACCGCGUGCCUUAAUU	1	46	12	240.593	11.4981			experimental		mature miRNA	standard	MIMAT0025599
1408	gga-miR-1576	CUCGGGCGGGCGGAGCGGCAC	1	46	13	1324	24.356			experimental		mature miRNA	standard	MIMAT0007437
1409	gga-miR-1662	UUGACAUCAUCAUACUUGGGAU	1	46	14	246.787	13.1654			experimental		mature miRNA	standard	MIMAT0007543
1410	gga-miR-1746	CUCAGAGCUGUGGUCCCAUGGU	1	46	15	215.954	16.9316			experimental		mature miRNA	standard	MIMAT0007651
1411	gga-miR-196-5p	UAGGUAGUUUCAUGUUGUUGG	1	46	16	193.926	8.21408			experimental		mature miRNA	standard	MIMAT0001121
1412	gga-miR-3524a	CAGAAUCGCAGAAUGGCUGAGG	1	46	17	190.111	12.0244			experimental		mature miRNA	standard	MIMAT0016374
1413	gga-miR-6564-5p	CGCCGUGCUUUCUCCCGCCGU	1	46	18	213.519	14.0623			experimental		mature miRNA	standard	MIMAT0025633
1414	gga-miR-6649-3p	UGCUGGCAGUGCUGUGGUAGUG	1	46	19	185.028	11.6607			experimental		mature miRNA	standard	MIMAT0025749
1415	gga-miR-7455-5p	UCGCGCGGCGCGGAGGGAGCGGG	1	46	20	240.25	14.609			experimental		mature miRNA	standard	MIMAT0029064
1416	a-PUC2MM2d		1	46	21	253.426	9.49688			control	control_spike_calibration	LC Internal Use	control
1417	gga-miR-124c-5p	CAUUCACCGCGUGCCUUAAUU	1	46	22	183.426	7.27459			experimental		mature miRNA	standard	MIMAT0025599
1418	gga-miR-1576	CUCGGGCGGGCGGAGCGGCAC	1	46	23	1270.61	18.7959			experimental		mature miRNA	standard	MIMAT0007437
1419	gga-miR-1662	UUGACAUCAUCAUACUUGGGAU	1	46	24	162.787	6.92422			experimental		mature miRNA	standard	MIMAT0007543
1420	gga-miR-1746	CUCAGAGCUGUGGUCCCAUGGU	1	46	25	156.315	15.9249			experimental		mature miRNA	standard	MIMAT0007651
1421	gga-miR-196-5p	UAGGUAGUUUCAUGUUGUUGG	1	46	26	152.639	7.64573			experimental		mature miRNA	standard	MIMAT0001121
1422	gga-miR-3524a	CAGAAUCGCAGAAUGGCUGAGG	1	46	27	144.769	8.61059			experimental		mature miRNA	standard	MIMAT0016374
1423	gga-miR-6564-5p	CGCCGUGCUUUCUCCCGCCGU	1	46	28	141.574	8.48771			experimental		mature miRNA	standard	MIMAT0025633
1424	gga-miR-6649-3p	UGCUGGCAGUGCUGUGGUAGUG	1	46	29	157.62	7.76731			experimental		mature miRNA	standard	MIMAT0025749
1425	gga-miR-7455-5p	UCGCGCGGCGCGGAGGGAGCGGG	1	46	30	186.426	7.83737			experimental		mature miRNA	standard	MIMAT0029064
1426	a-PUC2MM2d		1	46	31	187.5	4.99064			control	control_spike_calibration	LC Internal Use	control
1427	Ctr01-3P		1	47	1	3896.42	85.2733			control	control_spike_calibration	LC Internal Use	control
1428	gga-miR-125b-3p	ACAAGUCAGGCUCUUGGGACCU	1	47	2	207.046	10.8278			experimental		mature miRNA	standard	MIMAT0026493
1429	gga-miR-1577	CUCAGGGGUGGAAGUAGGAGAA	1	47	3	204.778	13.4625			experimental		mature miRNA	standard	MIMAT0007438
1430	gga-miR-1663-3p	UGGCAUCCAGAACAGCGGUAC	1	47	4	225.546	18.5505			experimental		mature miRNA	standard	MIMAT0007545
1431	gga-miR-1747-3p	CCUGAAUCCCUUCAAGUGGACA	1	47	5	208.713	12.8936			experimental		mature miRNA	standard	MIMAT0026781
1432	gga-miR-199-3p	UACAGUAGUCUGCACAUUGG	1	47	6	229.38	14.095			experimental		mature miRNA	standard	MIMAT0003721
1433	gga-miR-3524b-3p	CACAGAAUUGUGGGAUGGCUG	1	47	7	211.352	14.5745			experimental		mature miRNA	standard	MIMAT0025753
1434	gga-miR-6565-3p	UCUGUGCUUGUGUACUCAUAG	1	47	8	258.731	14.5702			experimental		mature miRNA	standard	MIMAT0025636
1435	gga-miR-6649-5p	UUUAUCACAUCAAUGCCAAGCAG	1	47	9	210.463	15.8311			experimental		mature miRNA	standard	MIMAT0025748
1436	gga-miR-7456-3p	CAGGGAGAUGUACCUGUAGGAG	1	47	10	240.028	10.624			experimental		mature miRNA	standard	MIMAT0029067
1437	Ctr01-3P		1	47	11	4184.42	96.3366			control	control_spike_calibration	LC Internal Use	control
1438	gga-miR-125b-3p	ACAAGUCAGGCUCUUGGGACCU	1	47	12	240.833	13.989			experimental		mature miRNA	standard	MIMAT0026493
1439	gga-miR-1577	CUCAGGGGUGGAAGUAGGAGAA	1	47	13	235.88	10.2152			experimental		mature miRNA	standard	MIMAT0007438
1440	gga-miR-1663-3p	UGGCAUCCAGAACAGCGGUAC	1	47	14	246.963	12.5995			experimental		mature miRNA	standard	MIMAT0007545
1441	gga-miR-1747-3p	CCUGAAUCCCUUCAAGUGGACA	1	47	15	232.435	11.5906			experimental		mature miRNA	standard	MIMAT0026781
1442	gga-miR-199-3p	UACAGUAGUCUGCACAUUGG	1	47	16	203.435	7.6833			experimental		mature miRNA	standard	MIMAT0003721
1443	gga-miR-3524b-3p	CACAGAAUUGUGGGAUGGCUG	1	47	17	268.194	28.2461			experimental		mature miRNA	standard	MIMAT0025753
1444	gga-miR-6565-3p	UCUGUGCUUGUGUACUCAUAG	1	47	18	212.593	11.4083			experimental		mature miRNA	standard	MIMAT0025636
1445	gga-miR-6649-5p	UUUAUCACAUCAAUGCCAAGCAG	1	47	19	193.463	10.6125			experimental		mature miRNA	standard	MIMAT0025748
1446	gga-miR-7456-3p	CAGGGAGAUGUACCUGUAGGAG	1	47	20	179.269	8.46279			experimental		mature miRNA	standard	MIMAT0029067
1447	Ctr01-3P		1	47	21	4097.94	123.104			control	control_spike_calibration	LC Internal Use	control
1448	gga-miR-125b-3p	ACAAGUCAGGCUCUUGGGACCU	1	47	22	203.602	13.6457			experimental		mature miRNA	standard	MIMAT0026493
1449	gga-miR-1577	CUCAGGGGUGGAAGUAGGAGAA	1	47	23	178.13	10.7695			experimental		mature miRNA	standard	MIMAT0007438
1450	gga-miR-1663-3p	UGGCAUCCAGAACAGCGGUAC	1	47	24	162.787	10.0857			experimental		mature miRNA	standard	MIMAT0007545
1451	gga-miR-1747-3p	CCUGAAUCCCUUCAAGUGGACA	1	47	25	153.556	8.45144			experimental		mature miRNA	standard	MIMAT0026781
1452	gga-miR-199-3p	UACAGUAGUCUGCACAUUGG	1	47	26	145.87	9.61705			experimental		mature miRNA	standard	MIMAT0003721
1453	gga-miR-3524b-3p	CACAGAAUUGUGGGAUGGCUG	1	47	27	138.611	7.70706			experimental		mature miRNA	standard	MIMAT0025753
1454	gga-miR-6565-3p	UCUGUGCUUGUGUACUCAUAG	1	47	28	135.426	6.28037			experimental		mature miRNA	standard	MIMAT0025636
1455	gga-miR-6649-5p	UUUAUCACAUCAAUGCCAAGCAG	1	47	29	146.111	5.88572			experimental		mature miRNA	standard	MIMAT0025748
1456	gga-miR-7456-3p	CAGGGAGAUGUACCUGUAGGAG	1	47	30	130.713	6.57814			experimental		mature miRNA	standard	MIMAT0029067
1457	Ctr01-3P		1	47	31	4285.36	91.2305			control	control_spike_calibration	LC Internal Use	control
1458	Ctr01-3M05		1	48	1	186.065	9.64924			control	control_spike_calibration	LC Internal Use	control
1459	gga-miR-125b-5p	UCCCUGAGACCCUAACUUGUGA	1	48	2	244.472	12.8924			experimental		mature miRNA	standard	MIMAT0001105
1460	gga-miR-1578	UGUGCCGUUCUGACACAGCUCU	1	48	3	226.287	15.7658			experimental		mature miRNA	standard	MIMAT0007439
1461	gga-miR-1663-5p	UACCACUGUCCUGGGUGCCU	1	48	4	221.13	9.59857			experimental		mature miRNA	standard	MIMAT0007544
1462	gga-miR-1747-5p	UGCACUUGAAUGGAGUUCUGGG	1	48	5	202.694	12.1189			experimental		mature miRNA	standard	MIMAT0007652
1463	gga-miR-199-5p	CCCAGUGUUCAGACUACCUGUUC	1	48	6	216.333	9.07188			experimental		mature miRNA	standard	MIMAT0001152
1464	gga-miR-3525	CAGCCAUUCUGCGAUUCUGUGA	1	48	7	251.37	12.9251			experimental		mature miRNA	standard	MIMAT0016382
1465	gga-miR-6565-5p	AUGAGAUAGCAAAGCACACUUC	1	48	8	226.593	18.6673			experimental		mature miRNA	standard	MIMAT0025635
1466	gga-miR-6650-5p	AGCCAGCAGAAGAGCAACUGGGCA	1	48	9	223.12	13.5389			experimental		mature miRNA	standard	MIMAT0025750
1467	gga-miR-7456-5p	CCUGCAGCUGCAUUUUCCCUAUG	1	48	10	244.667	13.0126			experimental		mature miRNA	standard	MIMAT0029066
1468	Ctr01-3M05		1	48	11	237.454	11.8758			control	control_spike_calibration	LC Internal Use	control
1469	gga-miR-125b-5p	UCCCUGAGACCCUAACUUGUGA	1	48	12	264.657	9.91191			experimental		mature miRNA	standard	MIMAT0001105
1470	gga-miR-1578	UGUGCCGUUCUGACACAGCUCU	1	48	13	267.5	16.2863			experimental		mature miRNA	standard	MIMAT0007439
1471	gga-miR-1663-5p	UACCACUGUCCUGGGUGCCU	1	48	14	242.75	10.9631			experimental		mature miRNA	standard	MIMAT0007544
1472	gga-miR-1747-5p	UGCACUUGAAUGGAGUUCUGGG	1	48	15	226.426	13.56			experimental		mature miRNA	standard	MIMAT0007652
1473	gga-miR-199-5p	CCCAGUGUUCAGACUACCUGUUC	1	48	16	227.843	11.6748			experimental		mature miRNA	standard	MIMAT0001152
1474	gga-miR-3525	CAGCCAUUCUGCGAUUCUGUGA	1	48	17	253.509	9.91411			experimental		mature miRNA	standard	MIMAT0016382
1475	gga-miR-6565-5p	AUGAGAUAGCAAAGCACACUUC	1	48	18	211.778	14.6411			experimental		mature miRNA	standard	MIMAT0025635
1476	gga-miR-6650-5p	AGCCAGCAGAAGAGCAACUGGGCA	1	48	19	191	12.1924			experimental		mature miRNA	standard	MIMAT0025750
1477	gga-miR-7456-5p	CCUGCAGCUGCAUUUUCCCUAUG	1	48	20	237.565	18.1537			experimental		mature miRNA	standard	MIMAT0029066
1478	Ctr01-3M05		1	48	21	188.62	10.4154			control	control_spike_calibration	LC Internal Use	control
1479	gga-miR-125b-5p	UCCCUGAGACCCUAACUUGUGA	1	48	22	199.269	8.70557			experimental		mature miRNA	standard	MIMAT0001105
1480	gga-miR-1578	UGUGCCGUUCUGACACAGCUCU	1	48	23	183.963	10.7259			experimental		mature miRNA	standard	MIMAT0007439
1481	gga-miR-1663-5p	UACCACUGUCCUGGGUGCCU	1	48	24	174.102	8.1435			experimental		mature miRNA	standard	MIMAT0007544
1482	gga-miR-1747-5p	UGCACUUGAAUGGAGUUCUGGG	1	48	25	151.583	8.42463			experimental		mature miRNA	standard	MIMAT0007652
1483	gga-miR-199-5p	CCCAGUGUUCAGACUACCUGUUC	1	48	26	151.639	9.78026			experimental		mature miRNA	standard	MIMAT0001152
1484	gga-miR-3525	CAGCCAUUCUGCGAUUCUGUGA	1	48	27	163.417	14.6658			experimental		mature miRNA	standard	MIMAT0016382
1485	gga-miR-6565-5p	AUGAGAUAGCAAAGCACACUUC	1	48	28	138.796	7.54149			experimental		mature miRNA	standard	MIMAT0025635
1486	gga-miR-6650-5p	AGCCAGCAGAAGAGCAACUGGGCA	1	48	29	136.167	4.86548			experimental		mature miRNA	standard	MIMAT0025750
1487	gga-miR-7456-5p	CCUGCAGCUGCAUUUUCCCUAUG	1	48	30	124.278	4.09429			experimental		mature miRNA	standard	MIMAT0029066
1488	Ctr01-3M05		1	48	31	133.778	4.40546			control	control_spike_calibration	LC Internal Use	control
1489	Ctr01-3M10		1	49	1	199.935	13.4458			control	control_spike_calibration	LC Internal Use	control
1490	gga-miR-126-3p	UCGUACCGUGAGUAAUAAUGCGC	1	49	2	212.824	10.6296			experimental		mature miRNA	standard	MIMAT0001169
1491	gga-miR-1579	CGUGGCGGGAAGGGAUGGGCG	1	49	3	247.5	7.59919			experimental		mature miRNA	standard	MIMAT0007440
1492	gga-miR-1664-3p	UCUGUGACCUCAUUUACCUCC	1	49	4	234.083	14.852			experimental		mature miRNA	standard	MIMAT0007547
1493	gga-miR-1748	ACUGAGGUCUGGGUGCAGCUGA	1	49	5	187.954	14.7828			experimental		mature miRNA	standard	MIMAT0007653
1494	gga-miR-199b	CAGUAGUCUGCACAUUUGGU	1	49	6	206.444	10.4598			experimental		mature miRNA	standard	MIMAT0007583
1495	gga-miR-3526	UUGAAGAUGAAGUUGGUGU	1	49	7	218.935	16.2856			experimental		mature miRNA	standard	MIMAT0016375
1496	gga-miR-6566-3p	CAGCAGGCCAUGGGGUCGCAG	1	49	8	233.611	17.5365			experimental		mature miRNA	standard	MIMAT0025638
1497	gga-miR-6651-5p	ACCAGGUUGCCUAAGGAGGGG	1	49	9	250.88	13.476			experimental		mature miRNA	standard	MIMAT0025751
1498	gga-miR-7457-3p	ACUUGGAGGCCUGUGGCUAG	1	49	10	246.565	12.2629			experimental		mature miRNA	standard	MIMAT0029069
1499	Ctr01-3M10		1	49	11	238.417	11.9282			control	control_spike_calibration	LC Internal Use	control
1500	gga-miR-126-3p	UCGUACCGUGAGUAAUAAUGCGC	1	49	12	249.213	17.4512			experimental		mature miRNA	standard	MIMAT0001169
1501	gga-miR-1579	CGUGGCGGGAAGGGAUGGGCG	1	49	13	278.833	12.2928			experimental		mature miRNA	standard	MIMAT0007440
1502	gga-miR-1664-3p	UCUGUGACCUCAUUUACCUCC	1	49	14	242.074	12.1453			experimental		mature miRNA	standard	MIMAT0007547
1503	gga-miR-1748	ACUGAGGUCUGGGUGCAGCUGA	1	49	15	210.731	10.8331			experimental		mature miRNA	standard	MIMAT0007653
1504	gga-miR-199b	CAGUAGUCUGCACAUUUGGU	1	49	16	196.38	13.4746			experimental		mature miRNA	standard	MIMAT0007583
1505	gga-miR-3526	UUGAAGAUGAAGUUGGUGU	1	49	17	208.37	13.5285			experimental		mature miRNA	standard	MIMAT0016375
1506	gga-miR-6566-3p	CAGCAGGCCAUGGGGUCGCAG	1	49	18	197.407	10.6535			experimental		mature miRNA	standard	MIMAT0025638
1507	gga-miR-6651-5p	ACCAGGUUGCCUAAGGAGGGG	1	49	19	214.944	9.62166			experimental		mature miRNA	standard	MIMAT0025751
1508	gga-miR-7457-3p	ACUUGGAGGCCUGUGGCUAG	1	49	20	206.13	9.87122			experimental		mature miRNA	standard	MIMAT0029069
1509	Ctr01-3M10		1	49	21	191.611	8.34292			control	control_spike_calibration	LC Internal Use	control
1510	gga-miR-126-3p	UCGUACCGUGAGUAAUAAUGCGC	1	49	22	193.435	10.7358			experimental		mature miRNA	standard	MIMAT0001169
1511	gga-miR-1579	CGUGGCGGGAAGGGAUGGGCG	1	49	23	214.88	6.2856			experimental		mature miRNA	standard	MIMAT0007440
1512	gga-miR-1664-3p	UCUGUGACCUCAUUUACCUCC	1	49	24	189.75	13.7862			experimental		mature miRNA	standard	MIMAT0007547
1513	gga-miR-1748	ACUGAGGUCUGGGUGCAGCUGA	1	49	25	149.602	7.91537			experimental		mature miRNA	standard	MIMAT0007653
1514	gga-miR-199b	CAGUAGUCUGCACAUUUGGU	1	49	26	155.25	8.48101			experimental		mature miRNA	standard	MIMAT0007583
1515	gga-miR-3526	UUGAAGAUGAAGUUGGUGU	1	49	27	141.028	9.73044			experimental		mature miRNA	standard	MIMAT0016375
1516	gga-miR-6566-3p	CAGCAGGCCAUGGGGUCGCAG	1	49	28	140.287	9.54581			experimental		mature miRNA	standard	MIMAT0025638
1517	gga-miR-6651-5p	ACCAGGUUGCCUAAGGAGGGG	1	49	29	162.296	7.97105			experimental		mature miRNA	standard	MIMAT0025751
1518	gga-miR-7457-3p	ACUUGGAGGCCUGUGGCUAG	1	49	30	131.398	7.7808			experimental		mature miRNA	standard	MIMAT0029069
1519	Ctr01-3M10		1	49	31	138.13	7.06061			control	control_spike_calibration	LC Internal Use	control
1520	Ctr02-3P		1	50	1	254.306	15.5896			control	control_spike_calibration	LC Internal Use	control
1521	gga-miR-126-5p	CAUUAUUACUUUUGGUACGCG	1	50	2	216.139	13.5664			experimental		mature miRNA	standard	MIMAT0003723
1522	gga-miR-1580	CGGCUUCUCGGUACCUGCGUU	1	50	3	209.185	13.1278			experimental		mature miRNA	standard	MIMAT0007441
1523	gga-miR-1664-5p	CCAGACAGGGAGAGAACAGG	1	50	4	242.046	14.1285			experimental		mature miRNA	standard	MIMAT0007546
1524	gga-miR-1749-3p	UUGGCUCUGUUCCCUAUUUCC	1	50	5	198.593	12.8048			experimental		mature miRNA	standard	MIMAT0007655
1525	gga-miR-19a-3p	UGUGCAAAUCUAUGCAAAACUGA	1	50	6	204.824	8.94723			experimental		mature miRNA	standard	MIMAT0001112
1526	gga-miR-3528	CAUGCCCCAGUCGUGUUGCAGA	1	50	7	285.722	13.0053			experimental		mature miRNA	standard	MIMAT0016377
1527	gga-miR-6566-5p	GAGGCCCGAUGUGUCAUUCCU	1	50	8	252.306	16.2409			experimental		mature miRNA	standard	MIMAT0025637
1528	gga-miR-6652-5p	UGGGUGUAUGUGGGACAGCUC	1	50	9	219.056	14.2362			experimental		mature miRNA	standard	MIMAT0025752
1529	gga-miR-7457-5p	GGCAUUCAUAGGGCUGUGAUCGG	1	50	10	233.056	23.4628			experimental		mature miRNA	standard	MIMAT0029068
1530	Ctr02-3P		1	50	11	301.361	9.44483			control	control_spike_calibration	LC Internal Use	control
1531	gga-miR-126-5p	CAUUAUUACUUUUGGUACGCG	1	50	12	236.519	11.1845			experimental		mature miRNA	standard	MIMAT0003723
1532	gga-miR-1580	CGGCUUCUCGGUACCUGCGUU	1	50	13	270.259	12.1235			experimental		mature miRNA	standard	MIMAT0007441
1533	gga-miR-1664-5p	CCAGACAGGGAGAGAACAGG	1	50	14	248.176	11.9288			experimental		mature miRNA	standard	MIMAT0007546
1534	gga-miR-1749-3p	UUGGCUCUGUUCCCUAUUUCC	1	50	15	231.231	20.819			experimental		mature miRNA	standard	MIMAT0007655
1535	gga-miR-19a-3p	UGUGCAAAUCUAUGCAAAACUGA	1	50	16	222.176	16.2376			experimental		mature miRNA	standard	MIMAT0001112
1536	gga-miR-3528	CAUGCCCCAGUCGUGUUGCAGA	1	50	17	262.194	17.8914			experimental		mature miRNA	standard	MIMAT0016377
1537	gga-miR-6566-5p	GAGGCCCGAUGUGUCAUUCCU	1	50	18	188.056	10.7276			experimental		mature miRNA	standard	MIMAT0025637
1538	gga-miR-6652-5p	UGGGUGUAUGUGGGACAGCUC	1	50	19	188.648	10.2723			experimental		mature miRNA	standard	MIMAT0025752
1539	gga-miR-7457-5p	GGCAUUCAUAGGGCUGUGAUCGG	1	50	20	198.361	12.1374			experimental		mature miRNA	standard	MIMAT0029068
1540	Ctr02-3P		1	50	21	225.722	12.6704			control	control_spike_calibration	LC Internal Use	control
1541	gga-miR-126-5p	CAUUAUUACUUUUGGUACGCG	1	50	22	179.926	11.9803			experimental		mature miRNA	standard	MIMAT0003723
1542	gga-miR-1580	CGGCUUCUCGGUACCUGCGUU	1	50	23	178.861	8.97708			experimental		mature miRNA	standard	MIMAT0007441
1543	gga-miR-1664-5p	CCAGACAGGGAGAGAACAGG	1	50	24	167.148	7.70704			experimental		mature miRNA	standard	MIMAT0007546
1544	gga-miR-1749-3p	UUGGCUCUGUUCCCUAUUUCC	1	50	25	145.611	7.82977			experimental		mature miRNA	standard	MIMAT0007655
1545	gga-miR-19a-3p	UGUGCAAAUCUAUGCAAAACUGA	1	50	26	159.25	9.30694			experimental		mature miRNA	standard	MIMAT0001112
1546	gga-miR-3528	CAUGCCCCAGUCGUGUUGCAGA	1	50	27	203.25	10.9452			experimental		mature miRNA	standard	MIMAT0016377
1547	gga-miR-6566-5p	GAGGCCCGAUGUGUCAUUCCU	1	50	28	131.417	9.80094			experimental		mature miRNA	standard	MIMAT0025637
1548	gga-miR-6652-5p	UGGGUGUAUGUGGGACAGCUC	1	50	29	150.759	7.58117			experimental		mature miRNA	standard	MIMAT0025752
1549	gga-miR-7457-5p	GGCAUUCAUAGGGCUGUGAUCGG	1	50	30	124.704	5.74417			experimental		mature miRNA	standard	MIMAT0029068
1550	Ctr02-3P		1	50	31	172.352	7.74876			control	control_spike_calibration	LC Internal Use	control
1551	Ctr02-3M05		1	51	1	195.843	14.9611			control	control_spike_calibration	LC Internal Use	control
1552	gga-miR-128-1-5p	CGGGGCCGUAACACUGUCUGAGA	1	51	2	228.565	7.61365			experimental		mature miRNA	standard	MIMAT0031096
1553	gga-miR-1581	CGAGCCGAAGGGGUGGGCGCUGC	1	51	3	216.824	11.2813			experimental		mature miRNA	standard	MIMAT0007442
1554	gga-miR-1665	UAAGGCCCAGGAGCGCUGCAGC	1	51	4	223.602	9.63341			experimental		mature miRNA	standard	MIMAT0007548
1555	gga-miR-1749-5p	AGAUAAGGAACUGAACUGGCU	1	51	5	198.769	10.6355			experimental		mature miRNA	standard	MIMAT0007654
[truncated: 2,413 more rows]

## Sheet: Bkg Sub
		A-B-(4ZPm)-cy3
Index	Probe_ID	Signal	StDev	Signal	StDev
1	BKG0	0.01	17.5903			Format Version	2
[truncated: 3,967 more rows]

## Sheet: Flat
		A-B-(4ZPm)-cy3
[truncated: 3,969 more rows]
