# Supplementary material for: Comparison of the MicroRNA Expression Profiles of Male and Female Avian Primordial Germ Cell Lines
Source: Stem Cells Int. 2018 Jul 10;2018:1780679. doi: 10.1155/2018/1780679 (PMC6079386; doi:10.1155/2018/1780679)
Supplement: Supplementary 2 — Tables 2, 3, 4, and 5: results of LC microarray analysis. [file 1780679.f2.zip › 1780679.f5.xls]

## Sheet: File Info
Data Report
Data Information
Layout File	MRA-1005_miRChicken_21.xls
Original Image File	05_CH21_170411-171012-Gocza-E-370.tif
Processed Image A File	05_CH21_170411-171012-Gocza-E-370Cy3.tif
Processed Image B File
Assay Information
Date of Assay	2017-10-12
Chip ID	05_CH21_170411
Sample source	Szent Istvan University
Sample A
Sample Name	E-(111f)
Sample Receiving Date	2017-09-29
Labeling Dye	cy3
Sample B
Sample Name
Sample Receiving Date
Labeling Dye
Data Collection Condition
Scanner	Axon GenePix 4000B Microarray Scanner
Pixel Size	10 µm
Sample A Gain	370
Sample B Gain
Data Analysis Information
Sample A background level	71.5413
Sample A background standard deviation	2.15837
Sample B background level
Sample B background standard deviation
Normalization Method	No Normalization
Customer Information
Organization Name	Szent Istvan University
Order Information
Order Receiving Date	2017-09-29
Sales Order No.	6914-S170236
Support Information
Technical Contact	Customer Support
Telephone	713-664-7087
Email	support@lcsciences.com

## Sheet: Summary
		A-E-(111f)-cy3 Signal						Differential
Index	Reporter Name	Mean	StDev	p-value	Mean	StDev	p-value	Log2 Ratio (B/A)	p-value	Group	Reporter Control Type	Target Sequence (5' to 3')	Accession No.	Note	Reporter Source	Chicken
1	gga-let-7a-2-3p	3.20986	5.47287	0.557512						experimental		CUGUACAACCUCCUAGCUUUCC	MIMAT0031037	mature miRNA|Qualified Repeats:A=3/3	standard	gga-let-7a-2-3p
2	gga-let-7a-3p	2.69374	5.11328	0.598301						experimental		CUAUACAAUCUACUGUCUUUCC	MIMAT0026491,MIMAT0026543	mature miRNA|Qualified Repeats:A=3/3	standard	gga-let-7a-3p, gga-let-7k-3p
3	gga-let-7a-5p	8.83009	6.52044	0.17564						experimental		UGAGGUAGUAGGUUGUAUAGUU	MIMAT0001101,MIMAT0001181	mature miRNA|Qualified Repeats:A=3/3	standard	gga-let-7a-5p, gga-let-7j-5p
4	gga-let-7b	2.62537	4.78044	0.582851						experimental		UGAGGUAGUAGGUUGUGUGGUU	MIMAT0001102	mature miRNA|Qualified Repeats:A=3/3	standard	gga-let-7b
5	gga-let-7c-3p	1.44902	4.78665	0.762088						experimental		CUGUACAACCUUCUAGCUUUCC	MIMAT0026492	mature miRNA|Qualified Repeats:A=3/3	standard	gga-let-7c-3p
6	gga-let-7c-5p	3.62767	5.83297	0.533965						experimental		UGAGGUAGUAGGUUGUAUGGUU	MIMAT0001104	mature miRNA|Qualified Repeats:A=3/3	standard	gga-let-7c-5p
7	gga-let-7d	0.210249	6.19306	1						experimental		AGAGGUAGUGGGUUGCAUAGU	MIMAT0001161	mature miRNA|Qualified Repeats:A=3/3	standard	gga-let-7d
8	gga-let-7f-3p	2.61268	6.42833	0.684406						experimental		CUAUACAAUCUAUUGCCUUCCC	MIMAT0026528	mature miRNA|Qualified Repeats:A=3/3	standard	gga-let-7f-3p
9	gga-let-7f-5p	6.55375	7.02885	0.351095						experimental		UGAGGUAGUAGAUUGUAUAGUU	MIMAT0001162	mature miRNA|Qualified Repeats:A=3/3	standard	gga-let-7f-5p
10	gga-let-7g-3p	0.637954	6.34587	0.984112						experimental		CUGUACAGGCCACUGCCUUGCC	MIMAT0026527	mature miRNA|Qualified Repeats:A=3/3	standard	gga-let-7g-3p
11	gga-let-7g-5p	0.181164	5.07408	1						experimental		UGAGGUAGUAGUUUGUACAGU	MIMAT0001160	mature miRNA|Qualified Repeats:A=3/3	standard	gga-let-7g-5p
12	gga-let-7i	0.915437	5.99035	0.904033						experimental		UGAGGUAGUAGUUUGUGCUGU	MIMAT0001098	mature miRNA|Qualified Repeats:A=3/3	standard	gga-let-7i
13	gga-let-7j-3p	2.61032	6.36077	0.68151						experimental		CUAUACAGUCUAUUGCCUUCCU	MIMAT0026542	mature miRNA|Qualified Repeats:A=3/3	standard	gga-let-7j-3p
14	gga-let-7k-5p	0.01	5.54635	1						experimental		UGAGGUAGUAGAUUGAAUAGUU	MIMAT0001182	mature miRNA|Qualified Repeats:A=3/3	standard	gga-let-7k-5p
15	gga-miR-1a-1-5p	0.01	5.40108	1						experimental		ACAUACUUCUUUAUAUGCCCAUA	MIMAT0031071	mature miRNA|Qualified Repeats:A=3/3	standard	gga-miR-1a-1-5p
16	gga-miR-1a-2-5p	0.01	5.16622	1						experimental		ACAUACUUCUUUAUGUACCCAUA	MIMAT0026510	mature miRNA|Qualified Repeats:A=3/3	standard	gga-miR-1a-2-5p
17	gga-miR-1a-3p	0.894127	6.01524	0.972157						experimental		UGGAAUGUAAAGAAGUAUGUA	MIMAT0001127	mature miRNA|Qualified Repeats:A=3/3	standard	gga-miR-1a-3p
18	gga-miR-1b-3p	0.01	5.17007	1						experimental		UGGAAUGUUAAGAAGUAUGUA	MIMAT0001175	mature miRNA|Qualified Repeats:A=3/3	standard	gga-miR-1b-3p
19	gga-miR-1b-5p	1.32887	6.72693	0.843392						experimental		ACAUACUUCUUCAUAUGCCCAUA	MIMAT0026536	mature miRNA|Qualified Repeats:A=3/3	standard	gga-miR-1b-5p
20	gga-miR-1c	2.02775	5.50244	0.712469						experimental		UGGAAUGGAAAGCAGUAUGUAU	MIMAT0007503	mature miRNA|Qualified Repeats:A=3/3	standard	gga-miR-1c
21	gga-miR-7	2.34094	5.54649	0.672963						experimental		UGGAAGACUAGUGAUUUUGUUG	MIMAT0001157	mature miRNA|Qualified Repeats:A=3/3	standard	gga-miR-7
22	gga-miR-7b	11.3374	6.50192	0.0811927						experimental		UGGAAGACUAGUGAUUUUUGUU	MIMAT0001192	mature miRNA|Qualified Repeats:A=3/3	standard	gga-miR-7b
23	gga-miR-9-3p	3.35954	5.97159	0.573691						experimental		UAAAGCUAGAGAACCGAAUGU	MIMAT0003350	mature miRNA|Qualified Repeats:A=3/3	standard	gga-miR-9-3p
24	gga-miR-9-5p	3.35979	6.62089	0.611815						experimental		UCUUUGGUUAUCUAGCUGUAUGA	MIMAT0001195	mature miRNA|Qualified Repeats:A=3/3	standard	gga-miR-9-5p
25	gga-miR-10a-3p	0.468892	5.79264	1						experimental		AAAUUCGUAUCUAGGGGAAUA	MIMAT0007732	mature miRNA|Qualified Repeats:A=3/3	standard	gga-miR-10a-3p
26	gga-miR-10a-5p	0.878336	5.56114	0.874495						experimental		UACCCUGUAGAUCCGAAUUUGU	MIMAT0007731	mature miRNA|Qualified Repeats:A=3/3	standard	gga-miR-10a-5p
27	gga-miR-10b-3p	0.30183	5.11234	1						experimental		AGAUUCGAUUCUAGGGGAAUA	MIMAT0026521	mature miRNA|Qualified Repeats:A=3/3	standard	gga-miR-10b-3p
28	gga-miR-10b-5p	0.572244	4.99375	0.95975						experimental		UACCCUGUAGAACCGAAUUUGU	MIMAT0001148	mature miRNA|Qualified Repeats:A=3/3	standard	gga-miR-10b-5p
29	gga-miR-15a	17.2759	6.88625	0.0121105						experimental		UAGCAGCACAUAAUGGUUUGU	MIMAT0001117	mature miRNA|Qualified Repeats:A=3/3	standard	gga-miR-15a
30	gga-miR-15b-3p	0.154763	5.10903	1						experimental		GAAUCAUUAUUUGCUGCUUUA	MIMAT0026524	mature miRNA|Qualified Repeats:A=3/3	standard	gga-miR-15b-3p
31	gga-miR-15b-5p	105.253	11.1678	0						experimental		UAGCAGCACAUCAUGGUUUGCA	MIMAT0001154	mature miRNA|Qualified Repeats:A=3/3	standard	gga-miR-15b-5p
32	gga-miR-15c-3p	0.01	6.3199	1						experimental		CAGACCAUUCUGGGCUGCCUCA	MIMAT0007738	mature miRNA|Qualified Repeats:A=3/3	standard	gga-miR-15c-3p
33	gga-miR-15c-5p	65.8619	10.9369	1.71882e-09						experimental		UAGCAGCACAUCAUGGUUUGUA	MIMAT0007737	mature miRNA|Qualified Repeats:A=3/3	standard	gga-miR-15c-5p
34	gga-miR-16-1-3p	0.570052	4.96522	1						experimental		CCAGUAUUAACUGUGCUGCUGAA	MIMAT0026500	mature miRNA|Qualified Repeats:A=3/3	standard	gga-miR-16-1-3p
35	gga-miR-16-2-3p	0.410296	5.4133	1						experimental		CCAAUAUUAUUGUGCUGCUUAA	MIMAT0031058	mature miRNA|Qualified Repeats:A=3/3	standard	gga-miR-16-2-3p
36	gga-miR-16-5p	192.053	14.7731	0						experimental		UAGCAGCACGUAAAUAUUGGUG	MIMAT0001116	mature miRNA|Qualified Repeats:A=3/3	standard	gga-miR-16-5p
37	gga-miR-16c-3p	0.01	4.78685	1						experimental		CCAGUAUUGCAUUGCUGCUUUA	MIMAT0026786	mature miRNA|Qualified Repeats:A=3/3	standard	gga-miR-16c-3p
38	gga-miR-16c-5p	62.954	9.22972	9.02645e-12						experimental		UAGCAGCACGUAAAUACUGGAG	MIMAT0007739	mature miRNA|Qualified Repeats:A=3/3	standard	gga-miR-16c-5p
39	gga-miR-17-3p	9.33497	5.82135	0.108785						experimental		ACUGCAGUGAAGGCACUUGU	MIMAT0001115	mature miRNA|Qualified Repeats:A=3/3	standard	gga-miR-17-3p
40	gga-miR-17-5p	306.99	18.3941	0						experimental		CAAAGUGCUUACAGUGCAGGUAGU	MIMAT0001114	mature miRNA|Qualified Repeats:A=3/3	standard	gga-miR-17-5p
41	gga-miR-18a-3p	24.7522	6.16091	5.87227e-05						experimental		ACUGCCCUAAGUGCUCCUUCUG	MIMAT0026499	mature miRNA|Qualified Repeats:A=3/3	standard	gga-miR-18a-3p
42	gga-miR-18a-5p	83.8957	11.8274	1.30518e-12						experimental		UAAGGUGCAUCUAGUGCAGAUA	MIMAT0001113	mature miRNA|Qualified Repeats:A=3/3	standard	gga-miR-18a-5p
43	gga-miR-18b-3p	103.597	11.4474	0						experimental		UACUGCCCUAAAUGCUCCUUCUGGC	MIMAT0026516	mature miRNA|Qualified Repeats:A=3/3	standard	gga-miR-18b-3p
44	gga-miR-18b-5p	72.0134	8.28693	0						experimental		UAAGGUGCAUCUAGUGCAGUUA	MIMAT0001141	mature miRNA|Qualified Repeats:A=3/3	standard	gga-miR-18b-5p
45	gga-miR-19a-3p	28.233	7.34607	0.000121279						experimental		UGUGCAAAUCUAUGCAAAACUGA	MIMAT0001112	mature miRNA|Qualified Repeats:A=3/3	standard	gga-miR-19a-3p
46	gga-miR-19a-5p	1.95855	6.85408	0.775056						experimental		AGUUUUGCAUAGUUGCACUAC	MIMAT0026498	mature miRNA|Qualified Repeats:A=3/3	standard	gga-miR-19a-5p
47	gga-miR-19b-3p	175.887	17.2859	0						experimental		UGUGCAAAUCCAUGCAAAACUGA	MIMAT0001110	mature miRNA|Qualified Repeats:A=3/3	standard	gga-miR-19b-3p
48	gga-miR-19b-5p	0.442804	6.17795	0.986445						experimental		AGUUUUGCAGGUUUGCAUCCAGC	MIMAT0026496	mature miRNA|Qualified Repeats:A=3/3	standard	gga-miR-19b-5p
49	gga-miR-20a-3p	3.79831	6.24798	0.543211						experimental		AAUCUACUGCAUUAUAAGCACUUAAAGU	MIMAT0026497	mature miRNA|Qualified Repeats:A=3/3	standard	gga-miR-20a-3p
50	gga-miR-20a-5p	190.814	18.2686	0						experimental		UAAAGUGCUUAUAGUGCAGGUAG	MIMAT0001111	mature miRNA|Qualified Repeats:A=3/3	standard	gga-miR-20a-5p
51	gga-miR-20b-3p	5.89744	5.85778	0.314015						experimental		ACUGUAAUGUGGGCACUUACAG	MIMAT0026551	mature miRNA|Qualified Repeats:A=3/3	standard	gga-miR-20b-3p
52	gga-miR-20b-5p	128.11	11.1634	0						experimental		CAAAGUGCUCAUAGUGCAGGUAG	MIMAT0001411	mature miRNA|Qualified Repeats:A=3/3	standard	gga-miR-20b-5p
53	gga-miR-21-3p	0.579312	5.31729	1						experimental		CAACAACAGUCGGUAGGCUGUC	MIMAT0026643	mature miRNA|Qualified Repeats:A=3/3	standard	gga-miR-21-3p
54	gga-miR-21-5p	24.2632	6.07929	6.56922e-05						experimental		UAGCUUAUCAGACUGAUGUUGA	MIMAT0003774	mature miRNA|Qualified Repeats:A=3/3	standard	gga-miR-21-5p
55	gga-miR-22-3p	16.1384	11.5862	0.163625						experimental		AAGCUGCCAGUUGAAGAACUGU	MIMAT0007288	mature miRNA|Qualified Repeats:A=3/3	standard	gga-miR-22-3p
56	gga-miR-22-5p	0.585485	6.13889	1						experimental		AGUUCUUCAGUGGCAAGCUUUA	MIMAT0007287	mature miRNA|Qualified Repeats:A=3/3	standard	gga-miR-22-5p
57	gga-miR-23b-3p	59.5125	11.2437	1.20131e-07						experimental		AUCACAUUGCCAGGGAUUACC	MIMAT0001186	mature miRNA|Qualified Repeats:A=3/3	standard	gga-miR-23b-3p
58	gga-miR-23b-5p	1.43734	5.75304	0.975811						experimental		GGGUUCCUGGCAUGAUGAUUU	MIMAT0026546	mature miRNA|Qualified Repeats:A=3/3	standard	gga-miR-23b-5p
59	gga-miR-24-3p	50.9428	10.4594	1.11115e-06						experimental		UGGCUCAGUUCAGCAGGAACAG	MIMAT0001188	mature miRNA|Qualified Repeats:A=3/3	standard	gga-miR-24-3p
60	gga-miR-24-5p	0.252629	5.47666	0.986973						experimental		GUGCCUACUGAGCUGAUAUCAGU	MIMAT0026548	mature miRNA|Qualified Repeats:A=3/3	standard	gga-miR-24-5p
61	gga-miR-26a-3p	0.838724	5.58828	0.882741						experimental		CCUAUUCUUGGUUACUUGCACUG	MIMAT0026501	mature miRNA|Qualified Repeats:A=3/3	standard	gga-miR-26a-3p
62	gga-miR-26a-5p	243.917	24.4323	0						experimental		UUCAAGUAAUCCAGGAUAGGC	MIMAT0001118	mature miRNA|Qualified Repeats:A=3/3	standard	gga-miR-26a-5p
63	gga-miR-27b-3p	0.395068	5.20318	1						experimental		UUCACAGUGGCUAAGUUCUGC	MIMAT0001187	mature miRNA|Qualified Repeats:A=3/3	standard	gga-miR-27b-3p
64	gga-miR-27b-5p	0.162645	6.37972	1						experimental		AGAGCUUAGCUGAUUGGUGAACA	MIMAT0026547	mature miRNA|Qualified Repeats:A=3/3	standard	gga-miR-27b-5p
65	gga-miR-29a-3p	16.2321	8.72029	0.0626686						experimental		UAGCACCAUUUGAAAUCGGUU	MIMAT0001096	mature miRNA|Qualified Repeats:A=3/3	standard	gga-miR-29a-3p
66	gga-miR-29a-5p	1.11768	5.85426	0.908072						experimental		CUGAUUUCUUUUGGUGUUCAGA	MIMAT0026487	mature miRNA|Qualified Repeats:A=3/3	standard	gga-miR-29a-5p
67	gga-miR-29b-1-5p	1.28919	5.91251	0.926389						experimental		AGCUGGUUUCAUAUGGUGGUUUAGA	MIMAT0026488	mature miRNA|Qualified Repeats:A=3/3	standard	gga-miR-29b-1-5p
68	gga-miR-29b-2-5p	1.33592	6.00731	0.94442						experimental		AGCUGGUUUCACAUGGUGGCUUAGA	MIMAT0031072	mature miRNA|Qualified Repeats:A=3/3	standard	gga-miR-29b-2-5p
69	gga-miR-29b-3p	47.5427	18.7352	0.0111561						experimental		UAGCACCAUUUGAAAUCAGUGUU	MIMAT0001097	mature miRNA|Qualified Repeats:A=3/3	standard	gga-miR-29b-3p
70	gga-miR-29c-3p	8.32037	5.85308	0.155134						experimental		UAGCACCAUUUGAAAUCGGU	MIMAT0001183	mature miRNA|Qualified Repeats:A=3/3	standard	gga-miR-29c-3p
71	gga-miR-29c-5p	1.47637	6.36095	0.871158						experimental		CCGAUUUCUCUUGGUGUUCAG	MIMAT0026544	mature miRNA|Qualified Repeats:A=3/3	standard	gga-miR-29c-5p
72	gga-miR-30a-3p	3.9413	6.1326	0.520406						experimental		CUUUCAGUCGGAUGUUUGCAGC	MIMAT0001136	mature miRNA|Qualified Repeats:A=3/3	standard	gga-miR-30a-3p
73	gga-miR-30a-5p	116.16	17.65	4.65059e-11						experimental		UGUAAACAUCCUCGACUGGAAG	MIMAT0001135	mature miRNA|Qualified Repeats:A=3/3	standard	gga-miR-30a-5p
74	gga-miR-30b-3p	16.3258	5.4471	0.00272349						experimental		CUGGGGGGUGGAUGUUUACUUC	MIMAT0026512	mature miRNA|Qualified Repeats:A=3/3	standard	gga-miR-30b-3p
75	gga-miR-30b-5p	40.8032	7.86457	2.11918e-07						experimental		UGUAAACAUCCUACACUCAGCU	MIMAT0001130	mature miRNA|Qualified Repeats:A=3/3	standard	gga-miR-30b-5p
76	gga-miR-30c-1-3p	13.9045	6.03379	0.02119						experimental		UGGGAGAGGAUUGUUUACGCC	MIMAT0031105	mature miRNA|Qualified Repeats:A=3/3	standard	gga-miR-30c-1-3p
77	gga-miR-30c-2-3p	7.02727	5.53588	0.204268						experimental		UGGGAGAAGGCUGUUUACUCU	MIMAT0026515	mature miRNA|Qualified Repeats:A=3/3	standard	gga-miR-30c-2-3p
78	gga-miR-30c-5p	147.769	14.4545	0						experimental		UGUAAACAUCCUACACUCUCAGCU	MIMAT0001137	mature miRNA|Qualified Repeats:A=3/3	standard	gga-miR-30c-5p
79	gga-miR-30d	193.641	16.6595	0						experimental		UGUAAACAUCCCCGACUGGAAG	MIMAT0001129	mature miRNA|Qualified Repeats:A=3/3	standard	gga-miR-30d
80	gga-miR-30e-3p	7.06274	5.80509	0.22371						experimental		UUUCAGUCGGAUGUUUACAGC	MIMAT0026538	mature miRNA|Qualified Repeats:A=3/3	standard	gga-miR-30e-3p
81	gga-miR-30e-5p	55.3564	11.0316	5.21283e-07						experimental		UGUAAACAUCCUUGACUGG	MIMAT0001177	mature miRNA|Qualified Repeats:A=3/3	standard	gga-miR-30e-5p
82	gga-miR-31-3p	2.8624	6.3789	0.653606						experimental		UGCUAUGCCAACAUAUUGUCAUC	MIMAT0026549	mature miRNA|Qualified Repeats:A=3/3	standard	gga-miR-31-3p
83	gga-miR-31-5p	6.94834	6.49525	0.284698						experimental		AGGCAAGAUGUUGGCAUAGCUG	MIMAT0001189	mature miRNA|Qualified Repeats:A=3/3	standard	gga-miR-31-5p
84	gga-miR-32-3p	8.73743	6.33784	0.167987						experimental		AAUUUAGUGUGUGCGAUACU	MIMAT0026508	mature miRNA|Qualified Repeats:A=3/3	standard	gga-miR-32-3p
85	gga-miR-32-5p	3.22914	6.27671	0.606905						experimental		UAUUGCACAUUACUAAGUUGC	MIMAT0001125	mature miRNA|Qualified Repeats:A=3/3	standard	gga-miR-32-5p
86	gga-miR-33-3p	4.19282	5.46466	0.442897						experimental		AAUGUUCCUGCAGUGCAGUA	MIMAT0026490	mature miRNA|Qualified Repeats:A=3/3	standard	gga-miR-33-3p
87	gga-miR-33-5p	1.43696	5.78957	0.803968						experimental		GUGCAUUGUAGUUGCAUUGC	MIMAT0001100	mature miRNA|Qualified Repeats:A=3/3	standard	gga-miR-33-5p
88	gga-miR-34a-3p	3.37412	6.83035	0.621292						experimental		CAAUCAGCAAGUAUACUGCCCUA	MIMAT0026535	mature miRNA|Qualified Repeats:A=3/3	standard	gga-miR-34a-3p
89	gga-miR-34a-5p	76.1617	8.80333	0						experimental		UGGCAGUGUCUUAGCUGGUUGUU	MIMAT0001173	mature miRNA|Qualified Repeats:A=3/3	standard	gga-miR-34a-5p
90	gga-miR-34b-3p	108.234	12.1126	0						experimental		AAUCACUAAAUUCACUGCCAUC	MIMAT0026540	mature miRNA|Qualified Repeats:A=3/3	standard	gga-miR-34b-3p
91	gga-miR-34b-5p	1.02552	5.92944	0.899148						experimental		CAGGCAGUGUAGUUAGCUGAUUG	MIMAT0001179	mature miRNA|Qualified Repeats:A=3/3	standard	gga-miR-34b-5p
92	gga-miR-34c-3p	20.2109	8.50315	0.0174529						experimental		AAUCACUAACCACACAGCCAGG	MIMAT0026541	mature miRNA|Qualified Repeats:A=3/3	standard	gga-miR-34c-3p
93	gga-miR-34c-5p	1.82221	5.85143	0.755471						experimental		AGGCAGUGUAGUUAGCUGAUUGC	MIMAT0001180	mature miRNA|Qualified Repeats:A=3/3	standard	gga-miR-34c-5p
94	gga-miR-92-3p	4203.23	138.862	0						experimental		UAUUGCACUUGUCCCGGCCUG	MIMAT0001109	mature miRNA|Qualified Repeats:A=3/3	standard	gga-miR-92-3p
95	gga-miR-92-5p	20.7925	6.79585	0.00221497						experimental		AGGUUGGGAUCAGUUGCAAUGCU	MIMAT0026495	mature miRNA|Qualified Repeats:A=3/3	standard	gga-miR-92-5p
96	gga-miR-99a-3p	2.7491	5.95043	0.64406						experimental		CAAGCUCGCUUCUAUGGGUCU	MIMAT0006781	mature miRNA|Qualified Repeats:A=3/3	standard	gga-miR-99a-3p
97	gga-miR-99a-5p	4.54775	11.7371	0.747639						experimental		AACCCGUAGAUCCGAUCUUGUG	MIMAT0001103	mature miRNA|Qualified Repeats:A=3/3	standard	gga-miR-99a-5p
98	gga-miR-100-3p	0.197526	5.13056	1						experimental		AAGCUUGUAUCUAUAGGUAUG	MIMAT0026539	mature miRNA|Qualified Repeats:A=3/3	standard	gga-miR-100-3p
99	gga-miR-100-5p	3.6814	6.26953	0.557051						experimental		AACCCGUAGAUCCGAACUUGUG	MIMAT0001178	mature miRNA|Qualified Repeats:A=3/3	standard	gga-miR-100-5p
100	gga-miR-101-1-5p	1.00735	5.37748	0.851395						experimental		UCGGUUAUCAUGGUACCGGUGCU	MIMAT0026545	mature miRNA|Qualified Repeats:A=3/3	standard	gga-miR-101-1-5p
101	gga-miR-101-2-5p	0.29229	4.62663	0.964742						experimental		UCAGUUAUCACAGUGCUGAUGCU	MIMAT0031077	mature miRNA|Qualified Repeats:A=3/3	standard	gga-miR-101-2-5p
102	gga-miR-101-3p	18.6569	7.82542	0.0171118						experimental		GUACAGUACUGUGAUAACUGAA	MIMAT0001185	mature miRNA|Qualified Repeats:A=3/3	standard	gga-miR-101-3p
103	gga-miR-103-1-5p	1.31195	6.01875	0.827436						experimental		UCGGCUUCUUUACAGUGCUGCCUUG	MIMAT0031070	mature miRNA|Qualified Repeats:A=3/3	standard	gga-miR-103-1-5p
104	gga-miR-103-2-5p	0.01	5.96814	1						experimental		AGCUUCUUUACAGUGCUGCCUUG	MIMAT0026519	mature miRNA|Qualified Repeats:A=3/3	standard	gga-miR-103-2-5p
105	gga-miR-103-3p	195.397	16.3163	0						experimental		AGCAGCAUUGUACAGGGCUAUGA	MIMAT0001145	mature miRNA|Qualified Repeats:A=3/3	standard	gga-miR-103-3p
106	gga-miR-106-3p	12.7488	6.77456	0.0598379						experimental		ACUGCAGUAUAAGCACUUCUGG	MIMAT0026517	mature miRNA|Qualified Repeats:A=3/3	standard	gga-miR-106-3p
107	gga-miR-106-5p	379.173	22.917	0						experimental		AAAAGUGCUUACAGUGCAGGUA	MIMAT0001142	mature miRNA|Qualified Repeats:A=3/3	standard	gga-miR-106-5p
108	gga-miR-107-3p	194.482	17.2279	0						experimental		AGCAGCAUUGUACAGGGCUAUCA	MIMAT0001147	mature miRNA|Qualified Repeats:A=3/3	standard	gga-miR-107-3p
109	gga-miR-107-5p	1.74558	5.51805	0.799703						experimental		AGCUUCUUUACAGUGUUGCCUUG	MIMAT0026520	mature miRNA|Qualified Repeats:A=3/3	standard	gga-miR-107-5p
110	gga-miR-122-3p	0.545361	5.30885	1						experimental		AACGCCAUUAUCACACUAAAUA	MIMAT0026550	mature miRNA|Qualified Repeats:A=3/3	standard	gga-miR-122-3p
111	gga-miR-122-5p	0.668818	5.77	1						experimental		UGGAGUGUGACAAUGGUGUUUGU	MIMAT0001190	mature miRNA|Qualified Repeats:A=3/3	standard	gga-miR-122-5p
112	gga-miR-122b	0.421904	5.78003	1						experimental		AGUGUGACACUGGUGUUUUU	MIMAT0007719	mature miRNA|Qualified Repeats:A=3/3	standard	gga-miR-122b
113	gga-miR-124a-3p	8.05372	6.10549	0.18711						experimental		UUAAGGCACGCGGUGAAUGCCA	MIMAT0001128	mature miRNA|Qualified Repeats:A=3/3	standard	gga-miR-124a-3p
114	gga-miR-124a-5p	0.859394	5.97427	0.885612						experimental		GUUCACAGCGGACCUUGAU	MIMAT0026511	mature miRNA|Qualified Repeats:A=3/3	standard	gga-miR-124a-5p
115	gga-miR-124b	5.66847	5.25874	0.281041						experimental		UUAAGGCACGCAGUGAAUGCCA	MIMAT0001174	mature miRNA|Qualified Repeats:A=3/3	standard	gga-miR-124b
116	gga-miR-124c-3p	1.69302	5.83831	0.775412						experimental		UCAAGGUCCGCUGUGAACACGG	MIMAT0025600	mature miRNA|Qualified Repeats:A=3/3	standard	gga-miR-124c-3p
117	gga-miR-124c-5p	1.43624	6.53152	0.915564						experimental		CAUUCACCGCGUGCCUUAAUU	MIMAT0025599	mature miRNA|Qualified Repeats:A=3/3	standard	gga-miR-124c-5p
118	gga-miR-125b-3p	1.03372	5.22007	0.886161						experimental		ACAAGUCAGGCUCUUGGGACCU	MIMAT0026493	mature miRNA|Qualified Repeats:A=3/3	standard	gga-miR-125b-3p
119	gga-miR-125b-5p	277.462	22.0058	0						experimental		UCCCUGAGACCCUAACUUGUGA	MIMAT0001105	mature miRNA|Qualified Repeats:A=3/3	standard	gga-miR-125b-5p
120	gga-miR-126-3p	3.66168	5.7363	0.523229						experimental		UCGUACCGUGAGUAAUAAUGCGC	MIMAT0001169	mature miRNA|Qualified Repeats:A=3/3	standard	gga-miR-126-3p
121	gga-miR-126-5p	0.01	4.83588	1						experimental		CAUUAUUACUUUUGGUACGCG	MIMAT0003723	mature miRNA|Qualified Repeats:A=3/3	standard	gga-miR-126-5p
122	gga-miR-128-1-5p	4.18409	5.54583	0.450546						experimental		CGGGGCCGUAACACUGUCUGAGA	MIMAT0031096	mature miRNA|Qualified Repeats:A=3/3	standard	gga-miR-128-1-5p
123	gga-miR-128-2-5p	0.230546	5.54928	1						experimental		GGGGGCCGUUACACUGUAAGAGA	MIMAT0026506	mature miRNA|Qualified Repeats:A=3/3	standard	gga-miR-128-2-5p
124	gga-miR-128-3p	447.549	23.4958	0						experimental		UCACAGUGAACCGGUCUCUUU	MIMAT0001123	mature miRNA|Qualified Repeats:A=3/3	standard	gga-miR-128-3p
125	gga-miR-130a-3p	26.3715	6.91668	0.000137298						experimental		CAGUGCAAUAUUAAAAGGGCAU	MIMAT0001167	mature miRNA|Qualified Repeats:A=3/3	standard	gga-miR-130a-3p
126	gga-miR-130a-5p	0.152961	4.97901	1						experimental		GCCCUUUUUCUGUUGUACUACU	MIMAT0026532	mature miRNA|Qualified Repeats:A=3/3	standard	gga-miR-130a-5p
127	gga-miR-130b-3p	37.9197	8.30894	5.01842e-06						experimental		CAGUGCAAUAAUGAAAGGGCGU	MIMAT0001165	mature miRNA|Qualified Repeats:A=3/3	standard	gga-miR-130b-3p
128	gga-miR-130b-5p	3.61285	6.55209	0.581332						experimental		CCUCUUUCCCUGUUGCACUACU	MIMAT0026530	mature miRNA|Qualified Repeats:A=3/3	standard	gga-miR-130b-5p
129	gga-miR-130c-3p	20.8043	6.53295	0.00144898						experimental		CAGUGCAAUGUUAAAAGGGCAU	MIMAT0007734	mature miRNA|Qualified Repeats:A=3/3	standard	gga-miR-130c-3p
130	gga-miR-130c-5p	0.773411	5.14093	0.954725						experimental		GCCCUUUUUAUGUUGUACUACU	MIMAT0007733	mature miRNA|Qualified Repeats:A=3/3	standard	gga-miR-130c-5p
131	gga-miR-133a-3p	8.12796	5.97737	0.17387						experimental		UUGGUCCCCUUCAACCAGCUGU	MIMAT0001126	mature miRNA|Qualified Repeats:A=3/3	standard	gga-miR-133a-3p
132	gga-miR-133a-5p	0.01	4.85853	1						experimental		AGCUGGUAAAAUGGAACCAAAUC	MIMAT0026509	mature miRNA|Qualified Repeats:A=3/3	standard	gga-miR-133a-5p
133	gga-miR-133b	6.74724	6.1903	0.275696						experimental		UUGGUCCCCUUCAACCAGCUA	MIMAT0001138	mature miRNA|Qualified Repeats:A=3/3	standard	gga-miR-133b
134	gga-miR-133c-3p	12.3603	7.34524	0.0924015						experimental		UUGGUCCCCUUCAACCAGCUGC	MIMAT0001176	mature miRNA|Qualified Repeats:A=3/3	standard	gga-miR-133c-3p
135	gga-miR-133c-5p	0.0949597	5.75767	1						experimental		GCUGGUAAAAAGGAACCAGAUC	MIMAT0026537	mature miRNA|Qualified Repeats:A=3/3	standard	gga-miR-133c-5p
136	gga-miR-135a-1-3p	0.0860847	5.51925	1						experimental		AUAUAGGGAUUGAAGCCGUGCA	MIMAT0031036	mature miRNA|Qualified Repeats:A=3/3	standard	gga-miR-135a-1-3p
137	gga-miR-135a-2-3p	28.0217	7.75717	0.000303157						experimental		AUGUAGGGAUGGAAGCCAUGAA	MIMAT0026489	mature miRNA|Qualified Repeats:A=3/3	standard	gga-miR-135a-2-3p
138	gga-miR-135a-3-3p	1.59373	5.6625	0.778349						experimental		AUGUAGGGCGAAAAGCCAUGGG	MIMAT0031038	mature miRNA|Qualified Repeats:A=3/3	standard	gga-miR-135a-3-3p
139	gga-miR-135a-5p	0.01	5.64649	1						experimental		UAUGGCUUUUUAUUCCUAUGUGA	MIMAT0001099	mature miRNA|Qualified Repeats:A=3/3	standard	gga-miR-135a-5p
140	gga-miR-135b	9.29849	6.80194	0.171587						experimental		UAUGGCUUUUUAUUCCUUUU	MIMAT0007536	mature miRNA|Qualified Repeats:A=3/3	standard	gga-miR-135b
141	gga-miR-137-3p	0.01	5.55377	1						experimental		UAUUGCUUAAGAAUACGCGUAG	MIMAT0001153	mature miRNA|Qualified Repeats:A=3/3	standard	gga-miR-137-3p
142	gga-miR-137-5p	0.01	5.57512	1						experimental		ACGGGUAUUCUUGGGUGGAUAAUA	MIMAT0026523	mature miRNA|Qualified Repeats:A=3/3	standard	gga-miR-137-5p
143	gga-miR-138-1-3p	12.0034	7.16679	0.0939403						experimental		UACUUCACAACACCAGGGUG	MIMAT0026505	mature miRNA|Qualified Repeats:A=3/3	standard	gga-miR-138-1-3p
144	gga-miR-138-2-3p	0.525342	6.13215	1						experimental		UAUUUCACUACACCAGGGUU	MIMAT0031069	mature miRNA|Qualified Repeats:A=3/3	standard	gga-miR-138-2-3p
145	gga-miR-138-5p	26.8473	7.25499	0.000214955						experimental		AGCUGGUGUUGUGAAUC	MIMAT0001122	mature miRNA|Qualified Repeats:A=3/3	standard	gga-miR-138-5p
146	gga-miR-140-3p	151.509	12.0244	0						experimental		CCACAGGGUAGAACCACGGAC	MIMAT0003722	mature miRNA|Qualified Repeats:A=3/3	standard	gga-miR-140-3p
147	gga-miR-140-5p	3.71317	5.75287	0.518611						experimental		AGUGGUUUUACCCUAUGGUAG	MIMAT0001159	mature miRNA|Qualified Repeats:A=3/3	standard	gga-miR-140-5p
148	gga-miR-142-3p	0.848716	5.62105	0.910527						experimental		UGUAGUGUUUCCUACUUUAUGG	MIMAT0001194	mature miRNA|Qualified Repeats:A=3/3	standard	gga-miR-142-3p
149	gga-miR-142-5p	1.78526	5.88415	0.761569						experimental		CCCAUAAAGUAGAAAGCACUAC	MIMAT0001193	mature miRNA|Qualified Repeats:A=3/3	standard	gga-miR-142-5p
150	gga-miR-144-3p	0.01	6.03533	1						experimental		CUACAGUAUAGAUGAUGUACUC	MIMAT0003776	mature miRNA|Qualified Repeats:A=3/3	standard	gga-miR-144-3p
151	gga-miR-144-5p	0.01	4.9772	1						experimental		GGAUAUCAUCAUAUACUGUAAG	MIMAT0026644	mature miRNA|Qualified Repeats:A=3/3	standard	gga-miR-144-5p
152	gga-miR-146a-3p	0.01	6.04888	1						experimental		ACCCAUGGGGCUCAGUUCUUCAG	MIMAT0026529	mature miRNA|Qualified Repeats:A=3/3	standard	gga-miR-146a-3p
153	gga-miR-146a-5p	1.92513	5.9647	0.746867						experimental		UGAGAACUGAAUUCCAUGGGUU	MIMAT0001163	mature miRNA|Qualified Repeats:A=3/3	standard	gga-miR-146a-5p
154	gga-miR-146b-3p	0.01	5.90822	1						experimental		CCCUAUGGAUUCAGUUCUGC	MIMAT0003724	mature miRNA|Qualified Repeats:A=3/3	standard	gga-miR-146b-3p
155	gga-miR-146b-5p	1.46564	6.46931	0.841907						experimental		UGAGAACUGAAUUCCAUAGGCG	MIMAT0003351	mature miRNA|Qualified Repeats:A=3/3	standard	gga-miR-146b-5p
156	gga-miR-146c-3p	0.01	5.71704	1						experimental		AGUCCAUGGUAUUCAGUUCUCU	MIMAT0007736	mature miRNA|Qualified Repeats:A=3/3	standard	gga-miR-146c-3p
157	gga-miR-146c-5p	41.4642	9.31536	8.52912e-06						experimental		UGAGAACUGAAUUCCAUGGACUG	MIMAT0007735	mature miRNA|Qualified Repeats:A=3/3	standard	gga-miR-146c-5p
158	gga-miR-147	0.500661	6.15403	1						experimental		GUGUGCGGAAAUGCUUCUGC	MIMAT0003352	mature miRNA|Qualified Repeats:A=3/3	standard	gga-miR-147
159	gga-miR-148a-3p	26.2868	6.94689	0.000154196						experimental		UCAGUGCACUACAGAACUUUGU	MIMAT0001120	mature miRNA|Qualified Repeats:A=3/3	standard	gga-miR-148a-3p
160	gga-miR-148a-5p	0.01	5.35854	1						experimental		AAAGUUCUGUGACACUCAGACU	MIMAT0026503	mature miRNA|Qualified Repeats:A=3/3	standard	gga-miR-148a-5p
161	gga-miR-153-3p	0.205855	5.5778	1						experimental		UUGCAUAGUCACAAAAGUGA	MIMAT0001119	mature miRNA|Qualified Repeats:A=3/3	standard	gga-miR-153-3p
162	gga-miR-153-5p	1.24545	5.89531	0.838568						experimental		UCAUUUUUGUGAUGUUGCAGCU	MIMAT0026502	mature miRNA|Qualified Repeats:A=3/3	standard	gga-miR-153-5p
163	gga-miR-155	0.113262	5.06831	1						experimental		UUAAUGCUAAUCGUGAUAGGGG	MIMAT0001106	mature miRNA|Qualified Repeats:A=3/3	standard	gga-miR-155
164	gga-miR-181a-3p	2.87255	5.89271	0.6259						experimental		ACCAUCGACCGUUGAUUGUACC	MIMAT0001150	mature miRNA|Qualified Repeats:A=3/3	standard	gga-miR-181a-3p
165	gga-miR-181a-5p	876.318	51.7815	0						experimental		AACAUUCAACGCUGUCGGUGAGU	MIMAT0001168	mature miRNA|Qualified Repeats:A=3/3	standard	gga-miR-181a-5p
166	gga-miR-181b-1-3p	1.31024	5.05509	0.811209						experimental		UCACUGAACAAUGAAUGCAAC	MIMAT0026522	mature miRNA|Qualified Repeats:A=3/3	standard	gga-miR-181b-1-3p
167	gga-miR-181b-2-3p	0.635595	5.73318	0.962885						experimental		UCACUGAUCAAUGAAUGCAAA	MIMAT0031059	mature miRNA|Qualified Repeats:A=3/3	standard	gga-miR-181b-2-3p
168	gga-miR-181b-5p	270.753	22.9614	0						experimental		AACAUUCAUUGCUGUCGGUGGG	MIMAT0001151	mature miRNA|Qualified Repeats:A=3/3	standard	gga-miR-181b-5p
169	gga-miR-183	15.0524	7.29599	0.0390899						experimental		UAUGGCACUGGUAGAAUUCACUG	MIMAT0001191	mature miRNA|Qualified Repeats:A=3/3	standard	gga-miR-183
170	gga-miR-184-3p	1.68641	5.86585	0.773719						experimental		UGGACGGAGAACUGAUAAGGGU	MIMAT0001158	mature miRNA|Qualified Repeats:A=3/3	standard	gga-miR-184-3p
171	gga-miR-184-5p	5.63883	6.22326	0.364858						experimental		CCUUAUCACUUUUCCAGCCCAGC	MIMAT0026526	mature miRNA|Qualified Repeats:A=3/3	standard	gga-miR-184-5p
172	gga-miR-187-3p	2.64375	5.74576	0.645407						experimental		UCGUGUCUUGUGUUGCAGCC	MIMAT0001124	mature miRNA|Qualified Repeats:A=3/3	standard	gga-miR-187-3p
173	gga-miR-187-5p	1.36394	5.86562	0.816115						experimental		GGCUACAACACAGGACAUGGGA	MIMAT0026507	mature miRNA|Qualified Repeats:A=3/3	standard	gga-miR-187-5p
174	gga-miR-190a-3p	0.766594	5.46971	0.947989						experimental		CUAUAUAUCAAACAUAUUCCU	MIMAT0026525	mature miRNA|Qualified Repeats:A=3/3	standard	gga-miR-190a-3p
175	gga-miR-190a-5p	0.01	4.6995	1						experimental		UGAUAUGUUUGAUAUAUUAGGU	MIMAT0001155	mature miRNA|Qualified Repeats:A=3/3	standard	gga-miR-190a-5p
176	gga-miR-193a-3p	4.97884	6.33734	0.432051						experimental		AACUGGCCUACAAAGUCCCAGU	MIMAT0007740	mature miRNA|Qualified Repeats:A=3/3	standard	gga-miR-193a-3p
177	gga-miR-193a-5p	9.35955	6.18761	0.130349						experimental		UGGGUCUUUGCGGGCGAGAUGA	MIMAT0026787	mature miRNA|Qualified Repeats:A=3/3	standard	gga-miR-193a-5p
178	gga-miR-193b-3p	3.3554	5.98129	0.574785						experimental		AACUGGCCCACAAAGUCCCGCUUU	MIMAT0003353	mature miRNA|Qualified Repeats:A=3/3	standard	gga-miR-193b-3p
179	gga-miR-193b-5p	2.52556	5.54676	0.648856						experimental		CGGGGUUUUGGGGGCGAGAUGA	MIMAT0026629	mature miRNA|Qualified Repeats:A=3/3	standard	gga-miR-193b-5p
180	gga-miR-194	0.700037	5.65087	0.903988						experimental		UGUAACAGCAACUCCAUGUGGA	MIMAT0001133	mature miRNA|Qualified Repeats:A=3/3	standard	gga-miR-194
181	gga-miR-196-1-3p	0.545361	5.36069	1						experimental		CAAGAACAUCAAACUACCUGAU	MIMAT0031017	mature miRNA|Qualified Repeats:A=3/3	standard	gga-miR-196-1-3p
182	gga-miR-196-2-3p	4.27451	7.65619	0.57661						experimental		CUACAGCACGAAACUGCCUUAA	MIMAT0026504	mature miRNA|Qualified Repeats:A=3/3	standard	gga-miR-196-2-3p
183	gga-miR-196-5p	0.458941	5.31014	1						experimental		UAGGUAGUUUCAUGUUGUUGG	MIMAT0001121	mature miRNA|Qualified Repeats:A=3/3	standard	gga-miR-196-5p
184	gga-miR-199-3p	2.64868	6.06716	0.66241						experimental		UACAGUAGUCUGCACAUUGG	MIMAT0003721	mature miRNA|Qualified Repeats:A=3/3	standard	gga-miR-199-3p
185	gga-miR-199-5p	4.2159	5.55246	0.447652						experimental		CCCAGUGUUCAGACUACCUGUUC	MIMAT0001152	mature miRNA|Qualified Repeats:A=3/3	standard	gga-miR-199-5p
186	gga-miR-199b	1.45536	6.07015	0.810507						experimental		CAGUAGUCUGCACAUUUGGU	MIMAT0007583	mature miRNA|Qualified Repeats:A=3/3	standard	gga-miR-199b
187	gga-miR-200a-3p	1.88055	4.65665	0.686309						experimental		UAACACUGUCUGGUAACGAUGU	MIMAT0001171	mature miRNA|Qualified Repeats:A=3/3	standard	gga-miR-200a-3p
188	gga-miR-200a-5p	2.87764	5.37403	0.5923						experimental		CAUCUUACUAGACAGUGCUGGA	MIMAT0026533	mature miRNA|Qualified Repeats:A=3/3	standard	gga-miR-200a-5p
189	gga-miR-200b-3p	0.407761	5.9794	0.947191						experimental		UAAUACUGCCUGGUAAUGAUGAU	MIMAT0001172	mature miRNA|Qualified Repeats:A=3/3	standard	gga-miR-200b-3p
190	gga-miR-200b-5p	5.93091	5.68552	0.296843						experimental		UCUUACUGGGCAGCAUUGGA	MIMAT0026534	mature miRNA|Qualified Repeats:A=3/3	standard	gga-miR-200b-5p
191	gga-miR-202-3p	0.3921	6.20275	1						experimental		AGAGGCAUAGAGCAUGGGAAAA	MIMAT0003355	mature miRNA|Qualified Repeats:A=3/3	standard	gga-miR-202-3p
192	gga-miR-202-5p	0.01	5.34272	1						experimental		UUUCCUAUGCAUAUACUUCUUU	MIMAT0003354	mature miRNA|Qualified Repeats:A=3/3	standard	gga-miR-202-5p
193	gga-miR-203a	0.01	6.1617	1						experimental		GUGAAAUGUUUAGGACCACUUG	MIMAT0001146	mature miRNA|Qualified Repeats:A=3/3	standard	gga-miR-203a
194	gga-miR-204	0.387954	6.39805	1						experimental		UUCCCUUUGUCAUCCUAUGCCU	MIMAT0001156,MIMAT0003368	mature miRNA|Qualified Repeats:A=3/3	standard	gga-miR-204, gga-miR-211
195	gga-miR-205a	29.8958	8.23767	0.000284096						experimental		UCCUUCAUUCCACCGGAGUCUG	MIMAT0001184	mature miRNA|Qualified Repeats:A=3/3	standard	gga-miR-205a
196	gga-miR-205b	12.439	7.08396	0.0790797						experimental		CCCUUCAUUCCACCGGAAUCUG	MIMAT0001164	mature miRNA|Qualified Repeats:A=3/3	standard	gga-miR-205b
197	gga-miR-206	14.6594	7.15223	0.0403882						experimental		UGGAAUGUAAGGAAGUGUGUGG	MIMAT0001139	mature miRNA|Qualified Repeats:A=3/3	standard	gga-miR-206
198	gga-miR-214	8.98715	6.80616	0.186659						experimental		ACAGCAGGCACAGACAGGCAG	MIMAT0007751	mature miRNA|Qualified Repeats:A=3/3	standard	gga-miR-214
199	gga-miR-215-3p	1.06388	5.72866	1						experimental		CCUGUCAUUUCUAUAGGCCAAUA	MIMAT0026514	mature miRNA|Qualified Repeats:A=3/3	standard	gga-miR-215-3p
200	gga-miR-215-5p	1.42313	5.24797	0.786241						experimental		AUGACCUAUGAAUUGACAGAC	MIMAT0001134	mature miRNA|Qualified Repeats:A=3/3	standard	gga-miR-215-5p
201	gga-miR-216a	2.29483	6.37472	0.718838						experimental		UAAUCUCAGCUGGCAACUGUG	MIMAT0001131	mature miRNA|Qualified Repeats:A=3/3	standard	gga-miR-216a
202	gga-miR-216b	0.147213	6.00573	1						experimental		AAAUCUCUGCAGGCAAAUGUGA	MIMAT0007748	mature miRNA|Qualified Repeats:A=3/3	standard	gga-miR-216b
203	gga-miR-216c	0.01	5.68766	1						experimental		AUCUCUACAGGUAAUUGUGAGA	MIMAT0007339	mature miRNA|Qualified Repeats:A=3/3	standard	gga-miR-216c
204	gga-miR-217-3p	0.150299	5.60861	1						experimental		CCAUCAGUUCCUAAUGCAUUGCC	MIMAT0026513	mature miRNA|Qualified Repeats:A=3/3	standard	gga-miR-217-3p
205	gga-miR-217-5p	0.749065	5.6842	1						experimental		UACUGCAUCAGGAACUGAUUGGAU	MIMAT0001132	mature miRNA|Qualified Repeats:A=3/3	standard	gga-miR-217-5p
206	gga-miR-218-3p	1.0824	6.03325	1						experimental		CAUGGUUCUGUCAAGCACCAUG	MIMAT0026518	mature miRNA|Qualified Repeats:A=3/3	standard	gga-miR-218-3p
207	gga-miR-218-5p	2.33886	6.1162	0.702398						experimental		UUGUGCUUGAUCUAACCAUGU	MIMAT0001144	mature miRNA|Qualified Repeats:A=3/3	standard	gga-miR-218-5p
208	gga-miR-219a	1.79626	5.43758	0.741126						experimental		UGAUUGUCCAAACGCAAUUCU	MIMAT0001170	mature miRNA|Qualified Repeats:A=3/3	standard	gga-miR-219a
209	gga-miR-219b	0.252151	4.94824	1						experimental		CACAAGAAUUGCGUUUGGACAA	MIMAT0016380	mature miRNA|Qualified Repeats:A=3/3	standard	gga-miR-219b
210	gga-miR-221-3p	52.5655	9.23591	1.25714e-08						experimental		AGCUACAUUGUCUGCUGGGUUUC	MIMAT0001108	mature miRNA|Qualified Repeats:A=3/3	standard	gga-miR-221-3p
211	gga-miR-221-5p	0.161346	5.36463	1						experimental		AACCUGGCAUACAAUGUAGAUUUCUGU	MIMAT0026494	mature miRNA|Qualified Repeats:A=3/3	standard	gga-miR-221-5p
212	gga-miR-222a	23.9272	7.17666	0.000855338						experimental		AGCUACAUCUGGCUACUGGGUCUC	MIMAT0001107	mature miRNA|Qualified Repeats:A=3/3	standard	gga-miR-222a
213	gga-miR-222b-3p	0.749549	6.22627	1						experimental		AGCUACAUCUGAUUACUGGGUCAC	MIMAT0025618	mature miRNA|Qualified Repeats:A=3/3	standard	gga-miR-222b-3p
214	gga-miR-222b-5p	0.665732	6.15138	1						experimental		UGCUCAGUAGUCAGUGUAGGAUCUGU	MIMAT0025617	mature miRNA|Qualified Repeats:A=3/3	standard	gga-miR-222b-5p
215	gga-miR-223	0.980546	6.27232	0.986798						experimental		UGUCAGUUUGUCAAAUACCCC	MIMAT0001140	mature miRNA|Qualified Repeats:A=3/3	standard	gga-miR-223
216	gga-miR-301a-3p	20.3799	6.59271	0.00199161						experimental		CAGUGCAAUAAUAUUGUCAAAGCAU	MIMAT0001166	mature miRNA|Qualified Repeats:A=3/3	standard	gga-miR-301a-3p
217	gga-miR-301a-5p	4.15697	5.7284	0.468008						experimental		UCUGACAAUGUUGCACUACU	MIMAT0026531	mature miRNA|Qualified Repeats:A=3/3	standard	gga-miR-301a-5p
218	gga-miR-301b-3p	8.97048	5.80732	0.122398						experimental		CAGUGCAAUAGUAUUGUCAAAGCAU	MIMAT0007742	mature miRNA|Qualified Repeats:A=3/3	standard	gga-miR-301b-3p
219	gga-miR-301b-5p	1.98721	6.13505	0.766143						experimental		GCUCUGACUUUAUUGCACUACU	MIMAT0007741	mature miRNA|Qualified Repeats:A=3/3	standard	gga-miR-301b-5p
220	gga-miR-302a	1356.5	102.182	0						experimental		AAGUGCUUCCAUGUUUUAGUGA	MIMAT0001143	mature miRNA|Qualified Repeats:A=3/3	standard	gga-miR-302a
221	gga-miR-302b-3p	365.985	44.2166	1.11022e-16						experimental		UAAGUGCUUCCAUGUUUUAGUAG	MIMAT0003357	mature miRNA|Qualified Repeats:A=3/3	standard	gga-miR-302b-3p
222	gga-miR-302b-5p	1307.08	60.7566	0						experimental		ACUUUAACAUGGAGGUGCUUUCU	MIMAT0003356	mature miRNA|Qualified Repeats:A=3/3	standard	gga-miR-302b-5p
223	gga-miR-302c-3p	738.855	62.8834	0						experimental		UAAGUGCUUCCAUGUUUCAGUGG	MIMAT0003359	mature miRNA|Qualified Repeats:A=3/3	standard	gga-miR-302c-3p
224	gga-miR-302c-5p	633.872	27.3313	0						experimental		UUUAACAUGGAGGUACCUGCUG	MIMAT0003358	mature miRNA|Qualified Repeats:A=3/3	standard	gga-miR-302c-5p
225	gga-miR-302d	1954.47	197.322	0						experimental		UAAGUGCUUCCAUGUUUUAGUUG	MIMAT0003360	mature miRNA|Qualified Repeats:A=3/3	standard	gga-miR-302d
226	gga-miR-365-1-5p	0.716978	4.95762	0.900573						experimental		GAGGGACUUUUGGGGGCAGAUGU	MIMAT0026630	mature miRNA|Qualified Repeats:A=3/3	standard	gga-miR-365-1-5p
227	gga-miR-365-2-5p	4.24614	5.23056	0.41688						experimental		GAGGGACUUUCAGGGGCAGCUGU	MIMAT0031075	mature miRNA|Qualified Repeats:A=3/3	standard	gga-miR-365-2-5p
228	gga-miR-365-3p	3.74297	5.42067	0.489853						experimental		UAAUGCCCCUAAAAAUCCUUAU	MIMAT0003361	mature miRNA|Qualified Repeats:A=3/3	standard	gga-miR-365-3p
229	gga-miR-365b-5p	0.879158	5.70319	0.877482						experimental		AGGAUUUUUAGGGGCAUUAUGA	MIMAT0025674	mature miRNA|Qualified Repeats:A=3/3	standard	gga-miR-365b-5p
230	gga-miR-367	21.2207	7.64666	0.00551448						experimental		AAUUGCACUUUAGCAAUGGUG	MIMAT0003369	mature miRNA|Qualified Repeats:A=3/3	standard	gga-miR-367
231	gga-miR-375	2.18861	5.37392	0.683794						experimental		UUUGUUCGUUCGGCUCGCGUUA	MIMAT0003362	mature miRNA|Qualified Repeats:A=3/3	standard	gga-miR-375
232	gga-miR-383-3p	8.61159	6.60252	0.192107						experimental		CCACAGCACUGCCUGGUCAGA	MIMAT0026631	mature miRNA|Qualified Repeats:A=3/3	standard	gga-miR-383-3p
233	gga-miR-383-5p	105.949	13.2953	1.55431e-15						experimental		AGAUCAGAAGGUGAUUGUGGCU	MIMAT0003363	mature miRNA|Qualified Repeats:A=3/3	standard	gga-miR-383-5p
234	gga-miR-429-3p	0.212082	6.31491	1						experimental		UAAUACUGUCUGGUAAUGCCGU	MIMAT0003371	mature miRNA|Qualified Repeats:A=3/3	standard	gga-miR-429-3p
235	gga-miR-429-5p	0.816628	6.02013	0.951234						experimental		UGUCUUACCAGGCAAAGUUAGA	MIMAT0026635	mature miRNA|Qualified Repeats:A=3/3	standard	gga-miR-429-5p
236	gga-miR-449a	1.88633	4.76933	0.692447						experimental		UGGCAGUGUAUGUUAGCUGGU	MIMAT0003372	mature miRNA|Qualified Repeats:A=3/3	standard	gga-miR-449a
237	gga-miR-449b-3p	2.64416	5.27354	0.616066						experimental		CAGUCACUACCACACUGCCAC	MIMAT0007744	mature miRNA|Qualified Repeats:A=3/3	standard	gga-miR-449b-3p
238	gga-miR-449b-5p	1.11691	5.23355	0.93798						experimental		AGGCAGUGUGCUGUUAGCGGCUG	MIMAT0007743	mature miRNA|Qualified Repeats:A=3/3	standard	gga-miR-449b-5p
239	gga-miR-449c-3p	4.54922	4.80761	0.343988						experimental		CAGCUGCUCACGGCACUCCAGA	MIMAT0007603	mature miRNA|Qualified Repeats:A=3/3	standard	gga-miR-449c-3p
240	gga-miR-449c-5p	3.21294	5.60982	0.566799						experimental		UGGCAGUGCGUGUUAGCUGGCUGU	MIMAT0007602	mature miRNA|Qualified Repeats:A=3/3	standard	gga-miR-449c-5p
241	gga-miR-451	3.4614	6.1954	0.576339						experimental		AAACCGUUACCAUUACUGAGUUU	MIMAT0003775	mature miRNA|Qualified Repeats:A=3/3	standard	gga-miR-451
242	gga-miR-454-3p	33.158	8.24064	5.72237e-05						experimental		UAGUGCAAUAUUGCUUAUAGGGU	MIMAT0007292	mature miRNA|Qualified Repeats:A=3/3	standard	gga-miR-454-3p
243	gga-miR-454-5p	0.595203	5.34914	0.997352						experimental		UCCUAACCUUAAGGAUGAG	MIMAT0007291	mature miRNA|Qualified Repeats:A=3/3	standard	gga-miR-454-5p
244	gga-miR-455-3p	4.32301	5.70812	0.448815						experimental		UGCAGUCCAUGGGCAUAUACAC	MIMAT0006788	mature miRNA|Qualified Repeats:A=3/3	standard	gga-miR-455-3p
245	gga-miR-455-5p	0.243072	5.48393	1						experimental		UAUGUGCCCUUGGACUACAUCG	MIMAT0003364	mature miRNA|Qualified Repeats:A=3/3	standard	gga-miR-455-5p
246	gga-miR-456-3p	61.0924	11.1088	3.80206e-08						experimental		CAGGCUGGUUAGAUGGUUGUCA	MIMAT0003777	mature miRNA|Qualified Repeats:A=3/3	standard	gga-miR-456-3p
247	gga-miR-456-5p	1.93096	5.76727	0.796276						experimental		CAGGCAUCUUCUCAGCCUACAUGUG	MIMAT0026645	mature miRNA|Qualified Repeats:A=3/3	standard	gga-miR-456-5p
248	gga-miR-458a-3p	3.61763	6.38472	0.570956						experimental		AUAGCUCUUUGAAUGGUACUGC	MIMAT0007746	mature miRNA|Qualified Repeats:A=3/3	standard	gga-miR-458a-3p
249	gga-miR-458a-5p	0.717366	6.16467	1						experimental		AGCGCCAUUUUCAGAGCUAUA	MIMAT0007745	mature miRNA|Qualified Repeats:A=3/3	standard	gga-miR-458a-5p
250	gga-miR-458b-3p	1.60907	4.94721	0.744977						experimental		AUAGCUCUGAAAAUGGCGCUG	MIMAT0025831	mature miRNA|Qualified Repeats:A=3/3	standard	gga-miR-458b-3p
251	gga-miR-458b-5p	1.31084	5.14999	0.804494						experimental		AGUACCAUUCAAAGAGCUAUGA	MIMAT0025830	mature miRNA|Qualified Repeats:A=3/3	standard	gga-miR-458b-5p
252	gga-miR-460a-3p	1.44496	5.17843	0.783595						experimental		CACAGCGCAUACAAUGUGGAUU	MIMAT0026646	mature miRNA|Qualified Repeats:A=3/3	standard	gga-miR-460a-3p
253	gga-miR-460a-5p	1.25254	5.61195	0.864062						experimental		CCUGCAUUGUACACACUGUGUG	MIMAT0003778	mature miRNA|Qualified Repeats:A=3/3	standard	gga-miR-460a-5p
254	gga-miR-460b-3p	0.36998	5.61338	0.976731						experimental		CACAGCGCAUGCAAUGUGGACAU	MIMAT0007327	mature miRNA|Qualified Repeats:A=3/3	standard	gga-miR-460b-3p
255	gga-miR-460b-5p	5.57238	4.92854	0.258179						experimental		UCCUCAUUGUACAUGCUGUGUG	MIMAT0007326	mature miRNA|Qualified Repeats:A=3/3	standard	gga-miR-460b-5p
256	gga-miR-466	35.1428	9.58565	0.00024597						experimental		AUAUAUACACACACACAUAAGAC	MIMAT0003370	mature miRNA|Qualified Repeats:A=3/3	standard	gga-miR-466
257	gga-miR-489-3p	0.5862	4.70444	0.900829						experimental		AGUGACAUCAUAUGUACGGCUGC	MIMAT0003365	mature miRNA|Qualified Repeats:A=3/3	standard	gga-miR-489-3p
258	gga-miR-489-5p	0.336818	5.06236	1						experimental		UGGUCGUAUGUAUGACGUCAUU	MIMAT0026632	mature miRNA|Qualified Repeats:A=3/3	standard	gga-miR-489-5p
259	gga-miR-490-3p	2.05968	6.2507	0.803074						experimental		CAACCUGGAGGACUCCAUGCUG	MIMAT0003366	mature miRNA|Qualified Repeats:A=3/3	standard	gga-miR-490-3p
260	gga-miR-490-5p	3.18389	6.40023	0.618839						experimental		CCAUGGAUCUCCAGGUGGGU	MIMAT0026633	mature miRNA|Qualified Repeats:A=3/3	standard	gga-miR-490-5p
261	gga-miR-499-3p	1.17	5.47948	0.830908						experimental		AACAUCACUUUAAGUCUGUGCU	MIMAT0026634	mature miRNA|Qualified Repeats:A=3/3	standard	gga-miR-499-3p
262	gga-miR-499-5p	0.360565	4.44686	1						experimental		UUAAGACUUGUAGUGAUGUUUAG	MIMAT0003367	mature miRNA|Qualified Repeats:A=3/3	standard	gga-miR-499-5p
263	gga-miR-551-3p	14.4244	6.71826	0.0317791						experimental		GCGACCCAUACUUGGUUUCAG	MIMAT0007290	mature miRNA|Qualified Repeats:A=3/3	standard	gga-miR-551-3p
264	gga-miR-551-5p	0.99919	5.26533	0.919732						experimental		GAAAUCAAGGGUGGGUAAGACCU	MIMAT0007289	mature miRNA|Qualified Repeats:A=3/3	standard	gga-miR-551-5p
265	gga-miR-757	1.35685	5.24588	0.850718						experimental		GCAGAGCUGCAGAUGGGAUUC	MIMAT0003779	mature miRNA|Qualified Repeats:A=3/3	standard	gga-miR-757
266	gga-miR-762	65.9083	16.8774	9.40837e-05						experimental		GGGGCUUUGGGGAGGGAGGGGA	MIMAT0007752	mature miRNA|Qualified Repeats:A=3/3	standard	gga-miR-762
267	gga-miR-1306-3p	0.34783	5.86165	1						experimental		UGGACGUUGGCUCUGGUGGUGAU	MIMAT0007329	mature miRNA|Qualified Repeats:A=3/3	standard	gga-miR-1306-3p
268	gga-miR-1306-5p	12.5359	6.48693	0.053284						experimental		ACCACCUCCCCUGCAAACGUCCAGU	MIMAT0026763	mature miRNA|Qualified Repeats:A=3/3	standard	gga-miR-1306-5p
269	gga-miR-1329-3p	0.01	5.58004	1						experimental		CCUCGUAGCUUGAUCACGAUAU	MIMAT0007282	mature miRNA|Qualified Repeats:A=3/3	standard	gga-miR-1329-3p
270	gga-miR-1329-5p	0.367928	5.0556	1						experimental		UACAGUGAUCACGUUACGAUGG	MIMAT0007281	mature miRNA|Qualified Repeats:A=3/3	standard	gga-miR-1329-5p
271	gga-miR-1354	16.1525	7.68833	0.0356373						experimental		CAUGGUGAUGAUGUGCUGAAG	MIMAT0007446	mature miRNA|Qualified Repeats:A=3/3	standard	gga-miR-1354
272	gga-miR-1397-3p	2.08886	5.29936	0.693436						experimental		GAUGUAACCCAACGCAGCAUGA	MIMAT0007284	mature miRNA|Qualified Repeats:A=3/3	standard	gga-miR-1397-3p
273	gga-miR-1397-5p	0.0800911	6.35314	1						experimental		UGCAUUGCGACGGGUUAUAUCA	MIMAT0007283	mature miRNA|Qualified Repeats:A=3/3	standard	gga-miR-1397-5p
274	gga-miR-1416-3p	0.01	5.51529	1						experimental		ACAAUUGUAUGAGUUGAGUACA	MIMAT0007286	mature miRNA|Qualified Repeats:A=3/3	standard	gga-miR-1416-3p
275	gga-miR-1416-5p	3.93783	5.04161	0.434734						experimental		UCCUUAACUCAUGCCGCUGUG	MIMAT0007285	mature miRNA|Qualified Repeats:A=3/3	standard	gga-miR-1416-5p
276	gga-miR-1434	519.93	70.7819	2.04281e-13						experimental		GUGCGUGAUGAUGGAAAAUU	MIMAT0007295	mature miRNA|Qualified Repeats:A=3/3	standard	gga-miR-1434
277	gga-miR-1451-3p	0.548544	6.24994	1						experimental		CGUAACUCGCUGCUGUGAGAGGC	MIMAT0007325	mature miRNA|Qualified Repeats:A=3/3	standard	gga-miR-1451-3p
278	gga-miR-1451-5p	72.2805	8.42988	0						experimental		UCGCACAGGAGCAAGUUACCGC	MIMAT0007324	mature miRNA|Qualified Repeats:A=3/3	standard	gga-miR-1451-5p
279	gga-miR-1452	0.01	5.25986	1						experimental		UUGAGAUAAGACAGAGGAUAUU	MIMAT0007328	mature miRNA|Qualified Repeats:A=3/3	standard	gga-miR-1452
280	gga-miR-1453	0.01	5.23255	1						experimental		UGGGCAGCCUCUCAGUGAGCUCU	MIMAT0007330	mature miRNA|Qualified Repeats:A=3/3	standard	gga-miR-1453
281	gga-miR-1454	1075.82	68.8855	0						experimental		GUACAAUGAUGAGACUUUGGCUCC	MIMAT0007331	mature miRNA|Qualified Repeats:A=3/3	standard	gga-miR-1454
282	gga-miR-1456-3p	1.11116	5.61878	0.917093						experimental		CGGGGUCGUCGCCGUCCCUUC	MIMAT0007334	mature miRNA|Qualified Repeats:A=3/3	standard	gga-miR-1456-3p
283	gga-miR-1456-5p	64.9365	19.6336	0.00094089						experimental		GAAAGGACGGAGGCGGCCCGCGC	MIMAT0007333	mature miRNA|Qualified Repeats:A=3/3	standard	gga-miR-1456-5p
284	gga-miR-1457	0.01	5.71673	1						experimental		CACUACAGGCUGCAAAAGGGUU	MIMAT0007335	mature miRNA|Qualified Repeats:A=3/3	standard	gga-miR-1457
285	gga-miR-1458	0.255238	5.8295	1						experimental		UUCCUGUGAUGCUCAUGAGAA	MIMAT0007336	mature miRNA|Qualified Repeats:A=3/3	standard	gga-miR-1458
286	gga-miR-1459	0.01	5.60823	1						experimental		AUCCUGUGAUGUUCUAUAACUGAGGUUU	MIMAT0007337	mature miRNA|Qualified Repeats:A=3/3	standard	gga-miR-1459
287	gga-miR-1460	0.01	5.1863	1						experimental		AAUUUAUUGCAGCCUUCUCAGGGU	MIMAT0007338	mature miRNA|Qualified Repeats:A=3/3	standard	gga-miR-1460
288	gga-miR-1462-3p	0.01	5.50003	1						experimental		UAUCUGUCCUUGUGAGCCCCAGA	MIMAT0026764	mature miRNA|Qualified Repeats:A=3/3	standard	gga-miR-1462-3p
289	gga-miR-1462-5p	0.231568	5.20316	1						experimental		UGGCUUUCCAUGACAGGUUGG	MIMAT0007340	mature miRNA|Qualified Repeats:A=3/3	standard	gga-miR-1462-5p
290	gga-miR-1463	0.0515338	5.77182	1						experimental		GUUCUAUGAUGCUUUGCUGAGAAUU	MIMAT0007341	mature miRNA|Qualified Repeats:A=3/3	standard	gga-miR-1463
291	gga-miR-1464	0.554003	5.94798	1						experimental		UGCUGUUUGCAGGGCCGCCUCGGA	MIMAT0007342	mature miRNA|Qualified Repeats:A=3/3	standard	gga-miR-1464
292	gga-miR-1465	0.01	4.83763	1						experimental		UUUCAGAGGUGCUGGGUGCUU	MIMAT0007343	mature miRNA|Qualified Repeats:A=3/3	standard	gga-miR-1465
293	gga-miR-1466	0.01	4.72202	1						experimental		GCGCUCAGGCUGGUGCUGGGGGAU	MIMAT0007344	mature miRNA|Qualified Repeats:A=3/3	standard	gga-miR-1466
294	gga-miR-1467-3p	0.01	5.18967	1						experimental		UCACACCAGAGUAACUGGGAUC	MIMAT0007346	mature miRNA|Qualified Repeats:A=3/3	standard	gga-miR-1467-3p
295	gga-miR-1467-5p	0.01	6.07338	1						experimental		UCUCAGCUACAUCGGUGUAAAUC	MIMAT0007345	mature miRNA|Qualified Repeats:A=3/3	standard	gga-miR-1467-5p
296	gga-miR-1550-3p	1.62485	5.28854	0.758646						experimental		CUUCACUUACACUGCUCACUGGU	MIMAT0007404	mature miRNA|Qualified Repeats:A=3/3	standard	gga-miR-1550-3p
297	gga-miR-1550-5p	1.05141	4.91045	0.85424						experimental		UGAUGGGGGUGUAGUGCAGCA	MIMAT0007403	mature miRNA|Qualified Repeats:A=3/3	standard	gga-miR-1550-5p
298	gga-miR-1551-3p	7.14436	5.6417	0.20536						experimental		UGAGUUUGUGUUGCUGCUUUCU	MIMAT0007406	mature miRNA|Qualified Repeats:A=3/3	standard	gga-miR-1551-3p
299	gga-miR-1551-5p	5.31798	10.9558	0.706791						experimental		CUAGCAGCAAAAAGAACUUCAGA	MIMAT0007405	mature miRNA|Qualified Repeats:A=3/3	standard	gga-miR-1551-5p
300	gga-miR-1552-3p	0.01	6.13473	1						experimental		CUAGCUGCUCUGCACUGACUG	MIMAT0007408	mature miRNA|Qualified Repeats:A=3/3	standard	gga-miR-1552-3p
301	gga-miR-1552-5p	6.07847	6.02492	0.312998						experimental		UUAGUGCGCGGUAAGCUAGGGUG	MIMAT0007407	mature miRNA|Qualified Repeats:A=3/3	standard	gga-miR-1552-5p
302	gga-miR-1553-3p	2.12011	6.72549	0.813974						experimental		UGUGGUGGGAGGACAGUGAUGU	MIMAT0007410	mature miRNA|Qualified Repeats:A=3/3	standard	gga-miR-1553-3p
303	gga-miR-1553-5p	0.592611	6.05924	0.922084						experimental		AGUCCUGUCCUGUCUACCUACUGU	MIMAT0007409	mature miRNA|Qualified Repeats:A=3/3	standard	gga-miR-1553-5p
304	gga-miR-1554	0.01	5.1716	1						experimental		GCAGGUGAUGAGGCUUUGCUG	MIMAT0007411	mature miRNA|Qualified Repeats:A=3/3	standard	gga-miR-1554
305	gga-miR-1555-3p	0.01	5.46433	1						experimental		CAGGGUUAUUGGUUUUGUGUGA	MIMAT0007412	mature miRNA|Qualified Repeats:A=3/3	standard	gga-miR-1555-3p
306	gga-miR-1555-5p	2.8982	6.33822	0.711467						experimental		AGCAAACCCUUCACCCUGCC	MIMAT0026774	mature miRNA|Qualified Repeats:A=3/3	standard	gga-miR-1555-5p
307	gga-miR-1556	0.01	4.83166	1						experimental		UGCAGGCUGGAAGUAGGAGUGU	MIMAT0007413	mature miRNA|Qualified Repeats:A=3/3	standard	gga-miR-1556
308	gga-miR-1557	1.56202	5.84773	0.789367						experimental		CCCGUCGGCUGAGCGGCUGC	MIMAT0007414	mature miRNA|Qualified Repeats:A=3/3	standard	gga-miR-1557
309	gga-miR-1558	0.360176	5.00406	1						experimental		CUGCUGUGAUGGGAGCUCUG	MIMAT0007415	mature miRNA|Qualified Repeats:A=3/3	standard	gga-miR-1558
310	gga-miR-1559-3p	0.0454038	5.5884	1						experimental		AGUUACAUGUAUGCAUCGAGCA	MIMAT0026775	mature miRNA|Qualified Repeats:A=3/3	standard	gga-miR-1559-3p
311	gga-miR-1559-5p	0.348908	6.04483	1						experimental		UUCGAUGCUUGUAUGCUACUCC	MIMAT0007416	mature miRNA|Qualified Repeats:A=3/3	standard	gga-miR-1559-5p
312	gga-miR-1560-3p	0.821513	4.49809	0.946475						experimental		GCAUCUCUGGACGCGCUCGUUC	MIMAT0007418	mature miRNA|Qualified Repeats:A=3/3	standard	gga-miR-1560-3p
313	gga-miR-1560-5p	186.628	25.4198	2.09943e-13						experimental		GCGGCGCGAGCAGAGAGGCGCU	MIMAT0007417	mature miRNA|Qualified Repeats:A=3/3	standard	gga-miR-1560-5p
314	gga-miR-1561	0.773401	5.98725	1						experimental		GCCGGGUUUGCGGCCGCUUUU	MIMAT0007419	mature miRNA|Qualified Repeats:A=3/3	standard	gga-miR-1561
315	gga-miR-1562-3p	0.699105	5.3153	0.978116						experimental		UGUGCCCCGUGUAUGCAGUGCA	MIMAT0007421	mature miRNA|Qualified Repeats:A=3/3	standard	gga-miR-1562-3p
316	gga-miR-1562-5p	4.12811	5.55055	0.457012						experimental		GCACUGUAGAUGGAGGGGCUGC	MIMAT0007420	mature miRNA|Qualified Repeats:A=3/3	standard	gga-miR-1562-5p
317	gga-miR-1563	473.858	27.9877	0						experimental		GCACAUGAUGAGGAAGCACUGAAA	MIMAT0007422	mature miRNA|Qualified Repeats:A=3/3	standard	gga-miR-1563
318	gga-miR-1564-3p	1.05245	5.45616	0.847033						experimental		CUCCUCUGCCGUGCUGGUUGUG	MIMAT0007424	mature miRNA|Qualified Repeats:A=3/3	standard	gga-miR-1564-3p
319	gga-miR-1564-5p	2.30046	5.78301	0.76942						experimental		GCAAUGAACACGGCAGUAGAGGU	MIMAT0007423	mature miRNA|Qualified Repeats:A=3/3	standard	gga-miR-1564-5p
320	gga-miR-1565	2.19223	8.06902	0.785851						experimental		CGAGGGUCGUGCCUGGUUUUGCU	MIMAT0007425	mature miRNA|Qualified Repeats:A=3/3	standard	gga-miR-1565
321	gga-miR-1567	0.0334096	4.58606	1						experimental		GACUGCUCAUGGCUGCCUGUUC	MIMAT0007427	mature miRNA|Qualified Repeats:A=3/3	standard	gga-miR-1567
322	gga-miR-1568	0.539875	5.2989	0.975789						experimental		GACUCAUAGAUCUGAAGGCAG	MIMAT0007428	mature miRNA|Qualified Repeats:A=3/3	standard	gga-miR-1568
323	gga-miR-1569	0.926461	5.73193	0.959046						experimental		UGUUUGGGACGUUGCUCUGCAG	MIMAT0007429	mature miRNA|Qualified Repeats:A=3/3	standard	gga-miR-1569
324	gga-miR-1570	0.264362	5.08786	1						experimental		GAAGGGUGUGCAGAAGAAUGUGA	MIMAT0007430	mature miRNA|Qualified Repeats:A=3/3	standard	gga-miR-1570
325	gga-miR-1571	6.96876	5.09262	0.171159						experimental		UGUUUCCUAUCCAGGCAGCACU	MIMAT0007431	mature miRNA|Qualified Repeats:A=3/3	standard	gga-miR-1571
326	gga-miR-1572	0.01	5.89316	1						experimental		GAACCUGACACACGGGCCUGC	MIMAT0007432	mature miRNA|Qualified Repeats:A=3/3	standard	gga-miR-1572
327	gga-miR-1573	0.497851	5.6014	0.930301						experimental		UGUUCUGCAGGUGCCAGUCU	MIMAT0007433	mature miRNA|Qualified Repeats:A=3/3	standard	gga-miR-1573
328	gga-miR-1574-3p	0.01	5.89145	1						experimental		ACAGGAGGAUGUCAGGAAGCUU	MIMAT0007435	mature miRNA|Qualified Repeats:A=3/3	standard	gga-miR-1574-3p
329	gga-miR-1574-5p	0.01	5.39316	1						experimental		CUGUGACUUCUCCUUGUCAGA	MIMAT0007434	mature miRNA|Qualified Repeats:A=3/3	standard	gga-miR-1574-5p
330	gga-miR-1575	0.728781	5.94265	0.983332						experimental		CUGGCAGCACGUAGGAGCAGG	MIMAT0007436	mature miRNA|Qualified Repeats:A=3/3	standard	gga-miR-1575
331	gga-miR-1576	325.79	29.9002	0						experimental		CUCGGGCGGGCGGAGCGGCAC	MIMAT0007437	mature miRNA|Qualified Repeats:A=3/3	standard	gga-miR-1576
332	gga-miR-1577	0.441155	5.07256	1						experimental		CUCAGGGGUGGAAGUAGGAGAA	MIMAT0007438	mature miRNA|Qualified Repeats:A=3/3	standard	gga-miR-1577
333	gga-miR-1578	1.29741	6.25418	0.869077						experimental		UGUGCCGUUCUGACACAGCUCU	MIMAT0007439	mature miRNA|Qualified Repeats:A=3/3	standard	gga-miR-1578
334	gga-miR-1579	17.4071	6.04133	0.00395763						experimental		CGUGGCGGGAAGGGAUGGGCG	MIMAT0007440	mature miRNA|Qualified Repeats:A=3/3	standard	gga-miR-1579
335	gga-miR-1580	0.01	5.83928	1						experimental		CGGCUUCUCGGUACCUGCGUU	MIMAT0007441	mature miRNA|Qualified Repeats:A=3/3	standard	gga-miR-1580
336	gga-miR-1581	1.20039	5.97165	0.972933						experimental		CGAGCCGAAGGGGUGGGCGCUGC	MIMAT0007442	mature miRNA|Qualified Repeats:A=3/3	standard	gga-miR-1581
337	gga-miR-1582	0.01	5.47381	1						experimental		GAAAGAGAGCCAGAACACAG	MIMAT0007443	mature miRNA|Qualified Repeats:A=3/3	standard	gga-miR-1582
338	gga-miR-1583	3.38846	6.35515	0.593883						experimental		CGUAGGGCCGUGGGACGGCA	MIMAT0007444	mature miRNA|Qualified Repeats:A=3/3	standard	gga-miR-1583
339	gga-miR-1584	38.6843	8.71773	9.09224e-06						experimental		CCGGGUGGGGCUGGGCUGGG	MIMAT0007445	mature miRNA|Qualified Repeats:A=3/3	standard	gga-miR-1584
340	gga-miR-1585	0.01	5.56861	1						experimental		AGUGCCCAGGUGUGGUUAAUCCUG	MIMAT0007447	mature miRNA|Qualified Repeats:A=3/3	standard	gga-miR-1585
341	gga-miR-1586	0.664468	5.64012	0.982872						experimental		CAGUCAGCUGUGGGUGGGUGGCA	MIMAT0007448	mature miRNA|Qualified Repeats:A=3/3	standard	gga-miR-1586
342	gga-miR-1587	3.92851	6.16003	0.523615						experimental		GGGCUGGGCUGGGCUGGGCA	MIMAT0007449	mature miRNA|Qualified Repeats:A=3/3	standard	gga-miR-1587
343	gga-miR-1588	0.691607	5.18231	1						experimental		CAGGAACCAGCUUUCGGCUCU	MIMAT0007450	mature miRNA|Qualified Repeats:A=3/3	standard	gga-miR-1588
344	gga-miR-1589	1.79847	4.86465	0.711587						experimental		CAGCCUCUGCUGAUCGUCUUUU	MIMAT0007451	mature miRNA|Qualified Repeats:A=3/3	standard	gga-miR-1589
345	gga-miR-1590	0.01	5.07926	1						experimental		AGGGACAAAUUGCUCUCUGGAAG	MIMAT0007452	mature miRNA|Qualified Repeats:A=3/3	standard	gga-miR-1590
346	gga-miR-1591-3p	0.522762	5.30351	1						experimental		CAGACUUGGCCAUGGGUAGGA	MIMAT0007454	mature miRNA|Qualified Repeats:A=3/3	standard	gga-miR-1591-3p
347	gga-miR-1591-5p	0.102745	5.9308	1						experimental		UGAUUCAUUGCCUGGCUCUGC	MIMAT0007453	mature miRNA|Qualified Repeats:A=3/3	standard	gga-miR-1591-5p
348	gga-miR-1592	0.01	5.37031	1						experimental		CACUGCCUCAGACAACGGGUGU	MIMAT0007455	mature miRNA|Qualified Repeats:A=3/3	standard	gga-miR-1592
349	gga-miR-1593	0.391705	5.58788	1						experimental		ACCAUCUGAUUUGGACACGCA	MIMAT0007456	mature miRNA|Qualified Repeats:A=3/3	standard	gga-miR-1593
350	gga-miR-1594	2.72129	7.06715	0.700174						experimental		UGGUGGGGAUGGGUUGGGGUU	MIMAT0007457	mature miRNA|Qualified Repeats:A=3/3	standard	gga-miR-1594
351	gga-miR-1595-3p	0.01	5.70581	1						experimental		UAGCCCCGCUGUCCUACUGCUG	MIMAT0007459	mature miRNA|Qualified Repeats:A=3/3	standard	gga-miR-1595-3p
352	gga-miR-1595-5p	0.650718	5.92925	0.989108						experimental		AAGCACGAGUGUGGUGGAGCUC	MIMAT0007458	mature miRNA|Qualified Repeats:A=3/3	standard	gga-miR-1595-5p
353	gga-miR-1596-3p	0.01	5.34906	1						experimental		AAAGGUGGCCGUGGGUGAAUGA	MIMAT0007461	mature miRNA|Qualified Repeats:A=3/3	standard	gga-miR-1596-3p
354	gga-miR-1596-5p	0.128538	5.48291	1						experimental		AUUCUCCUUCAAUCCAUCUUUGU	MIMAT0007460	mature miRNA|Qualified Repeats:A=3/3	standard	gga-miR-1596-5p
355	gga-miR-1597-3p	0.194703	4.93084	1						experimental		UGAGGAGCUCUGCAAGCAUGCA	MIMAT0007463	mature miRNA|Qualified Repeats:A=3/3	standard	gga-miR-1597-3p
356	gga-miR-1597-5p	0.64352	4.77469	1						experimental		AUGUUUACAGGGCUCUUCAUU	MIMAT0007462	mature miRNA|Qualified Repeats:A=3/3	standard	gga-miR-1597-5p
357	gga-miR-1598	0.01	5.00006	1						experimental		AUGGUAGCACGGCAAUGAGCAU	MIMAT0007464	mature miRNA|Qualified Repeats:A=3/3	standard	gga-miR-1598
358	gga-miR-1599	7695.73	553.589	0						experimental		GGAGGGAGGAAAAAAAAAAA	MIMAT0007465	mature miRNA|Qualified Repeats:A=3/3	standard	gga-miR-1599
359	gga-miR-1600	0.01	5.8012	1						experimental		UGGGCUGACAACAGAGGGCC	MIMAT0007466	mature miRNA|Qualified Repeats:A=3/3	standard	gga-miR-1600
360	gga-miR-1601	0.01	5.1536	1						experimental		AGUGUGAGCAGGUGCAGAGCUG	MIMAT0007467	mature miRNA|Qualified Repeats:A=3/3	standard	gga-miR-1601
361	gga-miR-1602	1.09158	5.2956	0.83668						experimental		UGGGCUCUGCAUCACCCCAUGG	MIMAT0007468	mature miRNA|Qualified Repeats:A=3/3	standard	gga-miR-1602
362	gga-miR-1603	0.464187	5.30129	1						experimental		AGUGGUUGGUUUGGUGCUGUC	MIMAT0007469	mature miRNA|Qualified Repeats:A=3/3	standard	gga-miR-1603
363	gga-miR-1604	0.761982	5.27829	0.885208						experimental		UGGGCCCAGGGCUGUGCUGGAGA	MIMAT0007470	mature miRNA|Qualified Repeats:A=3/3	standard	gga-miR-1604
364	gga-miR-1605	0.01	4.61203	1						experimental		AGGGUUUCAUGUGUAUCUCUUG	MIMAT0007471	mature miRNA|Qualified Repeats:A=3/3	standard	gga-miR-1605
365	gga-miR-1606	0.01	5.23851	1						experimental		AGGGGGCAACAGAACAGUCCUGA	MIMAT0007472	mature miRNA|Qualified Repeats:A=3/3	standard	gga-miR-1606
366	gga-miR-1607	186.88	35.3117	1.20562e-07						experimental		AGGGGCGGGAGGGGUCGGGC	MIMAT0007473	mature miRNA|Qualified Repeats:A=3/3	standard	gga-miR-1607
367	gga-miR-1608	0.01	5.46658	1						experimental		UGGGACAGUGGCUGCGCCCUCU	MIMAT0007474	mature miRNA|Qualified Repeats:A=3/3	standard	gga-miR-1608
368	gga-miR-1609	0.01	5.29704	1						experimental		AGGCUGAGGCUGUGCUGGUUGU	MIMAT0007475	mature miRNA|Qualified Repeats:A=3/3	standard	gga-miR-1609
369	gga-miR-1610	2.66424	6.36072	0.6753						experimental		UGGCUUGUGGUGGAACGGGCG	MIMAT0007476	mature miRNA|Qualified Repeats:A=3/3	standard	gga-miR-1610
370	gga-miR-1611	2.95244	6.374	0.643199						experimental		GGAGGGCUUGCAGGCGGUGUGC	MIMAT0007477	mature miRNA|Qualified Repeats:A=3/3	standard	gga-miR-1611
371	gga-miR-1612	30.5713	8.74194	0.000469976						experimental		GAAGGAAAAGGAGCUGACUGGG	MIMAT0007478	mature miRNA|Qualified Repeats:A=3/3	standard	gga-miR-1612
372	gga-miR-1613	0.01	5.59352	1						experimental		UACAUGCGUAUAUUCUGGCAG	MIMAT0007479	mature miRNA|Qualified Repeats:A=3/3	standard	gga-miR-1613
373	gga-miR-1614-3p	2.12585	5.76582	0.712335						experimental		CAGGGAGGAACUGCCAGCAGA	MIMAT0007481	mature miRNA|Qualified Repeats:A=3/3	standard	gga-miR-1614-3p
374	gga-miR-1614-5p	0.64104	5.43353	1						experimental		GGCAUGGCAGACUCACCCUGC	MIMAT0007480	mature miRNA|Qualified Repeats:A=3/3	standard	gga-miR-1614-5p
375	gga-miR-1615	0.152731	5.29697	1						experimental		UGGCAGCUGCACAGAAGCCCUUU	MIMAT0007482	mature miRNA|Qualified Repeats:A=3/3	standard	gga-miR-1615
376	gga-miR-1616	0.01	5.13014	1						experimental		UGGAUCCUGCAGUUUGCUUUCA	MIMAT0007483	mature miRNA|Qualified Repeats:A=3/3	standard	gga-miR-1616
377	gga-miR-1617	0.0777138	5.59778	1						experimental		AGAGGCCUUCAGAUACUGUUUU	MIMAT0007484	mature miRNA|Qualified Repeats:A=3/3	standard	gga-miR-1617
378	gga-miR-1618-3p	0.519791	5.45224	1						experimental		GAGCCCGGAGCCAGGCUGCUGU	MIMAT0007485	mature miRNA|Qualified Repeats:A=3/3	standard	gga-miR-1618-3p
379	gga-miR-1618-5p	0.01	5.93512	1						experimental		UGCAUCCUGGCUCCUGGCGUCC	MIMAT0026776	mature miRNA|Qualified Repeats:A=3/3	standard	gga-miR-1618-5p
380	gga-miR-1619	0.01	5.23649	1						experimental		AGAAUUCAUAGCAAUACGGACU	MIMAT0007486	mature miRNA|Qualified Repeats:A=3/3	standard	gga-miR-1619
381	gga-miR-1620	0.01	5.34315	1						experimental		ACUUUAAUGGGCUUUGGAUCAC	MIMAT0007487	mature miRNA|Qualified Repeats:A=3/3	standard	gga-miR-1620
382	gga-miR-1621-3p	0.01	6.06547	1						experimental		GGUUCGCCGUGCCGCCGCGC	MIMAT0007489	mature miRNA|Qualified Repeats:A=3/3	standard	gga-miR-1621-3p
383	gga-miR-1621-5p	0.01	5.55981	1						experimental		ACCGGCUGCCUCGGUGGCAC	MIMAT0007488	mature miRNA|Qualified Repeats:A=3/3	standard	gga-miR-1621-5p
384	gga-miR-1622	0.01	5.76839	1						experimental		CACAUAUGAUGAGUACUGAUG	MIMAT0007490	mature miRNA|Qualified Repeats:A=3/3	standard	gga-miR-1622
385	gga-miR-1623	2.6982	6.20675	0.663745						experimental		GCAGGCACAGACAGGCAGUA	MIMAT0007491	mature miRNA|Qualified Repeats:A=3/3	standard	gga-miR-1623
386	gga-miR-1624	2.49297	4.48101	0.577954						experimental		ACACCGCACUGGCAGGGAGCA	MIMAT0007492	mature miRNA|Qualified Repeats:A=3/3	standard	gga-miR-1624
387	gga-miR-1625-3p	0.0914898	6.15859	1						experimental		GCAGCAGAAUAUCCCUGCCAUU	MIMAT0007494	mature miRNA|Qualified Repeats:A=3/3	standard	gga-miR-1625-3p
388	gga-miR-1625-5p	0.499317	5.22937	1						experimental		UGGACCAGGGCUCUUCCUGCUGGCU	MIMAT0007493	mature miRNA|Qualified Repeats:A=3/3	standard	gga-miR-1625-5p
389	gga-miR-1626-3p	1.24837	6.24664	0.94856						experimental		UCUGGAAGUUGCCCUGGACGUG	MIMAT0007496	mature miRNA|Qualified Repeats:A=3/3	standard	gga-miR-1626-3p
390	gga-miR-1626-5p	0.01	5.65412	1						experimental		UUUCCAUGGCAGACUUUCUAGGCU	MIMAT0007495	mature miRNA|Qualified Repeats:A=3/3	standard	gga-miR-1626-5p
391	gga-miR-1627-3p	0.652014	6.53771	1						experimental		CAGCCACGCUACUGUCACUGGU	MIMAT0007498	mature miRNA|Qualified Repeats:A=3/3	standard	gga-miR-1627-3p
392	gga-miR-1627-5p	0.01	6.57999	1						experimental		GAAGUGACAUGUGGUUGAUGG	MIMAT0007497	mature miRNA|Qualified Repeats:A=3/3	standard	gga-miR-1627-5p
393	gga-miR-1628	0.01	5.19184	1						experimental		AAGAGCUCUUCCUGUUGUGACC	MIMAT0007499	mature miRNA|Qualified Repeats:A=3/3	standard	gga-miR-1628
394	gga-miR-1629	217.447	17.3571	0						experimental		UGCUGUCGGUGGGUUUGUUCU	MIMAT0007500	mature miRNA|Qualified Repeats:A=3/3	standard	gga-miR-1629
395	gga-miR-1630	0.01	4.89206	1						experimental		AAAGAGGAAACUGAAGCUGAAA	MIMAT0007501	mature miRNA|Qualified Repeats:A=3/3	standard	gga-miR-1630
396	gga-miR-1631	4.47522	6.35998	0.481621						experimental		AAACUGGCGACGUGGGACGGUC	MIMAT0007502	mature miRNA|Qualified Repeats:A=3/3	standard	gga-miR-1631
397	gga-miR-1632-3p	1.59783	7.14178	0.9513						experimental		AACUCAUUCAUUAACCAGCUUUU	MIMAT0007505	mature miRNA|Qualified Repeats:A=3/3	standard	gga-miR-1632-3p
398	gga-miR-1632-5p	1.72223	5.73781	0.878428						experimental		UGCUUGUUUUUGGAUGAGCUUGC	MIMAT0007504	mature miRNA|Qualified Repeats:A=3/3	standard	gga-miR-1632-5p
399	gga-miR-1633	3.21919	6.09387	0.635809						experimental		UGCGCUUCUGCUCAGCUCGGUGU	MIMAT0007506	mature miRNA|Qualified Repeats:A=3/3	standard	gga-miR-1633
400	gga-miR-1634	3.4739	6.30132	0.598812						experimental		UGCGACGCAUCGGCCUUUCUUC	MIMAT0007507	mature miRNA|Qualified Repeats:A=3/3	standard	gga-miR-1634
401	gga-miR-1635	3.42931	6.31772	0.587238						experimental		UGCCCAGGCUGUGCUGUGCUCUGGG	MIMAT0007508	mature miRNA|Qualified Repeats:A=3/3	standard	gga-miR-1635
402	gga-miR-1636	12.8324	6.55934	0.0504094						experimental		UGCAGGUGAUGGCGGGGCUG	MIMAT0007509	mature miRNA|Qualified Repeats:A=3/3	standard	gga-miR-1636
403	gga-miR-1637	1.16111	5.05937	0.916351						experimental		UGAUAGCUGCUGUGGCACGGA	MIMAT0007510	mature miRNA|Qualified Repeats:A=3/3	standard	gga-miR-1637
404	gga-miR-1638	7.39983	7.07514	0.29558						experimental		GUAGUUUGUGUUGUUUGUUU	MIMAT0007511	mature miRNA|Qualified Repeats:A=3/3	standard	gga-miR-1638
405	gga-miR-1639	0.96334	5.72748	0.897231						experimental		UUGUGCAAGGUACGUUGGGUU	MIMAT0007514	mature miRNA|Qualified Repeats:A=3/3	standard	gga-miR-1639
406	gga-miR-1640	5.73723	10.0447	0.655818						experimental		UUGUCACUGCAGGGCCCCGCGGCC	MIMAT0007515	mature miRNA|Qualified Repeats:A=3/3	standard	gga-miR-1640
407	gga-miR-1641	0.606198	5.57268	1						experimental		UGAGGAUUAAUGACUGUCUGGG	MIMAT0007516	mature miRNA|Qualified Repeats:A=3/3	standard	gga-miR-1641
408	gga-miR-1642	0.818829	6.51919	0.933602						experimental		UGAGAGGCUGUCAGUUUGUGGGG	MIMAT0007517	mature miRNA|Qualified Repeats:A=3/3	standard	gga-miR-1642
409	gga-miR-1643-3p	1.30302	5.21499	0.995331						experimental		UAAAAGUGCUGCUGGUGGAAGAA	MIMAT0007519	mature miRNA|Qualified Repeats:A=3/3	standard	gga-miR-1643-3p
410	gga-miR-1643-5p	1.80105	5.68059	0.751187						experimental		UCUUAUCACGAGGAGCACUUUU	MIMAT0007518	mature miRNA|Qualified Repeats:A=3/3	standard	gga-miR-1643-5p
411	gga-miR-1644	3.25781	6.33249	0.606908						experimental		UCUGUUGUGCAGGGCUGUGCU	MIMAT0007520	mature miRNA|Qualified Repeats:A=3/3	standard	gga-miR-1644
412	gga-miR-1645	1.77275	5.68161	0.886429						experimental		UCUGCUGAAGUACUGUCAGA	MIMAT0007521	mature miRNA|Qualified Repeats:A=3/3	standard	gga-miR-1645
413	gga-miR-1646	1.87274	5.79381	0.884293						experimental		UCUGCCCUGCAGCACUGAGAUCU	MIMAT0007522	mature miRNA|Qualified Repeats:A=3/3	standard	gga-miR-1646
414	gga-miR-1647	1.57085	5.74606	0.819906						experimental		UCUCUGCCUGAGGGGUACUCU	MIMAT0007523	mature miRNA|Qualified Repeats:A=3/3	standard	gga-miR-1647
415	gga-miR-1648-3p	2.6566	5.71779	0.653902						experimental		UGGGAGUGGAGCGGAGCUGUC	MIMAT0007525	mature miRNA|Qualified Repeats:A=3/3	standard	gga-miR-1648-3p
416	gga-miR-1648-5p	0.795032	5.03266	0.896428						experimental		CGGCUCGGCUCGGCUCCGCUC	MIMAT0007524	mature miRNA|Qualified Repeats:A=3/3	standard	gga-miR-1648-5p
417	gga-miR-1649-3p	0.813167	5.60372	0.909963						experimental		CUCCGUGCACUCUGCAGGCA	MIMAT0007527	mature miRNA|Qualified Repeats:A=3/3	standard	gga-miR-1649-3p
418	gga-miR-1649-5p	0.01	6.189	1						experimental		UCCUGCAGAAGGUGCGGCUG	MIMAT0007526	mature miRNA|Qualified Repeats:A=3/3	standard	gga-miR-1649-5p
419	gga-miR-1650	0.81883	6.15738	1						experimental		UCCUCUGAGCUCAGCUUCGCCUCU	MIMAT0007528	mature miRNA|Qualified Repeats:A=3/3	standard	gga-miR-1650
420	gga-miR-1651-3p	0.01	5.93779	1						experimental		UUGCUUUUGUUGGCCUCUGCUG	MIMAT0007530	mature miRNA|Qualified Repeats:A=3/3	standard	gga-miR-1651-3p
421	gga-miR-1651-5p	0.0393777	5.57497	1						experimental		GCUAAGACUGAUAAAAGCAAGC	MIMAT0007529	mature miRNA|Qualified Repeats:A=3/3	standard	gga-miR-1651-5p
422	gga-miR-1652	3.8635	6.13598	0.5289						experimental		UCCCUGUGUCCCCUCGGUGGCA	MIMAT0007531	mature miRNA|Qualified Repeats:A=3/3	standard	gga-miR-1652
423	gga-miR-1653	1.34026	5.40114	0.938124						experimental		CAGGAGCUGUGCUGCAUGCAGG	MIMAT0007532	mature miRNA|Qualified Repeats:A=3/3	standard	gga-miR-1653
424	gga-miR-1654	24.6366	6.94061	0.000385438						experimental		UUGCUGGUGGAGGGAGCUGAG	MIMAT0007533	mature miRNA|Qualified Repeats:A=3/3	standard	gga-miR-1654
425	gga-miR-1655-3p	2.74035	5.6649	0.628548						experimental		AUUUACCCAUGGUGGGCUGAUA	MIMAT0026777	mature miRNA|Qualified Repeats:A=3/3	standard	gga-miR-1655-3p
426	gga-miR-1655-5p	1.50122	5.50296	0.83256						experimental		UCAGCUGGUCUUGGGUAAAUGC	MIMAT0007534	mature miRNA|Qualified Repeats:A=3/3	standard	gga-miR-1655-5p
427	gga-miR-1656	0.0180822	6.09911	1						experimental		UCACCAGCGGGCAUUGGCAUCA	MIMAT0007535	mature miRNA|Qualified Repeats:A=3/3	standard	gga-miR-1656
428	gga-miR-1657	11.777	5.59775	0.0353778						experimental		UAUAUGUGUAUUGUUGGUGUGUG	MIMAT0007537	mature miRNA|Qualified Repeats:A=3/3	standard	gga-miR-1657
429	gga-miR-1658-3p	0.0356183	5.51854	1						experimental		GAGCUGUGGGUUGGUGUUGAUGG	MIMAT0007539	mature miRNA|Qualified Repeats:A=3/3	standard	gga-miR-1658-3p
430	gga-miR-1658-5p	2.80122	5.7745	0.627582						experimental		UAUACCACCCCCAGGAGUUCUGC	MIMAT0007538	mature miRNA|Qualified Repeats:A=3/3	standard	gga-miR-1658-5p
431	gga-miR-1659	3.10255	6.20715	0.617169						experimental		UAGGGCAGAAUGAAGGAGUCCCU	MIMAT0007540	mature miRNA|Qualified Repeats:A=3/3	standard	gga-miR-1659
432	gga-miR-1660	0.01	5.27436	1						experimental		UAGGCCUGUGUUUUUGUGCAUA	MIMAT0007541	mature miRNA|Qualified Repeats:A=3/3	standard	gga-miR-1660
433	gga-miR-1661	0.558625	5.45719	1						experimental		UAGCAGAUGUUUAGGAAUGUGCCU	MIMAT0007542	mature miRNA|Qualified Repeats:A=3/3	standard	gga-miR-1661
434	gga-miR-1662	1.3176	6.19456	0.883613						experimental		UUGACAUCAUCAUACUUGGGAU	MIMAT0007543	mature miRNA|Qualified Repeats:A=3/3	standard	gga-miR-1662
435	gga-miR-1663-3p	1.82106	5.69829	0.755744						experimental		UGGCAUCCAGAACAGCGGUAC	MIMAT0007545	mature miRNA|Qualified Repeats:A=3/3	standard	gga-miR-1663-3p
436	gga-miR-1663-5p	1.89386	5.84658	0.766736						experimental		UACCACUGUCCUGGGUGCCU	MIMAT0007544	mature miRNA|Qualified Repeats:A=3/3	standard	gga-miR-1663-5p
437	gga-miR-1664-3p	3.84692	5.30447	0.468288						experimental		UCUGUGACCUCAUUUACCUCC	MIMAT0007547	mature miRNA|Qualified Repeats:A=3/3	standard	gga-miR-1664-3p
438	gga-miR-1664-5p	6.47865	6.62699	0.328233						experimental		CCAGACAGGGAGAGAACAGG	MIMAT0007546	mature miRNA|Qualified Repeats:A=3/3	standard	gga-miR-1664-5p
439	gga-miR-1665	1.03286	5.47121	1						experimental		UAAGGCCCAGGAGCGCUGCAGC	MIMAT0007548	mature miRNA|Qualified Repeats:A=3/3	standard	gga-miR-1665
440	gga-miR-1666	0.148635	5.3445	1						experimental		UAACGCCACGGGGCUGAGGCUG	MIMAT0007549	mature miRNA|Qualified Repeats:A=3/3	standard	gga-miR-1666
441	gga-miR-1667-3p	0.240393	5.5486	1						experimental		UAACAUGAUGUCAGGAUUUCCC	MIMAT0007550	mature miRNA|Qualified Repeats:A=3/3	standard	gga-miR-1667-3p
442	gga-miR-1667-5p	0.01	5.73122	1						experimental		GAGAUUCUGACACAAUGUUUAGA	MIMAT0026778	mature miRNA|Qualified Repeats:A=3/3	standard	gga-miR-1667-5p
443	gga-miR-1668-3p	0.430368	4.78803	1						experimental		UGCUGUGUCCUCACUCACCUU	MIMAT0007552	mature miRNA|Qualified Repeats:A=3/3	standard	gga-miR-1668-3p
444	gga-miR-1668-5p	2.40966	6.0755	0.691629						experimental		GUGGGCUGGGAGCACAGGCACU	MIMAT0007551	mature miRNA|Qualified Repeats:A=3/3	standard	gga-miR-1668-5p
445	gga-miR-1669	0.447033	4.76342	1						experimental		GUGGGCUCAGAGCAGGCACA	MIMAT0007553	mature miRNA|Qualified Repeats:A=3/3	standard	gga-miR-1669
446	gga-miR-1670	0.489799	5.17807	1						experimental		GUGGGACGUAGCCUCACAGUGG	MIMAT0007554	mature miRNA|Qualified Repeats:A=3/3	standard	gga-miR-1670
447	gga-miR-1671	1.33038	5.6111	0.955853						experimental		GUGAGGACUGUUGAGUGGCCAAA	MIMAT0007555	mature miRNA|Qualified Repeats:A=3/3	standard	gga-miR-1671
448	gga-miR-1672	1.61904	4.87818	0.741978						experimental		GUCAGGCCAGGAAGGGAUGUGAGG	MIMAT0007556	mature miRNA|Qualified Repeats:A=3/3	standard	gga-miR-1672
449	gga-miR-1673	1.41732	5.89946	0.810128						experimental		GGUGUGAGUGGAAGUCAGAGGU	MIMAT0007557	mature miRNA|Qualified Repeats:A=3/3	standard	gga-miR-1673
450	gga-miR-1674	1.14569	5.81505	0.96512						experimental		GGGCUAUGAUGCUGGAUUUUCUGAG	MIMAT0007558	mature miRNA|Qualified Repeats:A=3/3	standard	gga-miR-1674
451	gga-miR-1675	0.886918	5.21172	0.870503						experimental		GGACGCCAUCUUGACUGUGGGCAG	MIMAT0007559	mature miRNA|Qualified Repeats:A=3/3	standard	gga-miR-1675
452	gga-miR-1676-3p	1.2183	6.17937	0.889166						experimental		AGAGCGAAGUGGGUGGGAAUGU	MIMAT0007561	mature miRNA|Qualified Repeats:A=3/3	standard	gga-miR-1676-3p
453	gga-miR-1676-5p	2.08063	5.95998	0.867011						experimental		CCUGACUCAUCCCCUUUGCUCC	MIMAT0007560	mature miRNA|Qualified Repeats:A=3/3	standard	gga-miR-1676-5p
454	gga-miR-1677-3p	2.63216	7.04684	0.756253						experimental		UGACUUCAGUAGGAGCAGGAUU	MIMAT0007563	mature miRNA|Qualified Repeats:A=3/3	standard	gga-miR-1677-3p
455	gga-miR-1677-5p	8.44692	7.12633	0.235864						experimental		UCCUGCACCGCUGAAGUCAAU	MIMAT0007562	mature miRNA|Qualified Repeats:A=3/3	standard	gga-miR-1677-5p
456	gga-miR-1678	26.7288	6.81006	8.66755e-05						experimental		UUUGACAAAGACAGAAGGAGCU	MIMAT0007564	mature miRNA|Qualified Repeats:A=3/3	standard	gga-miR-1678
457	gga-miR-1679	0.0194903	5.10574	1						experimental		UUGUCAGCACAGUGGUAUAUGCA	MIMAT0007565	mature miRNA|Qualified Repeats:A=3/3	standard	gga-miR-1679
458	gga-miR-1680-3p	0.631747	5.29619	1						experimental		CAGGCGGUAUCAGGAGGCUGA	MIMAT0007567	mature miRNA|Qualified Repeats:A=3/3	standard	gga-miR-1680-3p
459	gga-miR-1680-5p	1.80351	5.45938	0.803505						experimental		UUCCUCCUGGGUACAACUCUGC	MIMAT0007566	mature miRNA|Qualified Repeats:A=3/3	standard	gga-miR-1680-5p
460	gga-miR-1681	1.0807	5.37534	0.942831						experimental		UUCACAUGAUGUCUUGCUGAUG	MIMAT0007568	mature miRNA|Qualified Repeats:A=3/3	standard	gga-miR-1681
461	gga-miR-1682	5.44328	6.29644	0.387283						experimental		UGGGUCAGAUGGAGCUGAGGG	MIMAT0007569	mature miRNA|Qualified Repeats:A=3/3	standard	gga-miR-1682
462	gga-miR-1683	0.843647	5.74823	1						experimental		UCUGGGACAGUCACAGCAUCUUU	MIMAT0007570	mature miRNA|Qualified Repeats:A=3/3	standard	gga-miR-1683
463	gga-miR-1684a-3p	0.259556	5.04309	1						experimental		AAGUAUGAGGAAAUGGAGCUCU	MIMAT0007572	mature miRNA|Qualified Repeats:A=3/3	standard	gga-miR-1684a-3p
464	gga-miR-1684a-5p	2.38712	6.40687	0.934966						experimental		AGCUCUGCUUCCUCAUACAUAC	MIMAT0007571	mature miRNA|Qualified Repeats:A=3/3	standard	gga-miR-1684a-5p
465	gga-miR-1684b-3p	0.526862	6.12334	1						experimental		AAGUAUGAGGAAAUGGAGAUCU	MIMAT0025785	mature miRNA|Qualified Repeats:A=3/3	standard	gga-miR-1684b-3p
466	gga-miR-1685-3p	0.01	5.20277	1						experimental		ACAGUAAUGGUAUGAACUCAGA	MIMAT0007574	mature miRNA|Qualified Repeats:A=3/3	standard	gga-miR-1685-3p
467	gga-miR-1685-5p	0.534585	6.11514	1						experimental		UGGAGUCACUACCAGUGCUGUG	MIMAT0007573	mature miRNA|Qualified Repeats:A=3/3	standard	gga-miR-1685-5p
468	gga-miR-1686	0.75017	5.33881	1						experimental		UGGAGGCUGUGCGUCAUCCCCA	MIMAT0007575	mature miRNA|Qualified Repeats:A=3/3	standard	gga-miR-1686
469	gga-miR-1687-3p	0.133679	5.22983	1						experimental		UUGCUGGCUGUUUCUCAGUGA	MIMAT0007577	mature miRNA|Qualified Repeats:A=3/3	standard	gga-miR-1687-3p
470	gga-miR-1687-5p	1.08927	5.73187	0.949976						experimental		UGAGGAAAUGAGCCAGCUGAG	MIMAT0007576	mature miRNA|Qualified Repeats:A=3/3	standard	gga-miR-1687-5p
471	gga-miR-1688	0.723085	5.72628	1						experimental		UGAGCAUGGUAGAGACAAUGAUG	MIMAT0007578	mature miRNA|Qualified Repeats:A=3/3	standard	gga-miR-1688
472	gga-miR-1689-3p	2.00478	6.07225	0.830279						experimental		CCGGUGACUGGAAGCAGCGUUGA	MIMAT0007580	mature miRNA|Qualified Repeats:A=3/3	standard	gga-miR-1689-3p
473	gga-miR-1689-5p	1.93623	5.61551	0.899367						experimental		UCUCUGCUUACAGUGUCUGGGG	MIMAT0007579	mature miRNA|Qualified Repeats:A=3/3	standard	gga-miR-1689-5p
474	gga-miR-1690-5p	12.7013	5.84351	0.0297271						experimental		UCCAGAGGCAAAGGAGCACUGCU	MIMAT0007581	mature miRNA|Qualified Repeats:A=3/3	standard	gga-miR-1690-5p
475	gga-miR-1691	0.0511272	5.09421	1						experimental		UCAGCUGACCUGGGCCUGCAGUG	MIMAT0007582	mature miRNA|Qualified Repeats:A=3/3	standard	gga-miR-1691
476	gga-miR-1692	0.01	5.42532	1						experimental		UGUAGCUCAGUUGGUAGAGU	MIMAT0007584	mature miRNA|Qualified Repeats:A=3/3	standard	gga-miR-1692
477	gga-miR-1693	0.01	6.29126	1						experimental		GCAAAGGAUGAAGCUGUGAUG	MIMAT0007585	mature miRNA|Qualified Repeats:A=3/3	standard	gga-miR-1693
478	gga-miR-1694	0.157038	5.39953	1						experimental		GGAGGACGAGGCUGCGAGCGGA	MIMAT0007586	mature miRNA|Qualified Repeats:A=3/3	standard	gga-miR-1694
479	gga-miR-1695	0.01	5.76263	1						experimental		GAGCACAGUUUGGUCAUGGAGC	MIMAT0007587	mature miRNA|Qualified Repeats:A=3/3	standard	gga-miR-1695
480	gga-miR-1696	0.494881	6.31774	1						experimental		CUGCUGUGAUGUGAGCUGAGCAUC	MIMAT0007588	mature miRNA|Qualified Repeats:A=3/3	standard	gga-miR-1696
481	gga-miR-1697	0.116887	4.89609	1						experimental		CUCUCAUGGGACUGUGUGCAGC	MIMAT0007589	mature miRNA|Qualified Repeats:A=3/3	standard	gga-miR-1697
482	gga-miR-1698	1.12462	4.95531	0.82045						experimental		CGAGGCUGCGGCAAUCCCUGCG	MIMAT0007590	mature miRNA|Qualified Repeats:A=3/3	standard	gga-miR-1698
483	gga-miR-1699	3.23474	5.75978	0.604151						experimental		CCAGAGGGACAUGGCAGGGCAA	MIMAT0007591	mature miRNA|Qualified Repeats:A=3/3	standard	gga-miR-1699
484	gga-miR-1700	0.01	5.24735	1						experimental		CAUCAGAGGGAUAGGAUGGAC	MIMAT0007592	mature miRNA|Qualified Repeats:A=3/3	standard	gga-miR-1700
485	gga-miR-1701	15.5253	6.89735	0.024382						experimental		GGCUGGUUAGUUGGUUGUUU	MIMAT0007593	mature miRNA|Qualified Repeats:A=3/3	standard	gga-miR-1701
486	gga-miR-1702	12.6367	7.65128	0.0985997						experimental		AUUGCAUUCAGAGCGAGCUGU	MIMAT0007594	mature miRNA|Qualified Repeats:A=3/3	standard	gga-miR-1702
487	gga-miR-1703-3p	0.795064	5.03696	0.98392						experimental		CUCGUGACUUCAGCUCCAGCA	MIMAT0026779	mature miRNA|Qualified Repeats:A=3/3	standard	gga-miR-1703-3p
488	gga-miR-1703-5p	0.257962	6.28477	1						experimental		AGAGGCUGUAGGUCCCGUGCUUU	MIMAT0007595	mature miRNA|Qualified Repeats:A=3/3	standard	gga-miR-1703-5p
489	gga-miR-1704	0.55719	5.94805	1						experimental		ACAGCAGAUUGAUGGGGCACA	MIMAT0007596	mature miRNA|Qualified Repeats:A=3/3	standard	gga-miR-1704
490	gga-miR-1705	0.614051	5.26228	1						experimental		AAUCUGGAAGUCAGCACAUGCU	MIMAT0007597	mature miRNA|Qualified Repeats:A=3/3	standard	gga-miR-1705
491	gga-miR-1706	1.25544	5.42956	0.949507						experimental		UGUGGAGGUGGGAUGAGGUUCC	MIMAT0007598	mature miRNA|Qualified Repeats:A=3/3	standard	gga-miR-1706
492	gga-miR-1707	0.0550409	5.73376	1						experimental		UUUGAGCGGGAUCUGUUAUCGUG	MIMAT0007599	mature miRNA|Qualified Repeats:A=3/3	standard	gga-miR-1707
493	gga-miR-1708	0.453906	5.37382	1						experimental		UGGGGUGUGGAAUGAAUCCUU	MIMAT0007601	mature miRNA|Qualified Repeats:A=3/3	standard	gga-miR-1708
494	gga-miR-1709	0.800246	5.2131	1						experimental		UGGAAUGAUGAGUGCACUGACU	MIMAT0007604	mature miRNA|Qualified Repeats:A=3/3	standard	gga-miR-1709
495	gga-miR-1710	60.1061	8.69705	4.7945e-12						experimental		UCAUCUGCUGCAUAACCAUCCA	MIMAT0007605	mature miRNA|Qualified Repeats:A=3/3	standard	gga-miR-1710
496	gga-miR-1711	0.489953	5.78702	1						experimental		GUGCAGUGCUGCAUCUCUUC	MIMAT0007606	mature miRNA|Qualified Repeats:A=3/3	standard	gga-miR-1711
497	gga-miR-1712-3p	0.135838	5.65699	1						experimental		UUCAGUUAUCAGUGGAGUUUGG	MIMAT0007608	mature miRNA|Qualified Repeats:A=3/3	standard	gga-miR-1712-3p
498	gga-miR-1712-5p	0.459555	6.16149	1						experimental		GGCUCCAGUCUUAACUACAGGC	MIMAT0007607	mature miRNA|Qualified Repeats:A=3/3	standard	gga-miR-1712-5p
499	gga-miR-1713	2.65966	6.49974	0.682378						experimental		CUCGGAGAGGGAAGAACGCGGUG	MIMAT0007609	mature miRNA|Qualified Repeats:A=3/3	standard	gga-miR-1713
500	gga-miR-1714	0.558672	6.00577	1						experimental		CCUAGUAGGGCUGCUGAGGUGAU	MIMAT0007610	mature miRNA|Qualified Repeats:A=3/3	standard	gga-miR-1714
501	gga-miR-1715-3p	0.01	6.07168	1						experimental		UGACACUGCGGGUACCUCUUU	MIMAT0007612	mature miRNA|Qualified Repeats:A=3/3	standard	gga-miR-1715-3p
502	gga-miR-1715-5p	0.01	5.33278	1						experimental		AGGAUCAGUAGAAGUCAGCUGUGC	MIMAT0007611	mature miRNA|Qualified Repeats:A=3/3	standard	gga-miR-1715-5p
503	gga-miR-1716	0.577422	5.17028	1						experimental		AGCGGGGCGGCUGUGAGCUGAGCU	MIMAT0007613	mature miRNA|Qualified Repeats:A=3/3	standard	gga-miR-1716
504	gga-miR-1717	0.273292	5.63807	1						experimental		ACUCUCUAACCUGACAGAAAACU	MIMAT0007614	mature miRNA|Qualified Repeats:A=3/3	standard	gga-miR-1717
505	gga-miR-1718	4.45036	6.36036	0.484086						experimental		ACUAAGGACAGAGGAACGGAG	MIMAT0007615	mature miRNA|Qualified Repeats:A=3/3	standard	gga-miR-1718
506	gga-miR-1719	3.90745	6.40223	0.54162						experimental		AAAGAUGAUGAGUUGCUGAUG	MIMAT0007616	mature miRNA|Qualified Repeats:A=3/3	standard	gga-miR-1719
507	gga-miR-1720-3p	1.98239	7.69114	0.809177						experimental		AAGCAACGAGAGGUCGGUCUGA	MIMAT0007618	mature miRNA|Qualified Repeats:A=3/3	standard	gga-miR-1720-3p
508	gga-miR-1720-5p	3.07824	6.36874	0.628836						experimental		UGAUCACCUCGGACGUUGCUUU	MIMAT0007617	mature miRNA|Qualified Repeats:A=3/3	standard	gga-miR-1720-5p
509	gga-miR-1721	1.15658	5.88142	0.874949						experimental		AGAGAUGAUGUUGGUCUGAUG	MIMAT0007619	mature miRNA|Qualified Repeats:A=3/3	standard	gga-miR-1721
510	gga-miR-1722-3p	2.11794	5.57296	0.703899						experimental		UAGAGCAUCACCAAGGGGCAAG	MIMAT0007621	mature miRNA|Qualified Repeats:A=3/3	standard	gga-miR-1722-3p
511	gga-miR-1722-5p	1.80374	4.94435	0.715237						experimental		UGUCACCCUAAGACUGCUCUAAU	MIMAT0007620	mature miRNA|Qualified Repeats:A=3/3	standard	gga-miR-1722-5p
512	gga-miR-1723	1.69345	6.17395	0.783849						experimental		UGGGAGCGGAAUGUGCAGCCUCA	MIMAT0007622	mature miRNA|Qualified Repeats:A=3/3	standard	gga-miR-1723
513	gga-miR-1724	0.249065	6.01955	1						experimental		UGCUGAGCGUUGGCUGCGCUGCG	MIMAT0007623	mature miRNA|Qualified Repeats:A=3/3	standard	gga-miR-1724
514	gga-miR-1725	0.01	5.6287	1						experimental		UAUGAUAUAGUUAGAGCUGCU	MIMAT0007624	mature miRNA|Qualified Repeats:A=3/3	standard	gga-miR-1725
515	gga-miR-1726	0.01	5.48699	1						experimental		AAGCUUGUUGGGUUUGGUUUGU	MIMAT0007625	mature miRNA|Qualified Repeats:A=3/3	standard	gga-miR-1726
516	gga-miR-1727	0.421904	5.83119	1						experimental		AAGCUGCUCUAAUGAACUGAAGG	MIMAT0007626	mature miRNA|Qualified Repeats:A=3/3	standard	gga-miR-1727
517	gga-miR-1728-3p	0.812176	4.81528	0.897294						experimental		AGGCUUCUGUAGAUCAGCCAGC	MIMAT0007628	mature miRNA|Qualified Repeats:A=3/3	standard	gga-miR-1728-3p
518	gga-miR-1728-5p	0.01	5.38234	1						experimental		UGGUUGAUCCAUUGGAAGACUGA	MIMAT0007627	mature miRNA|Qualified Repeats:A=3/3	standard	gga-miR-1728-5p
519	gga-miR-1729-3p	1.35331	5.83308	0.959319						experimental		CUACUCGGUGAGUAAGGAUAGC	MIMAT0007630	mature miRNA|Qualified Repeats:A=3/3	standard	gga-miR-1729-3p
520	gga-miR-1729-5p	1.52773	4.93923	0.757074						experimental		AUCCCUUACUCACAUGAGUAGUC	MIMAT0007629	mature miRNA|Qualified Repeats:A=3/3	standard	gga-miR-1729-5p
521	gga-miR-1730-3p	0.750044	5.04525	0.955652						experimental		AAGGCCAUGGCUGUUUGCUGCU	MIMAT0007632	mature miRNA|Qualified Repeats:A=3/3	standard	gga-miR-1730-3p
522	gga-miR-1730-5p	2.15852	5.85643	0.800886						experimental		CAGCUAACAGAGGUGGAACCUUG	MIMAT0007631	mature miRNA|Qualified Repeats:A=3/3	standard	gga-miR-1730-5p
523	gga-miR-1731-3p	0.125608	6.00666	1						experimental		UGGCAGUUCCUUGGUCUUGUCC	MIMAT0026780	mature miRNA|Qualified Repeats:A=3/3	standard	gga-miR-1731-3p
524	gga-miR-1731-5p	0.01	5.49449	1						experimental		ACUUGACUGCAGGCACUGCUGCU	MIMAT0007633	mature miRNA|Qualified Repeats:A=3/3	standard	gga-miR-1731-5p
525	gga-miR-1732	0.403388	5.4567	0.941066						experimental		CACCGUGCUGCUGUCGGGCUG	MIMAT0007634	mature miRNA|Qualified Repeats:A=3/3	standard	gga-miR-1732
526	gga-miR-1733	0.221992	6.85547	1						experimental		CUGGAUGGCUGUGAAUUGUCU	MIMAT0007635	mature miRNA|Qualified Repeats:A=3/3	standard	gga-miR-1733
527	gga-miR-1734	0.01	5.66264	1						experimental		AUAUGCCCCAAUGUAUAAGCU	MIMAT0007636	mature miRNA|Qualified Repeats:A=3/3	standard	gga-miR-1734
528	gga-miR-1735	3.64841	6.98212	0.644513						experimental		AGGGGCUUUGGGCAGCAUCUG	MIMAT0007637	mature miRNA|Qualified Repeats:A=3/3	standard	gga-miR-1735
529	gga-miR-1736-3p	1.82093	6.04108	0.798814						experimental		AGCACCUUCGGAACUGUCCUCA	MIMAT0007639	mature miRNA|Qualified Repeats:A=3/3	standard	gga-miR-1736-3p
530	gga-miR-1736-5p	0.442533	5.88614	1						experimental		AGGGCAAUUCCUGAUAGGUGCU	MIMAT0007638	mature miRNA|Qualified Repeats:A=3/3	standard	gga-miR-1736-5p
531	gga-miR-1737	1.49259	6.04026	0.827151						experimental		CAGCACUGCUGCGCUCGGUG	MIMAT0007640	mature miRNA|Qualified Repeats:A=3/3	standard	gga-miR-1737
532	gga-miR-1738	1.20618	5.60587	0.834024						experimental		ACUGACUGCUCAGAGGGAUUGG	MIMAT0007641	mature miRNA|Qualified Repeats:A=3/3	standard	gga-miR-1738
533	gga-miR-1739	9.83419	5.85387	0.0929472						experimental		CACAGGACAGGUAGCCAGGCUGG	MIMAT0007642	mature miRNA|Qualified Repeats:A=3/3	standard	gga-miR-1739
534	gga-miR-1740-3p	0.844547	5.83342	0.906633						experimental		UCAUCCAAUUAAACCACAAA	MIMAT0007644	mature miRNA|Qualified Repeats:A=3/3	standard	gga-miR-1740-3p
535	gga-miR-1740-5p	0.467091	5.29744	1						experimental		UGUAGUUUAAGAGGAUAGGUCUU	MIMAT0007643	mature miRNA|Qualified Repeats:A=3/3	standard	gga-miR-1740-5p
536	gga-miR-1741	0.196596	4.99661	0.999716						experimental		AUGGCUCUGGAUUACACCUU	MIMAT0007645	mature miRNA|Qualified Repeats:A=3/3	standard	gga-miR-1741
537	gga-miR-1742	0.6905	5.50084	1						experimental		AAUCGUCGUUCGGGAUCCGC	MIMAT0007646	mature miRNA|Qualified Repeats:A=3/3	standard	gga-miR-1742
538	gga-miR-1743	0.01	5.37454	1						experimental		UGGAAUGCAGCAAUUAUCACCU	MIMAT0007647	mature miRNA|Qualified Repeats:A=3/3	standard	gga-miR-1743
539	gga-miR-1744-3p	1.25215	7.33657	0.98091						experimental		ACUUCAACAGGAGCAAGACUGA	MIMAT0007649	mature miRNA|Qualified Repeats:A=3/3	standard	gga-miR-1744-3p
540	gga-miR-1744-5p	1.10263	5.42823	0.890989						experimental		UGCUCUGUUGAACUCAAAAGCU	MIMAT0007648	mature miRNA|Qualified Repeats:A=3/3	standard	gga-miR-1744-5p
541	gga-miR-1745	0.800504	6.00061	0.912267						experimental		UGCUCUGCUUGGCAAACUGCUC	MIMAT0007650	mature miRNA|Qualified Repeats:A=3/3	standard	gga-miR-1745
542	gga-miR-1746	1.69917	6.5925	0.827423						experimental		CUCAGAGCUGUGGUCCCAUGGU	MIMAT0007651	mature miRNA|Qualified Repeats:A=3/3	standard	gga-miR-1746
543	gga-miR-1747-3p	1.80849	5.61222	0.765775						experimental		CCUGAAUCCCUUCAAGUGGACA	MIMAT0026781	mature miRNA|Qualified Repeats:A=3/3	standard	gga-miR-1747-3p
544	gga-miR-1747-5p	2.14671	6.90463	0.755854						experimental		UGCACUUGAAUGGAGUUCUGGG	MIMAT0007652	mature miRNA|Qualified Repeats:A=3/3	standard	gga-miR-1747-5p
545	gga-miR-1748	1.35237	5.28526	0.798034						experimental		ACUGAGGUCUGGGUGCAGCUGA	MIMAT0007653	mature miRNA|Qualified Repeats:A=3/3	standard	gga-miR-1748
546	gga-miR-1749-3p	0.620663	4.99636	0.928134						experimental		UUGGCUCUGUUCCCUAUUUCC	MIMAT0007655	mature miRNA|Qualified Repeats:A=3/3	standard	gga-miR-1749-3p
547	gga-miR-1749-5p	0.634867	5.23924	1						experimental		AGAUAAGGAACUGAACUGGCU	MIMAT0007654	mature miRNA|Qualified Repeats:A=3/3	standard	gga-miR-1749-5p
548	gga-miR-1750	0.0206695	5.49664	1						experimental		UGAGGACCAAGUGCAUCACUGC	MIMAT0007657	mature miRNA|Qualified Repeats:A=3/3	standard	gga-miR-1750
549	gga-miR-1751-5p	0.01	5.15228	1						experimental		UGAGCUGCUCUGUUCCUGCAUCC	MIMAT0007658	mature miRNA|Qualified Repeats:A=3/3	standard	gga-miR-1751-5p
550	gga-miR-1752	22.5545	7.4123	0.00234196						experimental		UUCUGUUGGAGAGAAGAGACA	MIMAT0007659	mature miRNA|Qualified Repeats:A=3/3	standard	gga-miR-1752
551	gga-miR-1753	0.01	5.49062	1						experimental		GUGAAAUCCGGGUGAAGGCUGU	MIMAT0007660	mature miRNA|Qualified Repeats:A=3/3	standard	gga-miR-1753
552	gga-miR-1754-3p	3.61183	5.72161	0.527843						experimental		AGGGCAGCUCACAGCACGGGG	MIMAT0026782	mature miRNA|Qualified Repeats:A=3/3	standard	gga-miR-1754-3p
553	gga-miR-1754-5p	0.629373	5.9787	0.949557						experimental		UCGUGCUGGAGCUGUUCUGG	MIMAT0007661	mature miRNA|Qualified Repeats:A=3/3	standard	gga-miR-1754-5p
554	gga-miR-1755	0.321079	5.70922	1						experimental		UCGGUGAAUGGCUUGGCAUG	MIMAT0007662	mature miRNA|Qualified Repeats:A=3/3	standard	gga-miR-1755
555	gga-miR-1756a	2.4878	5.71267	0.663188						experimental		UCCAGUGAUUCACACCAGCUGU	MIMAT0007663	mature miRNA|Qualified Repeats:A=3/3	standard	gga-miR-1756a
556	gga-miR-1756b	1.36893	4.77651	0.812427						experimental		UUCUCUGAUUUACACUAGCUGAG	MIMAT0007712	mature miRNA|Qualified Repeats:A=3/3	standard	gga-miR-1756b
557	gga-miR-1757	1.47077	6.08634	0.836586						experimental		UCAGAGGCGGAACAGUAGGUU	MIMAT0007664	mature miRNA|Qualified Repeats:A=3/3	standard	gga-miR-1757
558	gga-miR-1758	0.520011	4.86931	1						experimental		UCACCAAGCACUUGUCGGGCUAU	MIMAT0007665	mature miRNA|Qualified Repeats:A=3/3	standard	gga-miR-1758
559	gga-miR-1759-3p	2.92058	5.78548	0.613668						experimental		GCCUCCUCUCCCAUCCUCUCCUUCU	MIMAT0026783	mature miRNA|Qualified Repeats:A=3/3	standard	gga-miR-1759-3p
560	gga-miR-1759-5p	159.205	14.9507	0						experimental		UAGGGUAGGAGGAGAGAGGUGU	MIMAT0007666	mature miRNA|Qualified Repeats:A=3/3	standard	gga-miR-1759-5p
561	gga-miR-1760	0.934079	6.30359	0.962304						experimental		UACCUCCUGUCUGACUGAUUUAU	MIMAT0007667	mature miRNA|Qualified Repeats:A=3/3	standard	gga-miR-1760
562	gga-miR-1761	0.01	5.66437	1						experimental		CAGGGGUCACUUUUUUGUUU	MIMAT0007668	mature miRNA|Qualified Repeats:A=3/3	standard	gga-miR-1761
563	gga-miR-1762	15.8065	7.08122	0.0255941						experimental		GGCAGGAGGGAAGCAGAGCUUAGA	MIMAT0007669	mature miRNA|Qualified Repeats:A=3/3	standard	gga-miR-1762
564	gga-miR-1763	151.572	12.666	0						experimental		GAGGGCGGGAGCGGAGCGCGGGA	MIMAT0007670	mature miRNA|Qualified Repeats:A=3/3	standard	gga-miR-1763
565	gga-miR-1764-3p	0.01	4.98261	1						experimental		AGCUGCUUGUUGGCUGGGGAG	MIMAT0007672	mature miRNA|Qualified Repeats:A=3/3	standard	gga-miR-1764-3p
566	gga-miR-1764-5p	12.1126	5.40156	0.0249252						experimental		GCUCAGGCAGCAGGAGGCUUG	MIMAT0007671	mature miRNA|Qualified Repeats:A=3/3	standard	gga-miR-1764-5p
567	gga-miR-1765	1.06744	5.66201	0.983081						experimental		CGGAGCGCGGCCCUGCGCUG	MIMAT0007673	mature miRNA|Qualified Repeats:A=3/3	standard	gga-miR-1765
568	gga-miR-1766	0.851798	4.66947	1						experimental		GGCAGAUGAUUGAAAACUGAG	MIMAT0007674	mature miRNA|Qualified Repeats:A=3/3	standard	gga-miR-1766
569	gga-miR-1767	26.9116	6.99787	0.000120097						experimental		AGGCGAGGAGAACAGCAGCU	MIMAT0007675	mature miRNA|Qualified Repeats:A=3/3	standard	gga-miR-1767
570	gga-miR-1768	0.01	5.4658	1						experimental		GAGCAGAGGAUUGUCGUGCUGA	MIMAT0007676	mature miRNA|Qualified Repeats:A=3/3	standard	gga-miR-1768
571	gga-miR-1769-3p	0.118184	5.82495	1						experimental		AGUGUGAAAUCUGCCUGAAAGUC	MIMAT0007678	mature miRNA|Qualified Repeats:A=3/3	standard	gga-miR-1769-3p
572	gga-miR-1769-5p	0.01	5.71045	1						experimental		CUUCAGGCUUUUCUCACACCUG	MIMAT0007677	mature miRNA|Qualified Repeats:A=3/3	standard	gga-miR-1769-5p
573	gga-miR-1770	262.28	15.3474	0						experimental		CUGCGGGGGAGGAGGGAGGGGG	MIMAT0007679	mature miRNA|Qualified Repeats:A=3/3	standard	gga-miR-1770
574	gga-miR-1771	0.01	5.59607	1						experimental		CUCCAAGGCUGUUUCCUCUGA	MIMAT0007680	mature miRNA|Qualified Repeats:A=3/3	standard	gga-miR-1771
575	gga-miR-1772-3p	0.892229	5.85376	0.904452						experimental		UCGUUGUCUGUUCGGUGGCAG	MIMAT0007682	mature miRNA|Qualified Repeats:A=3/3	standard	gga-miR-1772-3p
576	gga-miR-1772-5p	0.42976	5.69016	1						experimental		CGCUGCCAGCGGAGAACGAGUU	MIMAT0007681	mature miRNA|Qualified Repeats:A=3/3	standard	gga-miR-1772-5p
577	gga-miR-1773-3p	0.584642	5.27664	1						experimental		GGAGAGGCAUUGUCCCCUGGA	MIMAT0007684	mature miRNA|Qualified Repeats:A=3/3	standard	gga-miR-1773-3p
578	gga-miR-1773-5p	1.17141	5.11315	1						experimental		UGGGGGAGGAGGGACCUCUGCUU	MIMAT0007683	mature miRNA|Qualified Repeats:A=3/3	standard	gga-miR-1773-5p
579	gga-miR-1774	3.44741	5.33866	0.518418						experimental		CCCCUGCUGAGGUUCUGCUUC	MIMAT0007685	mature miRNA|Qualified Repeats:A=3/3	standard	gga-miR-1774
580	gga-miR-1775-3p	0.925099	5.0861	0.881379						experimental		UCCUGUAGCCAGAAGAUUCUGA	MIMAT0007686	mature miRNA|Qualified Repeats:A=3/3	standard	gga-miR-1775-3p
581	gga-miR-1775-5p	1.36397	5.18812	1						experimental		UGAAUGCUUCGUGCAACAGGAAG	MIMAT0026784	mature miRNA|Qualified Repeats:A=2/3	standard	gga-miR-1775-5p
582	gga-miR-1776	0.01	5.33031	1						experimental		UGUAGUGAUAAGGAGACUGUCU	MIMAT0007687	mature miRNA|Qualified Repeats:A=3/3	standard	gga-miR-1776
583	gga-miR-1777	254.913	20.1622	0						experimental		GUGGGCGGUGCGGGGCGGCG	MIMAT0007688	mature miRNA|Qualified Repeats:A=3/3	standard	gga-miR-1777
584	gga-miR-1778	0.01	5.59141	1						experimental		GAGGGAAGAGAAAUGGUCUGCU	MIMAT0007689	mature miRNA|Qualified Repeats:A=3/3	standard	gga-miR-1778
585	gga-miR-1779	3.62546	6.41967	0.572224						experimental		AGACGUGGACUGGAACACCUGAG	MIMAT0007690	mature miRNA|Qualified Repeats:A=3/3	standard	gga-miR-1779
586	gga-miR-1780	0.198096	5.97106	1						experimental		UCUGCGACUGCAUCUCCACUC	MIMAT0007691	mature miRNA|Qualified Repeats:A=3/3	standard	gga-miR-1780
587	gga-miR-1781-3p	0.01	5.38371	1						experimental		UUUAAAUCAUGCAGCUGUUGA	MIMAT0007693	mature miRNA|Qualified Repeats:A=3/3	standard	gga-miR-1781-3p
588	gga-miR-1781-5p	0.3542	5.03524	1						experimental		AACAGCUGAGUGAUUUAAAGCA	MIMAT0007692	mature miRNA|Qualified Repeats:A=3/3	standard	gga-miR-1781-5p
589	gga-miR-1782	17.3579	5.96752	0.0036269						experimental		ACAUUCAUUGGAGCAGGGACA	MIMAT0007694	mature miRNA|Qualified Repeats:A=3/3	standard	gga-miR-1782
590	gga-miR-1783	1.3551	5.22971	0.795533						experimental		UGCUCUGAACGAGCUGAGAGGCA	MIMAT0007695	mature miRNA|Qualified Repeats:A=3/3	standard	gga-miR-1783
591	gga-miR-1784-5p	0.181255	4.93663	1						experimental		UUCUGCUCUUAUUGAAAUCAGU	MIMAT0007696	mature miRNA|Qualified Repeats:A=3/3	standard	gga-miR-1784-5p
592	gga-miR-1785	0.881673	5.31162	0.939439						experimental		UGAGGGCAGCACUGUGUCCGGG	MIMAT0007697	mature miRNA|Qualified Repeats:A=3/3	standard	gga-miR-1785
593	gga-miR-1786	0.01	5.59785	1						experimental		AUUCUUUUCUGCUGUGUUACU	MIMAT0007698	mature miRNA|Qualified Repeats:A=3/3	standard	gga-miR-1786
594	gga-miR-1787	2.88037	5.98897	0.641141						experimental		UGUUGUUUACGGAAGGGGGA	MIMAT0007699	mature miRNA|Qualified Repeats:A=3/3	standard	gga-miR-1787
595	gga-miR-1788-3p	0.01	5.42263	1						experimental		CAGGCAGCGAAAGCAAGUCUG	MIMAT0007701	mature miRNA|Qualified Repeats:A=3/3	standard	gga-miR-1788-3p
596	gga-miR-1788-5p	0.0391882	5.86196	1						experimental		GGCUUGUUUUCCGUUGCCUGCG	MIMAT0007700	mature miRNA|Qualified Repeats:A=3/3	standard	gga-miR-1788-5p
597	gga-miR-1789	0.01	5.80702	1						experimental		UGGGUGUACUUGCGGAUGAAUG	MIMAT0007702	mature miRNA|Qualified Repeats:A=3/3	standard	gga-miR-1789
598	gga-miR-1790	30.8198	7.59411	4.93606e-05						experimental		CGGGUGAGGGCGGUGGGGGA	MIMAT0007703	mature miRNA|Qualified Repeats:A=3/3	standard	gga-miR-1790
599	gga-miR-1791-3p	0.241972	5.49148	1						experimental		GCGAUGUGACUGAUGCAGGCUG	MIMAT0007705	mature miRNA|Qualified Repeats:A=3/3	standard	gga-miR-1791-3p
600	gga-miR-1791-5p	0.121853	4.50757	1						experimental		UGGGCUGCAUCAGUCAUGCCAUG	MIMAT0007704	mature miRNA|Qualified Repeats:A=3/3	standard	gga-miR-1791-5p
601	gga-miR-1792	0.34783	5.026	1						experimental		GCGAUAGCUCAGGAACACUGCAG	MIMAT0007706	mature miRNA|Qualified Repeats:A=3/3	standard	gga-miR-1792
602	gga-miR-1793	0.530121	5.36632	0.991794						experimental		UGUAAGGAGCAGAAGUGUGAAGC	MIMAT0007707	mature miRNA|Qualified Repeats:A=3/3	standard	gga-miR-1793
603	gga-miR-1794	0.0732943	4.85582	1						experimental		GCCAGAAUGGACAUGGGCAGCAA	MIMAT0007708	mature miRNA|Qualified Repeats:A=3/3	standard	gga-miR-1794
604	gga-miR-1795	0.34609	5.33875	1						experimental		GCAAGAUGAAGAACAGGCCUGU	MIMAT0007709	mature miRNA|Qualified Repeats:A=3/3	standard	gga-miR-1795
605	gga-miR-1796	10.4986	6.64545	0.114126						experimental		GAACUGCUGAAGGAGGGCUGA	MIMAT0007710	mature miRNA|Qualified Repeats:A=3/3	standard	gga-miR-1796
606	gga-miR-1797	0.01	5.77749	1						experimental		GCUUGGAACUGAGCAGGAACUG	MIMAT0007711	mature miRNA|Qualified Repeats:A=3/3	standard	gga-miR-1797
607	gga-miR-1798-3p	0.01	5.76109	1						experimental		UGGUUUUCAGAAGUGUAGCGUU	MIMAT0007714	mature miRNA|Qualified Repeats:A=3/3	standard	gga-miR-1798-3p
608	gga-miR-1798-5p	0.435516	5.73432	1						experimental		AACGUGACACUUUAGAAAAC	MIMAT0007713	mature miRNA|Qualified Repeats:A=3/3	standard	gga-miR-1798-5p
609	gga-miR-1799	0.01	5.7134	1						experimental		UGAAGUGAUGAUGCCUGAUUA	MIMAT0007715	mature miRNA|Qualified Repeats:A=3/3	standard	gga-miR-1799
610	gga-miR-1800	0.111869	5.29203	1						experimental		ACUACGUGAUGCGAUCUGAUG	MIMAT0007716	mature miRNA|Qualified Repeats:A=3/3	standard	gga-miR-1800
611	gga-miR-1801	1.34832	5.16005	0.935742						experimental		CCCGGCAUGCUGCACUGUCCUG	MIMAT0007717	mature miRNA|Qualified Repeats:A=3/3	standard	gga-miR-1801
612	gga-miR-1802	1.08698	5.75694	1						experimental		CAGUGACUGCUUUUGUGCUUAU	MIMAT0007718	mature miRNA|Qualified Repeats:A=3/3	standard	gga-miR-1802
613	gga-miR-1803	0.881524	4.82439	1						experimental		AUUGACUUCAGCGGGGUUUGG	MIMAT0007720	mature miRNA|Qualified Repeats:A=3/3	standard	gga-miR-1803
614	gga-miR-1804	0.194218	4.87337	0.999214						experimental		UCAGAAGUUGUGAAAGCUGCAG	MIMAT0007721	mature miRNA|Qualified Repeats:A=3/3	standard	gga-miR-1804
615	gga-miR-1805-3p	2.73261	5.2817	0.604873						experimental		UGUAUUGGAACACUACAGCUC	MIMAT0007723	mature miRNA|Qualified Repeats:A=3/3	standard	gga-miR-1805-3p
616	gga-miR-1805-5p	0.724325	5.87532	0.911653						experimental		GAGUUGUAGUCUUUCAAACAGA	MIMAT0007722	mature miRNA|Qualified Repeats:A=3/3	standard	gga-miR-1805-5p
617	gga-miR-1806	2.04663	5.65756	0.71752						experimental		AGGCAGGAUCACAAGGUCUGGA	MIMAT0007724	mature miRNA|Qualified Repeats:A=3/3	standard	gga-miR-1806
618	gga-miR-1807	1.76564	5.0328	0.725701						experimental		GCAGAAUGAGGCUAGAGCUGAG	MIMAT0007725	mature miRNA|Qualified Repeats:A=3/3	standard	gga-miR-1807
619	gga-miR-1808	1.85001	4.47239	0.679111						experimental		UUUGUUGGGAAUGAAUACAUAUU	MIMAT0007726	mature miRNA|Qualified Repeats:A=3/3	standard	gga-miR-1808
620	gga-miR-1809	20.6584	7.17593	0.00398898						experimental		ACGUGGGAAGUUUGGCAGAGCAUG	MIMAT0007727	mature miRNA|Qualified Repeats:A=3/3	standard	gga-miR-1809
621	gga-miR-1811	99.2157	9.13802	0						experimental		UAUUGCAGCGCUGGGUGCAU	MIMAT0007729	mature miRNA|Qualified Repeats:A=3/3	standard	gga-miR-1811
622	gga-miR-1812-3p	1.15266	5.09695	0.848004						experimental		CAUACUAUACAGUAUAUAUCUA	MIMAT0026785	mature miRNA|Qualified Repeats:A=3/3	standard	gga-miR-1812-3p
623	gga-miR-1812-5p	0.189922	5.50992	1						experimental		AUAUAUACUGUAUACUGUGUCA	MIMAT0007730	mature miRNA|Qualified Repeats:A=3/3	standard	gga-miR-1812-5p
624	gga-miR-1813	0.269516	6.213	1						experimental		UUCUGUGGCUGCAAGGAGAG	MIMAT0007600	mature miRNA|Qualified Repeats:A=3/3	standard	gga-miR-1813
625	gga-miR-1814	0.01	5.23519	1						experimental		AGGUUGUUUGGUUUUGUUUU	MIMAT0007513	mature miRNA|Qualified Repeats:A=3/3	standard	gga-miR-1814
626	gga-miR-1815	0.01	6.08211	1						experimental		UAGGUUUUAUGGUUUUGUUUU	MIMAT0007512	mature miRNA|Qualified Repeats:A=3/3	standard	gga-miR-1815
627	gga-miR-1816	0.212028	5.03756	1						experimental		GUAGGUUUUGUGGUUUUGUU	MIMAT0007656	mature miRNA|Qualified Repeats:A=3/3	standard	gga-miR-1816
628	gga-miR-1845	0.477634	5.8929	0.964855						experimental		CCGGCUGCGCCCGGAGGA	MIMAT0007749	mature miRNA|Qualified Repeats:A=3/3	standard	gga-miR-1845
629	gga-miR-2126	0.0150865	5.40873	1						experimental		AGCGGCGCGGUAGGAGCA	MIMAT0011202	mature miRNA|Qualified Repeats:A=3/3	standard	gga-miR-2126
630	gga-miR-2127	189.798	14.8047	0						experimental		CGGGAGGGGAGGGAGGGCGGG	MIMAT0011203	mature miRNA|Qualified Repeats:A=3/3	standard	gga-miR-2127
631	gga-miR-2128	1.60968	5.47413	0.792332						experimental		UGCAGUGACGUCUCUUCCCC	MIMAT0011204	mature miRNA|Qualified Repeats:A=3/3	standard	gga-miR-2128
632	gga-miR-2129	0.01	5.2496	1						experimental		CAGCAGGACUGGCUUUGUUACGA	MIMAT0011205	mature miRNA|Qualified Repeats:A=3/3	standard	gga-miR-2129
633	gga-miR-2130	0.196596	6.4418	1						experimental		UCCCAGUGGAGCUCUGCAAGGAC	MIMAT0011206	mature miRNA|Qualified Repeats:A=3/3	standard	gga-miR-2130
634	gga-miR-2131-3p	0.897213	6.25065	0.934472						experimental		CUGUUACUGUUCUUCUGAUGG	MIMAT0026920	mature miRNA|Qualified Repeats:A=3/3	standard	gga-miR-2131-3p
635	gga-miR-2131-5p	1.41367	5.54918	0.850251						experimental		AUGCAGAAGUGCACGGAAACAGCU	MIMAT0011207	mature miRNA|Qualified Repeats:A=3/3	standard	gga-miR-2131-5p
636	gga-miR-2188-3p	0.187075	5.37083	1						experimental		GAUAUAUGUGGUCAGACCUAUC	MIMAT0027028	mature miRNA|Qualified Repeats:A=3/3	standard	gga-miR-2188-3p
637	gga-miR-2188-5p	7.10956	4.97153	0.152675						experimental		AAGGUCCAACCUCACAUGUCCU	MIMAT0016372	mature miRNA|Qualified Repeats:A=3/3	standard	gga-miR-2188-5p
638	gga-miR-2954	680.679	56.5447	0						experimental		CAUCCCCAUUCCACUCCUAGCA	MIMAT0014448	mature miRNA|Qualified Repeats:A=3/3	standard	gga-miR-2954
639	gga-miR-3064-3p	3.71287	5.67145	0.51266						experimental		UUGCCACACUGCAACACUUUACA	MIMAT0025632	mature miRNA|Qualified Repeats:A=3/3	standard	gga-miR-3064-3p
640	gga-miR-3064-5p	2.18227	5.56887	0.695136						experimental		UGGCUGUUGUGGUGUGCAAAA	MIMAT0025631	mature miRNA|Qualified Repeats:A=3/3	standard	gga-miR-3064-5p
641	gga-miR-3523	44.7292	10.3088	1.42986e-05						experimental		CCGCGCAGUGCCUCGUCCUCGA	MIMAT0016373	mature miRNA|Qualified Repeats:A=3/3	standard	gga-miR-3523
642	gga-miR-3524a	2.83923	6.62915	0.719337						experimental		CAGAAUCGCAGAAUGGCUGAGG	MIMAT0016374	mature miRNA|Qualified Repeats:A=3/3	standard	gga-miR-3524a
643	gga-miR-3524b-3p	4.04337	5.31147	0.446477						experimental		CACAGAAUUGUGGGAUGGCUG	MIMAT0025753	mature miRNA|Qualified Repeats:A=3/3	standard	gga-miR-3524b-3p
644	gga-miR-3525	5.21117	5.67391	0.358355						experimental		CAGCCAUUCUGCGAUUCUGUGA	MIMAT0016382	mature miRNA|Qualified Repeats:A=3/3	standard	gga-miR-3525
645	gga-miR-3526	3.31233	4.40389	0.45194						experimental		UUGAAGAUGAAGUUGGUGU	MIMAT0016375	mature miRNA|Qualified Repeats:A=3/3	standard	gga-miR-3526
646	gga-miR-3528	39.6612	7.39075	8.02004e-08						experimental		CAUGCCCCAGUCGUGUUGCAGA	MIMAT0016377	mature miRNA|Qualified Repeats:A=3/3	standard	gga-miR-3528
647	gga-miR-3529	0.428293	5.48417	0.937748						experimental		AGGCAGACUGUGACUUGUUGU	MIMAT0016378	mature miRNA|Qualified Repeats:A=3/3	standard	gga-miR-3529
648	gga-miR-3530-3p	116.328	16.0042	3.62044e-13						experimental		CAAUGGUGUGAGCUGGGAUGG	MIMAT0016379	mature miRNA|Qualified Repeats:A=3/3	standard	gga-miR-3530-3p
649	gga-miR-3530-5p	0.746388	6.04942	0.97664						experimental		GCUCUGCUCGCACCAUUGUGG	MIMAT0027029	mature miRNA|Qualified Repeats:A=3/3	standard	gga-miR-3530-5p
650	gga-miR-3531-3p	0.843892	6.09279	0.935712						experimental		CCUUGCAACACAAACAGGAGACA	MIMAT0027030	mature miRNA|Qualified Repeats:A=3/3	standard	gga-miR-3531-3p
651	gga-miR-3531-5p	0.01	6.04071	1						experimental		UCCUUGUUUGGGUUGUAAUGA	MIMAT0016381	mature miRNA|Qualified Repeats:A=3/3	standard	gga-miR-3531-5p
652	gga-miR-3532-3p	1.00417	5.5454	0.860686						experimental		UUGGAGGCUGCAGUGUCAUGGU	MIMAT0016383	mature miRNA|Qualified Repeats:A=3/3	standard	gga-miR-3532-3p
653	gga-miR-3532-5p	1.18937	5.56462	0.830741						experimental		GUUGCACUGCAGCUGCUCUUGG	MIMAT0027031	mature miRNA|Qualified Repeats:A=3/3	standard	gga-miR-3532-5p
654	gga-miR-3533	0.18918	5.11053	1						experimental		AUGAAGUGUGAUGUGGAUAU	MIMAT0016384	mature miRNA|Qualified Repeats:A=3/3	standard	gga-miR-3533
655	gga-miR-3534	1.70503	5.15045	0.740595						experimental		UGUGGGUUGACAGUGCUGAGGU	MIMAT0016385	mature miRNA|Qualified Repeats:A=3/3	standard	gga-miR-3534
656	gga-miR-3535	965.175	48.3472	0						experimental		GGAUAUGAUGACUGAUUAUCUGAAA	MIMAT0016386	mature miRNA|Qualified Repeats:A=3/3	standard	gga-miR-3535
657	gga-miR-3536	8.41344	6.10078	0.167844						experimental		CUGCAUACGAGUAGACCCUUUC	MIMAT0016387	mature miRNA|Qualified Repeats:A=3/3	standard	gga-miR-3536
658	gga-miR-3537	0.623888	5.56523	0.940127						experimental		GUGAGUGCUGUAGGAUGGGGCUC	MIMAT0016388	mature miRNA|Qualified Repeats:A=3/3	standard	gga-miR-3537
659	gga-miR-3538	847.321	41.498	0						experimental		GUUCGGUGAUGAAACCAUGGA	MIMAT0016389	mature miRNA|Qualified Repeats:A=3/3	standard	gga-miR-3538
660	gga-miR-3539	2.01605	5.81874	0.745357						experimental		CAGAGGAAGACUGAUGCUAGUU	MIMAT0016390	mature miRNA|Qualified Repeats:A=3/3	standard	gga-miR-3539
661	gga-miR-3540	0.0775392	5.2422	1						experimental		AUGGUGGAAGAACAAGGCCUGC	MIMAT0016391	mature miRNA|Qualified Repeats:A=3/3	standard	gga-miR-3540
662	gga-miR-3594-3p	1.12634	5.63401	0.899934						experimental		UCUGCAUCGCUGGGCUGUGUCC	MIMAT0025642	mature miRNA|Qualified Repeats:A=3/3	standard	gga-miR-3594-3p
663	gga-miR-3594-5p	1.51121	6.36468	0.901795						experimental		GCACAGCCCAUGUCAGAGCAGUG	MIMAT0025641	mature miRNA|Qualified Repeats:A=3/3	standard	gga-miR-3594-5p
664	gga-miR-3607-3p	106.877	14.5888	2.36478e-13						experimental		CUGUAAACGCUUUCUGAUGUGCC	MIMAT0025608	mature miRNA|Qualified Repeats:A=3/3	standard	gga-miR-3607-3p
665	gga-miR-3607-5p	4.34744	5.23018	0.405818						experimental		UACAUAUGAUGAGCUUUGCAGU	MIMAT0025607	mature miRNA|Qualified Repeats:A=3/3	standard	gga-miR-3607-5p
666	gga-miR-4732-5p	4.72332	6.31683	0.454591						experimental		UGGAGGAGGGAGCAGGAAUAU	MIMAT0025717	mature miRNA|Qualified Repeats:A=3/3	standard	gga-miR-4732-5p
667	gga-miR-6516-3p	21.5099	8.35893	0.0100692						experimental		CAUGUAUGAUACUGCACACAACG	MIMAT0025807	mature miRNA|Qualified Repeats:A=3/3	standard	gga-miR-6516-3p
668	gga-miR-6516-5p	6.06933	5.83378	0.298134						experimental		AUGCAGUAACAGGUGUGAGCAU	MIMAT0025806	mature miRNA|Qualified Repeats:A=3/3	standard	gga-miR-6516-5p
669	gga-miR-6542-3p	0.01	5.49805	1						experimental		ACGGGACAGUGCUGAAGACUA	MIMAT0025590	mature miRNA|Qualified Repeats:A=3/3	standard	gga-miR-6542-3p
670	gga-miR-6542-5p	0.748477	6.07215	0.946099						experimental		GUCUGCCAGCAUCAGCCCCAGU	MIMAT0025589	mature miRNA|Qualified Repeats:A=3/3	standard	gga-miR-6542-5p
671	gga-miR-6543-3p	0.01	5.64957	1						experimental		GCCUCCUUUCAGGUCACU	MIMAT0025827	mature miRNA|Qualified Repeats:A=3/3	standard	gga-miR-6543-3p
672	gga-miR-6543-5p	3.08072	5.20317	0.553768						experimental		GCUGUUACCUGAGAGAAGAUGCUG	MIMAT0025826	mature miRNA|Qualified Repeats:A=3/3	standard	gga-miR-6543-5p
673	gga-miR-6544-3p	0.582224	5.29276	0.94066						experimental		AAGUUGUAUUUCUUUUCUGACAGU	MIMAT0025592	mature miRNA|Qualified Repeats:A=3/3	standard	gga-miR-6544-3p
674	gga-miR-6544-5p	0.01	5.11776	1						experimental		UUCAGAAAAGGAUAUGAAUUGU	MIMAT0025591	mature miRNA|Qualified Repeats:A=3/3	standard	gga-miR-6544-5p
675	gga-miR-6545-3p	1.466	4.61872	0.760652						experimental		AGCUGGAGCUGAUUUUCUGGCA	MIMAT0025594	mature miRNA|Qualified Repeats:A=3/3	standard	gga-miR-6545-3p
676	gga-miR-6545-5p	0.487573	4.76791	1						experimental		GGCAGAAAAGGGCUGCAGCUU	MIMAT0025593	mature miRNA|Qualified Repeats:A=3/3	standard	gga-miR-6545-5p
677	gga-miR-6546-3p	1.43139	5.37917	0.79015						experimental		GGAGUUCAGCUGUGCUGCUGC	MIMAT0025596	mature miRNA|Qualified Repeats:A=3/3	standard	gga-miR-6546-3p
678	gga-miR-6546-5p	2.36395	6.19192	0.702607						experimental		AGGAGCGCCUCUGAGCUCCCCU	MIMAT0025595	mature miRNA|Qualified Repeats:A=3/3	standard	gga-miR-6546-5p
679	gga-miR-6547-3p	4.4718	5.24239	0.393625						experimental		ACCCCUCCAUCCACCCACUCA	MIMAT0025598	mature miRNA|Qualified Repeats:A=3/3	standard	gga-miR-6547-3p
680	gga-miR-6547-5p	19.557	6.7975	0.00401134						experimental		GUGGGAUGUGGGGACGGGGUGA	MIMAT0025597	mature miRNA|Qualified Repeats:A=3/3	standard	gga-miR-6547-5p
681	gga-miR-6548-3p	3.28077	5.70627	0.565306						experimental		AGAGGUGCCCCGCUGUUGCUGU	MIMAT0025602	mature miRNA|Qualified Repeats:A=3/3	standard	gga-miR-6548-3p
682	gga-miR-6548-5p	1.22842	6.23392	0.94802						experimental		AACAACAGCUGCGUGCCAUGCC	MIMAT0025601	mature miRNA|Qualified Repeats:A=3/3	standard	gga-miR-6548-5p
683	gga-miR-6549-3p	7.7557	6.50344	0.233015						experimental		ACAGCUGUAAGCAGAAGGCACCC	MIMAT0025604	mature miRNA|Qualified Repeats:A=3/3	standard	gga-miR-6549-3p
684	gga-miR-6549-5p	1.58482	4.66385	0.733984						experimental		AGCCUUCUGUUGUGCAUCUGAGA	MIMAT0025603	mature miRNA|Qualified Repeats:A=3/3	standard	gga-miR-6549-5p
685	gga-miR-6550-3p	0.712028	5.92407	1						experimental		GCUCCACCCUCGGCUGCUUUGA	MIMAT0025606	mature miRNA|Qualified Repeats:A=3/3	standard	gga-miR-6550-3p
686	gga-miR-6550-5p	1.59783	6.631	0.892901						experimental		AAAGCAGCCCAGGAAGCGCU	MIMAT0025605	mature miRNA|Qualified Repeats:A=3/3	standard	gga-miR-6550-5p
687	gga-miR-6551-3p	0.264497	6.2939	1						experimental		GGGCUGUGAGAGAUGUUCCCUU	MIMAT0025610	mature miRNA|Qualified Repeats:A=3/3	standard	gga-miR-6551-3p
688	gga-miR-6551-5p	2.73786	6.07027	0.651949						experimental		CGGUGCAUCUCUGCAGCCCGCA	MIMAT0025609	mature miRNA|Qualified Repeats:A=3/3	standard	gga-miR-6551-5p
689	gga-miR-6552-3p	1.03072	5.75967	0.857964						experimental		CAACAAGAAGUGGACAGACUG	MIMAT0025612	mature miRNA|Qualified Repeats:A=3/3	standard	gga-miR-6552-3p
690	gga-miR-6552-5p	0.01	5.52504	1						experimental		GUCUGUCCAGGUCUUGUUGGA	MIMAT0025611	mature miRNA|Qualified Repeats:A=3/3	standard	gga-miR-6552-5p
691	gga-miR-6553-3p	1.97746	5.98312	0.85466						experimental		AACACUACCCUGAGCUGCUCC	MIMAT0025614	mature miRNA|Qualified Repeats:A=3/3	standard	gga-miR-6553-3p
692	gga-miR-6553-5p	3.15152	5.62633	0.575361						experimental		AGCAGCCCUGUGAUAGCUGUUUGC	MIMAT0025613	mature miRNA|Qualified Repeats:A=3/3	standard	gga-miR-6553-5p
693	gga-miR-6554-3p	0.675358	5.05394	0.938881						experimental		UGCUGUGUGGUUUAAGGAUACU	MIMAT0025616	mature miRNA|Qualified Repeats:A=3/3	standard	gga-miR-6554-3p
694	gga-miR-6554-5p	0.0237562	5.10248	1						experimental		UGUUUUUACAUUACACAGCAUA	MIMAT0025615	mature miRNA|Qualified Repeats:A=3/3	standard	gga-miR-6554-5p
695	gga-miR-6555-3p	0.662387	6.06829	1						experimental		AAUGUGGCCUCAACAGAGCAG	MIMAT0025620	mature miRNA|Qualified Repeats:A=3/3	standard	gga-miR-6555-3p
696	gga-miR-6555-5p	0.866349	5.63551	0.947899						experimental		GAUCUGCAGAGCCCACAACUAG	MIMAT0025619	mature miRNA|Qualified Repeats:A=3/3	standard	gga-miR-6555-5p
697	gga-miR-6556-3p	1.1503	5.15035	0.982081						experimental		GGCGGCGGUCCGAGCAGCUCCC	MIMAT0025622	mature miRNA|Qualified Repeats:A=3/3	standard	gga-miR-6556-3p
698	gga-miR-6556-5p	0.01	6.47576	1						experimental		AAGGCUGCUCGGCCCGCGCUGC	MIMAT0025621	mature miRNA|Qualified Repeats:A=3/3	standard	gga-miR-6556-5p
699	gga-miR-6557-3p	0.835485	5.89776	1						experimental		CGCGCCGAUUGUCUCCUCCGGGCAC	MIMAT0025829	mature miRNA|Qualified Repeats:A=3/3	standard	gga-miR-6557-3p
700	gga-miR-6557-5p	3.16588	6.06208	0.604368						experimental		CCGGAGGAGCCCGGCGCUGC	MIMAT0025828	mature miRNA|Qualified Repeats:A=3/3	standard	gga-miR-6557-5p
701	gga-miR-6558-3p	0.744951	5.97178	0.969884						experimental		AGGCCUUCUUGCGUAGCACUUGA	MIMAT0025624	mature miRNA|Qualified Repeats:A=3/3	standard	gga-miR-6558-3p
702	gga-miR-6558-5p	1.43138	6.04268	0.8939						experimental		AAGUGAAACGUUGAGGUGGCUUGU	MIMAT0025623	mature miRNA|Qualified Repeats:A=3/3	standard	gga-miR-6558-5p
703	gga-miR-6559-3p	2.3332	6.22824	0.707928						experimental		AGAGUUGACUCUUCCUUGCAGU	MIMAT0025626	mature miRNA|Qualified Repeats:A=3/3	standard	gga-miR-6559-3p
704	gga-miR-6559-5p	0.85709	5.04957	1						experimental		UGGGAGAAAGAGUCAUUACCUGA	MIMAT0025625	mature miRNA|Qualified Repeats:A=3/3	standard	gga-miR-6559-5p
705	gga-miR-6560-3p	6.08506	6.52034	0.350664						experimental		UACCAGGAUGGACCGCUGCACACC	MIMAT0025628	mature miRNA|Qualified Repeats:A=3/3	standard	gga-miR-6560-3p
706	gga-miR-6560-5p	1.08548	5.92808	0.944721						experimental		UGUGUUGCUCCAUACUGUGGUCU	MIMAT0025627	mature miRNA|Qualified Repeats:A=3/3	standard	gga-miR-6560-5p
707	gga-miR-6561-3p	0.431164	5.84637	1						experimental		GGGAGCCCAGAACUGGAAACAG	MIMAT0025630	mature miRNA|Qualified Repeats:A=3/3	standard	gga-miR-6561-3p
708	gga-miR-6561-5p	0.785193	5.48556	0.946301						experimental		UCUUUCCAGGCAGGAGCUCCCU	MIMAT0025629	mature miRNA|Qualified Repeats:A=3/3	standard	gga-miR-6561-5p
709	gga-miR-6562-3p	0.01	6.37014	1						experimental		UCAGUCAUUUCUUGCUCUCUGU	MIMAT0025833	mature miRNA|Qualified Repeats:A=3/3	standard	gga-miR-6562-3p
710	gga-miR-6562-5p	7.04252	7.22591	0.329718						experimental		AGGGGAAAGGAAUGUGCUGUGG	MIMAT0025832	mature miRNA|Qualified Repeats:A=3/3	standard	gga-miR-6562-5p
711	gga-miR-6563-3p	0.940423	5.80761	1						experimental		ACUGGGCACACUGUGACUGGCUAC	MIMAT0025835	mature miRNA|Qualified Repeats:A=3/3	standard	gga-miR-6563-3p
712	gga-miR-6563-5p	0.418818	5.21806	1						experimental		GUUGGUCGGUUGUGCUUAGAGA	MIMAT0025834	mature miRNA|Qualified Repeats:A=3/3	standard	gga-miR-6563-5p
713	gga-miR-6564-3p	19.9279	5.96328	0.000831829						experimental		UGGACGGAGGAAGCGCGGGCAG	MIMAT0025634	mature miRNA|Qualified Repeats:A=3/3	standard	gga-miR-6564-3p
714	gga-miR-6564-5p	3.00063	6.38868	0.648883						experimental		CGCCGUGCUUUCUCCCGCCGU	MIMAT0025633	mature miRNA|Qualified Repeats:A=3/3	standard	gga-miR-6564-5p
715	gga-miR-6565-3p	1.33638	5.87255	0.957837						experimental		UCUGUGCUUGUGUACUCAUAG	MIMAT0025636	mature miRNA|Qualified Repeats:A=3/3	standard	gga-miR-6565-3p
716	gga-miR-6565-5p	4.67392	6.24422	0.454118						experimental		AUGAGAUAGCAAAGCACACUUC	MIMAT0025635	mature miRNA|Qualified Repeats:A=3/3	standard	gga-miR-6565-5p
717	gga-miR-6566-3p	3.37686	5.98496	0.597949						experimental		CAGCAGGCCAUGGGGUCGCAG	MIMAT0025638	mature miRNA|Qualified Repeats:A=3/3	standard	gga-miR-6566-3p
718	gga-miR-6566-5p	0.912645	5.99887	1						experimental		GAGGCCCGAUGUGUCAUUCCU	MIMAT0025637	mature miRNA|Qualified Repeats:A=3/3	standard	gga-miR-6566-5p
719	gga-miR-6567-3p	5.44958	7.12743	0.444485						experimental		GGCAGCGCGGAGCGGAGCUUU	MIMAT0025640	mature miRNA|Qualified Repeats:A=3/3	standard	gga-miR-6567-3p
720	gga-miR-6567-5p	0.400299	5.12506	1						experimental		AGCUCCGAACUCGCGGUGCCCG	MIMAT0025639	mature miRNA|Qualified Repeats:A=3/3	standard	gga-miR-6567-5p
721	gga-miR-6568-3p	0.110176	5.57189	1						experimental		ACAACCAAGAUGGCGCCCGGGC	MIMAT0025644	mature miRNA|Qualified Repeats:A=3/3	standard	gga-miR-6568-3p
722	gga-miR-6568-5p	0.273756	6.16945	1						experimental		GCGGCCGCCAUCUUGCUUGCG	MIMAT0025643	mature miRNA|Qualified Repeats:A=3/3	standard	gga-miR-6568-5p
723	gga-miR-6569-3p	0.43425	5.97353	1						experimental		CUUGAGUUACGGACUGGGGUUGG	MIMAT0025646	mature miRNA|Qualified Repeats:A=3/3	standard	gga-miR-6569-3p
724	gga-miR-6569-5p	1.49655	5.07989	0.888225						experimental		GCCCUGUUGGACUAACGGCGUUG	MIMAT0025645	mature miRNA|Qualified Repeats:A=3/3	standard	gga-miR-6569-5p
725	gga-miR-6570-3p	0.366349	6.06157	1						experimental		AGAGGAGAGCCUGUGGGCCAGA	MIMAT0025648	mature miRNA|Qualified Repeats:A=3/3	standard	gga-miR-6570-3p
726	gga-miR-6570-5p	0.943509	6.47538	1						experimental		AGGACCCACUGGAUCUGCAUCUUC	MIMAT0025647	mature miRNA|Qualified Repeats:A=3/3	standard	gga-miR-6570-5p
727	gga-miR-6571-3p	1.86383	5.45787	0.732716						experimental		UGAGAGACCACAUACAGCUUUGAAA	MIMAT0025650	mature miRNA|Qualified Repeats:A=3/3	standard	gga-miR-6571-3p
728	gga-miR-6571-5p	0.88106	5.21758	0.912881						experimental		GUAAAGCUGUUUGGAUCUUCAG	MIMAT0025649	mature miRNA|Qualified Repeats:A=3/3	standard	gga-miR-6571-5p
729	gga-miR-6572-3p	0.999798	4.68287	0.969748						experimental		AGAUGGACAGAUAGGGUGAGGA	MIMAT0025652	mature miRNA|Qualified Repeats:A=3/3	standard	gga-miR-6572-3p
730	gga-miR-6572-5p	1.80722	6.52027	0.784885						experimental		UUUUCCCUCUCUGUGCAGUUCUG	MIMAT0025651	mature miRNA|Qualified Repeats:A=3/3	standard	gga-miR-6572-5p
731	gga-miR-6573-3p	1.92293	5.59429	0.77665						experimental		GGAGGCACUCUGACUUCUCGGA	MIMAT0025654	mature miRNA|Qualified Repeats:A=3/3	standard	gga-miR-6573-3p
732	gga-miR-6573-5p	0.918818	6.05544	1						experimental		UGGAGAAGUGAGGGGCUCUCUG	MIMAT0025653	mature miRNA|Qualified Repeats:A=3/3	standard	gga-miR-6573-5p
733	gga-miR-6574-3p	1.01608	6.96421	0.950368						experimental		UGUCUGUAGAAAAGACAGGAUGU	MIMAT0025656	mature miRNA|Qualified Repeats:A=3/3	standard	gga-miR-6574-3p
734	gga-miR-6574-5p	0.0330152	5.2393	1						experimental		AUUCCUUGUCUUUUCUGAAGA	MIMAT0025655	mature miRNA|Qualified Repeats:A=3/3	standard	gga-miR-6574-5p
735	gga-miR-6575-3p	1.13795	5.69689	0.936198						experimental		GAGUUUUCCCAGGCUGAUGUCA	MIMAT0025658	mature miRNA|Qualified Repeats:A=3/3	standard	gga-miR-6575-3p
736	gga-miR-6575-5p	0.52067	4.89666	1						experimental		UUGUCAGCUUGGGGAAGCUCUU	MIMAT0025657	mature miRNA|Qualified Repeats:A=3/3	standard	gga-miR-6575-5p
737	gga-miR-6576-3p	1.06651	6.06648	0.875336						experimental		AGUGUCUGUAUUCCCUUGAG	MIMAT0025660	mature miRNA|Qualified Repeats:A=3/3	standard	gga-miR-6576-3p
738	gga-miR-6576-5p	0.937336	5.62262	0.980773						experimental		UCAUGGUUGUAUCUGAACACUUU	MIMAT0025659	mature miRNA|Qualified Repeats:A=3/3	standard	gga-miR-6576-5p
739	gga-miR-6577-3p	0.999065	5.86553	0.969651						experimental		AGAGACUGGGUAUAGGAGGGU	MIMAT0025662	mature miRNA|Qualified Repeats:A=3/3	standard	gga-miR-6577-3p
740	gga-miR-6577-5p	1.51579	5.2842	0.774211						experimental		CAUCUUCUACUCUGUUUUCUUCU	MIMAT0025661	mature miRNA|Qualified Repeats:A=3/3	standard	gga-miR-6577-5p
741	gga-miR-6578-3p	2.30686	5.35555	0.838971						experimental		GGGCACUCUGCUGACCGCUUGGC	MIMAT0025664	mature miRNA|Qualified Repeats:A=3/3	standard	gga-miR-6578-3p
742	gga-miR-6578-5p	1.03164	5.45217	0.858805						experimental		CAGCUGUGGCAGAGUUCUCCA	MIMAT0025663	mature miRNA|Qualified Repeats:A=3/3	standard	gga-miR-6578-5p
743	gga-miR-6579-3p	0.01	5.55959	1						experimental		AGAGGCAUUUCACAGCGUAACA	MIMAT0025666	mature miRNA|Qualified Repeats:A=3/3	standard	gga-miR-6579-3p
744	gga-miR-6579-5p	1.13446	5.95967	0.877909						experimental		CAACGCCGUGCAACGCACCUG	MIMAT0025665	mature miRNA|Qualified Repeats:A=3/3	standard	gga-miR-6579-5p
745	gga-miR-6580-3p	0.381781	6.30409	1						experimental		GUGCAUAUUGGAGGCAAUGAUCU	MIMAT0025668	mature miRNA|Qualified Repeats:A=3/3	standard	gga-miR-6580-3p
746	gga-miR-6580-5p	0.0854845	6.31743	1						experimental		AGAAUUGACUUCAGUGCUGACU	MIMAT0025667	mature miRNA|Qualified Repeats:A=3/3	standard	gga-miR-6580-5p
747	gga-miR-6581-3p	1.16703	6.58119	1						experimental		UGUCUCCCUGGUGGGCUUUUU	MIMAT0025670	mature miRNA|Qualified Repeats:A=3/3	standard	gga-miR-6581-3p
748	gga-miR-6581-5p	46.5063	7.89418	3.82522e-09						experimental		AGUGAGCUCAGAGGAGGACUGGG	MIMAT0025669	mature miRNA|Qualified Repeats:A=3/3	standard	gga-miR-6581-5p
749	gga-miR-6582-3p	1.01195	5.79997	0.927845						experimental		CACUCUGGGUGUUUCUCUUGCAG	MIMAT0025672	mature miRNA|Qualified Repeats:A=3/3	standard	gga-miR-6582-3p
750	gga-miR-6582-5p	1.28613	5.8771	0.826765						experimental		UUAGAGAGACACUCAUAGAG	MIMAT0025671	mature miRNA|Qualified Repeats:A=3/3	standard	gga-miR-6582-5p
751	gga-miR-6583-5p	22.883	8.69614	0.00849935						experimental		AGAGGAGCUGGGAGGAUG	MIMAT0025673	mature miRNA|Qualified Repeats:A=3/3	standard	gga-miR-6583-5p
752	gga-miR-6584-5p	2.28284	5.70476	0.689017						experimental		UCUGGAAGUUCUGCAGAUGAUGA	MIMAT0025675	mature miRNA|Qualified Repeats:A=3/3	standard	gga-miR-6584-5p
753	gga-miR-6585-5p	2.26773	5.85783	0.698643						experimental		AAUCAGAACGUGCUGUGAGCU	MIMAT0025676	mature miRNA|Qualified Repeats:A=3/3	standard	gga-miR-6585-5p
754	gga-miR-6586-5p	0.699682	5.66182	1						experimental		UGCUGCCAGAUAGAAGUUCACCU	MIMAT0025677	mature miRNA|Qualified Repeats:A=3/3	standard	gga-miR-6586-5p
755	gga-miR-6587-3p	1.07394	5.46073	1						experimental		UGCUGGAAGUGGUGCUGGAGGCU	MIMAT0025679	mature miRNA|Qualified Repeats:A=3/3	standard	gga-miR-6587-3p
756	gga-miR-6587-5p	1.34474	5.93606	0.981228						experimental		UCUCCAGCGCAAACCUCACGCAG	MIMAT0025678	mature miRNA|Qualified Repeats:A=3/3	standard	gga-miR-6587-5p
757	gga-miR-6588-3p	1.25216	6.40678	0.845036						experimental		UUGCUGGGCUGGGGGAAGAGGAU	MIMAT0025680	mature miRNA|Qualified Repeats:A=3/3	standard	gga-miR-6588-3p
758	gga-miR-6589-5p	0.653386	5.60608	1						experimental		UGAUGGAGAUGGUGUGAAGCAGA	MIMAT0025681	mature miRNA|Qualified Repeats:A=3/3	standard	gga-miR-6589-5p
759	gga-miR-6590-3p	0.01	5.04602	1						experimental		UUACUUCUGUUCCUGAUCAUCA	MIMAT0025683	mature miRNA|Qualified Repeats:A=3/3	standard	gga-miR-6590-3p
760	gga-miR-6590-5p	0.0947438	5.74488	1						experimental		UGGGAUCAGGUGCUGAAAUAAGA	MIMAT0025682	mature miRNA|Qualified Repeats:A=3/3	standard	gga-miR-6590-5p
761	gga-miR-6591-3p	0.964649	5.95576	0.877505						experimental		GCAGCCCGACGGACCGGCU	MIMAT0025684	mature miRNA|Qualified Repeats:A=3/3	standard	gga-miR-6591-3p
762	gga-miR-6592-3p	2.16175	5.26108	0.68113						experimental		AGCGUCUCCCGCCUGACGGCC	MIMAT0025685	mature miRNA|Qualified Repeats:A=3/3	standard	gga-miR-6592-3p
763	gga-miR-6593-3p	2.37041	4.95459	0.632324						experimental		CGAGCUCUGUCCCUGCAG	MIMAT0025687	mature miRNA|Qualified Repeats:A=3/3	standard	gga-miR-6593-3p
764	gga-miR-6593-5p	2.45581	5.91632	0.678056						experimental		UGCUGGGAGGGCUCUGUGCGGCU	MIMAT0025686	mature miRNA|Qualified Repeats:A=3/3	standard	gga-miR-6593-5p
765	gga-miR-6594-5p	1.30751	5.66217	0.83054						experimental		UGGGGGUGGCGUGAGUUGUGG	MIMAT0025688	mature miRNA|Qualified Repeats:A=3/3	standard	gga-miR-6594-5p
766	gga-miR-6595-5p	0.440423	5.58359	1						experimental		UGAGAUGAUGAAUCCUUUCUGAUCA	MIMAT0025689	mature miRNA|Qualified Repeats:A=3/3	standard	gga-miR-6595-5p
767	gga-miR-6596-3p	0.684065	5.51357	1						experimental		CGGAGCUCGGACGGCGUCCCGA	MIMAT0025691	mature miRNA|Qualified Repeats:A=3/3	standard	gga-miR-6596-3p
768	gga-miR-6596-5p	0.0391882	5.52991	1						experimental		GCCGAGCCCGGGCCUUCCC	MIMAT0025690	mature miRNA|Qualified Repeats:A=3/3	standard	gga-miR-6596-5p
769	gga-miR-6597-3p	1.0824	5.82645	1						experimental		CCUUCCCUGACGUAGAGGCCGGCC	MIMAT0025692	mature miRNA|Qualified Repeats:A=3/3	standard	gga-miR-6597-3p
770	gga-miR-6598-5p	0.01	5.58829	1						experimental		UGCAGCAAGGGAGAAGUCUGC	MIMAT0025693	mature miRNA|Qualified Repeats:A=3/3	standard	gga-miR-6598-5p
771	gga-miR-6599-3p	1.0361	6.00466	0.89114						experimental		UGACGGAUCCUGGCUCCCUCCG	MIMAT0025837	mature miRNA|Qualified Repeats:A=3/3	standard	gga-miR-6599-3p
772	gga-miR-6599-5p	0.0947438	6.02956	1						experimental		AAGGGAGGCUCCGGUCCGCUCUGA	MIMAT0025836	mature miRNA|Qualified Repeats:A=3/3	standard	gga-miR-6599-5p
773	gga-miR-6600-3p	0.495978	5.3419	1						experimental		UGCAGUGAGACGGGCUCCCACAU	MIMAT0025694	mature miRNA|Qualified Repeats:A=3/3	standard	gga-miR-6600-3p
774	gga-miR-6601-3p	1.72437	6.72885	0.924835						experimental		GAUGUCUGUGGCUCUGGGCAG	MIMAT0025695	mature miRNA|Qualified Repeats:A=3/3	standard	gga-miR-6601-3p
775	gga-miR-6602-5p	0.829312	5.05393	1						experimental		ACAGGGAUUGCAGAGGUUGGAG	MIMAT0025696	mature miRNA|Qualified Repeats:A=3/3	standard	gga-miR-6602-5p
776	gga-miR-6603-3p	1.52087	6.20133	0.808478						experimental		AAGGACAAGAGGAAAUGGUUUCA	MIMAT0025697	mature miRNA|Qualified Repeats:A=3/3	standard	gga-miR-6603-3p
777	gga-miR-6604-5p	0.791991	5.72048	0.895322						experimental		UGGCACGGUGCUAGGGAUUUCUGU	MIMAT0025698	mature miRNA|Qualified Repeats:A=3/3	standard	gga-miR-6604-5p
778	gga-miR-6605-5p	0.700011	5.706	0.930187						experimental		ACUGCAGAGCUUCUUGAACAAGA	MIMAT0025699	mature miRNA|Qualified Repeats:A=3/3	standard	gga-miR-6605-5p
779	gga-miR-6606-5p	191.468	77.578	0.0135785						experimental		GAGGAGCGGGAGGAGCGGGA	MIMAT0025700	mature miRNA|Qualified Repeats:A=3/3	standard	gga-miR-6606-5p
780	gga-miR-6607-5p	0.01	6.11745	1						experimental		GGUUGGUGUGGGAAGUGAGGAUGG	MIMAT0025701	mature miRNA|Qualified Repeats:A=3/3	standard	gga-miR-6607-5p
781	gga-miR-6608-3p	15.3231	9.09818	0.0921229						experimental		AGCACUGCAAGAGGGAGAGAGAU	MIMAT0025703	mature miRNA|Qualified Repeats:A=3/3	standard	gga-miR-6608-3p
782	gga-miR-6608-5p	1.05462	5.95672	0.990688						experimental		UGAUGGGGAAUGAAGAUGAA	MIMAT0025702	mature miRNA|Qualified Repeats:A=3/3	standard	gga-miR-6608-5p
783	gga-miR-6609-3p	0.920408	5.68979	1						experimental		ACAGCCCCUGUGCUCUGACCGCA	MIMAT0025704	mature miRNA|Qualified Repeats:A=3/3	standard	gga-miR-6609-3p
784	gga-miR-6610-3p	1.01506	5.23785	0.971699						experimental		UGGGUGGCUUUGGAGAUAUGGA	MIMAT0025705	mature miRNA|Qualified Repeats:A=3/3	standard	gga-miR-6610-3p
785	gga-miR-6611-5p	0.547343	5.32638	1						experimental		UGCUGGAUCCAGUGACACUUCA	MIMAT0025706	mature miRNA|Qualified Repeats:A=3/3	standard	gga-miR-6611-5p
786	gga-miR-6612-5p	2.31759	5.90856	0.694861						experimental		ACCACAGGGCACCACCAUGCUG	MIMAT0025707	mature miRNA|Qualified Repeats:A=3/3	standard	gga-miR-6612-5p
787	gga-miR-6613-3p	0.178374	5.31159	1						experimental		ACACUGAGCUGGAAGAAUCAUG	MIMAT0025708	mature miRNA|Qualified Repeats:A=3/3	standard	gga-miR-6613-3p
788	gga-miR-6614-3p	22.061	7.41027	0.00290827						experimental		ACAGGACAGCGAGAAGGC	MIMAT0025709	mature miRNA|Qualified Repeats:A=3/3	standard	gga-miR-6614-3p
789	gga-miR-6615-3p	1.9048	5.72465	0.765848						experimental		UGGCACUGAUGUGUUCUCCACA	MIMAT0025711	mature miRNA|Qualified Repeats:A=3/3	standard	gga-miR-6615-3p
790	gga-miR-6615-5p	7.00938	6.27021	0.263585						experimental		UUGGGGACACCAUCAGAACAGCCA	MIMAT0025710	mature miRNA|Qualified Repeats:A=3/3	standard	gga-miR-6615-5p
791	gga-miR-6616-5p	1.44266	5.04524	0.774907						experimental		GCUCUGUGAUGGCUAGCUGAGA	MIMAT0025712	mature miRNA|Qualified Repeats:A=3/3	standard	gga-miR-6616-5p
792	gga-miR-6617-3p	2.07963	5.37332	0.698716						experimental		UGUUUCAGAGCAGGUCAGUCGUU	MIMAT0025713	mature miRNA|Qualified Repeats:A=3/3	standard	gga-miR-6617-3p
793	gga-miR-6618-5p	1.8948	5.69652	0.743035						experimental		AGAGGCUGCUGUUCCUCUCCUG	MIMAT0025714	mature miRNA|Qualified Repeats:A=3/3	standard	gga-miR-6618-5p
794	gga-miR-6619-5p	5.90663	5.92932	0.319135						experimental		AGGAGAAGUGACGGAGCAGUGC	MIMAT0025715	mature miRNA|Qualified Repeats:A=3/3	standard	gga-miR-6619-5p
795	gga-miR-6620-5p	0.729641	5.79376	0.914282						experimental		AGAGAUGGAAGCGCUGCGCACGG	MIMAT0025716	mature miRNA|Qualified Repeats:A=3/3	standard	gga-miR-6620-5p
796	gga-miR-6621-5p	1.04203	5.44583	0.877806						experimental		ACAGGGAUUACAGGGCUCUGA	MIMAT0025718	mature miRNA|Qualified Repeats:A=3/3	standard	gga-miR-6621-5p
797	gga-miR-6622-3p	1.00061	5.75256	0.987829						experimental		UGUGGGGACAUUUCUGUGGCAUU	MIMAT0025825	mature miRNA|Qualified Repeats:A=3/3	standard	gga-miR-6622-3p
798	gga-miR-6623-3p	0.909504	6.27863	1						experimental		ACAGCUGGAGACCAUCUUUUCA	MIMAT0025719	mature miRNA|Qualified Repeats:A=3/3	standard	gga-miR-6623-3p
799	gga-miR-6624-3p	1.56865	6.054	0.845151						experimental		UCCAGGGAAGGGCUUCUGUUU	MIMAT0025720	mature miRNA|Qualified Repeats:A=3/3	standard	gga-miR-6624-3p
800	gga-miR-6625-5p	1.27838	5.427	0.862546						experimental		UGGGGGAACUGGAAGCAAGAGU	MIMAT0025721	mature miRNA|Qualified Repeats:A=3/3	standard	gga-miR-6625-5p
801	gga-miR-6626-5p	14.6029	7.77051	0.0601909						experimental		AGGAGAGAGAAGGGUUGCU	MIMAT0025722	mature miRNA|Qualified Repeats:A=3/3	standard	gga-miR-6626-5p
802	gga-miR-6627-3p	1.92162	5.19204	0.711284						experimental		GGAAUGAAGGUGAUGCUGUGGA	MIMAT0025723	mature miRNA|Qualified Repeats:A=3/3	standard	gga-miR-6627-3p
803	gga-miR-6628-3p	2.12152	5.63031	0.719299						experimental		CAGAAGUCGUGGCCUGGCACA	MIMAT0025724	mature miRNA|Qualified Repeats:A=3/3	standard	gga-miR-6628-3p
804	gga-miR-6629-5p	1.61679	5.60026	0.772797						experimental		CUGGGAACUUGAGGCAGCUGUUGAGU	MIMAT0025725	mature miRNA|Qualified Repeats:A=3/3	standard	gga-miR-6629-5p
805	gga-miR-6630-3p	0.427876	5.04476	1						experimental		CUGCACAAACCGAAGGCUUUUU	MIMAT0025726	mature miRNA|Qualified Repeats:A=3/3	standard	gga-miR-6630-3p
806	gga-miR-6631-5p	1.17483	5.09645	0.817677						experimental		GAAGAGAAUGCUGUGGUUCUGC	MIMAT0025727	mature miRNA|Qualified Repeats:A=3/3	standard	gga-miR-6631-5p
807	gga-miR-6632-5p	3.95758	5.78907	0.494182						experimental		AGAGAUGAGAGGAGUGGAUGACAGC	MIMAT0025728	mature miRNA|Qualified Repeats:A=3/3	standard	gga-miR-6632-5p
808	gga-miR-6633-5p	0.01	5.33192	1						experimental		AGAGGAAACUAUGGCUGACUGU	MIMAT0025729	mature miRNA|Qualified Repeats:A=3/3	standard	gga-miR-6633-5p
809	gga-miR-6634-5p	1.43076	6.27386	0.831732						experimental		UCUCAGGGUUCUGAAGGAGCUGGC	MIMAT0025730	mature miRNA|Qualified Repeats:A=3/3	standard	gga-miR-6634-5p
810	gga-miR-6635-5p	0.308083	5.90787	1						experimental		GUGAAGGAUCAGAACAGCGUGCUU	MIMAT0025731	mature miRNA|Qualified Repeats:A=3/3	standard	gga-miR-6635-5p
811	gga-miR-6637-3p	1.56079	5.64247	0.898436						experimental		GCUGGGCUGUGCCUGCAAUCGGU	MIMAT0025733	mature miRNA|Qualified Repeats:A=3/3	standard	gga-miR-6637-3p
812	gga-miR-6639-5p	0.989425	5.19976	0.851619						experimental		UACAGAACUUCGGCAUGAUUGCU	MIMAT0025735	mature miRNA|Qualified Repeats:A=3/3	standard	gga-miR-6639-5p
813	gga-miR-6640-5p	0.437259	6.63051	0.998001						experimental		UCUGGAAUUGUAGUAGAGUGUAU	MIMAT0025736	mature miRNA|Qualified Repeats:A=3/3	standard	gga-miR-6640-5p
814	gga-miR-6641-3p	0.55462	4.94109	0.969783						experimental		CUGCUGGGAGAAAAAAGCUAU	MIMAT0025738	mature miRNA|Qualified Repeats:A=3/3	standard	gga-miR-6641-3p
815	gga-miR-6641-5p	1.45845	4.95104	0.768305						experimental		ACAGCUUUUUUAUUUCCAGUUA	MIMAT0025737	mature miRNA|Qualified Repeats:A=3/3	standard	gga-miR-6641-5p
816	gga-miR-6642-3p	3.7106	6.0039	0.536529						experimental		CGGGCGGCCGUCGGGGAAAGCGG	MIMAT0025740	mature miRNA|Qualified Repeats:A=3/3	standard	gga-miR-6642-3p
817	gga-miR-6642-5p	4.05542	6.85887	0.554316						experimental		UUCCCCGACGGCCGAGCGGGCC	MIMAT0025739	mature miRNA|Qualified Repeats:A=3/3	standard	gga-miR-6642-5p
818	gga-miR-6643-5p	80.1931	11.6913	6.90314e-12						experimental		CCAGGGCUGGCAGGGGAGGGU	MIMAT0025741	mature miRNA|Qualified Repeats:A=3/3	standard	gga-miR-6643-5p
819	gga-miR-6644-3p	0.282133	5.55536	0.997344						experimental		GGGGCUAAGAUGGUACAGCGGA	MIMAT0025745	mature miRNA|Qualified Repeats:A=3/3	standard	gga-miR-6644-3p
820	gga-miR-6645-5p	1.99257	5.6294	0.723354						experimental		UGGGAGGUAGCAGUGGUGGUGA	MIMAT0025742	mature miRNA|Qualified Repeats:A=3/3	standard	gga-miR-6645-5p
821	gga-miR-6646-3p	0.323139	5.78129	1						experimental		UCUGGUGGUAGCAGCUGGAAGG	MIMAT0025743	mature miRNA|Qualified Repeats:A=3/3	standard	gga-miR-6646-3p
822	gga-miR-6647-5p	0.758164	6.11435	1						experimental		CGCUCUGGCCAUGUGACGCAGCU	MIMAT0025744	mature miRNA|Qualified Repeats:A=3/3	standard	gga-miR-6647-5p
823	gga-miR-6648-3p	1.35142	6.12562	0.883686						experimental		UCCGGCAUUCUGAACGCUCCU	MIMAT0025747	mature miRNA|Qualified Repeats:A=3/3	standard	gga-miR-6648-3p
824	gga-miR-6648-5p	1.23583	6.43396	0.963874						experimental		AGGAGCGUUCAGAAUGCCGGUG	MIMAT0025746	mature miRNA|Qualified Repeats:A=3/3	standard	gga-miR-6648-5p
825	gga-miR-6649-3p	1.12198	5.57542	0.914915						experimental		UGCUGGCAGUGCUGUGGUAGUG	MIMAT0025749	mature miRNA|Qualified Repeats:A=3/3	standard	gga-miR-6649-3p
826	gga-miR-6649-5p	2.1503	5.55419	0.698628						experimental		UUUAUCACAUCAAUGCCAAGCAG	MIMAT0025748	mature miRNA|Qualified Repeats:A=3/3	standard	gga-miR-6649-5p
827	gga-miR-6650-5p	2.21779	5.69866	0.697126						experimental		AGCCAGCAGAAGAGCAACUGGGCA	MIMAT0025750	mature miRNA|Qualified Repeats:A=3/3	standard	gga-miR-6650-5p
828	gga-miR-6651-5p	7.60585	5.92921	0.199541						experimental		ACCAGGUUGCCUAAGGAGGGG	MIMAT0025751	mature miRNA|Qualified Repeats:A=3/3	standard	gga-miR-6651-5p
829	gga-miR-6652-5p	1.08781	5.51503	0.853845						experimental		UGGGUGUAUGUGGGACAGCUC	MIMAT0025752	mature miRNA|Qualified Repeats:A=3/3	standard	gga-miR-6652-5p
830	gga-miR-6653-3p	17.3245	6.57209	0.00838313						experimental		CGCGGGAUGCAGAGCAGGCGC	MIMAT0025754	mature miRNA|Qualified Repeats:A=3/3	standard	gga-miR-6653-3p
831	gga-miR-6654-3p	0.90405	5.38787	0.997228						experimental		UCAGCACUGGGGCUGAGCUGGCA	MIMAT0025755	mature miRNA|Qualified Repeats:A=3/3	standard	gga-miR-6654-3p
832	gga-miR-6655-5p	0.797845	5.53921	0.919569						experimental		UCUGCUAGGAGGCUGUGUAUCCU	MIMAT0025756	mature miRNA|Qualified Repeats:A=3/3	standard	gga-miR-6655-5p
833	gga-miR-6656-5p	0.410981	5.61874	0.941687						experimental		UGCAGGGCGAGUAGAGAAAGGCAU	MIMAT0025757	mature miRNA|Qualified Repeats:A=3/3	standard	gga-miR-6656-5p
834	gga-miR-6657-3p	23.8492	6.67903	0.000355639						experimental		ACAUGGUGGGAGAAGGGUGAC	MIMAT0025758	mature miRNA|Qualified Repeats:A=3/3	standard	gga-miR-6657-3p
835	gga-miR-6658-3p	16.9132	7.23629	0.0194169						experimental		CAUGGACGGGGGAAGGAGAUAGC	MIMAT0025759	mature miRNA|Qualified Repeats:A=3/3	standard	gga-miR-6658-3p
836	gga-miR-6659-3p	3.88543	6.56386	0.553864						experimental		UUUGGCUGCCAUCGGACCUGGU	MIMAT0025760	mature miRNA|Qualified Repeats:A=3/3	standard	gga-miR-6659-3p
837	gga-miR-6660-3p	2.70691	6.37092	0.6709						experimental		UCUGACAUGGCUCUGCUCCGCAGU	MIMAT0025761	mature miRNA|Qualified Repeats:A=3/3	standard	gga-miR-6660-3p
838	gga-miR-6661-5p	1.07564	5.4553	0.847171						experimental		AGGGCUGCAGCAUGCAGAAGCU	MIMAT0025762	mature miRNA|Qualified Repeats:A=3/3	standard	gga-miR-6661-5p
839	gga-miR-6662-3p	0.796599	5.14525	0.917607						experimental		AAUGGUUGACCAGUGGCUGAAC	MIMAT0025763	mature miRNA|Qualified Repeats:A=3/3	standard	gga-miR-6662-3p
840	gga-miR-6663-5p	2.08436	5.07921	0.681515						experimental		AUUGCUGUGUGAGGAGUGCUG	MIMAT0025764	mature miRNA|Qualified Repeats:A=3/3	standard	gga-miR-6663-5p
841	gga-miR-6664-3p	0.549414	5.6227	0.964139						experimental		CAGGAAUGGUGCUGGAGGCUGA	MIMAT0025765	mature miRNA|Qualified Repeats:A=3/3	standard	gga-miR-6664-3p
842	gga-miR-6665-5p	2.67577	5.44505	0.623112						experimental		UGCCUGAAGGAUUUUGAUGCCC	MIMAT0025766	mature miRNA|Qualified Repeats:A=3/3	standard	gga-miR-6665-5p
843	gga-miR-6666-3p	11.9838	6.36626	0.0597674						experimental		UCGGGUGAUGAGGACAGGAGGA	MIMAT0025767	mature miRNA|Qualified Repeats:A=3/3	standard	gga-miR-6666-3p
844	gga-miR-6667-5p	0.0700522	6.04113	1						experimental		AGGGAAGGUGGCAAGCAUGUU	MIMAT0025768	mature miRNA|Qualified Repeats:A=3/3	standard	gga-miR-6667-5p
845	gga-miR-6668-3p	0.01	5.75238	1						experimental		UGGAAUCGUGGAAUAGCUUGGGU	MIMAT0025769	mature miRNA|Qualified Repeats:A=3/3	standard	gga-miR-6668-3p
846	gga-miR-6669-3p	0.275291	5.81627	1						experimental		UUGCAGCCUGGCCGUAUCUCAG	MIMAT0025771	mature miRNA|Qualified Repeats:A=3/3	standard	gga-miR-6669-3p
847	gga-miR-6669-5p	0.942893	6.13	0.971675						experimental		GGUGAUACGGGAGCAAGGCUGCAU	MIMAT0025770	mature miRNA|Qualified Repeats:A=3/3	standard	gga-miR-6669-5p
848	gga-miR-6670-5p	0.961655	6.12072	0.91331						experimental		GUGGAAUGAUGAUCUAUAUUCUGAGU	MIMAT0025772	mature miRNA|Qualified Repeats:A=3/3	standard	gga-miR-6670-5p
849	gga-miR-6671-5p	0.963645	5.29887	1						experimental		UGUCCUGGAGUCUCGUGCACAC	MIMAT0025773	mature miRNA|Qualified Repeats:A=3/3	standard	gga-miR-6671-5p
850	gga-miR-6672-3p	0.991483	5.53804	0.857904						experimental		UGGGCACAAACUGGAAGACA	MIMAT0025774	mature miRNA|Qualified Repeats:A=3/3	standard	gga-miR-6672-3p
851	gga-miR-6673-3p	0.610185	5.4492	0.910836						experimental		ACCUGAGAAUGAGAUGUGCUGU	MIMAT0025775	mature miRNA|Qualified Repeats:A=3/3	standard	gga-miR-6673-3p
852	gga-miR-6674-3p	2.64491	5.78302	0.647393						experimental		CAGGUGUCUGUGGCAGCCUCA	MIMAT0025776	mature miRNA|Qualified Repeats:A=3/3	standard	gga-miR-6674-3p
853	gga-miR-6675-3p	0.465114	5.61267	1						experimental		UCUCUGGACGUCACGUGUGAGG	MIMAT0025778	mature miRNA|Qualified Repeats:A=3/3	standard	gga-miR-6675-3p
854	gga-miR-6675-5p	0.945211	5.26303	0.865608						experimental		AUACGUGAGGUUCAUUGGGUUC	MIMAT0025777	mature miRNA|Qualified Repeats:A=3/3	standard	gga-miR-6675-5p
855	gga-miR-6676-3p	0.01	5.2121	1						experimental		GCCCAAUGAUGUCUCUGAGGGGG	MIMAT0025779	mature miRNA|Qualified Repeats:A=3/3	standard	gga-miR-6676-3p
856	gga-miR-6677-3p	0.01	5.18253	1						experimental		UGCUCAGACACGUCAGGAGGA	MIMAT0025781	mature miRNA|Qualified Repeats:A=3/3	standard	gga-miR-6677-3p
857	gga-miR-6677-5p	0.475041	6.31348	1						experimental		CUCACUGCCUGCCCUGAGCACACCA	MIMAT0025780	mature miRNA|Qualified Repeats:A=3/3	standard	gga-miR-6677-5p
858	gga-miR-6678-3p	0.465652	5.85167	1						experimental		UACCUUGGACUUCUGAAGGGCA	MIMAT0025782	mature miRNA|Qualified Repeats:A=3/3	standard	gga-miR-6678-3p
859	gga-miR-6679-5p	1.11287	6.21911	0.870087						experimental		UGGAAGAUAUGGUCAUCACUCUGU	MIMAT0025783	mature miRNA|Qualified Repeats:A=3/3	standard	gga-miR-6679-5p
860	gga-miR-6680-3p	0.431037	6.08494	1						experimental		GUUGCUGAUGAAGAUACUGAAU	MIMAT0025784	mature miRNA|Qualified Repeats:A=3/3	standard	gga-miR-6680-3p
861	gga-miR-6681-5p	0.891665	5.04189	0.923978						experimental		UCUGGAUCGAGAAAUUCAGCAU	MIMAT0025786	mature miRNA|Qualified Repeats:A=3/3	standard	gga-miR-6681-5p
862	gga-miR-6682-3p	3.06932	5.6422	0.586421						experimental		UGGAACAAAGUAGGUGGCGUGC	MIMAT0025787	mature miRNA|Qualified Repeats:A=3/3	standard	gga-miR-6682-3p
863	gga-miR-6683-3p	0.716937	5.26351	0.912098						experimental		UCAGAGCCUGGGAGUAAACGU	MIMAT0025788	mature miRNA|Qualified Repeats:A=3/3	standard	gga-miR-6683-3p
864	gga-miR-6684-5p	1.31242	5.54506	0.812891						experimental		UUUGCUGCACUGAAGAUG	MIMAT0025789	mature miRNA|Qualified Repeats:A=3/3	standard	gga-miR-6684-5p
865	gga-miR-6685-3p	0.01	5.20915	1						experimental		UGGUGACGCGGGCAUUGCUGC	MIMAT0025791	mature miRNA|Qualified Repeats:A=3/3	standard	gga-miR-6685-3p
866	gga-miR-6685-5p	0.843577	4.99842	0.878875						experimental		CAGCAAUGCACGUGUACUCAG	MIMAT0025790	mature miRNA|Qualified Repeats:A=3/3	standard	gga-miR-6685-5p
867	gga-miR-6686-3p	0.938577	6.10001	0.980954						experimental		AGGGCAAUCCUGGAGACGCUGA	MIMAT0025792	mature miRNA|Qualified Repeats:A=3/3	standard	gga-miR-6686-3p
868	gga-miR-6687-3p	13.8352	7.12688	0.0522111						experimental		AGCGACUGCCGGGAGGGGCUCGC	MIMAT0025793	mature miRNA|Qualified Repeats:A=3/3	standard	gga-miR-6687-3p
869	gga-miR-6688-3p	2.10706	5.88385	0.720244						experimental		UGAGUCACCUGAGGAGGCUUUU	MIMAT0025794	mature miRNA|Qualified Repeats:A=3/3	standard	gga-miR-6688-3p
870	gga-miR-6689-3p	0.961837	6.19187	1						experimental		UGAUGGCGCUCGCAGAACUGCA	MIMAT0025795	mature miRNA|Qualified Repeats:A=3/3	standard	gga-miR-6689-3p
871	gga-miR-6690-5p	0.866349	5.8986	0.949241						experimental		UCAGAAGGGGAUGGCUUUGGCUC	MIMAT0025796	mature miRNA|Qualified Repeats:A=3/3	standard	gga-miR-6690-5p
872	gga-miR-6691-5p	1.4425	6.15843	0.90228						experimental		GUGCAUGAUGAACCUGCUGAGC	MIMAT0025797	mature miRNA|Qualified Repeats:A=3/3	standard	gga-miR-6691-5p
873	gga-miR-6692-5p	3.45757	5.9185	0.559063						experimental		UUUAGUAGUUGAUAGGUGUGUUUGGA	MIMAT0025798	mature miRNA|Qualified Repeats:A=3/3	standard	gga-miR-6692-5p
874	gga-miR-6693-3p	0.754552	4.84444	0.876217						experimental		UUUUCAGUCUGACACAGAACAU	MIMAT0025799	mature miRNA|Qualified Repeats:A=3/3	standard	gga-miR-6693-3p
875	gga-miR-6694-3p	0.581491	4.99578	0.990097						experimental		UUAAGAGUAGGGAUUCUGUUCC	MIMAT0025800	mature miRNA|Qualified Repeats:A=3/3	standard	gga-miR-6694-3p
876	gga-miR-6695-5p	1.62784	4.97362	0.743429						experimental		UUGGGAAGGAACAAAGCAUGACUU	MIMAT0025801	mature miRNA|Qualified Repeats:A=3/3	standard	gga-miR-6695-5p
877	gga-miR-6696-3p	0.01	5.005	1						experimental		GGGAGACUUGCCUGAUAACAGCU	MIMAT0025803	mature miRNA|Qualified Repeats:A=3/3	standard	gga-miR-6696-3p
878	gga-miR-6696-5p	2.6365	5.39095	0.624777						experimental		AGCUGUGAUCUCAAGCCCCCAC	MIMAT0025802	mature miRNA|Qualified Repeats:A=3/3	standard	gga-miR-6696-5p
879	gga-miR-6697-5p	0.01	5.47827	1						experimental		UCCAAGAACAGAUGACAUCAGC	MIMAT0025804	mature miRNA|Qualified Repeats:A=3/3	standard	gga-miR-6697-5p
880	gga-miR-6698-3p	2.66632	5.9322	0.653075						experimental		UUAGGAGAGAGUGAGAAGUAAGU	MIMAT0025805	mature miRNA|Qualified Repeats:A=3/3	standard	gga-miR-6698-3p
881	gga-miR-6699-5p	0.01	4.93356	1						experimental		UGAAGACCUCGUGCAUUGUAGC	MIMAT0025808	mature miRNA|Qualified Repeats:A=3/3	standard	gga-miR-6699-5p
882	gga-miR-6700-3p	0.840918	5.2286	0.872219						experimental		UCACUCUCUAGAACUACUCAAAGG	MIMAT0025810	mature miRNA|Qualified Repeats:A=3/3	standard	gga-miR-6700-3p
883	gga-miR-6700-5p	2.10981	5.8378	0.809628						experimental		CUGGGAUUGUUCAGGAGAGGAGGC	MIMAT0025809	mature miRNA|Qualified Repeats:A=3/3	standard	gga-miR-6700-5p
884	gga-miR-6701-3p	0.147213	5.52453	1						experimental		AUUAUUUUACAGACAGAUCGC	MIMAT0025811	mature miRNA|Qualified Repeats:A=3/3	standard	gga-miR-6701-3p
885	gga-miR-6702-5p	1.03718	4.50756	0.938014						experimental		CACCAGGGCAGAGUAGAGGUGUG	MIMAT0025812	mature miRNA|Qualified Repeats:A=3/3	standard	gga-miR-6702-5p
886	gga-miR-6703-3p	1.94383	5.51782	0.72461						experimental		CAGAGCUCUGUAGGACAGCACA	MIMAT0025813	mature miRNA|Qualified Repeats:A=3/3	standard	gga-miR-6703-3p
887	gga-miR-6704-5p	1.77155	5.38897	0.742338						experimental		AACACAGAGAGGGACAGAGUAG	MIMAT0025814	mature miRNA|Qualified Repeats:A=3/3	standard	gga-miR-6704-5p
888	gga-miR-6705-5p	0.540723	5.48301	0.921437						experimental		AAGCAAUGGGGUAAGGAACAG	MIMAT0025815	mature miRNA|Qualified Repeats:A=3/3	standard	gga-miR-6705-5p
889	gga-miR-6706-5p	0.524417	4.98254	0.974317						experimental		AGGAGAAAUGGAGUGGGCUGAG	MIMAT0025816	mature miRNA|Qualified Repeats:A=3/3	standard	gga-miR-6706-5p
890	gga-miR-6707-5p	0.01	5.43836	1						experimental		ACUGGAACAAGCUGCCUGGAGAGG	MIMAT0025817	mature miRNA|Qualified Repeats:A=3/3	standard	gga-miR-6707-5p
891	gga-miR-6708-5p	11.31	11.7152	0.383359						experimental		UAUGGGAGGAGCGGUGAGCAGCA	MIMAT0025818	mature miRNA|Qualified Repeats:A=3/3	standard	gga-miR-6708-5p
892	gga-miR-6709-5p	0.01	5.75247	1						experimental		AGCCCGGCUGCUAACAAUGAGGAGA	MIMAT0025819	mature miRNA|Qualified Repeats:A=3/3	standard	gga-miR-6709-5p
893	gga-miR-6710-3p	0.01	5.73819	1						experimental		AAACUGUUCUCUUCCAUCUAG	MIMAT0025820	mature miRNA|Qualified Repeats:A=3/3	standard	gga-miR-6710-3p
894	gga-miR-6711-5p	1.08306	5.79948	1						experimental		CACUUGGGAUUGAGAAGAAGCA	MIMAT0025821	mature miRNA|Qualified Repeats:A=3/3	standard	gga-miR-6711-5p
895	gga-miR-6712-5p	7.04284	12.7649	0.68187						experimental		AGUGGUGGCUGAGAACAGUGAC	MIMAT0025822	mature miRNA|Qualified Repeats:A=3/3	standard	gga-miR-6712-5p
896	gga-miR-6713-3p	0.01	5.40122	1						experimental		AAGAAGCUGUAAUCAUCA	MIMAT0025823	mature miRNA|Qualified Repeats:A=3/3	standard	gga-miR-6713-3p
897	gga-miR-6714-3p	0.628115	5.59027	1						experimental		ACUUGCUGUGGAAAAGGCAUUU	MIMAT0025824	mature miRNA|Qualified Repeats:A=3/3	standard	gga-miR-6714-3p
898	gga-miR-7437-3p	5.18539	6.33795	0.413243						experimental		CUUCCUCCAACCUCAGUAUCA	MIMAT0029029	mature miRNA|Qualified Repeats:A=3/3	standard	gga-miR-7437-3p
899	gga-miR-7437-5p	5.31663	5.40589	0.325337						experimental		GAACAGAGCGUUGGAAGGUAGGG	MIMAT0029028	mature miRNA|Qualified Repeats:A=3/3	standard	gga-miR-7437-5p
900	gga-miR-7438-3p	2.97364	5.93875	0.616547						experimental		UGAGUUGUCUUCCUGAAUAGUU	MIMAT0029031	mature miRNA|Qualified Repeats:A=3/3	standard	gga-miR-7438-3p
901	gga-miR-7438-5p	5.40333	6.05891	0.37247						experimental		UUUUUCAAGGGGACAACUCAGA	MIMAT0029030	mature miRNA|Qualified Repeats:A=3/3	standard	gga-miR-7438-5p
902	gga-miR-7439-3p	3.43322	5.73474	0.549366						experimental		UUCUCCAGUAGUUCCUGAGUGCU	MIMAT0029033	mature miRNA|Qualified Repeats:A=3/3	standard	gga-miR-7439-3p
903	gga-miR-7439-5p	4.26627	6.22151	0.492856						experimental		UGACUUGGGAACAUGGGAAGAGG	MIMAT0029032	mature miRNA|Qualified Repeats:A=3/3	standard	gga-miR-7439-5p
904	gga-miR-7440-3p	3.03041	5.93436	0.60957						experimental		UUUGGUGUAGGCCAGGACAGC	MIMAT0029035	mature miRNA|Qualified Repeats:A=3/3	standard	gga-miR-7440-3p
905	gga-miR-7440-5p	2.82646	6.54727	0.66594						experimental		UGUUUGAGUGCACCUGGGU	MIMAT0029034	mature miRNA|Qualified Repeats:A=3/3	standard	gga-miR-7440-5p
906	gga-miR-7441-3p	0.93445	5.73326	0.958525						experimental		AUGUUGGGAUCCUCUUCUGCA	MIMAT0029037	mature miRNA|Qualified Repeats:A=3/3	standard	gga-miR-7441-3p
907	gga-miR-7441-5p	1.27256	5.92581	0.883647						experimental		CUGAGGAGGGUUUGUAACAUGG	MIMAT0029036	mature miRNA|Qualified Repeats:A=3/3	standard	gga-miR-7441-5p
908	gga-miR-7442-3p	2.95935	6.3317	0.640202						experimental		UCUGCUUCCUCCUCCUGCAGC	MIMAT0029039	mature miRNA|Qualified Repeats:A=3/3	standard	gga-miR-7442-3p
909	gga-miR-7442-5p	2.22999	5.41708	0.68057						experimental		CACAGGACCAUGGGAGCGUGGC	MIMAT0029038	mature miRNA|Qualified Repeats:A=3/3	standard	gga-miR-7442-5p
910	gga-miR-7443-3p	1.1555	4.95288	0.815518						experimental		UCCCUUGGGCUGCAGCACCCUCC	MIMAT0029041	mature miRNA|Qualified Repeats:A=3/3	standard	gga-miR-7443-3p
911	gga-miR-7443-5p	1.88686	6.42341	0.789978						experimental		UGGUGGCUGCCCUCAGGGAGAGC	MIMAT0029040	mature miRNA|Qualified Repeats:A=3/3	standard	gga-miR-7443-5p
912	gga-miR-7444-3p	2.8782	5.51295	0.601592						experimental		AGUGUUAGGUGCAGCCUUGCUG	MIMAT0029043	mature miRNA|Qualified Repeats:A=3/3	standard	gga-miR-7444-3p
913	gga-miR-7444-5p	5.24662	5.98041	0.380293						experimental		GUAAGGCUCCUUCUGACCUCC	MIMAT0029042	mature miRNA|Qualified Repeats:A=3/3	standard	gga-miR-7444-5p
914	gga-miR-7445-3p	1.5759	5.22486	0.832276						experimental		GGAUGAGUCUGUUUAACUUUAU	MIMAT0029045	mature miRNA|Qualified Repeats:A=3/3	standard	gga-miR-7445-3p
915	gga-miR-7445-5p	0.944448	5.85762	0.881083						experimental		AAAGUUAAACAGACUCAUCCAC	MIMAT0029044	mature miRNA|Qualified Repeats:A=3/3	standard	gga-miR-7445-5p
916	gga-miR-7446-3p	36.6141	7.57818	1.35284e-06						experimental		GCGGACGUGUGAGGAGGG	MIMAT0029047	mature miRNA|Qualified Repeats:A=3/3	standard	gga-miR-7446-3p
917	gga-miR-7446-5p	2.43069	5.62175	0.665451						experimental		CGCCAUGUCCACCUCCGCGC	MIMAT0029046	mature miRNA|Qualified Repeats:A=3/3	standard	gga-miR-7446-5p
918	gga-miR-7447-3p	4.1937	6.16404	0.496255						experimental		UGAGCACUCAGCCCAACUCCUA	MIMAT0029049	mature miRNA|Qualified Repeats:A=3/3	standard	gga-miR-7447-3p
919	gga-miR-7447-5p	0.01	5.26787	1						experimental		AAAGUUGGUAGUGAUUGCUGAUG	MIMAT0029048	mature miRNA|Qualified Repeats:A=3/3	standard	gga-miR-7447-5p
920	gga-miR-7448-3p	21.6562	6.48182	0.000833936						experimental		AACUGUUGUAGAACAGGAGAAGC	MIMAT0029051	mature miRNA|Qualified Repeats:A=3/3	standard	gga-miR-7448-3p
921	gga-miR-7448-5p	4.21639	6.07329	0.487497						experimental		CUCAUCCUCCAUGGUCUCCAGCAACGCC	MIMAT0029050	mature miRNA|Qualified Repeats:A=3/3	standard	gga-miR-7448-5p
922	gga-miR-7449-3p	2.01862	6.70689	0.848841						experimental		AGGGUUGGACGAGAUGGUCUUU	MIMAT0029053	mature miRNA|Qualified Repeats:A=3/3	standard	gga-miR-7449-3p
923	gga-miR-7449-5p	1.36102	5.24577	0.812416						experimental		AGGUCAUCUAGUCCAACUUCCC	MIMAT0029052	mature miRNA|Qualified Repeats:A=3/3	standard	gga-miR-7449-5p
924	gga-miR-7450-3p	2.88243	5.70481	0.613351						experimental		CCCGUUUCCUGGAAGUGAUGGAGC	MIMAT0029055	mature miRNA|Qualified Repeats:A=3/3	standard	gga-miR-7450-3p
925	gga-miR-7450-5p	10.9664	5.13056	0.0325497						experimental		UCUGUUCUUAAGGAGGCUGAGGC	MIMAT0029054	mature miRNA|Qualified Repeats:A=3/3	standard	gga-miR-7450-5p
926	gga-miR-7451-3p	2.95946	5.34081	0.579472						experimental		UUGCUUCUUCUUAUCCCACAGU	MIMAT0029057	mature miRNA|Qualified Repeats:A=3/3	standard	gga-miR-7451-3p
927	gga-miR-7451-5p	2.00617	5.81443	0.839613						experimental		CGUGGGAAUUAAGAGUGGCAGUC	MIMAT0029056	mature miRNA|Qualified Repeats:A=3/3	standard	gga-miR-7451-5p
928	gga-miR-7452-3p	0.820106	6.38613	0.918802						experimental		GCGGAUUCUUGAACCAGUCCUGCUGC	MIMAT0029059	mature miRNA|Qualified Repeats:A=3/3	standard	gga-miR-7452-3p
929	gga-miR-7452-5p	1.7165	6.71165	0.811198						experimental		ACAGGGCUGGCUGAUCCGUGC	MIMAT0029058	mature miRNA|Qualified Repeats:A=3/3	standard	gga-miR-7452-5p
930	gga-miR-7453-3p	1.59696	5.88156	0.798504						experimental		CAGCUUUUCUCUCUGGCU	MIMAT0029061	mature miRNA|Qualified Repeats:A=3/3	standard	gga-miR-7453-3p
931	gga-miR-7453-5p	0.132689	5.30545	1						experimental		UCAGAUGUGAGAACUCAGCAGCG	MIMAT0029060	mature miRNA|Qualified Repeats:A=3/3	standard	gga-miR-7453-5p
932	gga-miR-7454-3p	2.25681	6.19342	0.716241						experimental		ACUUUCCAGCUUGCGAAAGCAGACAG	MIMAT0029063	mature miRNA|Qualified Repeats:A=3/3	standard	gga-miR-7454-3p
933	gga-miR-7454-5p	1.80222	5.66192	0.776156						experimental		UUCUGUGAGACAAACUGAAGUGC	MIMAT0029062	mature miRNA|Qualified Repeats:A=3/3	standard	gga-miR-7454-5p
934	gga-miR-7455-3p	3.17739	5.8613	0.711663						experimental		CUUCCCUCCGUCGGCGCGCACAC	MIMAT0029065	mature miRNA|Qualified Repeats:A=3/3	standard	gga-miR-7455-3p
935	gga-miR-7455-5p	9.47345	7.40476	0.200737						experimental		UCGCGCGGCGCGGAGGGAGCGGG	MIMAT0029064	mature miRNA|Qualified Repeats:A=3/3	standard	gga-miR-7455-5p
936	gga-miR-7456-3p	0.839815	4.75174	0.957566						experimental		CAGGGAGAUGUACCUGUAGGAG	MIMAT0029067	mature miRNA|Qualified Repeats:A=3/3	standard	gga-miR-7456-3p
937	gga-miR-7456-5p	2.54267	5.30668	0.631814						experimental		CCUGCAGCUGCAUUUUCCCUAUG	MIMAT0029066	mature miRNA|Qualified Repeats:A=3/3	standard	gga-miR-7456-5p
938	gga-miR-7457-3p	0.653437	4.64771	0.888184						experimental		ACUUGGAGGCCUGUGGCUAG	MIMAT0029069	mature miRNA|Qualified Repeats:A=3/3	standard	gga-miR-7457-3p
939	gga-miR-7457-5p	0.101962	5.65215	1						experimental		GGCAUUCAUAGGGCUGUGAUCGG	MIMAT0029068	mature miRNA|Qualified Repeats:A=3/3	standard	gga-miR-7457-5p
940	gga-miR-7458-3p	1.76356	5.81317	0.761591						experimental		CACUGGGAUCAUCUCAGCAGAG	MIMAT0029071	mature miRNA|Qualified Repeats:A=3/3	standard	gga-miR-7458-3p
941	gga-miR-7458-5p	0.587509	5.57251	0.937299						experimental		UUGCGGAACAAGUUCUCAGGGC	MIMAT0029070	mature miRNA|Qualified Repeats:A=3/3	standard	gga-miR-7458-5p
942	gga-miR-7459-3p	0.01	5.14424	1						experimental		UGGGAUAGUACUGUAUGAGGCGU	MIMAT0029073	mature miRNA|Qualified Repeats:A=3/3	standard	gga-miR-7459-3p
943	gga-miR-7459-5p	0.273756	5.43964	1						experimental		GGCUUUGAGACAGUCUUUCUCAGU	MIMAT0029072	mature miRNA|Qualified Repeats:A=3/3	standard	gga-miR-7459-5p
944	gga-miR-7460-3p	0.182538	5.83266	1						experimental		CCUGACUGAGCUCUGCUUUCUC	MIMAT0029075	mature miRNA|Qualified Repeats:A=3/3	standard	gga-miR-7460-3p
945	gga-miR-7460-5p	1.3879	5.84196	0.925755						experimental		GAUGGCAGAGCCCUCAGACUGAGGC	MIMAT0029074	mature miRNA|Qualified Repeats:A=3/3	standard	gga-miR-7460-5p
946	gga-miR-7461-3p	0.754614	5.14874	1						experimental		CAUGGCUGGAAUGUGGUCAUGGAUG	MIMAT0029077	mature miRNA|Qualified Repeats:A=3/3	standard	gga-miR-7461-3p
947	gga-miR-7461-5p	1.16081	5.57498	0.936434						experimental		UCUGUGAUCAGGCAGGAGAUGAU	MIMAT0029076	mature miRNA|Qualified Repeats:A=3/3	standard	gga-miR-7461-5p
948	gga-miR-7462-3p	1.31104	5.21134	0.801358						experimental		GGAAGCUUGAAAUAAGGUUGAA	MIMAT0029079	mature miRNA|Qualified Repeats:A=3/3	standard	gga-miR-7462-3p
949	gga-miR-7462-5p	1.36622	5.20124	0.792791						experimental		CAACCUCAUUUCUAGCUUCUGG	MIMAT0029078	mature miRNA|Qualified Repeats:A=3/3	standard	gga-miR-7462-5p
950	gga-miR-7463-3p	2.45098	5.27706	0.642297						experimental		AUUACUUUCAAUGGGACUAAGU	MIMAT0029081	mature miRNA|Qualified Repeats:A=3/3	standard	gga-miR-7463-3p
951	gga-miR-7463-5p	0.260213	5.63613	1						experimental		UGAGUCUCCUUGAAAGUAAUGG	MIMAT0029080	mature miRNA|Qualified Repeats:A=3/3	standard	gga-miR-7463-5p
952	gga-miR-7464-3p	1.12394	5.37011	0.834207						experimental		UGGCACUGCACUGAGUCAUUGGC	MIMAT0029083	mature miRNA|Qualified Repeats:A=3/3	standard	gga-miR-7464-3p
953	gga-miR-7464-5p	2.85856	5.23769	0.585202						experimental		CAAUGGCUCAGUGCAGUGCCGUU	MIMAT0029082	mature miRNA|Qualified Repeats:A=3/3	standard	gga-miR-7464-5p
954	gga-miR-7465-3p	0.724041	5.74632	0.996942						experimental		AGAGUGUCUGUUACCUGACC	MIMAT0029085	mature miRNA|Qualified Repeats:A=3/3	standard	gga-miR-7465-3p
955	gga-miR-7465-5p	0.550735	5.71918	1						experimental		UCAGAUAGCUGAUACUCCGC	MIMAT0029084	mature miRNA|Qualified Repeats:A=3/3	standard	gga-miR-7465-5p
956	gga-miR-7466-3p	114.003	11.8052	0						experimental		UUUUCCUGUAGAGGAAGCAGGAG	MIMAT0029087	mature miRNA|Qualified Repeats:A=3/3	standard	gga-miR-7466-3p
957	gga-miR-7466-5p	0.963075	6.13613	0.948828						experimental		CUGGCCACUCUGGGAGGCUC	MIMAT0029086	mature miRNA|Qualified Repeats:A=3/3	standard	gga-miR-7466-5p
958	gga-miR-7467-3p	2.84651	6.04843	0.724528						experimental		CACCACAGCCACCACGCUGACGC	MIMAT0029089	mature miRNA|Qualified Repeats:A=3/3	standard	gga-miR-7467-3p
959	gga-miR-7467-5p	2.02493	6.08785	0.762424						experimental		GCCAGCGCGGUGGUGAUGGUGCC	MIMAT0029088	mature miRNA|Qualified Repeats:A=3/3	standard	gga-miR-7467-5p
960	gga-miR-7468-3p	4.3492	5.95534	0.465177						experimental		UGAUGGAAGAUGUUGAGCAGGCC	MIMAT0029091	mature miRNA|Qualified Repeats:A=3/3	standard	gga-miR-7468-3p
961	gga-miR-7468-5p	2.85834	5.58924	0.609047						experimental		UCUCACAGCUCCUUGCAUUUAG	MIMAT0029090	mature miRNA|Qualified Repeats:A=3/3	standard	gga-miR-7468-5p
962	gga-miR-7469-3p	1.28456	6.11746	0.860825						experimental		UUUGUGUGCUUGCAUUGCAAAGG	MIMAT0029093	mature miRNA|Qualified Repeats:A=3/3	standard	gga-miR-7469-3p
963	gga-miR-7469-5p	0.763624	5.88862	0.896815						experimental		UUUGCAAUGCAAUUUUACAGUAG	MIMAT0029092	mature miRNA|Qualified Repeats:A=3/3	standard	gga-miR-7469-5p
964	gga-miR-7470-3p	0.787699	6.52297	0.910213						experimental		CCCUGUGCUUUAGGAGAGCAAAA	MIMAT0029095	mature miRNA|Qualified Repeats:A=3/3	standard	gga-miR-7470-3p
965	gga-miR-7470-5p	0.454404	5.41021	1						experimental		UGUGAUCUUGAAGAACGUGGGC	MIMAT0029094	mature miRNA|Qualified Repeats:A=3/3	standard	gga-miR-7470-5p
966	gga-miR-7471-3p	0.483899	5.42973	1						experimental		CCCGAGCGGUGCUGUGGCGG	MIMAT0029097	mature miRNA|Qualified Repeats:A=3/3	standard	gga-miR-7471-3p
967	gga-miR-7471-5p	3.58954	5.56946	0.519222						experimental		GUCGGUGCCGUGCGGGGC	MIMAT0029096	mature miRNA|Qualified Repeats:A=3/3	standard	gga-miR-7471-5p
968	gga-miR-7472-3p	0.639339	5.74559	0.973771						experimental		CAGCUCCUCUCCAUCACUCUGC	MIMAT0029099	mature miRNA|Qualified Repeats:A=3/3	standard	gga-miR-7472-3p
969	gga-miR-7472-5p	2.18861	5.98959	0.831063						experimental		AUGUGCUGGAGAUGAAGCUGGA	MIMAT0029098	mature miRNA|Qualified Repeats:A=3/3	standard	gga-miR-7472-5p
970	gga-miR-7473-3p	0.749617	4.69821	0.876683						experimental		ACUUAGGCACGUAAAUCUCUCGU	MIMAT0029101	mature miRNA|Qualified Repeats:A=3/3	standard	gga-miR-7473-3p
971	gga-miR-7473-5p	1.94394	6.87317	0.778655						experimental		AAGAGAUUUACAUGCGUAACUCC	MIMAT0029100	mature miRNA|Qualified Repeats:A=3/3	standard	gga-miR-7473-5p
972	gga-miR-7474-3p	2.86047	5.18791	0.581354						experimental		AUUUGUGGUUCCUACUCCGCCAAA	MIMAT0029103	mature miRNA|Qualified Repeats:A=3/3	standard	gga-miR-7474-3p
973	gga-miR-7474-5p	2.96997	5.74659	0.605257						experimental		GUACGGAGUUGGUGAACCACUGG	MIMAT0029102	mature miRNA|Qualified Repeats:A=3/3	standard	gga-miR-7474-5p
974	gga-miR-7475-3p	103.65	13.5147	1.72085e-14						experimental		ACGGGCGGGUGGGCGCGGU	MIMAT0029105	mature miRNA|Qualified Repeats:A=3/3	standard	gga-miR-7475-3p
975	gga-miR-7475-5p	13.3274	6.77431	0.0491287						experimental		CCGCCGCCGCCGCGCCCUCC	MIMAT0029104	mature miRNA|Qualified Repeats:A=3/3	standard	gga-miR-7475-5p
976	gga-miR-7476-3p	2.19767	5.39482	0.68372						experimental		UCACAACAGUGGGCUGAAUGC	MIMAT0029107	mature miRNA|Qualified Repeats:A=3/3	standard	gga-miR-7476-3p
977	gga-miR-7476-5p	0.439268	6.18904	0.973154						experimental		UCUUAGCUCAUCUGAUGUGAAG	MIMAT0029106	mature miRNA|Qualified Repeats:A=3/3	standard	gga-miR-7476-5p
978	gga-miR-7477-3p	2.47487	5.10016	0.627474						experimental		UACCGCCCCGUUCUGCGCUCGGA	MIMAT0029109	mature miRNA|Qualified Repeats:A=3/3	standard	gga-miR-7477-3p
979	gga-miR-7477-5p	2.08318	6.32016	0.74168						experimental		ACAGCGCGGAUCGGGGCUGGGAG	MIMAT0029108	mature miRNA|Qualified Repeats:A=3/3	standard	gga-miR-7477-5p
980	gga-miR-7478-3p	2.30523	5.69773	0.685762						experimental		CUACAUGCACGGGCAGGUGAG	MIMAT0029111	mature miRNA|Qualified Repeats:A=3/3	standard	gga-miR-7478-3p
981	gga-miR-7478-5p	0.483942	5.40998	1						experimental		UACCUGUGUGACUGUGGAGAGGA	MIMAT0029110	mature miRNA|Qualified Repeats:A=3/3	standard	gga-miR-7478-5p
982	gga-miR-7479-3p	0.744751	5.09566	1						experimental		GUAGAUGUCAUGUCAUGACUGGC	MIMAT0029113	mature miRNA|Qualified Repeats:A=3/3	standard	gga-miR-7479-3p
983	gga-miR-7479-5p	0.310793	5.6266	1						experimental		UAGUAAGCAGAGAUUUGCUA	MIMAT0029112	mature miRNA|Qualified Repeats:A=3/3	standard	gga-miR-7479-5p
984	gga-miR-7480-3p	1.43611	5.94611	0.866353						experimental		UUCUCUAAAGCGUGGACAGACA	MIMAT0029115	mature miRNA|Qualified Repeats:A=3/3	standard	gga-miR-7480-3p
985	gga-miR-7480-5p	14.4587	6.34362	0.0226436						experimental		UUCUGAACGAGACUGAAGGAAGC	MIMAT0029114	mature miRNA|Qualified Repeats:A=3/3	standard	gga-miR-7480-5p
986	gga-miR-7481-3p	1.02383	6.31204	0.925645						experimental		UUCAGCUCUGGUCUGGGGAAGGA	MIMAT0029117	mature miRNA|Qualified Repeats:A=3/3	standard	gga-miR-7481-3p
987	gga-miR-7481-5p	0.436351	5.87725	0.985983						experimental		CUUUCCUGUAGGAGCCAGGAAGA	MIMAT0029116	mature miRNA|Qualified Repeats:A=3/3	standard	gga-miR-7481-5p
988	gga-miR-7482-3p	2.55245	6.1482	0.678009						experimental		UCUGCAGACACACAAGCCAGAGA	MIMAT0029119	mature miRNA|Qualified Repeats:A=3/3	standard	gga-miR-7482-3p
989	gga-miR-7482-5p	0.429355	5.77412	1						experimental		CCUGGGCUUGUUCACUCACCAGAGA	MIMAT0029118	mature miRNA|Qualified Repeats:A=3/3	standard	gga-miR-7482-5p
990	gga-miR-7483-3p	0.694499	5.68946	1						experimental		GCCAUAAGUACCUGCAAGGCAA	MIMAT0029121	mature miRNA|Qualified Repeats:A=3/3	standard	gga-miR-7483-3p
991	gga-miR-7483-5p	0.05239	5.22562	1						experimental		GCAUGGUGUAGUGACGCAGGCAG	MIMAT0029120	mature miRNA|Qualified Repeats:A=3/3	standard	gga-miR-7483-5p
992	gga-5S-b1	455.052	57.6628	2.9976e-15						control	control_biosequence	GCCUACGGCCAUACCACCCUGG		LC Internal Use|Qualified Repeats:A=4/4	control
993	gga-5S-b2	2148.52	252.492	0						control	control_biosequence	GGAAACGCCCGAUCUCGUCUGA		LC Internal Use|Qualified Repeats:A=4/4	control
994	gga-5S-b3	10131.3	818.772	0						control	control_biosequence	GAUCUCGGAAGCUAAGCAGGGU		LC Internal Use|Qualified Repeats:A=3/4	control
995	gga-5S-b4	130.86	25.2583	2.20459e-07						control	control_biosequence	GUCGGGCUCGGUUAGUACUUGG		LC Internal Use|Qualified Repeats:A=4/4	control
996	gga-5S-b5	7464.89	697.332	0						control	control_biosequence	GGAUGGGAGACUGCCUGGGAAU		LC Internal Use|Qualified Repeats:A=4/4	control
997	gga-5S-b6	425.495	50.472	0						control	control_biosequence	GAAUACCGAGUGUCGUAGGCGU		LC Internal Use|Qualified Repeats:A=4/4	control
998	Ctr01-3M05	2.24048	5.60082	0.708317						control	control_spike_calibration			LC Internal Use|Qualified Repeats:A=4/4	control
999	Ctr01-3M10	4.99463	5.11826	0.32911						control	control_spike_calibration			LC Internal Use|Qualified Repeats:A=4/4	control
1000	Ctr01-3P	2996.16	412.28	3.65485e-13						control	control_spike_calibration			LC Internal Use|Qualified Repeats:A=4/4	control
1001	Ctr02-3M05	1.48865	6.45461	0.817588						control	control_spike_calibration			LC Internal Use|Qualified Repeats:A=4/4	control
1002	Ctr02-3M10	2.81107	5.62096	0.616978						control	control_spike_calibration			LC Internal Use|Qualified Repeats:A=4/4	control
1003	Ctr02-3P	17.42	6.85684	0.0110634						control	control_spike_calibration			LC Internal Use|Qualified Repeats:A=4/4	control
1004	Ctr03-3M05	110.871	43.0748	0.0100504						control	control_spike_calibration			LC Internal Use|Qualified Repeats:A=4/4	control
1005	Ctr03-3M10	37.4684	17.2925	0.0302446						control	control_spike_calibration			LC Internal Use|Qualified Repeats:A=4/4	control
1006	Ctr03-3P	1532.32	180.714	0						control	control_spike_calibration			LC Internal Use|Qualified Repeats:A=4/4	control
1007	Ctr04-3M05	1.33628	5.18032	0.805638						control	control_spike_calibration			LC Internal Use|Qualified Repeats:A=4/4	control
1008	Ctr04-3M10	1.45556	6.16647	0.886484						control	control_spike_calibration			LC Internal Use|Qualified Repeats:A=4/4	control
1009	Ctr04-3P	311.685	43.1297	4.93272e-13						control	control_spike_calibration			LC Internal Use|Qualified Repeats:A=3/4	control
1010	Ctr05-3M05	15.337	8.88881	0.0844306						control	control_spike_calibration			LC Internal Use|Qualified Repeats:A=4/4	control
1011	Ctr05-3M10	26.4983	12.3163	0.0314269						control	control_spike_calibration			LC Internal Use|Qualified Repeats:A=4/4	control
1012	Ctr05-3P	653.49	89.3547	2.59459e-13						control	control_spike_calibration			LC Internal Use|Qualified Repeats:A=4/4	control
1013	Ctr06-3M05	303.686	89.1571	0.00065825						control	control_spike_calibration			LC Internal Use|Qualified Repeats:A=4/4	control
1014	Ctr06-3M10	140.502	42.6257	0.000979326						control	control_spike_calibration			LC Internal Use|Qualified Repeats:A=4/4	control
1015	Ctr06-3P	7085.72	715.546	0						control	control_spike_calibration			LC Internal Use|Qualified Repeats:A=4/4	control
1016	Ctr07-3M05	175.529	57.6719	0.00233637						control	control_spike_calibration			LC Internal Use|Qualified Repeats:A=4/4	control
1017	Ctr07-3M10	84.4167	36.0289	0.0191202						control	control_spike_calibration			LC Internal Use|Qualified Repeats:A=4/4	control
1018	Ctr07-3P	38707.8	3916.73	0						control	control_spike_calibration			LC Internal Use|Qualified Repeats:A=4/4	control
1019	Ctr08-3M05	67.7692	22.0064	0.00207192						control	control_spike_calibration			LC Internal Use|Qualified Repeats:A=4/4	control
1020	Ctr08-3M10	27.0123	10.4738	0.00990266						control	control_spike_calibration			LC Internal Use|Qualified Repeats:A=4/4	control
1021	Ctr08-3P	3056.57	282.074	0						control	control_spike_calibration			LC Internal Use|Qualified Repeats:A=4/4	control
1022	Ctr09-3M05	33.2757	13.2085	0.0117549						control	control_spike_calibration			LC Internal Use|Qualified Repeats:A=4/4	control
1023	Ctr09-3M10	71.6118	28.4701	0.0118867						control	control_spike_calibration			LC Internal Use|Qualified Repeats:A=4/4	control
1024	Ctr09-3P	17088.5	2310.57	1.4011e-13						control	control_spike_calibration			LC Internal Use|Qualified Repeats:A=4/4	control
1025	Ctr10-3M05	106.97	36.1742	0.00310366						control	control_spike_calibration			LC Internal Use|Qualified Repeats:A=4/4	control
1026	Ctr10-3M10	11.3202	6.84727	0.0982595						control	control_spike_calibration			LC Internal Use|Qualified Repeats:A=4/4	control
1027	Ctr10-3P	4281.33	503.179	0						control	control_spike_calibration			LC Internal Use|Qualified Repeats:A=4/4	control
1028	Ctr11-3M05	69.7336	28.098	0.0130663						control	control_spike_calibration			LC Internal Use|Qualified Repeats:A=4/4	control
1029	Ctr11-3M10	215.386	70.3526	0.00220066						control	control_spike_calibration			LC Internal Use|Qualified Repeats:A=4/4	control
1030	Ctr11-3P	1221.77	108.369	0						control	control_spike_calibration			LC Internal Use|Qualified Repeats:A=4/4	control
1031	PUC2MM	2037.95	517.517	8.20965e-05						control	control_spike_calibration			LC Internal Use|Qualified Repeats:A=13/16	control
1032	PUC2MM-20B	2.82303	6.98073	0.730976						control	control_spike_calibration			LC Internal Use|Qualified Repeats:A=16/16	control
1033	PUC2PM	7225.81	1606.95	6.89583e-06						control	control_spike_calibration			LC Internal Use|Qualified Repeats:A=16/16	control
1034	PUC2PM-20B	5213.88	1172.88	8.76277e-06						control	control_spike_calibration			LC Internal Use|Qualified Repeats:A=15/16	control
1035	a-PUC2MM2d	12.1699	8.43179	0.1489						control	control_spike_calibration			LC Internal Use|Qualified Repeats:A=4/4	control
1036	a-PUC2PM	13934.7	1768.02	3.21965e-15						control	control_spike_calibration			LC Internal Use|Qualified Repeats:A=4/4	control
1037	a2-PUC2MM-20B	35.8448	13.5153	0.00799379						control	control_spike_calibration			LC Internal Use|Qualified Repeats:A=16/16	control
1038	a2-PUC2PM-20B	46026.3	10594.8	1.39598e-05						control	control_spike_calibration			LC Internal Use|Qualified Repeats:A=16/16	control
1039	a3-PUC2MM-20B	34.4216	13.4821	0.0106711						control	control_spike_calibration			LC Internal Use|Qualified Repeats:A=16/16	control
1040	a3-PUC2PM-20B	46208.7	9107.09	3.8904e-07						control	control_spike_calibration			LC Internal Use|Qualified Repeats:A=16/16	control

## Sheet: Processed Data
		A-E-(111f)-cy3																	Diagnol Lines
Index	Reporter Name	Signal	StDev	Signal	StDev			Note											P1	P2
250	gga-let-7a-2-3p	3.88148	2.036																1	1
260	gga-let-7a-2-3p	3.01423	3.31616																100000	100000
270	gga-let-7a-2-3p	2.73386	4.13517																1	1.5
281	gga-let-7a-3p	2.24255	2.07887																100000	150000
291	gga-let-7a-3p	2.56053	2.85781																1.5	1
301	gga-let-7a-3p	3.27814	3.6253																150000	100000
312	gga-let-7a-5p	6.32585	3.07551
322	gga-let-7a-5p	7.83831	2.54205
332	gga-let-7a-5p	12.3261	4.65672
343	gga-let-7b	2.47151	2.58874
353	gga-let-7b	2.61608	2.97391
363	gga-let-7b	2.78851	2.2427
374	gga-let-7c-3p	1.83844	3.04695
384	gga-let-7c-3p	1.60682	2.47913
394	gga-let-7c-3p	0.901792	2.1949
405	gga-let-7c-5p	4.58602	4.58057
415	gga-let-7c-5p	5.12534	2.26307
425	gga-let-7c-5p	1.17166	2.28289
436	gga-let-7d	0.01	3.70097
446	gga-let-7d	0.01	3.56994
456	gga-let-7d	0.610747	4.7068
467	gga-let-7f-3p	0.409822	4.21348
477	gga-let-7f-3p	5.00497	3.07958
487	gga-let-7f-3p	2.42326	4.10475
498	gga-let-7f-5p	3.93003	4.80604
508	gga-let-7f-5p	7.75497	3.30182
518	gga-let-7f-5p	7.97626	5.17827
529	gga-let-7g-3p	0.01	3.37511
539	gga-let-7g-3p	1.89386	5.32368
549	gga-let-7g-3p	0.01	3.2414
560	gga-let-7g-5p	0.01	2.25113
570	gga-let-7g-5p	0.523491	3.57633
580	gga-let-7g-5p	0.01	2.73324
591	gga-let-7i	0.3611	3.83106
601	gga-let-7i	0.01	3.69009
611	gga-let-7i	2.37521	3.53561
622	gga-let-7j-3p	3.88627	3.80077
632	gga-let-7j-3p	2.85682	4.2994
642	gga-let-7j-3p	1.08785	4.00537
653	gga-let-7k-5p	0.01	2.43344
663	gga-let-7k-5p	0.01	3.00517
673	gga-let-7k-5p	0.01	4.41392
684	gga-miR-100-3p	0.572579	2.70842
694	gga-miR-100-3p	0.01	2.47794
704	gga-miR-100-3p	0.01	3.57981
715	gga-miR-100-5p	5.1919	2.36094
725	gga-miR-100-5p	3.51423	4.44874
735	gga-miR-100-5p	2.33807	4.60711
746	gga-miR-101-1-5p	1.34988	2.402
756	gga-miR-101-1-5p	1.19942	3.55825
766	gga-miR-101-1-5p	0.472751	3.49534
777	gga-miR-101-2-5p	0.380417	2.28012
787	gga-miR-101-2-5p	0.486454	2.14196
797	gga-miR-101-2-5p	0.01	2.8922
808	gga-miR-101-3p	14.1179	5.94097
818	gga-miR-101-3p	21.8476	3.68841
828	gga-miR-101-3p	20.0053	3.85301
839	gga-miR-103-1-5p	0.636016	3.92743
849	gga-miR-103-1-5p	2.80127	3.22711
859	gga-miR-103-1-5p	0.498569	3.94108
870	gga-miR-103-2-5p	0.01	3.8638
880	gga-miR-103-2-5p	0.01	3.30764
890	gga-miR-103-2-5p	0.01	4.20402
901	gga-miR-103-3p	183.772	10.7297
911	gga-miR-103-3p	198.246	10.0643
921	gga-miR-103-3p	204.173	12.8318
932	gga-miR-106-3p	11.5466	4.91759
942	gga-miR-106-3p	13.505	4.0079
952	gga-miR-106-3p	13.1949	4.6331
963	gga-miR-106-5p	365.356	20.108
973	gga-miR-106-5p	386.181	16.8167
983	gga-miR-106-5p	385.98	17.8684
994	gga-miR-107-3p	185.525	9.33253
1004	gga-miR-107-3p	190.736	15.5244
1014	gga-miR-107-3p	207.183	9.87889
1025	gga-miR-107-5p	3.35141	2.70186
1035	gga-miR-107-5p	1.87534	3.53388
1045	gga-miR-107-5p	0.01	2.9097
1056	gga-miR-10a-3p	1.38667	3.42576
1066	gga-miR-10a-3p	0.01	3.39092
1076	gga-miR-10a-3p	0.01	3.88922
1087	gga-miR-10a-5p	2.25764	3.83427
1097	gga-miR-10a-5p	0.208676	3.52063
1107	gga-miR-10a-5p	0.168696	2.18762
1118	gga-miR-10b-3p	0.353481	3.26189
1128	gga-miR-10b-3p	0.542009	2.77211
1138	gga-miR-10b-3p	0.01	2.7763
1149	gga-miR-10b-5p	0.201759	2.91132
1159	gga-miR-10b-5p	1.50497	2.39308
1169	gga-miR-10b-5p	0.01	2.93126
1180	gga-miR-122-3p	0.01	3.65509
1190	gga-miR-122-3p	1.61608	2.34486
1200	gga-miR-122-3p	0.01	3.03299
1211	gga-miR-122-5p	0.01	4.05061
1221	gga-miR-122-5p	1.98645	2.98112
1231	gga-miR-122-5p	0.01	3.35156
1242	gga-miR-122b	0.01	3.52962
1252	gga-miR-122b	1.24571	3.85254
1262	gga-miR-122b	0.01	3.3213
1273	gga-miR-124a-3p	6.64849	3.41439
1283	gga-miR-124a-3p	8.54201	2.91026
1293	gga-miR-124a-3p	8.97066	4.85364
1304	gga-miR-124a-5p	0.48887	3.87638
1314	gga-miR-124a-5p	0.0605275	2.89356
1324	gga-miR-124a-5p	2.02878	4.25927
1335	gga-miR-124b	5.82956	3.152
1345	gga-miR-124b	5.78275	3.50388
1355	gga-miR-124b	5.39311	2.55141
1366	gga-miR-124c-3p	3.12889	2.83178
1376	gga-miR-124c-3p	1.94016	2.75301
1386	gga-miR-124c-3p	0.01	4.48024
1397	gga-miR-124c-5p	3.2403	3.70718
1407	gga-miR-124c-5p	0.01	5.28125
1417	gga-miR-124c-5p	1.05841	3.21046
1428	gga-miR-125b-3p	3.08116	1.90897
1438	gga-miR-125b-3p	0.01	3.20354
1448	gga-miR-125b-3p	0.01	2.81556
1459	gga-miR-125b-5p	260.034	17.5737
1469	gga-miR-125b-5p	284.218	15.3622
1479	gga-miR-125b-5p	288.136	13.1768
1490	gga-miR-126-3p	2.68499	4.55233
1500	gga-miR-126-3p	4.27349	2.41935
1510	gga-miR-126-3p	4.02657	3.21972
1521	gga-miR-126-5p	0.01	2.77193
1531	gga-miR-126-5p	0.01	2.38542
1541	gga-miR-126-5p	0.01	2.85191
1552	gga-miR-128-1-5p	3.42934	3.37422
1562	gga-miR-128-1-5p	4.59756	3.48148
1572	gga-miR-128-1-5p	4.52537	3.17201
1583	gga-miR-128-2-5p	0.01	3.62993
1593	gga-miR-128-2-5p	0.671639	2.71393
1603	gga-miR-128-2-5p	0.01	3.69612
1614	gga-miR-128-3p	436.411	19.9918
1624	gga-miR-128-3p	442.227	16.8964
1634	gga-miR-128-3p	464.008	16.0448
1645	gga-miR-1306-3p	0.01	3.94167
1655	gga-miR-1306-3p	1.02349	3.5501
1665	gga-miR-1306-3p	0.01	3.50972
1676	gga-miR-1306-5p	11.4546	3.97316
1686	gga-miR-1306-5p	14.4309	4.76054
1696	gga-miR-1306-5p	11.7223	3.51261
1707	gga-miR-130a-3p	25.7839	3.24206
1717	gga-miR-130a-3p	26.7735	5.17298
1727	gga-miR-130a-3p	26.5572	5.48749
1738	gga-miR-130a-5p	0.438884	2.85149
1748	gga-miR-130a-5p	0.01	1.89027
1758	gga-miR-130a-5p	0.01	3.47006
1769	gga-miR-130b-3p	39.1707	5.63693
1779	gga-miR-130b-3p	37.2272	4.96644
1789	gga-miR-130b-3p	37.3613	7.39538
1800	gga-miR-130b-5p	3.46119	5.70541
1810	gga-miR-130b-5p	3.28275	3.85927
1820	gga-miR-130b-5p	4.09462	3.17877
1831	gga-miR-130c-3p	20.8262	5.29545
1841	gga-miR-130c-3p	20.8753	3.72946
1851	gga-miR-130c-3p	20.7112	3.93017
1862	gga-miR-130c-5p	0.370078	3.10748
1872	gga-miR-130c-5p	1.94016	2.74622
1882	gga-miR-130c-5p	0.01	2.717
1893	gga-miR-1329-3p	0.01	3.94299
1903	gga-miR-1329-3p	0.01	2.09606
1913	gga-miR-1329-3p	0.01	3.89652
1924	gga-miR-1329-5p	0.922145	2.34991
1934	gga-miR-1329-5p	0.171639	2.98924
1944	gga-miR-1329-5p	0.01	3.20164
1955	gga-miR-133a-3p	8.73167	3.9562
1965	gga-miR-133a-3p	8.99571	4.25897
1975	gga-miR-133a-3p	6.65648	2.58483
1986	gga-miR-133a-5p	0.01	2.389
1996	gga-miR-133a-5p	0.01	2.9228
2006	gga-miR-133a-5p	0.01	2.76089
2017	gga-miR-133b	5.50951	2.4819
2027	gga-miR-133b	9.79201	4.2668
2037	gga-miR-133b	4.94021	3.21498
2048	gga-miR-133c-3p	10.6388	5.44793
2058	gga-miR-133c-3p	13.8105	3.86045
2068	gga-miR-133c-3p	12.6314	5.56668
2079	gga-miR-133c-5p	0.264879	4.48201
2089	gga-miR-133c-5p	0.01	2.73864
2099	gga-miR-133c-5p	0.01	3.35159
2110	gga-miR-1354	16.2252	4.05351
2120	gga-miR-1354	16.3105	6.66952
2130	gga-miR-1354	15.9217	5.54477
2141	gga-miR-135a-1-3p	0.238254	2.64988
2151	gga-miR-135a-1-3p	0.01	3.74733
2161	gga-miR-135a-1-3p	0.01	3.57596
2172	gga-miR-135a-2-3p	25.654	4.60451
2182	gga-miR-135a-2-3p	29.1253	6.21575
2192	gga-miR-135a-2-3p	29.2857	5.0775
2203	gga-miR-135a-3-3p	0.775413	3.29417
2213	gga-miR-135a-3-3p	3.03275	3.33266
2223	gga-miR-135a-3-3p	0.973018	3.42826
2234	gga-miR-135a-5p	0.01	2.48499
2244	gga-miR-135a-5p	0.01	4.25986
2254	gga-miR-135a-5p	0.01	3.4899
2265	gga-miR-135b	7.12633	4.83762
2275	gga-miR-135b	9.45868	4.04646
2285	gga-miR-135b	11.3105	4.01497
2296	gga-miR-137-3p	0.01	4.03732
2306	gga-miR-137-3p	0.01	3.54509
2316	gga-miR-137-3p	0.01	2.39136
2327	gga-miR-137-5p	0.01	3.43874
2337	gga-miR-137-5p	0.01	2.42668
2347	gga-miR-137-5p	0.01	4.16038
2358	gga-miR-138-1-3p	13.6689	4.95819
2368	gga-miR-138-1-3p	10.5698	3.83865
2378	gga-miR-138-1-3p	11.7715	5.57237
2389	gga-miR-138-2-3p	0.755498	3.89206
2399	gga-miR-138-2-3p	0.810528	4.28934
2409	gga-miR-138-2-3p	0.01	3.6642
2420	gga-miR-138-5p	25.7538	6.45108
2430	gga-miR-138-5p	27.4309	4.3027
2440	gga-miR-138-5p	27.357	4.00011
2451	gga-miR-1397-3p	2.49301	2.9857
2461	gga-miR-1397-3p	0.949417	3.35861
2471	gga-miR-1397-3p	2.82415	2.72039
2482	gga-miR-1397-5p	0.220273	4.10199
2492	gga-miR-1397-5p	0.01	4.5091
2502	gga-miR-1397-5p	0.01	3.94977
2513	gga-miR-140-3p	146.441	6.31406
2523	gga-miR-140-3p	148.996	10.8295
2533	gga-miR-140-3p	159.089	6.73864
2544	gga-miR-140-5p	4.59359	2.60071
2554	gga-miR-140-5p	3.69016	3.45493
2564	gga-miR-140-5p	2.85577	4.30701
2575	gga-miR-1416-3p	0.01	3.37183
2585	gga-miR-1416-3p	0.01	3.33068
2595	gga-miR-1416-3p	0.01	3.36811
2606	gga-miR-1416-5p	3.11878	3.6861
2616	gga-miR-1416-5p	4.50497	1.8665
2626	gga-miR-1416-5p	4.18974	2.61
2637	gga-miR-142-3p	0.01	2.90385
2647	gga-miR-142-3p	1.14386	2.9911
2657	gga-miR-142-3p	1.39229	4.18394
2668	gga-miR-142-5p	1.11095	3.13418
2678	gga-miR-142-5p	2.03275	2.69372
2688	gga-miR-142-5p	2.21209	4.8854
2699	gga-miR-1434	537.572	44.3219
2709	gga-miR-1434	584.329	25.9954
2719	gga-miR-1434	437.889	17.2684
2730	gga-miR-144-3p	0.01	4.72138
2740	gga-miR-144-3p	0.01	2.84312
2750	gga-miR-144-3p	0.01	3.83637
2761	gga-miR-144-5p	0.01	2.71102
2771	gga-miR-144-5p	0.01	2.86073
2781	gga-miR-144-5p	0.01	2.88167
2792	gga-miR-1451-3p	0.01	3.95137
2802	gga-miR-1451-3p	0.01	4.2377
2812	gga-miR-1451-3p	1.62563	3.86152
2823	gga-miR-1451-5p	70.5006	5.53295
2833	gga-miR-1451-5p	73.0142	5.63091
2843	gga-miR-1451-5p	73.3267	7.1326
2854	gga-miR-1452	0.01	2.66497
2864	gga-miR-1452	0.01	2.6078
2874	gga-miR-1452	0.01	3.86719
2885	gga-miR-1453	0.01	2.97933
2895	gga-miR-1453	0.01	3.64839
2905	gga-miR-1453	0.01	2.48288
2916	gga-miR-1454	1094.61	56.6449
2926	gga-miR-1454	1133.19	14.2374
2936	gga-miR-1454	999.656	22.3764
2947	gga-miR-1456-3p	0.01	3.65877
2957	gga-miR-1456-3p	2.42164	3.76389
2967	gga-miR-1456-3p	0.901852	2.32297
2978	gga-miR-1456-5p	71.907	7.34284
2988	gga-miR-1456-5p	80.4865	7.11384
2998	gga-miR-1456-5p	42.416	3.74984
3009	gga-miR-1457	0.01	4.51377
3019	gga-miR-1457	0.01	2.67593
3029	gga-miR-1457	0.01	3.23282
3040	gga-miR-1458	0.01	3.76095
3050	gga-miR-1458	0.745713	3.89356
3060	gga-miR-1458	0.01	3.28119
3071	gga-miR-1459	0.01	3.12128
3081	gga-miR-1459	0.01	4.01506
3091	gga-miR-1459	0.01	3.13712
3102	gga-miR-1460	0.01	3.10319
3112	gga-miR-1460	0.01	3.21647
3122	gga-miR-1460	0.01	2.74404
3133	gga-miR-1462-3p	0.01	3.44472
3143	gga-miR-1462-3p	0.01	2.26924
3153	gga-miR-1462-3p	0.01	4.06012
3164	gga-miR-1462-5p	0.01	3.68698
3174	gga-miR-1462-5p	0.01	2.62981
3184	gga-miR-1462-5p	0.674705	2.64726
3195	gga-miR-1463	0.01	2.99493
3205	gga-miR-1463	0.134602	3.69599
3215	gga-miR-1463	0.01	4.06582
3226	gga-miR-1464	0.01	3.83395
3236	gga-miR-1464	0.01	4.25985
3246	gga-miR-1464	1.64201	2.90902
3257	gga-miR-1465	0.01	2.44953
3267	gga-miR-1465	0.01	3.22905
3277	gga-miR-1465	0.01	2.26019
3288	gga-miR-1466	0.01	3.16419
3298	gga-miR-1466	0.01	2.33956
3308	gga-miR-1466	0.01	2.05702
3319	gga-miR-1467-3p	0.01	3.08295
3329	gga-miR-1467-3p	0.01	2.88638
3339	gga-miR-1467-3p	0.01	3.11939
3350	gga-miR-1467-5p	0.01	3.94246
3360	gga-miR-1467-5p	0.01	3.51302
3370	gga-miR-1467-5p	0.01	4.25416
3381	gga-miR-146a-3p	0.01	4.17292
3391	gga-miR-146a-3p	0.01	2.59222
3401	gga-miR-146a-3p	0.01	4.61252
3412	gga-miR-146a-5p	0.782196	3.82451
3422	gga-miR-146a-5p	4.04201	2.81559
3432	gga-miR-146a-5p	0.951176	3.76485
3443	gga-miR-146b-3p	0.01	3.31965
3453	gga-miR-146b-3p	0.01	3.72231
3463	gga-miR-146b-3p	0.01	4.16036
3474	gga-miR-146b-5p	0.01	4.19155
3484	gga-miR-146b-5p	2.79201	4.58359
3494	gga-miR-146b-5p	1.59492	3.6441
3505	gga-miR-146c-3p	0.01	3.1434
3515	gga-miR-146c-3p	0.01	4.09344
3525	gga-miR-146c-3p	0.01	3.36977
3536	gga-miR-146c-5p	41.0788	7.05353
3546	gga-miR-146c-5p	37.292	6.01944
3556	gga-miR-146c-5p	46.022	5.41781
3567	gga-miR-147	0.01	3.69873
3577	gga-miR-147	0.01	4.56751
3587	gga-miR-147	1.48198	3.45088
3598	gga-miR-148a-3p	22.7866	3.64957
3608	gga-miR-148a-3p	26.1809	4.45084
3618	gga-miR-148a-3p	29.893	3.22379
3629	gga-miR-148a-5p	0.01	2.17137
3639	gga-miR-148a-5p	0.01	3.9797
3649	gga-miR-148a-5p	0.01	3.18911
3660	gga-miR-153-3p	0.01	3.13132
3670	gga-miR-153-3p	0.597565	3.25966
3680	gga-miR-153-3p	0.01	3.79694
251	gga-miR-153-5p	0.01	3.79399
261	gga-miR-153-5p	1.55127	2.82359
271	gga-miR-153-5p	2.17507	4.12833
282	gga-miR-155	0.01	2.91
292	gga-miR-155	0.319787	3.49755
302	gga-miR-155	0.01	2.15368
313	gga-miR-1550-3p	2.76902	2.63234
323	gga-miR-1550-3p	1.31979	3.63898
333	gga-miR-1550-3p	0.785743	2.66764
344	gga-miR-1550-5p	0.01	2.85133
354	gga-miR-1550-5p	2.07905	2.3669
364	gga-miR-1550-5p	1.06519	2.61704
375	gga-miR-1551-3p	5.97095	2.52701
385	gga-miR-1551-3p	9.14386	2.78396
395	gga-miR-1551-3p	6.31827	4.02584
406	gga-miR-1551-5p	15.9339	6.78591
416	gga-miR-1551-5p	0.01	3.47756
426	gga-miR-1551-5p	0.01	2.23519
437	gga-miR-1552-3p	0.01	5.43823
447	gga-miR-1552-3p	0.01	3.25431
457	gga-miR-1552-3p	0.01	2.69621
468	gga-miR-1552-5p	4.50517	3.26902
478	gga-miR-1552-5p	4.14386	1.96534
488	gga-miR-1552-5p	9.58637	3.43193
499	gga-miR-1553-3p	2.51203	5.16167
509	gga-miR-1553-3p	3.83831	4.72163
519	gga-miR-1553-3p	0.01	2.46592
530	gga-miR-1553-5p	0.698126	3.95174
540	gga-miR-1553-5p	0.625343	3.75786
550	gga-miR-1553-5p	0.454364	3.98513
561	gga-miR-1554	0.01	4.06388
571	gga-miR-1554	0.01	1.76413
581	gga-miR-1554	0.01	2.7589
592	gga-miR-1555-3p	0.01	4.01899
602	gga-miR-1555-3p	0.01	3.29048
612	gga-miR-1555-3p	0.01	2.4101
623	gga-miR-1555-5p	3.58704	2.11062
633	gga-miR-1555-5p	5.09756	4.97744
643	gga-miR-1555-5p	0.01	3.08716
654	gga-miR-1556	0.01	2.739
664	gga-miR-1556	0.01	2.27655
674	gga-miR-1556	0.01	2.95884
685	gga-miR-1557	1.85348	4.36908
695	gga-miR-1557	2.60682	2.62203
705	gga-miR-1557	0.225748	3.45082
716	gga-miR-1558	0.01	3.3329
726	gga-miR-1558	1.06053	2.61534
736	gga-miR-1558	0.01	2.36853
747	gga-miR-1559-3p	0.0471659	4.3433
757	gga-miR-1559-3p	0.0790455	3.18794
767	gga-miR-1559-3p	0.01	2.50316
778	gga-miR-1559-5p	1.02672	5.05088
788	gga-miR-1559-5p	0.01	3.37344
798	gga-miR-1559-5p	0.01	2.78084
809	gga-miR-1560-3p	1.3391	1.72092
819	gga-miR-1560-3p	0.01	2.26878
829	gga-miR-1560-3p	1.11544	2.70207
840	gga-miR-1560-5p	161.504	15.0917
850	gga-miR-1560-5p	196.598	14.3256
860	gga-miR-1560-5p	201.782	15.1669
871	gga-miR-1561	1.48116	4.10629
881	gga-miR-1561	0.829046	4.02235
891	gga-miR-1561	0.01	3.13899
902	gga-miR-1562-3p	0.01	4.09269
912	gga-miR-1562-3p	1.44016	2.22971
922	gga-miR-1562-3p	0.647159	2.67398
933	gga-miR-1562-5p	2.31683	2.98191
943	gga-miR-1562-5p	5.29201	4.18162
953	gga-miR-1562-5p	4.77549	1.75742
964	gga-miR-1563	457.23	27.4663
974	gga-miR-1563	486.19	22.9003
984	gga-miR-1563	478.155	16.6015
995	gga-miR-1564-3p	0.505291	3.61773
1005	gga-miR-1564-3p	2.29201	2.37786
1015	gga-miR-1564-3p	0.360064	3.4013
1026	gga-miR-1564-5p	2.57159	2.9715
1036	gga-miR-1564-5p	4.31979	3.60285
1046	gga-miR-1564-5p	0.01	2.86467
1057	gga-miR-1565	2.10573	4.18703
1067	gga-miR-1565	0.792009	3.96244
1077	gga-miR-1565	3.67897	8.20955
1088	gga-miR-1567	0.0802287	2.87438
1098	gga-miR-1567	0.01	1.83225
1108	gga-miR-1567	0.01	2.46141
1119	gga-miR-1568	0.0398388	3.46021
1129	gga-miR-1568	1.56979	2.19742
1139	gga-miR-1568	0.01	3.34599
1150	gga-miR-1569	1.02209	4.9914
1160	gga-miR-1569	0.01	2.59207
1170	gga-miR-1569	1.7473	2.27052
1181	gga-miR-1570	0.01	2.70217
1191	gga-miR-1570	0.01	3.5098
1201	gga-miR-1570	0.773086	2.39525
1212	gga-miR-1571	6.88035	3.25938
1222	gga-miR-1571	6.94942	2.35811
1232	gga-miR-1571	7.0765	3.1025
1243	gga-miR-1572	0.01	5.31695
1253	gga-miR-1572	0.01	3.01863
1263	gga-miR-1572	0.01	2.11278
1274	gga-miR-1573	0.861875	3.91431
1284	gga-miR-1573	0.01	1.92115
1294	gga-miR-1573	0.621678	4.02056
1305	gga-miR-1574-3p	0.01	4.87515
1315	gga-miR-1574-3p	0.01	3.4301
1325	gga-miR-1574-3p	0.01	2.50502
1336	gga-miR-1574-5p	0.01	3.55006
1346	gga-miR-1574-5p	0.01	2.57277
1356	gga-miR-1574-5p	0.01	3.4885
1367	gga-miR-1575	0.384334	3.9532
1377	gga-miR-1575	1.79201	2.9418
1387	gga-miR-1575	0.01	4.11275
1398	gga-miR-1576	299.906	23.5738
1408	gga-miR-1576	344.218	14.74
1418	gga-miR-1576	333.247	21.6943
1429	gga-miR-1577	1.30346	3.89382
1439	gga-miR-1577	0.01	2.2809
1449	gga-miR-1577	0.01	1.99945
1460	gga-miR-1578	2.45135	5.05613
1470	gga-miR-1578	1.4309	3.34177
1480	gga-miR-1578	0.01	3.25396
1491	gga-miR-1579	16.6627	3.91399
1501	gga-miR-1579	18.4679	3.16374
1511	gga-miR-1579	17.0906	4.25722
1522	gga-miR-1580	0.01	4.58939
1532	gga-miR-1580	0.01	3.03504
1542	gga-miR-1580	0.01	3.22078
1553	gga-miR-1581	2.23451	5.26571
1563	gga-miR-1581	0.01	3.06879
1573	gga-miR-1581	1.35665	1.99184
1584	gga-miR-1582	0.01	3.43222
1594	gga-miR-1582	0.01	3.19152
1604	gga-miR-1582	0.01	3.3182
1615	gga-miR-1583	1.97542	4.24041
1625	gga-miR-1583	4.31979	2.90169
1635	gga-miR-1583	3.87018	4.83136
1646	gga-miR-1584	36.0313	7.48712
1656	gga-miR-1584	40.4957	4.8912
1666	gga-miR-1584	39.5258	6.16984
1677	gga-miR-1585	0.01	4.42211
1687	gga-miR-1585	0.01	2.02263
1697	gga-miR-1585	0.01	3.35308
1708	gga-miR-1586	1.97341	3.24606
1718	gga-miR-1586	0.01	3.6974
1728	gga-miR-1586	0.01	3.0968
1739	gga-miR-1587	4.8392	5.09303
1749	gga-miR-1587	4.55127	3.00012
1759	gga-miR-1587	2.39505	3.08733
1770	gga-miR-1588	0.420959	3.14003
1780	gga-miR-1588	1.64386	2.03313
1790	gga-miR-1588	0.01	3.46332
1801	gga-miR-1589	3.28877	2.50432
1811	gga-miR-1589	0.810528	2.30122
1821	gga-miR-1589	1.29612	2.63729
1832	gga-miR-1590	0.01	3.41385
1842	gga-miR-1590	0.01	2.75641
1852	gga-miR-1590	0.01	2.51847
1863	gga-miR-1591-3p	1.54829	2.77588
1873	gga-miR-1591-3p	0.01	3.16173
1883	gga-miR-1591-3p	0.01	3.2243
1894	gga-miR-1591-5p	0.0713019	4.51521
1904	gga-miR-1591-5p	0.01	3.34261
1914	gga-miR-1591-5p	0.226932	3.33293
1925	gga-miR-1592	0.01	3.39584
1935	gga-miR-1592	0.01	3.07069
1945	gga-miR-1592	0.01	3.16053
1956	gga-miR-1593	1.15511	3.64322
1966	gga-miR-1593	0.01	2.80588
1976	gga-miR-1593	0.01	3.64205
1987	gga-miR-1594	4.39663	6.56301
1997	gga-miR-1594	2.8846	3.38552
2007	gga-miR-1594	0.882631	3.39699
2018	gga-miR-1595-3p	0.01	2.75908
2028	gga-miR-1595-3p	0.01	4.57642
2038	gga-miR-1595-3p	0.01	3.03264
2049	gga-miR-1595-5p	1.93215	4.30066
2059	gga-miR-1595-5p	0.01	3.21927
2069	gga-miR-1595-5p	0.01	3.36691
2080	gga-miR-1596-3p	0.01	3.36567
2090	gga-miR-1596-3p	0.01	2.68723
2100	gga-miR-1596-3p	0.01	3.46304
2111	gga-miR-1596-5p	0.102123	3.22508
2121	gga-miR-1596-5p	0.273491	2.74508
2131	gga-miR-1596-5p	0.01	3.89684
2142	gga-miR-1597-3p	0.564108	3.03806
2152	gga-miR-1597-3p	0.01	2.56037
2162	gga-miR-1597-3p	0.01	2.65892
2173	gga-miR-1597-5p	0.313737	3.04073
2183	gga-miR-1597-5p	1.60682	2.55341
2193	gga-miR-1597-5p	0.01	1.82521
2204	gga-miR-1598	0.01	2.71367
2214	gga-miR-1598	0.01	2.88351
2224	gga-miR-1598	0.01	2.92351
2235	gga-miR-1599	7038.94	340.547
2245	gga-miR-1599	8042.36	336.37
2255	gga-miR-1599	8005.9	188.109
2266	gga-miR-15a	16.866	3.89082
2276	gga-miR-15a	14.7087	3.66118
2286	gga-miR-15a	20.2529	4.78486
2297	gga-miR-15b-3p	0.444289	3.1292
2307	gga-miR-15b-3p	0.01	3.12163
2317	gga-miR-15b-3p	0.01	2.54107
2328	gga-miR-15b-5p	103.997	8.02847
2338	gga-miR-15b-5p	105.153	7.66648
2348	gga-miR-15b-5p	106.609	10.8097
2359	gga-miR-15c-3p	0.01	5.12084
2369	gga-miR-15c-3p	0.01	4.06604
2379	gga-miR-15c-3p	0.01	3.03305
2390	gga-miR-15c-5p	65.0022	11.6351
2400	gga-miR-15c-5p	65.8661	4.25592
2410	gga-miR-15c-5p	66.7173	8.73087
2855	gga-miR-16-1-3p	0.01	2.41467
2865	gga-miR-16-1-3p	1.69016	2.589
2875	gga-miR-16-1-3p	0.01	3.03641
3289	gga-miR-16-2-3p	0.01	3.36748
3299	gga-miR-16-2-3p	0.01	3.6719
3309	gga-miR-16-2-3p	1.21089	2.44939
1306	gga-miR-16-5p	186.887	12.8593
1316	gga-miR-16-5p	188.931	7.85911
1326	gga-miR-16-5p	200.342	12.0471
2421	gga-miR-1600	0.01	4.37124
2431	gga-miR-1600	0.01	3.5098
2441	gga-miR-1600	0.01	2.89555
2452	gga-miR-1601	0.01	2.39643
2462	gga-miR-1601	0.01	2.23589
2472	gga-miR-1601	0.01	4.02147
2483	gga-miR-1602	0.446165	3.47089
2493	gga-miR-1602	2.17164	2.13143
2503	gga-miR-1602	0.656923	3.34134
2514	gga-miR-1603	0.01	3.40412
2524	gga-miR-1603	0.01	2.91283
2534	gga-miR-1603	1.37256	2.88505
2545	gga-miR-1604	0.651888	3.62684
2555	gga-miR-1604	0.495713	2.59015
2565	gga-miR-1604	1.13834	3.01898
2576	gga-miR-1605	0.01	2.05618
2586	gga-miR-1605	0.01	3.05453
2596	gga-miR-1605	0.01	2.12213
2607	gga-miR-1606	0.01	2.7162
2617	gga-miR-1606	0.01	4.03887
2627	gga-miR-1606	0.01	2.1844
2638	gga-miR-1607	199.962	11.7758
2648	gga-miR-1607	217.246	8.96416
2658	gga-miR-1607	143.432	9.87257
2669	gga-miR-1608	0.01	3.15059
2679	gga-miR-1608	0.01	3.4552
2689	gga-miR-1608	0.01	3.31184
2700	gga-miR-1609	0.01	2.8432
2710	gga-miR-1609	0.01	3.56936
2720	gga-miR-1609	0.01	2.95462
2731	gga-miR-1610	2.69045	4.99755
2741	gga-miR-1610	2.58831	3.36583
2751	gga-miR-1610	2.71396	4.08241
2762	gga-miR-1611	1.5332	3.37758
2772	gga-miR-1611	4.19016	4.54799
2782	gga-miR-1611	3.13398	4.20039
2793	gga-miR-1612	31.3535	5.40642
2803	gga-miR-1612	34.9957	6.12399
2813	gga-miR-1612	25.3647	4.00023
2824	gga-miR-1613	0.01	3.56534
2834	gga-miR-1613	0.01	3.50577
2844	gga-miR-1613	0.01	3.2247
2886	gga-miR-1614-3p	2.22659	4.48346
2896	gga-miR-1614-3p	1.55127	2.20254
2906	gga-miR-1614-3p	2.59968	3.67745
2917	gga-miR-1614-5p	0.01	2.50081
2927	gga-miR-1614-5p	1.90312	2.88513
2937	gga-miR-1614-5p	0.01	3.90035
2948	gga-miR-1615	0.24377	3.89065
2958	gga-miR-1615	0.01	2.49984
2968	gga-miR-1615	0.204424	2.85216
2979	gga-miR-1616	0.01	3.69431
2989	gga-miR-1616	0.01	2.16545
2999	gga-miR-1616	0.01	2.85608
3010	gga-miR-1617	0.01	3.8248
3020	gga-miR-1617	0.01	3.33453
3030	gga-miR-1617	0.213141	3.11656
3041	gga-miR-1618-3p	0.01	2.74884
3051	gga-miR-1618-3p	0.01	3.89464
3061	gga-miR-1618-3p	1.53937	2.87491
3072	gga-miR-1618-5p	0.01	4.1329
3082	gga-miR-1618-5p	0.01	3.8412
3092	gga-miR-1618-5p	0.01	3.30996
3103	gga-miR-1619	0.01	2.92725
3113	gga-miR-1619	0.01	2.66991
3123	gga-miR-1619	0.01	3.56754
3134	gga-miR-1620	0.01	3.96027
3144	gga-miR-1620	0.01	2.33956
3154	gga-miR-1620	0.01	3.04488
3165	gga-miR-1621-3p	0.01	3.19336
3175	gga-miR-1621-3p	0.01	5.30649
3185	gga-miR-1621-3p	0.01	2.72762
3196	gga-miR-1621-5p	0.01	3.91047
3206	gga-miR-1621-5p	0.01	2.88877
3216	gga-miR-1621-5p	0.01	3.32757
3227	gga-miR-1622	0.01	4.19286
3237	gga-miR-1622	0.01	3.75753
3247	gga-miR-1622	0.01	2.71985
3258	gga-miR-1623	0.328336	4.07983
3268	gga-miR-1623	5.04201	4.05828
3278	gga-miR-1623	2.72427	2.22335
3320	gga-miR-1624	2.84723	2.32121
3330	gga-miR-1624	2.46793	2.15951
3340	gga-miR-1624	2.16374	2.42859
3351	gga-miR-1625-3p	0.254469	5.14003
3361	gga-miR-1625-3p	0.01	4.23709
3371	gga-miR-1625-3p	0.01	1.89542
3382	gga-miR-1625-5p	0.01	3.05159
3392	gga-miR-1625-5p	0.01	3.72695
3402	gga-miR-1625-5p	1.47795	1.91161
3413	gga-miR-1626-3p	0.01	4.67609
3423	gga-miR-1626-3p	0.01	2.65553
3433	gga-miR-1626-3p	3.7251	3.46742
3444	gga-miR-1626-5p	0.01	2.67659
3454	gga-miR-1626-5p	0.01	2.9196
3464	gga-miR-1626-5p	0.01	4.57959
3475	gga-miR-1627-3p	0.01	4.69428
3485	gga-miR-1627-3p	0.01	3.41656
3495	gga-miR-1627-3p	1.93604	4.621
3506	gga-miR-1627-5p	0.01	4.22395
3516	gga-miR-1627-5p	0.01	3.62675
3526	gga-miR-1627-5p	0.01	5.259
3537	gga-miR-1628	0.01	1.67621
3547	gga-miR-1628	0.01	2.88997
3557	gga-miR-1628	0.01	4.05515
3568	gga-miR-1629	203.861	9.60617
3578	gga-miR-1629	226.968	11.8001
3588	gga-miR-1629	221.511	13.0285
3599	gga-miR-1630	0.01	2.18552
3609	gga-miR-1630	0.01	2.84689
3619	gga-miR-1630	0.01	3.08835
3630	gga-miR-1631	4.71327	2.98553
3640	gga-miR-1631	7.28275	3.93363
3650	gga-miR-1631	1.42964	3.37039
3661	gga-miR-1632-3p	0.01	3.11094
3671	gga-miR-1632-3p	4.77349	6.3388
3681	gga-miR-1632-3p	0.01	3.08508
252	gga-miR-1632-5p	3.72581	3.78341
262	gga-miR-1632-5p	0.01	3.56243
272	gga-miR-1632-5p	1.4309	2.09788
283	gga-miR-1633	5.12408	2.83217
293	gga-miR-1633	0.01	3.25924
303	gga-miR-1633	4.52349	3.49171
314	gga-miR-1634	5.78637	3.48844
324	gga-miR-1634	0.01	3.71743
334	gga-miR-1634	4.62534	2.61377
345	gga-miR-1635	5.40804	3.9737
355	gga-miR-1635	0.523491	3.32443
365	gga-miR-1635	4.35641	3.44089
376	gga-miR-1636	14.0491	4.14671
386	gga-miR-1636	9.6346	3.07486
396	gga-miR-1636	14.8134	3.97809
407	gga-miR-1637	2.94705	2.91551
417	gga-miR-1637	0.01	1.95561
427	gga-miR-1637	0.526272	2.82934
438	gga-miR-1638	8.97031	2.984
448	gga-miR-1638	4.40312	4.62386
458	gga-miR-1638	8.82606	5.36272
469	gga-miR-1639	1.05424	3.37963
479	gga-miR-1639	0.01	3.7455
489	gga-miR-1639	1.82578	3.33228
500	gga-miR-1640	15.4069	4.24382
510	gga-miR-1640	0.01	3.33939
520	gga-miR-1640	1.79479	3.94628
531	gga-miR-1641	0.324003	3.06089
541	gga-miR-1641	0.01	3.37927
551	gga-miR-1641	1.48459	3.60243
562	gga-miR-1642	1.77129	4.96863
572	gga-miR-1642	0.01	4.58435
582	gga-miR-1642	0.675203	3.12487
593	gga-miR-1643-3p	1.87885	3.22376
603	gga-miR-1643-3p	0.01	3.14189
613	gga-miR-1643-3p	2.0202	2.29061
624	gga-miR-1643-5p	1.21047	2.67732
634	gga-miR-1643-5p	0.0142315	2.72521
644	gga-miR-1643-5p	4.17846	3.66467
655	gga-miR-1644	5.88821	3.25967
665	gga-miR-1644	0.569787	4.17902
675	gga-miR-1644	3.31543	3.16743
686	gga-miR-1645	3.77822	3.47066
696	gga-miR-1645	0.01	3.48214
706	gga-miR-1645	1.53003	2.42503
717	gga-miR-1646	3.02614	3.53078
727	gga-miR-1646	0.01	3.52594
737	gga-miR-1646	2.58207	3.07366
748	gga-miR-1647	1.05742	2.60051
758	gga-miR-1647	0.01	4.2781
768	gga-miR-1647	3.64512	2.55881
779	gga-miR-1648-3p	4.19646	2.35073
789	gga-miR-1648-3p	0.01	2.16671
799	gga-miR-1648-3p	3.76334	4.14577
810	gga-miR-1648-5p	1.59526	2.49309
820	gga-miR-1648-5p	0.01	3.5699
830	gga-miR-1648-5p	0.779831	2.13733
841	gga-miR-1649-3p	2.4195	3.16686
851	gga-miR-1649-3p	0.01	3.78346
861	gga-miR-1649-3p	0.01	2.71981
872	gga-miR-1649-5p	0.01	3.40095
882	gga-miR-1649-5p	0.01	4.68321
892	gga-miR-1649-5p	0.01	3.90373
903	gga-miR-1650	2.43649	4.5777
913	gga-miR-1650	0.01	3.64251
923	gga-miR-1650	0.01	3.13494
934	gga-miR-1651-3p	0.01	3.75813
944	gga-miR-1651-3p	0.01	3.71644
954	gga-miR-1651-3p	0.01	3.86222
965	gga-miR-1651-5p	0.0172729	2.84775
975	gga-miR-1651-5p	0.01	4.31002
985	gga-miR-1651-5p	0.0908601	2.88609
996	gga-miR-1652	5.33392	3.25225
1006	gga-miR-1652	0.717935	4.25006
1016	gga-miR-1652	5.53863	1.99029
1027	gga-miR-1653	3.03251	3.21033
1037	gga-miR-1653	0.01	2.64089
1047	gga-miR-1653	0.978285	3.08252
1058	gga-miR-1654	25.8322	3.74774
1068	gga-miR-1654	23.4031	4.84495
1078	gga-miR-1654	24.6745	5.30453
1089	gga-miR-1655-3p	5.0546	3.54325
1099	gga-miR-1655-3p	0.0512685	2.84502
1109	gga-miR-1655-3p	3.11517	1.87381
1120	gga-miR-1655-5p	2.63214	3.82657
1130	gga-miR-1655-5p	0.01	2.99363
1140	gga-miR-1655-5p	1.86151	2.51435
1151	gga-miR-1656	0.01	3.26225
1161	gga-miR-1656	0.01	4.48014
1171	gga-miR-1656	0.0342467	3.98421
1182	gga-miR-1657	12.1258	3.27016
1192	gga-miR-1657	11.4216	3.57019
1202	gga-miR-1657	11.7834	3.4351
1213	gga-miR-1658-3p	0.01	3.36626
1223	gga-miR-1658-3p	0.01	3.53849
1233	gga-miR-1658-3p	0.0868548	3.16478
1244	gga-miR-1658-5p	2.85369	3.50136
1254	gga-miR-1658-5p	1.9309	3.4788
1264	gga-miR-1658-5p	3.61908	3.66587
1275	gga-miR-1659	3.06278	4.58921
1285	gga-miR-1659	2.11608	3.77439
1295	gga-miR-1659	4.12879	3.44139
1337	gga-miR-1660	0.01	2.73665
1347	gga-miR-1660	0.01	3.67476
1357	gga-miR-1660	0.01	2.8522
1368	gga-miR-1661	1.65588	3.19317
1378	gga-miR-1661	0.01	2.65592
1388	gga-miR-1661	0.01	3.68653
1399	gga-miR-1662	0.510823	3.80095
1409	gga-miR-1662	0.01	4.53611
1419	gga-miR-1662	3.43198	2.6491
1430	gga-miR-1663-3p	4.2462	3.16772
1440	gga-miR-1663-3p	0.01	3.03008
1450	gga-miR-1663-3p	1.20698	2.97303
1461	gga-miR-1663-5p	3.2752	2.47467
1471	gga-miR-1663-5p	0.01	3.76521
1481	gga-miR-1663-5p	2.39639	3.84687
1492	gga-miR-1664-3p	4.44388	3.6693
1502	gga-miR-1664-3p	2.48645	2.43594
1512	gga-miR-1664-3p	4.61042	2.73975
1523	gga-miR-1664-5p	8.544	4.17145
1533	gga-miR-1664-5p	2.42164	2.74092
1543	gga-miR-1664-5p	8.47032	3.20941
1554	gga-miR-1665	0.821766	2.68753
1564	gga-miR-1665	0.01	3.32099
1574	gga-miR-1665	2.26683	3.47267
1585	gga-miR-1666	0.425906	3.0512
1595	gga-miR-1666	0.01	3.58601
1605	gga-miR-1666	0.01	2.85828
1616	gga-miR-1667-3p	0.70118	2.84997
1626	gga-miR-1667-3p	0.01	3.96823
1636	gga-miR-1667-3p	0.01	3.20832
1647	gga-miR-1667-5p	0.01	3.29896
1657	gga-miR-1667-5p	0.01	3.77243
1667	gga-miR-1667-5p	0.01	3.63063
1678	gga-miR-1668-3p	1.2711	2.80285
1688	gga-miR-1668-3p	0.01	2.10002
1698	gga-miR-1668-3p	0.01	2.7238
1709	gga-miR-1668-5p	2.78798	4.84184
1719	gga-miR-1668-5p	0.754972	3.62819
1729	gga-miR-1668-5p	3.68604	2.21684
1740	gga-miR-1669	0.882338	2.04557
1750	gga-miR-1669	0.01	3.43062
1760	gga-miR-1669	0.448761	2.00622
1771	gga-miR-1670	1.4494	1.94361
1781	gga-miR-1670	0.01	3.44471
1791	gga-miR-1670	0.01	3.21416
1802	gga-miR-1671	2.31114	2.95752
1812	gga-miR-1671	0.01	3.23831
1822	gga-miR-1671	1.66999	3.70269
1833	gga-miR-1672	2.91213	2.49633
1843	gga-miR-1672	0.01	2.79345
1853	gga-miR-1672	1.935	1.94835
1864	gga-miR-1673	3.97151	2.63836
1874	gga-miR-1673	0.264232	3.25966
1884	gga-miR-1673	0.0162065	3.81894
1895	gga-miR-1674	3.41707	4.11136
1905	gga-miR-1674	0.01	2.91093
1915	gga-miR-1674	0.01	2.64547
1926	gga-miR-1675	2.38739	2.4656
1936	gga-miR-1675	0.01	2.94921
1946	gga-miR-1675	0.263361	3.12771
1957	gga-miR-1676-3p	3.63489	3.47628
1967	gga-miR-1676-3p	0.01	4.11166
1977	gga-miR-1676-3p	0.01	3.27953
1988	gga-miR-1676-5p	4.51007	3.32718
1998	gga-miR-1676-5p	0.01	3.53133
2008	gga-miR-1676-5p	1.72182	3.08186
2019	gga-miR-1677-3p	5.92925	3.82631
2029	gga-miR-1677-3p	0.01	4.37111
2039	gga-miR-1677-3p	1.95722	4.44322
2050	gga-miR-1677-5p	10.6263	4.90724
2060	gga-miR-1677-5p	6.50497	4.31772
2070	gga-miR-1677-5p	8.20955	4.76877
2081	gga-miR-1678	27.6196	3.94402
2091	gga-miR-1678	23.9216	4.48555
2101	gga-miR-1678	28.6452	4.11011
2112	gga-miR-1679	0.0384708	3.50661
2122	gga-miR-1679	0.01	2.92958
2132	gga-miR-1679	0.01	2.27633
2143	gga-miR-1680-3p	1.87524	2.72241
2153	gga-miR-1680-3p	0.01	2.98019
2163	gga-miR-1680-3p	0.01	3.30535
2174	gga-miR-1680-5p	3.09519	1.38768
2184	gga-miR-1680-5p	0.01	3.81816
2194	gga-miR-1680-5p	2.30536	3.32403
2205	gga-miR-1681	3.22211	2.46301
2215	gga-miR-1681	0.01	3.45453
2225	gga-miR-1681	0.01	2.48358
2236	gga-miR-1682	7.60316	2.84557
2246	gga-miR-1682	4.31053	3.9336
2256	gga-miR-1682	4.41616	4.56042
2267	gga-miR-1683	2.51094	2.88074
2277	gga-miR-1683	0.01	3.76986
2287	gga-miR-1683	0.01	3.46138
2298	gga-miR-1684a-3p	0.758668	1.82998
2308	gga-miR-1684a-3p	0.01	2.38162
2318	gga-miR-1684a-3p	0.01	3.94591
2329	gga-miR-1684a-5p	7.14136	2.73126
2339	gga-miR-1684a-5p	0.01	1.88256
2349	gga-miR-1684a-5p	0.01	3.03995
2360	gga-miR-1684b-3p	1.56059	3.81691
2370	gga-miR-1684b-3p	0.01	4.4791
2380	gga-miR-1684b-3p	0.01	3.3059
2391	gga-miR-1685-3p	0.01	2.81646
2401	gga-miR-1685-3p	0.01	3.58789
2411	gga-miR-1685-3p	0.01	2.6457
2422	gga-miR-1685-5p	1.58375	2.9657
2432	gga-miR-1685-5p	0.01	5.37435
2442	gga-miR-1685-5p	0.01	2.76369
2453	gga-miR-1686	1.77861	2.71046
2463	gga-miR-1686	0.01	2.96028
2473	gga-miR-1686	0.461896	3.5422
2484	gga-miR-1687-3p	0.381037	3.20927
2494	gga-miR-1687-3p	0.01	3.90874
2504	gga-miR-1687-3p	0.01	1.62244
2515	gga-miR-1687-5p	2.2329	2.97768
2525	gga-miR-1687-5p	0.01	4.53894
2535	gga-miR-1687-5p	1.02492	2.52278
2546	gga-miR-1688	2.14926	2.58621
2556	gga-miR-1688	0.01	3.75491
2566	gga-miR-1688	0.01	3.78831
2577	gga-miR-1689-3p	4.48273	3.87836
2587	gga-miR-1689-3p	0.01	3.78748
2597	gga-miR-1689-3p	1.52161	2.49316
2608	gga-miR-1689-5p	3.76048	2.99552
2618	gga-miR-1689-5p	0.01	3.51966
2628	gga-miR-1689-5p	2.03821	2.7287
2639	gga-miR-1690-5p	14.4963	3.5363
2649	gga-miR-1690-5p	10.4957	2.68233
2659	gga-miR-1690-5p	13.1119	3.57569
2670	gga-miR-1691	0.133382	1.98193
2680	gga-miR-1691	0.01	3.63508
2690	gga-miR-1691	0.01	2.95052
2701	gga-miR-1692	0.01	3.5354
2711	gga-miR-1692	0.01	3.47692
2721	gga-miR-1692	0.01	2.72597
2732	gga-miR-1693	0.01	4.58982
2742	gga-miR-1693	0.01	3.22411
2752	gga-miR-1693	0.01	4.44759
2763	gga-miR-1694	0.01	2.58165
2773	gga-miR-1694	0.01	2.86278
2783	gga-miR-1694	0.451115	4.06512
2794	gga-miR-1695	0.01	2.94422
2804	gga-miR-1695	0.01	4.25465
2814	gga-miR-1695	0.01	3.49309
2825	gga-miR-1696	0.892858	4.57113
2835	gga-miR-1696	0.01	4.30569
2845	gga-miR-1696	0.581784	3.47361
2856	gga-miR-1697	0.01	3.43193
2866	gga-miR-1697	0.01	2.82272
2876	gga-miR-1697	0.330662	1.63429
2887	gga-miR-1698	0.599738	2.13322
2897	gga-miR-1698	0.754972	2.98676
2907	gga-miR-1698	2.01914	2.96395
2918	gga-miR-1699	4.89808	3.01578
2928	gga-miR-1699	0.01	3.01828
2938	gga-miR-1699	4.79614	2.25875
2949	gga-miR-16c-3p	0.01	3.59706
2959	gga-miR-16c-3p	0.01	1.23393
2969	gga-miR-16c-3p	0.01	2.50305
2980	gga-miR-16c-5p	64.4838	6.74258
2990	gga-miR-16c-5p	59.0142	6.16795
3000	gga-miR-16c-5p	65.3641	6.54489
1121	gga-miR-17-3p	11.7742	3.92955
1131	gga-miR-17-3p	9.22719	2.53428
1141	gga-miR-17-3p	7.00347	2.64402
1989	gga-miR-17-5p	298.056	11.488
1999	gga-miR-17-5p	308.181	10.8953
2009	gga-miR-17-5p	314.734	19.9725
3011	gga-miR-1700	0.01	2.41047
3021	gga-miR-1700	0.01	3.57208
3031	gga-miR-1700	0.01	3.17101
3042	gga-miR-1701	14.0965	3.88187
3052	gga-miR-1701	15.1531	5.48994
3062	gga-miR-1701	17.3264	4.09161
3073	gga-miR-1702	14.4518	4.3137
3083	gga-miR-1702	8.8846	5.22968
3093	gga-miR-1702	14.5736	4.84089
3104	gga-miR-1703-3p	0.972579	2.36165
3114	gga-miR-1703-3p	0.01	2.83336
3124	gga-miR-1703-3p	1.40261	3.19946
3135	gga-miR-1703-5p	0.753885	2.86777
3145	gga-miR-1703-5p	0.01	5.14856
3155	gga-miR-1703-5p	0.01	3.9976
3166	gga-miR-1704	0.01	2.80658
3176	gga-miR-1704	0.01	4.58971
3186	gga-miR-1704	1.65157	3.51373
3197	gga-miR-1705	0.01	2.00239
3207	gga-miR-1705	0.01	3.60554
3217	gga-miR-1705	1.82215	3.11515
3228	gga-miR-1706	2.26248	2.97324
3238	gga-miR-1706	0.01	2.5214
3248	gga-miR-1706	1.49385	3.77921
3259	gga-miR-1707	0.01	2.42612
3269	gga-miR-1707	0.01	5.41797
3279	gga-miR-1707	0.145123	1.76001
3290	gga-miR-1708	0.904907	2.5725
3300	gga-miR-1708	0.01	3.29474
3310	gga-miR-1708	0.44681	3.62544
3321	gga-miR-1709	2.38074	3.57265
3331	gga-miR-1709	0.01	2.23831
3341	gga-miR-1709	0.01	2.5443
3352	gga-miR-1710	60.95	3.60677
3362	gga-miR-1710	56.3846	8.126
3372	gga-miR-1710	62.9837	5.13615
3383	gga-miR-1711	1.44986	3.1575
3393	gga-miR-1711	0.01	4.62588
3403	gga-miR-1711	0.01	2.59823
3414	gga-miR-1712-3p	0.387513	3.63198
3424	gga-miR-1712-3p	0.01	4.12511
3434	gga-miR-1712-3p	0.01	2.53341
3445	gga-miR-1712-5p	1.35866	3.72795
3455	gga-miR-1712-5p	0.01	5.13652
3465	gga-miR-1712-5p	0.01	2.56534
3476	gga-miR-1713	3.77395	5.0292
3486	gga-miR-1713	1.76423	4.28093
3496	gga-miR-1713	2.44079	3.2912
3507	gga-miR-1714	1.65602	2.29423
3517	gga-miR-1714	0.01	4.82819
3527	gga-miR-1714	0.01	3.74516
3538	gga-miR-1715-3p	0.01	5.33121
3548	gga-miR-1715-3p	0.01	3.33192
3558	gga-miR-1715-3p	0.01	2.53347
3569	gga-miR-1715-5p	0.01	3.05794
3579	gga-miR-1715-5p	0.01	3.53897
3589	gga-miR-1715-5p	0.01	2.89058
3600	gga-miR-1716	1.71227	3.54497
3610	gga-miR-1716	0.01	2.71763
3620	gga-miR-1716	0.01	2.30884
3631	gga-miR-1717	0.01	2.70724
3641	gga-miR-1717	0.01	4.49633
3651	gga-miR-1717	0.799877	2.89187
3662	gga-miR-1718	2.55055	3.40629
3672	gga-miR-1718	2.19195	2.28124
3682	gga-miR-1718	8.60858	3.18795
253	gga-miR-1719	5.95739	3.62545
263	gga-miR-1719	2.76	4.47474
273	gga-miR-1719	3.00497	3.81189
284	gga-miR-1720-3p	5.33299	5.82974
294	gga-miR-1720-3p	0.60419	3.51036
304	gga-miR-1720-3p	0.01	5.33947
315	gga-miR-1720-5p	2.16788	3.00401
325	gga-miR-1720-5p	4.6346	5.09504
335	gga-miR-1720-5p	2.43222	3.8118
346	gga-miR-1721	0.352907	3.58355
356	gga-miR-1721	3.10682	3.13054
366	gga-miR-1721	0.01	3.63006
377	gga-miR-1722-3p	2.54823	3.26267
387	gga-miR-1722-3p	0.875343	2.78891
397	gga-miR-1722-3p	2.93023	3.76382
408	gga-miR-1722-5p	2.19903	3.02181
418	gga-miR-1722-5p	2.19016	2.87629
428	gga-miR-1722-5p	1.02202	2.22802
439	gga-miR-1723	0.633596	4.85025
449	gga-miR-1723	2.11608	2.43864
459	gga-miR-1723	2.33067	4.14668
470	gga-miR-1724	0.01	3.36273
480	gga-miR-1724	0.727195	3.9497
490	gga-miR-1724	0.01	4.18033
501	gga-miR-1725	0.01	3.6989
511	gga-miR-1725	0.01	2.82333
521	gga-miR-1725	0.01	3.8048
532	gga-miR-1726	0.01	3.52925
542	gga-miR-1726	0.01	2.68856
552	gga-miR-1726	0.01	3.68174
563	gga-miR-1727	0.01	3.31236
573	gga-miR-1727	1.24571	2.35237
583	gga-miR-1727	0.01	4.79015
594	gga-miR-1728-3p	1.69933	2.64804
604	gga-miR-1728-3p	0.727195	2.13387
614	gga-miR-1728-3p	0.01	2.85907
625	gga-miR-1728-5p	0.01	3.18951
635	gga-miR-1728-5p	0.01	1.57634
645	gga-miR-1728-5p	0.01	4.30397
656	gga-miR-1729-3p	2.98014	4.28789
666	gga-miR-1729-3p	1.06979	2.78794
676	gga-miR-1729-3p	0.01	3.13377
687	gga-miR-1729-5p	1.38013	2.19637
697	gga-miR-1729-5p	2.34756	3.59993
707	gga-miR-1729-5p	0.855509	2.06648
718	gga-miR-1730-3p	0.605529	2.18484
728	gga-miR-1730-3p	1.6346	3.89783
738	gga-miR-1730-3p	0.01	1.91956
749	gga-miR-1730-5p	1.89579	2.44623
759	gga-miR-1730-5p	4.56979	3.40789
769	gga-miR-1730-5p	0.01	3.59583
780	gga-miR-1731-3p	0.01	4.0094
790	gga-miR-1731-3p	0.356824	4.11503
800	gga-miR-1731-3p	0.01	3.36737
811	gga-miR-1731-5p	0.01	3.01859
821	gga-miR-1731-5p	0.01	3.75149
831	gga-miR-1731-5p	0.01	3.19432
842	gga-miR-1732	0.134938	3.98995
852	gga-miR-1732	0.745713	2.35634
862	gga-miR-1732	0.329513	3.31214
873	gga-miR-1733	0.178783	5.69623
883	gga-miR-1733	0.477195	3.18578
893	gga-miR-1733	0.01	4.84563
904	gga-miR-1734	0.01	2.94122
914	gga-miR-1734	0.01	3.06726
924	gga-miR-1734	0.01	4.33371
935	gga-miR-1735	3.52284	3.01495
945	gga-miR-1735	7.41238	4.57417
955	gga-miR-1735	0.01	3.51732
966	gga-miR-1736-3p	4.19781	3.15071
976	gga-miR-1736-3p	1.25497	3.95479
986	gga-miR-1736-3p	0.01	3.22641
997	gga-miR-1736-5p	1.02559	3.2939
1007	gga-miR-1736-5p	0.292009	3
1017	gga-miR-1736-5p	0.01	4.61405
1028	gga-miR-1737	2.90725	3.91526
1038	gga-miR-1737	1.56053	2.76811
1048	gga-miR-1737	0.01	4.24401
1059	gga-miR-1738	3.4369	3.38652
1069	gga-miR-1738	0.171639	3.42626
1079	gga-miR-1738	0.01	2.22953
1090	gga-miR-1739	10.5897	2.51162
1100	gga-miR-1739	10.1809	3.92651
1110	gga-miR-1739	8.732	4.16399
1152	gga-miR-1740-3p	0.01	3.89974
1162	gga-miR-1740-3p	1.98645	2.18516
1172	gga-miR-1740-3p	0.537187	4.29422
1183	gga-miR-1740-5p	1.31223	3.60035
1193	gga-miR-1740-5p	0.0790455	3.34529
1203	gga-miR-1740-5p	0.01	2.08183
1214	gga-miR-1741	0.01	3.6118
1224	gga-miR-1741	0.569787	1.38977
1234	gga-miR-1741	0.01	2.9969
1245	gga-miR-1742	1.32505	3.08572
1255	gga-miR-1742	0.736454	3.86413
1265	gga-miR-1742	0.01	2.86277
1276	gga-miR-1743	0.01	3.83137
1286	gga-miR-1743	0.01	2.86575
1296	gga-miR-1743	0.01	2.85297
1307	gga-miR-1744-3p	0.01	6.0371
1317	gga-miR-1744-3p	3.73645	3.63224
1327	gga-miR-1744-3p	0.01	4.64155
1338	gga-miR-1744-5p	3.28789	2.24808
1348	gga-miR-1744-5p	0.01	2.43688
1358	gga-miR-1744-5p	0.01	3.73105
1369	gga-miR-1745	2.38151	4.43831
1379	gga-miR-1745	0.01	2.01079
1389	gga-miR-1745	0.01	4.09845
1400	gga-miR-1746	3.08253	4.25533
1410	gga-miR-1746	2.00497	4.3907
1420	gga-miR-1746	0.01	4.09121
1431	gga-miR-1747-3p	3.29014	3.99854
1441	gga-miR-1747-3p	2.12534	2.62625
1451	gga-miR-1747-3p	0.01	2.71508
1462	gga-miR-1747-5p	2.49143	4.26827
1472	gga-miR-1747-5p	2.65312	4.45215
1482	gga-miR-1747-5p	1.29559	5.33306
1493	gga-miR-1748	1.12077	3.57194
1503	gga-miR-1748	1.59756	1.85179
1513	gga-miR-1748	1.33878	3.60979
1524	gga-miR-1749-3p	0.93961	2.9296
1534	gga-miR-1749-3p	0.91238	1.89137
1544	gga-miR-1749-3p	0.01	3.38275
1555	gga-miR-1749-5p	0.01	3.7714
1565	gga-miR-1749-5p	1.8846	2.11007
1575	gga-miR-1749-5p	0.01	2.73072
1586	gga-miR-1750	0.01	3.70703
1596	gga-miR-1750	0.0420085	2.98007
1606	gga-miR-1750	0.01	3.28765
1617	gga-miR-1751-5p	0.01	3.18092
1627	gga-miR-1751-5p	0.01	2.71523
1637	gga-miR-1751-5p	0.01	3.06593
1648	gga-miR-1752	21.5307	5.17347
1658	gga-miR-1752	24.8105	4.09311
1668	gga-miR-1752	21.3224	5.62469
1679	gga-miR-1753	0.01	1.66347
1689	gga-miR-1753	0.01	3.02057
1699	gga-miR-1753	0.01	4.62826
1710	gga-miR-1754-3p	4.62208	2.75896
1720	gga-miR-1754-3p	4.6809	3.16031
1730	gga-miR-1754-3p	1.53251	3.74214
1741	gga-miR-1754-5p	1.86812	3.23434
1751	gga-miR-1754-5p	0.01	3.63805
1761	gga-miR-1754-5p	0.01	4.21745
1772	gga-miR-1755	0.0408574	3.69908
1782	gga-miR-1755	0.91238	2.74929
1792	gga-miR-1755	0.01	4.00735
1803	gga-miR-1756a	2.93028	3.01125
1813	gga-miR-1756a	4.48645	3.47073
1823	gga-miR-1756a	0.046654	2.57605
1834	gga-miR-1756b	1.34181	2.12614
1844	gga-miR-1756b	2.75497	2.26414
1854	gga-miR-1756b	0.01	2.67369
1865	gga-miR-1757	1.64734	4.12343
1875	gga-miR-1757	2.75497	2.37691
1885	gga-miR-1757	0.01	4.45201
1896	gga-miR-1758	0.628393	1.98436
1906	gga-miR-1758	0.921639	2.75961
1916	gga-miR-1758	0.01	3.17197
1927	gga-miR-1759-3p	3.48051	3.76253
1937	gga-miR-1759-3p	3.9309	2.30991
1947	gga-miR-1759-3p	1.35035	4.0219
1958	gga-miR-1759-5p	150.183	13.0051
1968	gga-miR-1759-5p	168.135	9.99049
1978	gga-miR-1759-5p	159.296	7.8006
2020	gga-miR-1760	2.62986	2.68406
2030	gga-miR-1760	0.16238	3.21869
2040	gga-miR-1760	0.01	5.44604
2051	gga-miR-1761	0.01	2.62286
2061	gga-miR-1761	0.01	4.23025
2071	gga-miR-1761	0.01	3.47876
2082	gga-miR-1762	15.6498	4.67259
2092	gga-miR-1762	15.2457	3.85497
2102	gga-miR-1762	16.5241	5.92923
2113	gga-miR-1763	152.069	8.75968
2123	gga-miR-1763	149.227	12.9482
2133	gga-miR-1763	153.42	8.81393
2144	gga-miR-1764-3p	0.01	2.9025
2154	gga-miR-1764-3p	0.01	2.34458
2164	gga-miR-1764-3p	0.01	3.16348
2175	gga-miR-1764-5p	11.1269	3.61628
2185	gga-miR-1764-5p	12.9031	2.97445
2195	gga-miR-1764-5p	12.3076	2.82763
2206	gga-miR-1765	1.18734	2.51908
2216	gga-miR-1765	2.00497	3.70245
2226	gga-miR-1765	0.01	3.84201
2237	gga-miR-1766	1.29968	2.23274
2247	gga-miR-1766	1.24571	2.69666
2257	gga-miR-1766	0.01	2.36546
2268	gga-miR-1767	26.4314	3.9743
2278	gga-miR-1767	29.0235	3.64108
2288	gga-miR-1767	25.2798	5.81861
2299	gga-miR-1768	0.01	3.93506
2309	gga-miR-1768	0.01	2.73434
2319	gga-miR-1768	0.01	3.13943
2330	gga-miR-1769-3p	0.334551	4.26237
2340	gga-miR-1769-3p	0.01	2.06193
2350	gga-miR-1769-3p	0.01	4.22396
2361	gga-miR-1769-5p	0.01	3.42669
2371	gga-miR-1769-5p	0.01	3.55069
2381	gga-miR-1769-5p	0.01	3.67455
2392	gga-miR-1770	256.502	13.0964
2402	gga-miR-1770	265.653	9.73332
2412	gga-miR-1770	264.685	14.3196
2423	gga-miR-1771	0.01	3.74786
2433	gga-miR-1771	0.01	3.37927
2443	gga-miR-1771	0.01	3.16031
2454	gga-miR-1772-3p	2.65669	1.55499
2464	gga-miR-1772-3p	0.01	4.76737
2474	gga-miR-1772-3p	0.01	3.33945
2485	gga-miR-1772-5p	1.26928	2.83973
2495	gga-miR-1772-5p	0.01	4.56235
2505	gga-miR-1772-5p	0.01	2.73574
2516	gga-miR-1773-3p	1.73392	3.60699
2526	gga-miR-1773-3p	0.01	2.67268
2536	gga-miR-1773-3p	0.01	2.65257
2547	gga-miR-1773-5p	2.11962	3.27669
2557	gga-miR-1773-5p	1.3846	2.03108
2567	gga-miR-1773-5p	0.01	3.00612
2578	gga-miR-1774	2.1933	2.90952
2588	gga-miR-1774	4.20868	2.90061
2598	gga-miR-1774	3.94026	3.32697
2609	gga-miR-1775-3p	0.667732	2.31257
2619	gga-miR-1775-3p	2.09756	3.02469
2629	gga-miR-1775-3p	0.01	2.98994
2640	gga-miR-1775-5p	228.31	477.537
2650	gga-miR-1775-5p	2.71793	2.32166
2660	gga-miR-1775-5p	0.01	3.04995
2671	gga-miR-1776	0.01	3.91485
2681	gga-miR-1776	0.01	2.6649
2691	gga-miR-1776	0.01	2.78494
2702	gga-miR-1777	241.531	14.1065
2712	gga-miR-1777	254.273	13.4304
2722	gga-miR-1777	268.933	14.7304
2733	gga-miR-1778	0.01	2.9429
2743	gga-miR-1778	0.01	4.06409
2753	gga-miR-1778	0.01	3.19059
2764	gga-miR-1779	4.22326	2.76972
2774	gga-miR-1779	5.92164	4.19707
2784	gga-miR-1779	0.731499	3.89674
2795	gga-miR-1780	0.01	2.11396
2805	gga-miR-1780	0.01	4.48013
2815	gga-miR-1780	0.574288	4.34248
2826	gga-miR-1781-3p	0.01	2.71166
2836	gga-miR-1781-3p	0.01	3.30769
2846	gga-miR-1781-3p	0.01	3.59369
2857	gga-miR-1781-5p	1.0426	2.78591
2867	gga-miR-1781-5p	0.01	2.91347
2877	gga-miR-1781-5p	0.01	2.80512
2888	gga-miR-1782	18.4164	3.84027
2898	gga-miR-1782	16.1253	3.1534
2908	gga-miR-1782	17.5319	4.02089
2919	gga-miR-1783	2.26799	2.52573
2929	gga-miR-1783	1.34756	3.88703
2939	gga-miR-1783	0.449746	2.27111
2950	gga-miR-1784-5p	0.523766	3.15127
2960	gga-miR-1784-5p	0.01	2.51618
2970	gga-miR-1784-5p	0.01	2.59203
2981	gga-miR-1785	1.39857	4.03149
2991	gga-miR-1785	1.23645	2.9365
3001	gga-miR-1785	0.01	1.94938
3012	gga-miR-1786	0.01	2.36527
3022	gga-miR-1786	0.01	3.1251
3032	gga-miR-1786	0.01	4.48658
3043	gga-miR-1787	5.05205	3.13127
3053	gga-miR-1787	3.57905	3.62421
3063	gga-miR-1787	0.01	2.76361
3074	gga-miR-1788-3p	0.01	2.50308
3084	gga-miR-1788-3p	0.01	3.74012
3094	gga-miR-1788-3p	0.01	3.42233
3105	gga-miR-1788-5p	0.01	4.18949
3115	gga-miR-1788-5p	0.0975645	3.45183
3125	gga-miR-1788-5p	0.01	3.41729
3136	gga-miR-1789	0.01	4.20628
3146	gga-miR-1789	0.01	3.24637
3156	gga-miR-1789	0.01	3.42145
3167	gga-miR-1790	31.5867	5.61955
3177	gga-miR-1790	32.6809	4.96593
3187	gga-miR-1790	28.1917	4.6307
3198	gga-miR-1791-3p	0.705917	1.74771
3208	gga-miR-1791-3p	0.01	3.52958
3218	gga-miR-1791-3p	0.01	4.18254
3229	gga-miR-1791-5p	0.239475	2.00824
3239	gga-miR-1791-5p	0.116083	2.36075
3249	gga-miR-1791-5p	0.01	2.63131
3260	gga-miR-1792	0.01	2.79763
3270	gga-miR-1792	1.02349	3.18076
3280	gga-miR-1792	0.01	2.45787
3291	gga-miR-1793	1.42724	2.21825
3301	gga-miR-1793	0.15312	4.32653
3311	gga-miR-1793	0.01	2.45274
3322	gga-miR-1794	0.199883	2.31698
3332	gga-miR-1794	0.01	2.93053
3342	gga-miR-1794	0.01	2.80147
3353	gga-miR-1795	0.01	3.01828
3363	gga-miR-1795	0.495713	3.64532
3373	gga-miR-1795	0.532556	2.78855
3384	gga-miR-1796	8.58821	3.96249
3394	gga-miR-1796	13.1346	3.97616
3404	gga-miR-1796	9.7729	4.21495
3415	gga-miR-1797	0.01	4.86934
3425	gga-miR-1797	0.01	2.00904
3435	gga-miR-1797	0.01	3.39815
3446	gga-miR-1798-3p	0.01	4.06003
3456	gga-miR-1798-3p	0.01	3.01427
3466	gga-miR-1798-3p	0.01	3.65639
3477	gga-miR-1798-5p	1.28655	3.25528
3487	gga-miR-1798-5p	0.01	3.49722
3497	gga-miR-1798-5p	0.01	3.80113
3508	gga-miR-1799	0.01	3.21111
3518	gga-miR-1799	0.01	4.23746
3528	gga-miR-1799	0.01	3.10606
3539	gga-miR-1800	0.315606	3.48058
3549	gga-miR-1800	0.01	2.79833
3559	gga-miR-1800	0.01	3.07443
3570	gga-miR-1801	3.53924	2.14587
3580	gga-miR-1801	0.495713	2.27923
3590	gga-miR-1801	0.01	3.14841
3601	gga-miR-1802	1.89413	1.61727
3611	gga-miR-1802	1.35682	4.86056
3621	gga-miR-1802	0.01	3.2748
3632	gga-miR-1803	1.6344	2.16937
3642	gga-miR-1803	1.00017	2.39577
3652	gga-miR-1803	0.01	3.08814
3663	gga-miR-1804	0.0507585	2.12254
3673	gga-miR-1804	0.521895	2.6441
3683	gga-miR-1804	0.01	3.23348
254	gga-miR-1805-3p	1.3857	2.45233
264	gga-miR-1805-3p	4.24542	2.56546
274	gga-miR-1805-3p	2.56671	3.54115
285	gga-miR-1805-5p	1.62981	4.2775
295	gga-miR-1805-5p	0.53317	2.60973
305	gga-miR-1805-5p	0.01	3.86947
316	gga-miR-1806	0.812256	3.03162
326	gga-miR-1806	1.34756	2.75591
336	gga-miR-1806	3.98008	3.76784
347	gga-miR-1807	0.767363	3.63731
357	gga-miR-1807	1.48645	2.23171
367	gga-miR-1807	3.04312	1.96728
378	gga-miR-1808	1.16839	2.43061
388	gga-miR-1808	1.52349	2.1148
398	gga-miR-1808	2.85814	2.02394
409	gga-miR-1809	18.4142	3.66202
419	gga-miR-1809	23.0976	6.02403
429	gga-miR-1809	20.4635	3.84769
440	gga-miR-1811	98.158	6.48016
450	gga-miR-1811	100.357	8.42109
460	gga-miR-1811	99.1324	5.5508
471	gga-miR-1812-3p	1.299	3.27125
481	gga-miR-1812-3p	0.01	2.64848
491	gga-miR-1812-3p	2.14898	2.42293
502	gga-miR-1812-5p	0.549766	3.99191
512	gga-miR-1812-5p	0.01	2.80384
522	gga-miR-1812-5p	0.01	3.11568
533	gga-miR-1813	0.01	3.89194
543	gga-miR-1813	0.217935	3.38184
553	gga-miR-1813	0.580612	4.75071
564	gga-miR-1814	0.01	2.75501
574	gga-miR-1814	0.01	2.12558
584	gga-miR-1814	0.01	4.03639
595	gga-miR-1815	0.01	4.69856
605	gga-miR-1815	0.01	2.6816
615	gga-miR-1815	0.01	4.11336
626	gga-miR-1816	0.01	2.44095
636	gga-miR-1816	0.616083	3.02686
646	gga-miR-1816	0.01	3.0829
657	gga-miR-181a-3p	0.168988	3.34197
667	gga-miR-181a-3p	4.66238	2.95372
677	gga-miR-181a-3p	3.78629	3.25502
688	gga-miR-181a-5p	836.141	44.9003
698	gga-miR-181a-5p	891.394	33.4977
708	gga-miR-181a-5p	901.418	42.1633
719	gga-miR-181b-1-3p	0.01	2.53227
729	gga-miR-181b-1-3p	1.51423	3.28358
739	gga-miR-181b-1-3p	2.4065	2.24605
750	gga-miR-181b-2-3p	0.01	3.66429
760	gga-miR-181b-2-3p	0.106824	2.91408
770	gga-miR-181b-2-3p	1.78996	3.79676
781	gga-miR-181b-5p	257.02	24.1827
791	gga-miR-181b-5p	276.959	15.6184
801	gga-miR-181b-5p	278.28	13.6311
812	gga-miR-183	12.1139	3.33369
822	gga-miR-183	13.3568	3.28958
832	gga-miR-183	19.6865	4.92598
843	gga-miR-184-3p	1.68488	4.01672
853	gga-miR-184-3p	1.09756	3.98234
863	gga-miR-184-3p	2.27678	2.92369
905	gga-miR-184-5p	3.65697	2.8646
915	gga-miR-184-5p	7.82905	4.77649
925	gga-miR-184-5p	5.43046	3.12747
874	gga-miR-1845	0.075337	4.30411
884	gga-miR-1845	1.34756	3.52119
894	gga-miR-1845	0.01	3.12711
936	gga-miR-187-3p	1.51714	3.35838
946	gga-miR-187-3p	3.42164	4.22924
956	gga-miR-187-3p	2.99248	2.72892
967	gga-miR-187-5p	0.121305	2.94979
977	gga-miR-187-5p	3.80127	3.4129
987	gga-miR-187-5p	0.169235	3.45978
998	gga-miR-18a-3p	23.0046	3.22572
1008	gga-miR-18a-3p	26.1346	4.1125
1018	gga-miR-18a-3p	25.1175	3.9553
1029	gga-miR-18a-5p	75.4602	7.29341
1039	gga-miR-18a-5p	91.1253	6.83312
1049	gga-miR-18a-5p	85.1015	7.46377
1060	gga-miR-18b-3p	97.9296	10.3568
1070	gga-miR-18b-3p	106.311	7.00576
1080	gga-miR-18b-3p	106.551	7.36914
1091	gga-miR-18b-5p	66.8586	4.73411
1101	gga-miR-18b-5p	75.9124	3.75757
1111	gga-miR-18b-5p	73.2693	5.72671
1122	gga-miR-190a-3p	0.01	3.1413
1132	gga-miR-190a-3p	0.588306	3.09686
1142	gga-miR-190a-3p	1.70148	3.45812
1153	gga-miR-190a-5p	0.01	2.44761
1163	gga-miR-190a-5p	0.01	2.75645
1173	gga-miR-190a-5p	0.01	2.40483
1184	gga-miR-193a-3p	4.80506	4.2024
1194	gga-miR-193a-3p	4.6809	3.38312
1204	gga-miR-193a-3p	5.45057	4.79002
1215	gga-miR-193a-5p	7.49088	3.1974
1225	gga-miR-193a-5p	10.6531	4.72903
1235	gga-miR-193a-5p	9.93467	3.25902
1246	gga-miR-193b-3p	1.78653	3.60753
1256	gga-miR-193b-3p	3.60682	3.61413
1266	gga-miR-193b-3p	4.67285	3.67527
1277	gga-miR-193b-5p	1.7378	2.60919
1287	gga-miR-193b-5p	4.97719	3.18138
1297	gga-miR-193b-5p	0.861692	2.84869
1308	gga-miR-194	0.399956	2.75765
1318	gga-miR-194	1.69016	4.24618
1328	gga-miR-194	0.01	3.06784
1339	gga-miR-196-1-3p	0.01	3.00014
1349	gga-miR-196-1-3p	1.61608	3.67655
1359	gga-miR-196-1-3p	0.01	2.5548
1370	gga-miR-196-2-3p	1.11827	3.57016
1380	gga-miR-196-2-3p	9.3846	4.79818
1390	gga-miR-196-2-3p	2.32066	3.8752
1401	gga-miR-196-5p	0.01	3.62238
1411	gga-miR-196-5p	1.35682	3.19445
1421	gga-miR-196-5p	0.01	2.29467
1432	gga-miR-199-3p	0.596104	4.22523
1442	gga-miR-199-3p	4.46793	3.82196
1452	gga-miR-199-3p	2.88201	2.40807
1463	gga-miR-199-5p	3.30926	3.39064
1473	gga-miR-199-5p	4.86608	2.38389
1483	gga-miR-199-5p	4.47237	4.0087
1494	gga-miR-199b	0.828883	5.29433
1504	gga-miR-199b	1.94016	3.26546
1514	gga-miR-199b	1.59704	2.5623
1525	gga-miR-19a-3p	26.5596	4.39734
1535	gga-miR-19a-3p	28.579	6.08156
1545	gga-miR-19a-3p	29.5604	4.44219
1556	gga-miR-19a-5p	1.64454	4.35839
1566	gga-miR-19a-5p	0.504972	5.48981
1576	gga-miR-19a-5p	3.72614	3.41755
1587	gga-miR-19b-3p	167.67	10.2124
1597	gga-miR-19b-3p	169.755	10.1016
1607	gga-miR-19b-3p	190.235	13.0077
1618	gga-miR-19b-5p	0.01	4.18921
1628	gga-miR-19b-5p	0.236454	4.24338
1638	gga-miR-19b-5p	1.08196	3.50385
1649	gga-miR-1a-1-5p	0.01	3.19506
1659	gga-miR-1a-1-5p	0.01	3.6768
1669	gga-miR-1a-1-5p	0.01	2.79613
1680	gga-miR-1a-2-5p	0.01	3.34065
1690	gga-miR-1a-2-5p	0.01	2.43816
1700	gga-miR-1a-2-5p	0.01	3.16813
1711	gga-miR-1a-3p	0.01	4.22914
1721	gga-miR-1a-3p	2.66238	2.47514
1731	gga-miR-1a-3p	0.01	3.99054
1742	gga-miR-1b-3p	0.01	2.49023
1752	gga-miR-1b-3p	0.01	3.35294
1762	gga-miR-1b-3p	0.01	3.12532
1773	gga-miR-1b-5p	0.212004	5.09978
1783	gga-miR-1b-5p	2.8846	4.24749
1793	gga-miR-1b-5p	0.889998	3.83484
1804	gga-miR-1c	1.33484	3.43205
1814	gga-miR-1c	3.90312	3.16326
1824	gga-miR-1c	0.845297	2.52348
1835	gga-miR-200a-3p	1.9987	1.57959
1845	gga-miR-200a-3p	2.28275	2.81129
1855	gga-miR-200a-3p	1.36021	2.807
1866	gga-miR-200a-5p	0.51589	3.25872
1876	gga-miR-200a-5p	3.99571	3.03693
1886	gga-miR-200a-5p	4.12133	1.67471
1897	gga-miR-200b-3p	0.01	4.03604
1907	gga-miR-200b-3p	1.06053	4.43002
1917	gga-miR-200b-3p	0.152755	2.69016
1928	gga-miR-200b-5p	4.82715	2.95521
1938	gga-miR-200b-5p	4.9309	3.09192
1948	gga-miR-200b-5p	8.03468	3.51923
1959	gga-miR-202-3p	0.438431	4.60953
1969	gga-miR-202-3p	0.01	4.22793
1979	gga-miR-202-3p	0.727868	3.1124
1990	gga-miR-202-5p	0.01	3.10317
2000	gga-miR-202-5p	0.01	3.84792
2010	gga-miR-202-5p	0.01	2.44626
2021	gga-miR-203a	0.01	4.60193
2031	gga-miR-203a	0.01	3.76558
2041	gga-miR-203a	0.01	3.56687
2052	gga-miR-204	0.01	2.78516
2062	gga-miR-204	1.14386	5.51065
2072	gga-miR-204	0.01	3.86566
2083	gga-miR-205a	26.8627	5.68939
2093	gga-miR-205a	33.9494	3.18435
2103	gga-miR-205a	28.8753	6.45691
2114	gga-miR-205b	9.16109	4.54838
2124	gga-miR-205b	15.7827	3.30626
2134	gga-miR-205b	12.3732	4.38585
2145	gga-miR-206	11.8303	3.93272
2155	gga-miR-206	19.6531	3.24529
2165	gga-miR-206	12.4948	3.34535
2176	gga-miR-20a-3p	3.57973	4.50424
2186	gga-miR-20a-3p	5.10682	4.66908
2196	gga-miR-20a-3p	2.70836	2.26681
2207	gga-miR-20a-5p	174.387	9.71101
2217	gga-miR-20a-5p	190.588	9.11924
2227	gga-miR-20a-5p	207.467	7.34416
2238	gga-miR-20b-3p	3.57973	2.86915
2248	gga-miR-20b-3p	7.04201	3.53653
2258	gga-miR-20b-3p	7.07057	3.5014
2269	gga-miR-20b-5p	123.92	8.43945
2279	gga-miR-20b-5p	129.292	8.81322
2289	gga-miR-20b-5p	131.119	8.14672
2517	gga-miR-21-3p	0.01	2.7747
2527	gga-miR-21-3p	1.71793	2.52602
2537	gga-miR-21-3p	0.01	3.72989
2641	gga-miR-21-5p	22.2411	3.37251
2651	gga-miR-21-5p	23.8753	4.00963
2661	gga-miR-21-5p	26.6731	2.93646
2300	gga-miR-2126	0.01	4.06326
2310	gga-miR-2126	0.01	3.42687
2320	gga-miR-2126	0.0252596	1.85495
2331	gga-miR-2127	183.673	11.149
2341	gga-miR-2127	188.579	13.3204
2351	gga-miR-2127	197.143	9.22534
2362	gga-miR-2128	0.01	3.6645
2372	gga-miR-2128	2.8846	3.29033
2382	gga-miR-2128	1.93445	2.1067
2393	gga-miR-2129	0.01	3.28517
2403	gga-miR-2129	0.01	3.05403
2413	gga-miR-2129	0.01	2.92364
2424	gga-miR-2130	0.01	5.54568
2434	gga-miR-2130	0.569787	4.14534
2444	gga-miR-2130	0.01	2.62606
2455	gga-miR-2131-3p	0.01	4.79643
2465	gga-miR-2131-3p	2.67164	3.4777
2475	gga-miR-2131-3p	0.01	3.22759
2486	gga-miR-2131-5p	0.01	3.05494
2496	gga-miR-2131-5p	2.91238	3.12477
2506	gga-miR-2131-5p	1.31863	3.34222
2548	gga-miR-214	6.79023	5.03116
2558	gga-miR-214	11.3661	3.64688
2568	gga-miR-214	8.80512	3.95912
2579	gga-miR-215-3p	0.01	3.68467
2589	gga-miR-215-3p	3.17164	3.05724
2599	gga-miR-215-3p	0.01	2.94167
2610	gga-miR-215-5p	0.307084	3.75713
2620	gga-miR-215-5p	1.6346	2.63984
2630	gga-miR-215-5p	2.32772	2.33314
2672	gga-miR-216a	1.33144	4.1166
2682	gga-miR-216a	1.74571	4.9654
2692	gga-miR-216a	3.80735	2.86599
2703	gga-miR-216b	0.01	4.12409
2713	gga-miR-216b	0.421639	4.18034
2723	gga-miR-216b	0.01	3.13213
2734	gga-miR-216c	0.01	2.51076
2744	gga-miR-216c	0.01	3.23366
2754	gga-miR-216c	0.01	4.53952
2765	gga-miR-217-3p	0.01	3.8115
2775	gga-miR-217-3p	0.430898	2.98425
2785	gga-miR-217-3p	0.01	3.48729
2796	gga-miR-217-5p	0.01	3.25207
2806	gga-miR-217-5p	2.22719	3.64706
2816	gga-miR-217-5p	0.01	3.18437
2827	gga-miR-218-3p	0.01	2.95631
2837	gga-miR-218-3p	3.22719	3.6265
2847	gga-miR-218-3p	0.01	4.03145
2858	gga-miR-218-5p	0.01	3.43976
2868	gga-miR-218-5p	5.04201	3.04215
2878	gga-miR-218-5p	1.96458	3.61055
2889	gga-miR-2188-3p	0.01	3.40495
2899	gga-miR-2188-3p	0.01	2.84215
2909	gga-miR-2188-3p	0.541224	3.33168
2920	gga-miR-2188-5p	5.28069	2.26073
2930	gga-miR-2188-5p	7.95868	2.67036
2940	gga-miR-2188-5p	8.08933	2.54444
2951	gga-miR-219a	1.23501	2.87682
2961	gga-miR-219a	2.36608	3.59526
2971	gga-miR-219a	1.78769	3.22767
2982	gga-miR-219b	0.01	2.40905
2992	gga-miR-219b	0.736454	3.13805
3002	gga-miR-219b	0.01	2.71064
3199	gga-miR-22-3p	21.082	14.0687
3209	gga-miR-22-3p	14.5976	3.4788
3219	gga-miR-22-3p	12.7356	4.26968
3230	gga-miR-22-5p	0.01	4.83678
3240	gga-miR-22-5p	1.73645	1.88369
3250	gga-miR-22-5p	0.01	4.31321
3013	gga-miR-221-3p	53.644	4.14078
3023	gga-miR-221-3p	46.8939	7.78721
3033	gga-miR-221-3p	57.1587	4.24972
3044	gga-miR-221-5p	0.464039	2.83801
3054	gga-miR-221-5p	0.01	3.44279
3064	gga-miR-221-5p	0.01	3.2857
3075	gga-miR-222a	23.7946	4.07
3085	gga-miR-222a	25.5883	5.93909
3095	gga-miR-222a	22.3986	4.31261
3106	gga-miR-222b-3p	0.01	3.21397
3116	gga-miR-222b-3p	0.0512685	4.02106
3126	gga-miR-222b-3p	2.18738	4.47695
3137	gga-miR-222b-5p	0.01	4.40465
3147	gga-miR-222b-5p	1.97719	4.43959
3157	gga-miR-222b-5p	0.01	2.47826
3168	gga-miR-223	0.01	4.36763
3178	gga-miR-223	2.92164	4.3048
3188	gga-miR-223	0.01	2.74128
3261	gga-miR-23b-3p	52.6135	6.84503
3271	gga-miR-23b-3p	57.1994	4.56187
3281	gga-miR-23b-3p	68.7246	6.49284
3292	gga-miR-23b-5p	0.01	3.18673
3302	gga-miR-23b-5p	4.29201	2.43226
3312	gga-miR-23b-5p	0.01	3.23576
3323	gga-miR-24-3p	42.3551	3.46974
3333	gga-miR-24-3p	53.0235	4.90331
3343	gga-miR-24-3p	57.4499	7.08646
3354	gga-miR-24-5p	0.737888	3.87154
3364	gga-miR-24-5p	0.01	3.40772
3374	gga-miR-24-5p	0.01	2.46548
3385	gga-miR-26a-3p	0.426127	2.98497
3395	gga-miR-26a-3p	0.01	2.9875
3405	gga-miR-26a-3p	2.08005	3.88071
3416	gga-miR-26a-5p	223.173	11.9215
3426	gga-miR-26a-5p	242.181	15.7533
3436	gga-miR-26a-5p	266.398	12.6249
3447	gga-miR-27b-3p	0.95727	3.54383
3457	gga-miR-27b-3p	0.217935	2.37931
3467	gga-miR-27b-3p	0.01	3.01614
3478	gga-miR-27b-5p	0.01	4.70645
3488	gga-miR-27b-5p	0.467935	4.39519
3498	gga-miR-27b-5p	0.01	3.44259
3509	gga-miR-2954	617.643	37.0852
3519	gga-miR-2954	694.301	18.365
3529	gga-miR-2954	730.093	23.6668
3540	gga-miR-29a-3p	10.3736	4.93353
3550	gga-miR-29a-3p	21.7735	3.09551
3560	gga-miR-29a-3p	16.5492	5.4886
3571	gga-miR-29a-5p	0.01	3.3758
3581	gga-miR-29a-5p	3.06053	2.33598
3591	gga-miR-29a-5p	0.282498	4.29264
3602	gga-miR-29b-1-5p	0.01	2.92587
3612	gga-miR-29b-1-5p	3.84756	3.13805
3622	gga-miR-29b-1-5p	0.01	3.74897
3633	gga-miR-29b-2-5p	0.01	3.07667
3643	gga-miR-29b-2-5p	2.9309	4.29618
3653	gga-miR-29b-2-5p	1.06687	3.48506
3664	gga-miR-29b-3p	24.9352	4.9855
3674	gga-miR-29b-3p	57.7087	4.28674
3684	gga-miR-29b-3p	59.9842	3.45107
255	gga-miR-29c-3p	5.26599	1.90773
265	gga-miR-29c-3p	9.56053	4.06476
275	gga-miR-29c-3p	10.1346	2.57533
286	gga-miR-29c-5p	3.89563	4.19219
296	gga-miR-29c-5p	0.01	4.186
306	gga-miR-29c-5p	0.523491	2.99618
317	gga-miR-301a-3p	21.991	4.07335
327	gga-miR-301a-3p	18.1439	3.04068
337	gga-miR-301a-3p	21.005	5.01658
348	gga-miR-301a-5p	4.7295	2.41099
358	gga-miR-301a-5p	2.94016	4.23488
368	gga-miR-301a-5p	4.80127	3.5021
379	gga-miR-301b-3p	8.92002	2.33954
389	gga-miR-301b-3p	7.03275	3.44843
399	gga-miR-301b-3p	10.9587	3.85606
410	gga-miR-301b-5p	4.9837	2.51521
420	gga-miR-301b-5p	0.01	3.84049
430	gga-miR-301b-5p	0.967935	3.52692
441	gga-miR-302a	1235.51	57.2864
451	gga-miR-302a	1439.37	46.4256
461	gga-miR-302a	1394.63	40.2389
472	gga-miR-302b-3p	316.818	26.4548
482	gga-miR-302b-3p	397.521	18.2126
492	gga-miR-302b-3p	383.616	23.5027
503	gga-miR-302b-5p	1255.42	44.1433
513	gga-miR-302b-5p	1327.35	39.597
523	gga-miR-302b-5p	1338.46	52.1585
534	gga-miR-302c-3p	696.178	63.0298
544	gga-miR-302c-3p	768.744	35.724
554	gga-miR-302c-3p	751.642	54.1792
565	gga-miR-302c-5p	616.714	18.1382
575	gga-miR-302c-5p	628.088	19.9324
585	gga-miR-302c-5p	656.813	17.9057
596	gga-miR-302d	1733.81	129.847
606	gga-miR-302d	2097.69	100.655
616	gga-miR-302d	2031.91	109.874
627	gga-miR-3064-3p	5.34201	3.46205
637	gga-miR-3064-3p	1.72719	3.55361
647	gga-miR-3064-3p	4.0694	2.38478
658	gga-miR-3064-5p	1.18322	3.98982
668	gga-miR-3064-5p	0.856247	2.49458
678	gga-miR-3064-5p	4.50735	2.14256
689	gga-miR-30a-3p	4.90712	2.44194
699	gga-miR-30a-3p	4.41238	5.42473
709	gga-miR-30a-3p	2.50439	2.962
720	gga-miR-30a-5p	103.087	12.7562
730	gga-miR-30a-5p	122.014	11.4584
740	gga-miR-30a-5p	123.379	12.9874
751	gga-miR-30b-3p	15.4732	3.56736
761	gga-miR-30b-3p	16.3383	2.70243
771	gga-miR-30b-3p	17.1657	3.31446
782	gga-miR-30b-5p	40.7511	4.50532
792	gga-miR-30b-5p	40.9309	6.21794
802	gga-miR-30b-5p	40.7277	6.22066
813	gga-miR-30c-1-3p	13.2842	3.32904
823	gga-miR-30c-1-3p	14.0235	3.0974
833	gga-miR-30c-1-3p	14.4058	4.87136
844	gga-miR-30c-2-3p	7.85665	3.20629
854	gga-miR-30c-2-3p	7.51423	3.42567
864	gga-miR-30c-2-3p	5.71093	3.09025
875	gga-miR-30c-5p	143.649	11.2242
885	gga-miR-30c-5p	145.014	13.409
895	gga-miR-30c-5p	154.642	8.71729
906	gga-miR-30d	184.516	8.41378
916	gga-miR-30d	193.662	14.8114
926	gga-miR-30d	202.744	13.2116
937	gga-miR-30e-3p	7.57891	3.11302
947	gga-miR-30e-3p	6.36608	4.70342
957	gga-miR-30e-3p	7.24322	2.70155
968	gga-miR-30e-5p	50.2484	8.88315
978	gga-miR-30e-5p	57.079	8.01018
988	gga-miR-30e-5p	58.7418	7.2532
999	gga-miR-31-3p	3.30097	4.26073
1009	gga-miR-31-3p	0.134602	3.26931
1019	gga-miR-31-3p	5.15164	3.42383
1030	gga-miR-31-5p	6.11982	2.75171
1040	gga-miR-31-5p	5.12534	4.70434
1050	gga-miR-31-5p	9.59987	3.96011
1061	gga-miR-32-3p	6.88782	3.61197
1071	gga-miR-32-3p	7.95868	4.33525
1081	gga-miR-32-3p	11.3658	3.10281
1092	gga-miR-32-5p	2.73825	1.82597
1102	gga-miR-32-5p	1.56053	4.28852
1112	gga-miR-32-5p	5.38865	4.63335
1123	gga-miR-33-3p	4.9158	2.6957
1133	gga-miR-33-3p	1.24571	2.35634
1143	gga-miR-33-3p	6.41695	2.41261
1154	gga-miR-33-5p	1.11818	3.18676
1164	gga-miR-33-5p	1.40312	4.08515
1174	gga-miR-33-5p	1.78959	3.53352
1185	gga-miR-34a-3p	3.76728	4.21672
1195	gga-miR-34a-3p	2.96793	5.1709
1205	gga-miR-34a-3p	3.38713	4.54353
1216	gga-miR-34a-5p	71.3114	4.58416
1226	gga-miR-34a-5p	78.4587	6.55102
1236	gga-miR-34a-5p	78.7151	5.7632
1247	gga-miR-34b-3p	102.517	9.20428
1257	gga-miR-34b-3p	112.875	7.5605
1267	gga-miR-34b-3p	109.311	9.99983
1278	gga-miR-34b-5p	0.01	2.61244
1288	gga-miR-34b-5p	0.01	3.72185
1298	gga-miR-34b-5p	3.05657	3.97469
1309	gga-miR-34c-3p	20.2855	6.55651
1319	gga-miR-34c-3p	15.6716	2.59781
1329	gga-miR-34c-3p	24.6756	5.52163
1340	gga-miR-34c-5p	2.14605	2.31238
1350	gga-miR-34c-5p	0.727195	4.02006
1360	gga-miR-34c-5p	2.5934	4.18444
1371	gga-miR-3523	44.4482	6.86581
1381	gga-miR-3523	39.792	7.99065
1391	gga-miR-3523	49.9474	6.05089
1402	gga-miR-3524a	4.17941	4.52051
1412	gga-miR-3524a	0.01	2.99652
1422	gga-miR-3524a	4.32828	4.30485
1433	gga-miR-3524b-3p	5.43979	3.42422
1443	gga-miR-3524b-3p	3.29201	3.04944
1453	gga-miR-3524b-3p	3.39831	2.42304
1464	gga-miR-3525	8.16867	2.65561
1474	gga-miR-3525	3.29201	1.9116
1484	gga-miR-3525	4.17284	3.58644
1495	gga-miR-3526	1.65097	1.96096
1505	gga-miR-3526	3.50497	1.83111
1515	gga-miR-3526	4.78106	1.72465
1526	gga-miR-3528	39.4453	6.40804
1536	gga-miR-3528	39.8939	5.24052
1546	gga-miR-3528	39.6446	3.67511
1557	gga-miR-3529	0.101434	2.13555
1567	gga-miR-3529	0.143861	4.25067
1577	gga-miR-3529	1.03958	3.16112
1588	gga-miR-3530-3p	105.764	11.6028
1598	gga-miR-3530-3p	119.283	10.2052
1608	gga-miR-3530-3p	123.937	12.5753
1619	gga-miR-3530-5p	0.01	3.72791
1629	gga-miR-3530-5p	0.01	4.85778
1639	gga-miR-3530-5p	2.21916	2.16148
1650	gga-miR-3531-3p	0.0629104	2.61255
1660	gga-miR-3531-3p	0.01	3.53747
1670	gga-miR-3531-3p	2.45876	4.81527
1681	gga-miR-3531-5p	0.01	2.80466
1691	gga-miR-3531-5p	0.01	4.31138
1701	gga-miR-3531-5p	0.01	4.3317
1712	gga-miR-3532-3p	0.585495	3.2982
1722	gga-miR-3532-3p	0.01	3.92077
1732	gga-miR-3532-3p	2.41702	2.23733
1743	gga-miR-3532-5p	1.36153	3.54523
1753	gga-miR-3532-5p	0.66238	4.13727
1763	gga-miR-3532-5p	1.5442	2.16537
1774	gga-miR-3533	0.0686891	2.79391
1784	gga-miR-3533	0.01	3.35378
1794	gga-miR-3533	0.48885	2.63735
1805	gga-miR-3534	2.24344	2.86327
1815	gga-miR-3534	1.24571	3.27851
1825	gga-miR-3534	1.62593	2.72095
1836	gga-miR-3535	928.095	24.8926
1846	gga-miR-3535	944.588	15.6546
1856	gga-miR-3535	1022.84	20.2871
1867	gga-miR-3536	7.78259	3.25242
1877	gga-miR-3536	7.80127	5.00497
1887	gga-miR-3536	9.65648	2.9465
1898	gga-miR-3537	1.79953	4.01833
1908	gga-miR-3537	0.01	2.44121
1918	gga-miR-3537	0.0621326	3.26178
1929	gga-miR-3538	823.294	35.5955
1939	gga-miR-3538	835.246	28.7311
1949	gga-miR-3538	883.423	22.8879
1960	gga-miR-3539	4.40002	3.2814
1970	gga-miR-3539	0.01	3.2226
1980	gga-miR-3539	1.63814	3.0318
1991	gga-miR-3540	0.212618	3.02993
2001	gga-miR-3540	0.01	3.48367
2011	gga-miR-3540	0.01	2.68074
2022	gga-miR-3594-3p	1.57495	3.63802
2032	gga-miR-3594-3p	0.01	3.57682
2042	gga-miR-3594-3p	1.79407	2.8841
2053	gga-miR-3594-5p	1.33913	3.42074
2063	gga-miR-3594-5p	0.01	3.69263
2073	gga-miR-3594-5p	3.18449	4.76016
2084	gga-miR-3607-3p	100.979	9.35862
2094	gga-miR-3607-3p	100.82	7.99352
2104	gga-miR-3607-3p	118.831	9.88348
2115	gga-miR-3607-5p	3.57286	2.22382
2125	gga-miR-3607-5p	3.73645	3.4798
2135	gga-miR-3607-5p	5.73302	2.89147
2146	gga-miR-365-1-5p	0.963502	1.36483
2156	gga-miR-365-1-5p	0.01	2.34663
2166	gga-miR-365-1-5p	1.17743	3.91987
2177	gga-miR-365-2-5p	5.67532	2.65827
2187	gga-miR-365-2-5p	3.85682	3.70889
2197	gga-miR-365-2-5p	3.20628	2.05362
2208	gga-miR-365-3p	4.14945	1.76172
2218	gga-miR-365-3p	2.30127	2.77223
2228	gga-miR-365-3p	4.77818	4.2218
2239	gga-miR-365b-5p	2.3317	3.5916
2249	gga-miR-365b-5p	0.236454	3.65915
2259	gga-miR-365b-5p	0.0693189	2.86871
2270	gga-miR-367	22.5819	6.46045
2280	gga-miR-367	19.4772	5.32317
2290	gga-miR-367	21.603	3.90535
2301	gga-miR-375	2.96092	2.98725
2311	gga-miR-375	1.4309	3.21927
2321	gga-miR-375	2.17402	3.24978
2332	gga-miR-383-3p	10.1945	3.45433
2342	gga-miR-383-3p	5.6346	3.94549
2352	gga-miR-383-3p	10.0057	4.29426
2363	gga-miR-383-5p	104.297	6.13906
2373	gga-miR-383-5p	102.403	11.6176
2383	gga-miR-383-5p	111.146	12.5348
2394	gga-miR-429-3p	0.616246	3.34567
2404	gga-miR-429-3p	0.01	5.59418
2414	gga-miR-429-3p	0.01	3.01613
2425	gga-miR-429-5p	1.39108	3.77037
2435	gga-miR-429-5p	0.01	3.40864
2445	gga-miR-429-5p	1.04881	4.22737
2456	gga-miR-449a	1.39108	2.2613
2466	gga-miR-449a	1.84756	2.52032
2476	gga-miR-449a	2.42033	2.90757
2487	gga-miR-449b-3p	3.41139	3.35523
2497	gga-miR-449b-3p	0.78275	2.23744
2507	gga-miR-449b-3p	3.73835	2.75653
2518	gga-miR-449b-5p	0.033907	2.10832
2528	gga-miR-449b-5p	0.01	2.89213
2538	gga-miR-449b-5p	3.30681	2.89259
2549	gga-miR-449c-3p	4.26505	1.4121
2559	gga-miR-449c-3p	4.42164	3.82546
2569	gga-miR-449c-3p	4.96096	2.03978
2580	gga-miR-449c-5p	4.25525	3.01344
2590	gga-miR-449c-5p	0.995713	3.16649
2600	gga-miR-449c-5p	4.38786	3.0409
2611	gga-miR-451	2.08942	3.41027
2621	gga-miR-451	4.50497	2.856
2631	gga-miR-451	3.78981	5.10167
2642	gga-miR-454-3p	32.5441	4.54868
2652	gga-miR-454-3p	31.5698	7.27219
2662	gga-miR-454-3p	35.3602	5.44592
2673	gga-miR-454-5p	0.01	3.00065
2683	gga-miR-454-5p	0.458676	2.8185
2693	gga-miR-454-5p	1.31693	3.56557
2704	gga-miR-455-3p	3.78226	2.02497
2714	gga-miR-455-3p	3.35682	4.07624
2724	gga-miR-455-3p	5.82995	3.68636
2735	gga-miR-455-5p	0.01	2.35947
2745	gga-miR-455-5p	0.01	2.27427
2755	gga-miR-455-5p	0.709215	4.70241
2766	gga-miR-456-3p	59.9394	6.71225
2776	gga-miR-456-3p	54.8939	7.74026
2786	gga-miR-456-3p	68.4441	6.44722
2797	gga-miR-456-5p	2.47178	3.43454
2807	gga-miR-456-5p	0.01	2.20889
2817	gga-miR-456-5p	3.31109	4.06324
2828	gga-miR-458a-3p	3.16414	3.4733
2838	gga-miR-458a-3p	1.65312	4.0104
2848	gga-miR-458a-3p	6.03563	3.94047
2859	gga-miR-458a-5p	0.01	3.79147
2869	gga-miR-458a-5p	0.01	3.97059
2879	gga-miR-458a-5p	2.1321	3.87405
2890	gga-miR-458b-3p	1.14796	2.68666
2900	gga-miR-458b-3p	1.22719	2.98472
2910	gga-miR-458b-3p	2.45206	2.47733
2921	gga-miR-458b-5p	2.00114	2.91419
2931	gga-miR-458b-5p	0.01	2.51494
2941	gga-miR-458b-5p	1.92139	3.08066
2952	gga-miR-460a-3p	2.61813	2.56377
2962	gga-miR-460a-3p	0.01	3.18435
2972	gga-miR-460a-3p	1.70676	2.67308
2983	gga-miR-460a-5p	3.73763	2.59385
2993	gga-miR-460a-5p	0.01	2.56781
3003	gga-miR-460a-5p	0.01	3.6327
3014	gga-miR-460b-3p	0.01	3.90079
3024	gga-miR-460b-3p	0.01	2.60833
3034	gga-miR-460b-3p	1.08994	3.60752
3045	gga-miR-460b-5p	7.04796	2.25076
3055	gga-miR-460b-5p	3.55127	2.36618
3065	gga-miR-460b-5p	6.1179	2.40769
3076	gga-miR-466	33.9173	4.33974
3086	gga-miR-466	30.3105	7.90695
3096	gga-miR-466	41.2005	4.75315
3107	gga-miR-4732-5p	6.60383	2.67541
3117	gga-miR-4732-5p	3.05127	4.12206
3127	gga-miR-4732-5p	4.51486	4.621
3138	gga-miR-489-3p	0.496866	1.63169
3148	gga-miR-489-3p	0.190157	3.43595
3158	gga-miR-489-3p	1.07158	2.13984
3169	gga-miR-489-5p	0.555143	2.88248
3179	gga-miR-489-5p	0.01	2.97131
3189	gga-miR-489-5p	0.44531	2.82772
3200	gga-miR-490-3p	3.07538	2.98487
3210	gga-miR-490-3p	0.01	4.40872
3220	gga-miR-490-3p	3.09366	3.94885
3231	gga-miR-490-5p	2.44465	1.9915
3241	gga-miR-490-5p	0.384602	3.78809
3251	gga-miR-490-5p	6.72241	3.84201
3262	gga-miR-499-3p	0.73331	2.84951
3272	gga-miR-499-3p	0.458676	3.01088
3282	gga-miR-499-3p	2.31802	3.72688
3293	gga-miR-499-5p	0.854075	2.73768
3303	gga-miR-499-5p	0.01	2.34308
3313	gga-miR-499-5p	0.21762	1.52965
3324	gga-miR-551-3p	14.6605	3.56402
3334	gga-miR-551-3p	12.1902	3.43595
3344	gga-miR-551-3p	16.4225	5.36936
3355	gga-miR-551-5p	2.61223	2.03094
3365	gga-miR-551-5p	0.375343	3.60976
3375	gga-miR-551-5p	0.01	2.79912
3386	gga-miR-6516-3p	18.3492	4.13196
3396	gga-miR-6516-3p	19.1346	5.56832
3406	gga-miR-6516-3p	27.0458	4.58085
3417	gga-miR-6516-5p	3.60762	2.45392
3427	gga-miR-6516-5p	6.48645	3.47073
3437	gga-miR-6516-5p	8.11393	3.47043
3448	gga-miR-6542-3p	0.01	3.76744
3458	gga-miR-6542-3p	0.01	3.78748
3468	gga-miR-6542-3p	0.01	2.2185
3479	gga-miR-6542-5p	1.79344	2.9297
3489	gga-miR-6542-5p	0.01	4.07943
3499	gga-miR-6542-5p	0.441992	4.35855
3510	gga-miR-6543-3p	0.01	3.21326
3520	gga-miR-6543-3p	0.01	2.72038
3530	gga-miR-6543-3p	0.01	4.34051
3541	gga-miR-6543-5p	1.81279	3.74825
3551	gga-miR-6543-5p	4.25838	2.59618
3561	gga-miR-6543-5p	3.17099	2.00506
3572	gga-miR-6544-3p	0.01	2.55723
3582	gga-miR-6544-3p	0.01	3.51361
3592	gga-miR-6544-3p	1.72667	2.93661
3603	gga-miR-6544-5p	0.01	3.83614
3613	gga-miR-6544-5p	0.01	2.44676
3623	gga-miR-6544-5p	0.01	2.36039
3634	gga-miR-6545-3p	1.98223	2.29722
3644	gga-miR-6545-3p	0.01	1.99743
3654	gga-miR-6545-3p	2.40576	2.37138
3665	gga-miR-6545-5p	1.02633	1.96201
3675	gga-miR-6545-5p	0.01	2.08682
3685	gga-miR-6545-5p	0.426393	3.42094
[truncated: 1,267 more rows]

## Sheet: Raw Data
						A-E-(111f)-cy3
Index	Reporter Name	Target Sequence (5' to 3')	Block	Row	Column	Density Median	Density StDev	Density Median	Density StDev	Group	Reporter Control Type	Note	Probe Source	Accession No.
1	BKG0		1	1	1	124.63	31.8697			control	control_empty	LC Internal Use	control
2	empty		1	1	2	60.9537	2.21036			control	control_empty
3	empty		1	1	3	60.0926	2.89226			control	control_empty
4	empty		1	1	4	64.213	1.66913			control	control_empty
5	empty		1	1	5	62.6759	2.5351			control	control_empty
6	empty		1	1	6	63.9907	2.84981			control	control_empty
7	empty		1	1	7	65.8889	2.55531			control	control_empty
8	empty		1	1	8	61.9444	2.79463			control	control_empty
9	empty		1	1	9	62.25	2.35267			control	control_empty
10	empty		1	1	10	93.1574	3.67909			control	control_empty
11	BKG0		1	1	11	87.8241	3.83498			control	control_empty	LC Internal Use	control
12	empty		1	1	12	65.8241	2.37128			control	control_empty
13	empty		1	1	13	65.0926	2.48185			control	control_empty
14	empty		1	1	14	64.5556	3.72748			control	control_empty
15	empty		1	1	15	68.6574	3.18337			control	control_empty
16	empty		1	1	16	69.9444	3.40377			control	control_empty
17	empty		1	1	17	68.0278	4.48978			control	control_empty
18	empty		1	1	18	67.9537	1.94015			control	control_empty
19	empty		1	1	19	65.9352	2.74891			control	control_empty
20	empty		1	1	20	103.898	10.394			control	control_empty
21	BKG0		1	1	21	100.537	10.3413			control	control_empty	LC Internal Use	control
22	empty		1	1	22	69.0741	3.81268			control	control_empty
23	empty		1	1	23	66.9722	3.29672			control	control_empty
24	empty		1	1	24	69.5185	2.22762			control	control_empty
25	empty		1	1	25	65.9537	3.01208			control	control_empty
26	empty		1	1	26	70.9444	2.74401			control	control_empty
27	empty		1	1	27	67.4722	2.80673			control	control_empty
28	empty		1	1	28	65.3611	2.9049			control	control_empty
29	empty		1	1	29	69.7037	3.13336			control	control_empty
30	empty		1	1	30	84	5.71929			control	control_empty
31	BKG0		1	1	31	82.1852	3.72952			control	control_empty	LC Internal Use	control
32	PUC2PM		1	2	1	6834.86	474.247			control	control_spike_calibration	LC Internal Use	control
33	empty		1	2	2	62.3148	3.32548			control	control_empty
34	empty		1	2	3	62.6204	2.71967			control	control_empty
35	empty		1	2	4	63.8426	2.75193			control	control_empty
36	empty		1	2	5	64.463	2.41655			control	control_empty
37	empty		1	2	6	63.6667	2.19174			control	control_empty
38	empty		1	2	7	65.6481	1.88112			control	control_empty
39	empty		1	2	8	61.8241	2.8013			control	control_empty
40	empty		1	2	9	66.5556	2.14142			control	control_empty
41	empty		1	2	10	94.5556	3.76738			control	control_empty
42	PUC2PM		1	2	11	7877.94	378.071			control	control_spike_calibration	LC Internal Use	control
43	empty		1	2	12	65.6019	2.82492			control	control_empty
44	empty		1	2	13	66.0556	2.78794			control	control_empty
45	empty		1	2	14	66	2.81186			control	control_empty
46	empty		1	2	15	66.7685	2.49713			control	control_empty
47	empty		1	2	16	66.6481	3.67948			control	control_empty
48	empty		1	2	17	70.2778	3.68841			control	control_empty
49	empty		1	2	18	70.1019	2.17866			control	control_empty
50	empty		1	2	19	67.6204	2.40994			control	control_empty
51	empty		1	2	20	103.519	6.9759			control	control_empty
52	PUC2PM		1	2	21	8605.52	511.088			control	control_spike_calibration	LC Internal Use	control
53	empty		1	2	22	68.2593	2.64176			control	control_empty
54	empty		1	2	23	68.7685	2.74324			control	control_empty
55	empty		1	2	24	66.6111	3.26074			control	control_empty
56	empty		1	2	25	67.5648	3.11845			control	control_empty
57	empty		1	2	26	69.6296	3.81486			control	control_empty
58	empty		1	2	27	65.4907	3.82685			control	control_empty
59	empty		1	2	28	64.9907	2.04846			control	control_empty
60	empty		1	2	29	69.9537	3.83634			control	control_empty
61	empty		1	2	30	93.3889	6.02616			control	control_empty
62	PUC2PM		1	2	31	8380.87	401.122			control	control_spike_calibration	LC Internal Use	control
63	PUC2MM		1	3	1	1883.17	298.738			control	control_spike_calibration	LC Internal Use	control
64	empty		1	3	2	60.787	3.82332			control	control_empty
65	empty		1	3	3	62.6574	3.12411			control	control_empty
66	empty		1	3	4	63.6204	2.28247			control	control_empty
67	empty		1	3	5	64.1574	3.59429			control	control_empty
68	empty		1	3	6	64.5833	3.80144			control	control_empty
69	empty		1	3	7	65.1944	2.4321			control	control_empty
70	empty		1	3	8	65.4444	3.98205			control	control_empty
71	empty		1	3	9	66.3426	3.07283			control	control_empty
72	empty		1	3	10	91.5648	3.99128			control	control_empty
73	PUC2MM		1	3	11	2161.35	266.279			control	control_spike_calibration	LC Internal Use	control
74	empty		1	3	12	67.3333	3.07841			control	control_empty
75	empty		1	3	13	63.7685	2.71929			control	control_empty
76	empty		1	3	14	63	4.53646			control	control_empty
77	empty		1	3	15	65.7593	3.43666			control	control_empty
78	empty		1	3	16	67.537	4.41625			control	control_empty
79	empty		1	3	17	65.8426	3.07587			control	control_empty
80	empty		1	3	18	66.9444	3.06574			control	control_empty
81	empty		1	3	19	64.9167	2.5764			control	control_empty
82	empty		1	3	20	104.12	9.85001			control	control_empty
83	PUC2MM		1	3	21	2517.87	312.529			control	control_spike_calibration	LC Internal Use	control
84	empty		1	3	22	66.5093	3.07688			control	control_empty
85	empty		1	3	23	68.75	2.44232			control	control_empty
86	empty		1	3	24	68.9537	3.93019			control	control_empty
87	empty		1	3	25	68.3611	4.23924			control	control_empty
88	empty		1	3	26	70.5278	3.0401			control	control_empty
89	empty		1	3	27	69.0556	3.27503			control	control_empty
90	empty		1	3	28	66.5556	4.74653			control	control_empty
91	empty		1	3	29	69.3056	3.28821			control	control_empty
92	empty		1	3	30	90.787	5.43793			control	control_empty
93	PUC2MM		1	3	31	2226.35	254.824			control	control_spike_calibration	LC Internal Use	control
94	BKG0		1	4	1	125.546	28.5848			control	control_empty	LC Internal Use	control
95	empty		1	4	2	60.1019	3.40955			control	control_empty
96	empty		1	4	3	61.0093	2.78009			control	control_empty
97	empty		1	4	4	64.8056	3.80717			control	control_empty
98	empty		1	4	5	63.5556	3.66426			control	control_empty
99	empty		1	4	6	63.75	2.52511			control	control_empty
100	empty		1	4	7	64.5185	1.42397			control	control_empty
101	empty		1	4	8	62.7315	2.15565			control	control_empty
102	empty		1	4	9	65.9722	2.65618			control	control_empty
103	empty		1	4	10	93.5185	5.04277			control	control_empty
104	BKG0		1	4	11	93.3796	5.34198			control	control_empty	LC Internal Use	control
105	empty		1	4	12	65.8241	3.24924			control	control_empty
106	empty		1	4	13	65.8148	4.13137			control	control_empty
107	empty		1	4	14	63.4907	3.64934			control	control_empty
108	empty		1	4	15	65.25	4.18972			control	control_empty
109	empty		1	4	16	65.2685	3.8949			control	control_empty
110	empty		1	4	17	68.4815	3.88017			control	control_empty
111	empty		1	4	18	67.4907	2.76323			control	control_empty
112	empty		1	4	19	67.9722	3.72026			control	control_empty
113	empty		1	4	20	102.75	7.37655			control	control_empty
114	BKG0		1	4	21	106.852	8.76358			control	control_empty	LC Internal Use	control
115	empty		1	4	22	66.8056	3.21927			control	control_empty
116	empty		1	4	23	67.1204	2.0449			control	control_empty
117	empty		1	4	24	69.8056	3.30239			control	control_empty
118	empty		1	4	25	65.2407	2.49437			control	control_empty
119	empty		1	4	26	69.037	2.92564			control	control_empty
120	empty		1	4	27	67.713	3.36572			control	control_empty
121	empty		1	4	28	65.213	3.07553			control	control_empty
122	empty		1	4	29	67.5648	1.92996			control	control_empty
123	empty		1	4	30	86.5648	5.65069			control	control_empty
124	BKG0		1	4	31	94.8796	6.3197			control	control_empty	LC Internal Use	control
125	PUC2PM-20B		1	5	1	4688.23	428.029			control	control_spike_calibration	LC Internal Use	control
126	empty		1	5	2	58.9907	3.16079			control	control_empty
127	empty		1	5	3	63.3889	3.00104			control	control_empty
128	empty		1	5	4	63.5278	2.71189			control	control_empty
129	empty		1	5	5	60.2222	3.30769			control	control_empty
130	empty		1	5	6	65.0833	3.502			control	control_empty
131	empty		1	5	7	64.287	2.59781			control	control_empty
132	empty		1	5	8	61.287	2.17054			control	control_empty
133	empty		1	5	9	63.7037	2.66952			control	control_empty
134	empty		1	5	10	95.7315	5.0114			control	control_empty
135	PUC2PM-20B		1	5	11	5607.56	351.006			control	control_spike_calibration	LC Internal Use	control
136	empty		1	5	12	66.3426	3.79661			control	control_empty
137	empty		1	5	13	65.7593	4.42565			control	control_empty
138	empty		1	5	14	62.5648	3.82631			control	control_empty
139	empty		1	5	15	65.3056	2.23589			control	control_empty
140	empty		1	5	16	67.1944	4.90176			control	control_empty
141	empty		1	5	17	68.9352	2.45053			control	control_empty
142	empty		1	5	18	69.6296	3.71809			control	control_empty
143	empty		1	5	19	66.213	2.05099			control	control_empty
144	empty		1	5	20	102	6.01089			control	control_empty
145	PUC2PM-20B		1	5	21	6880.78	357.492			control	control_spike_calibration	LC Internal Use	control
146	empty		1	5	22	63.9074	4.07302			control	control_empty
147	empty		1	5	23	67.4722	3.84138			control	control_empty
148	empty		1	5	24	67.4815	2.94651			control	control_empty
149	empty		1	5	25	64.0093	4.31146			control	control_empty
150	empty		1	5	26	67.3796	2.84068			control	control_empty
151	empty		1	5	27	67.3611	2.57035			control	control_empty
152	empty		1	5	28	61.9907	4.1637			control	control_empty
153	empty		1	5	29	66.9815	3.19749			control	control_empty
154	empty		1	5	30	88.963	5.3963			control	control_empty
155	PUC2PM-20B		1	5	31	6088.31	333.74			control	control_spike_calibration	LC Internal Use	control
156	PUC2MM-20B		1	6	1	71.0648	3.95128			control	control_spike_calibration	LC Internal Use	control
157	empty		1	6	2	61.1759	2.28293			control	control_empty
158	empty		1	6	3	58.3611	4.73693			control	control_empty
159	empty		1	6	4	61.75	3.09695			control	control_empty
160	empty		1	6	5	63.2963	3.4594			control	control_empty
161	empty		1	6	6	64.4259	3.57354			control	control_empty
162	empty		1	6	7	63.7037	4.04012			control	control_empty
163	empty		1	6	8	60.8796	3.82739			control	control_empty
164	empty		1	6	9	63.3889	4.5464			control	control_empty
165	empty		1	6	10	93.3519	6.31171			control	control_empty
166	PUC2MM-20B		1	6	11	71.5093	4.74882			control	control_spike_calibration	LC Internal Use	control
167	empty		1	6	12	66.4722	3.84625			control	control_empty
168	empty		1	6	13	65.4259	4.00281			control	control_empty
169	empty		1	6	14	61.4352	2.87845			control	control_empty
170	empty		1	6	15	66.1574	3.02068			control	control_empty
171	empty		1	6	16	67.0926	2.9212			control	control_empty
172	empty		1	6	17	66.0556	4.65207			control	control_empty
173	empty		1	6	18	64.9167	3.28442			control	control_empty
174	empty		1	6	19	66.5463	3.41625			control	control_empty
175	empty		1	6	20	97.6759	6.76416			control	control_empty
176	PUC2MM-20B		1	6	21	81.2407	3.69104			control	control_spike_calibration	LC Internal Use	control
177	empty		1	6	22	66.0648	5.15239			control	control_empty
178	empty		1	6	23	68.787	2.74134			control	control_empty
179	empty		1	6	24	70.037	4.16466			control	control_empty
180	empty		1	6	25	63.8333	3.89704			control	control_empty
181	empty		1	6	26	66.7222	2.53511			control	control_empty
182	empty		1	6	27	66.5278	2.7766			control	control_empty
183	empty		1	6	28	66.4167	3.42646			control	control_empty
184	empty		1	6	29	66.0093	3.20483			control	control_empty
185	empty		1	6	30	92.8796	4.24422			control	control_empty
186	PUC2MM-20B		1	6	31	77.4259	5.38985			control	control_spike_calibration	LC Internal Use	control
187	a2-PUC2PM-20B		1	7	1	36059.6	16976.6			control	control_spike_calibration	LC Internal Use	control
188	empty		1	7	2	60.8611	2.02996			control	control_empty
189	empty		1	7	3	59.9537	3.24508			control	control_empty
190	empty		1	7	4	63.6296	3.36444			control	control_empty
191	empty		1	7	5	63.1296	1.88498			control	control_empty
192	empty		1	7	6	64	3.03561			control	control_empty
193	empty		1	7	7	64.0833	2.33672			control	control_empty
194	empty		1	7	8	60.4259	4.24309			control	control_empty
195	empty		1	7	9	61.713	1.95296			control	control_empty
196	empty		1	7	10	96.7037	5.22084			control	control_empty
197	a2-PUC2PM-20B		1	7	11	53046.2	4723.88			control	control_spike_calibration	LC Internal Use	control
198	empty		1	7	12	65.1574	2.51412			control	control_empty
199	empty		1	7	13	64.4907	3.33067			control	control_empty
200	empty		1	7	14	62.8241	2.44502			control	control_empty
201	empty		1	7	15	67.6667	2.90665			control	control_empty
202	empty		1	7	16	67.3148	2.45957			control	control_empty
203	empty		1	7	17	67.4167	3.67646			control	control_empty
204	empty		1	7	18	68.7593	2.89334			control	control_empty
205	empty		1	7	19	66.2685	2.88602			control	control_empty
206	empty		1	7	20	97.2963	5.61417			control	control_empty
207	a2-PUC2PM-20B		1	7	21	60494.2	3526.76			control	control_spike_calibration	LC Internal Use	control
208	empty		1	7	22	66.713	2.55793			control	control_empty
209	empty		1	7	23	67.9815	3.5467			control	control_empty
210	empty		1	7	24	70.3611	3.84382			control	control_empty
211	empty		1	7	25	66.2037	4.24651			control	control_empty
212	empty		1	7	26	69.8796	2.77411			control	control_empty
213	empty		1	7	27	68.3519	3.6744			control	control_empty
214	empty		1	7	28	63.4722	2.5115			control	control_empty
215	empty		1	7	29	68.5463	2.93348			control	control_empty
216	empty		1	7	30	92.7037	4.41167			control	control_empty
217	a2-PUC2PM-20B		1	7	31	57471.3	1908.55			control	control_spike_calibration	LC Internal Use	control
218	a2-PUC2MM-20B		1	8	1	106.38	5.69754			control	control_spike_calibration	LC Internal Use	control
219	empty		1	8	2	62.3148	3.21692			control	control_empty
220	empty		1	8	3	60.4352	4.09073			control	control_empty
221	empty		1	8	4	61.3426	3.2674			control	control_empty
222	empty		1	8	5	62.6759	2.86398			control	control_empty
223	empty		1	8	6	62.3241	4.17117			control	control_empty
224	empty		1	8	7	64.2407	3.54641			control	control_empty
225	empty		1	8	8	61.1204	3.55127			control	control_empty
226	empty		1	8	9	63.2407	3.24072			control	control_empty
227	empty		1	8	10	91.9907	6.68167			control	control_empty
228	a2-PUC2MM-20B		1	8	11	112.463	6.32223			control	control_spike_calibration	LC Internal Use	control
229	empty		1	8	12	66.5926	3.36845			control	control_empty
230	empty		1	8	13	65.0741	2.82414			control	control_empty
231	empty		1	8	14	61.7685	3.56149			control	control_empty
232	empty		1	8	15	66.1111	3.3914			control	control_empty
233	empty		1	8	16	67.6574	3.45914			control	control_empty
234	empty		1	8	17	68.3889	3.76366			control	control_empty
235	empty		1	8	18	69.2778	3.66043			control	control_empty
236	empty		1	8	19	64.9537	4.51246			control	control_empty
237	empty		1	8	20	97.4537	6.13917			control	control_empty
238	a2-PUC2MM-20B		1	8	21	126.407	5.79564			control	control_spike_calibration	LC Internal Use	control
239	empty		1	8	22	66.5093	3.87779			control	control_empty
240	empty		1	8	23	66.4259	3.55255			control	control_empty
241	empty		1	8	24	67.7315	2.14697			control	control_empty
242	empty		1	8	25	64.0278	2.95909			control	control_empty
243	empty		1	8	26	70.1204	3.2747			control	control_empty
244	empty		1	8	27	71.0278	2.6456			control	control_empty
245	empty		1	8	28	64.9074	3.05261			control	control_empty
246	empty		1	8	29	65.5278	2.51522			control	control_empty
247	empty		1	8	30	92.9352	5.37087			control	control_empty
248	a2-PUC2MM-20B		1	8	31	116.954	4.62093			control	control_spike_calibration	LC Internal Use	control
249	a3-PUC2PM-20B		1	9	1	42786.8	3107.19			control	control_spike_calibration	LC Internal Use	control
250	gga-let-7a-2-3p	CUGUACAACCUCCUAGCUUUCC	1	9	2	68.8519	1.85862			experimental		mature miRNA	standard	MIMAT0031037
251	gga-miR-153-5p	UCAUUUUUGUGAUGUUGCAGCU	1	9	3	65.2037	3.46345			experimental		mature miRNA	standard	MIMAT0026502
252	gga-miR-1632-5p	UGCUUGUUUUUGGAUGAGCUUGC	1	9	4	69.2685	3.48188			experimental		mature miRNA	standard	MIMAT0007504
253	gga-miR-1719	AAAGAUGAUGAGUUGCUGAUG	1	9	5	71.9259	3.36475			experimental		mature miRNA	standard	MIMAT0007616
254	gga-miR-1805-3p	UGUAUUGGAACACUACAGCUC	1	9	6	68.0648	2.28883			experimental		mature miRNA	standard	MIMAT0007723
255	gga-miR-29c-3p	UAGCACCAUUUGAAAUCGGU	1	9	7	71.5833	1.77798			experimental		mature miRNA	standard	MIMAT0001183
256	gga-miR-6546-3p	GGAGUUCAGCUGUGCUGCUGC	1	9	8	68.713	3.43716			experimental		mature miRNA	standard	MIMAT0025596
257	gga-miR-6614-3p	ACAGGACAGCGAGAAGGC	1	9	9	88.6759	4.10112			experimental		mature miRNA	standard	MIMAT0025709
258	gga-miR-7437-3p	CUUCCUCCAACCUCAGUAUCA	1	9	10	74.1759	4.27955			experimental		mature miRNA	standard	MIMAT0029029
259	a3-PUC2PM-20B		1	9	11	53120.7	2896.02			control	control_spike_calibration	LC Internal Use	control
260	gga-let-7a-2-3p	CUGUACAACCUCCUAGCUUUCC	1	9	12	74.5556	3.31616			experimental		mature miRNA	standard	MIMAT0031037
261	gga-miR-153-5p	UCAUUUUUGUGAUGUUGCAGCU	1	9	13	73.0926	2.82359			experimental		mature miRNA	standard	MIMAT0026502
262	gga-miR-1632-5p	UGCUUGUUUUUGGAUGAGCUUGC	1	9	14	68.9259	3.54597			experimental		mature miRNA	standard	MIMAT0007504
263	gga-miR-1719	AAAGAUGAUGAGUUGCUGAUG	1	9	15	74.0741	4.46105			experimental		mature miRNA	standard	MIMAT0007616
264	gga-miR-1805-3p	UGUAUUGGAACACUACAGCUC	1	9	16	75.6667	2.5614			experimental		mature miRNA	standard	MIMAT0007723
265	gga-miR-29c-3p	UAGCACCAUUUGAAAUCGGU	1	9	17	81.1019	4.06476			experimental		mature miRNA	standard	MIMAT0001183
266	gga-miR-6546-3p	GGAGUUCAGCUGUGCUGCUGC	1	9	18	73.5463	2.85927			experimental		mature miRNA	standard	MIMAT0025596
267	gga-miR-6614-3p	ACAGGACAGCGAGAAGGC	1	9	19	94.1944	6.52308			experimental		mature miRNA	standard	MIMAT0025709
268	gga-miR-7437-3p	CUUCCUCCAACCUCAGUAUCA	1	9	20	76.6296	4.30082			experimental		mature miRNA	standard	MIMAT0029029
269	a3-PUC2PM-20B		1	9	21	60089.4	2442.92			control	control_spike_calibration	LC Internal Use	control
270	gga-let-7a-2-3p	CUGUACAACCUCCUAGCUUUCC	1	9	22	75.8148	4.22088			experimental		mature miRNA	standard	MIMAT0031037
271	gga-miR-153-5p	UCAUUUUUGUGAUGUUGCAGCU	1	9	23	75.0741	4.20437			experimental		mature miRNA	standard	MIMAT0026502
272	gga-miR-1632-5p	UGCUUGUUUUUGGAUGAGCUUGC	1	9	24	72.9722	2.09788			experimental		mature miRNA	standard	MIMAT0007504
273	gga-miR-1719	AAAGAUGAUGAGUUGCUGAUG	1	9	25	74.5463	3.81189			experimental		mature miRNA	standard	MIMAT0007616
274	gga-miR-1805-3p	UGUAUUGGAACACUACAGCUC	1	9	26	74.3056	3.55059			experimental		mature miRNA	standard	MIMAT0007723
275	gga-miR-29c-3p	UAGCACCAUUUGAAAUCGGU	1	9	27	81.6759	2.57533			experimental		mature miRNA	standard	MIMAT0001183
276	gga-miR-6546-3p	GGAGUUCAGCUGUGCUGCUGC	1	9	28	71.9722	2.82002			experimental		mature miRNA	standard	MIMAT0025596
277	gga-miR-6614-3p	ACAGGACAGCGAGAAGGC	1	9	29	93.8704	4.54282			experimental		mature miRNA	standard	MIMAT0025709
278	gga-miR-7437-3p	CUUCCUCCAACCUCAGUAUCA	1	9	30	79.1574	2.4992			experimental		mature miRNA	standard	MIMAT0029029
279	a3-PUC2PM-20B		1	9	31	57420.5	3671.52			control	control_spike_calibration	LC Internal Use	control
280	a3-PUC2MM-20B		1	10	1	96.6944	4.22378			control	control_spike_calibration	LC Internal Use	control
281	gga-let-7a-3p	CUAUACAAUCUACUGUCUUUCC	1	10	2	67.5926	1.90443			experimental		mature miRNA	standard	MIMAT0026491,MIMAT0026543
282	gga-miR-155	UUAAUGCUAAUCGUGAUAGGGG	1	10	3	64.5741	2.66582			experimental		mature miRNA	standard	MIMAT0001106
283	gga-miR-1633	UGCGCUUCUGCUCAGCUCGGUGU	1	10	4	70.7407	2.6133			experimental		mature miRNA	standard	MIMAT0007506
284	gga-miR-1720-3p	AAGCAACGAGAGGUCGGUCUGA	1	10	5	71.4907	5.42148			experimental		mature miRNA	standard	MIMAT0007618
285	gga-miR-1805-5p	GAGUUGUAGUCUUUCAAACAGA	1	10	6	68.4352	4.00064			experimental		mature miRNA	standard	MIMAT0007722
286	gga-miR-29c-5p	CCGAUUUCUCUUGGUGUUCAG	1	10	7	70.4074	3.91269			experimental		mature miRNA	standard	MIMAT0026544
287	gga-miR-6546-5p	AGGAGCGCCUCUGAGCUCCCCU	1	10	8	71.037	3.6299			experimental		mature miRNA	standard	MIMAT0025595
288	gga-miR-6615-3p	UGGCACUGAUGUGUUCUCCACA	1	10	9	68	3.07234			experimental		mature miRNA	standard	MIMAT0025711
289	gga-miR-7437-5p	GAACAGAGCGUUGGAAGGUAGGG	1	10	10	75.3148	2.37844			experimental		mature miRNA	standard	MIMAT0029028
290	a3-PUC2MM-20B		1	10	11	112.028	5.72004			control	control_spike_calibration	LC Internal Use	control
291	gga-let-7a-3p	CUAUACAAUCUACUGUCUUUCC	1	10	12	74.1019	2.85781			experimental		mature miRNA	standard	MIMAT0026491,MIMAT0026543
292	gga-miR-155	UUAAUGCUAAUCGUGAUAGGGG	1	10	13	71.8611	3.49755			experimental		mature miRNA	standard	MIMAT0001106
293	gga-miR-1633	UGCGCUUCUGCUCAGCUCGGUGU	1	10	14	70.7778	3.25643			experimental		mature miRNA	standard	MIMAT0007506
294	gga-miR-1720-3p	AAGCAACGAGAGGUCGGUCUGA	1	10	15	72.0833	3.50733			experimental		mature miRNA	standard	MIMAT0007618
295	gga-miR-1805-5p	GAGUUGUAGUCUUUCAAACAGA	1	10	16	72.0648	2.60938			experimental		mature miRNA	standard	MIMAT0007722
296	gga-miR-29c-5p	CCGAUUUCUCUUGGUGUUCAG	1	10	17	70.3056	4.186			experimental		mature miRNA	standard	MIMAT0026544
297	gga-miR-6546-5p	AGGAGCGCCUCUGAGCUCCCCU	1	10	18	73.9259	3.35084			experimental		mature miRNA	standard	MIMAT0025595
298	gga-miR-6615-3p	UGGCACUGAUGUGUUCUCCACA	1	10	19	73.537	2.40881			experimental		mature miRNA	standard	MIMAT0025711
299	gga-miR-7437-5p	GAACAGAGCGUUGGAAGGUAGGG	1	10	20	77.2685	4.02238			experimental		mature miRNA	standard	MIMAT0029028
300	a3-PUC2MM-20B		1	10	21	128.546	3.70749			control	control_spike_calibration	LC Internal Use	control
301	gga-let-7a-3p	CUAUACAAUCUACUGUCUUUCC	1	10	22	76.3704	3.70045			experimental		mature miRNA	standard	MIMAT0026491,MIMAT0026543
302	gga-miR-155	UUAAUGCUAAUCGUGAUAGGGG	1	10	23	71.6204	2.19905			experimental		mature miRNA	standard	MIMAT0001106
303	gga-miR-1633	UGCGCUUCUGCUCAGCUCGGUGU	1	10	24	76.0648	3.49171			experimental		mature miRNA	standard	MIMAT0007506
304	gga-miR-1720-3p	AAGCAACGAGAGGUCGGUCUGA	1	10	25	71.25	5.34269			experimental		mature miRNA	standard	MIMAT0007618
305	gga-miR-1805-5p	GAGUUGUAGUCUUUCAAACAGA	1	10	26	71.7037	3.88926			experimental		mature miRNA	standard	MIMAT0007722
306	gga-miR-29c-5p	CCGAUUUCUCUUGGUGUUCAG	1	10	27	72.0648	2.99618			experimental		mature miRNA	standard	MIMAT0026544
307	gga-miR-6546-5p	AGGAGCGCCUCUGAGCUCCCCU	1	10	28	71.9259	3.84684			experimental		mature miRNA	standard	MIMAT0025595
308	gga-miR-6615-3p	UGGCACUGAUGUGUUCUCCACA	1	10	29	75.25	3.89854			experimental		mature miRNA	standard	MIMAT0025711
309	gga-miR-7437-5p	GAACAGAGCGUUGGAAGGUAGGG	1	10	30	77.7593	2.8313			experimental		mature miRNA	standard	MIMAT0029028
310	a3-PUC2MM-20B		1	10	31	120.37	4.94567			control	control_spike_calibration	LC Internal Use	control
311	empty		1	11	1	78.287	6.9552			control	control_empty
312	gga-let-7a-5p	UGAGGUAGUAGGUUGUAUAGUU	1	11	2	71.5556	2.82622			experimental		mature miRNA	standard	MIMAT0001101,MIMAT0001181
313	gga-miR-1550-3p	CUUCACUUACACUGCUCACUGGU	1	11	3	68.287	2.41897			experimental		mature miRNA	standard	MIMAT0007404
314	gga-miR-1634	UGCGACGCAUCGGCCUUUCUUC	1	11	4	71.3519	3.21886			experimental		mature miRNA	standard	MIMAT0007507
315	gga-miR-1720-5p	UGAUCACCUCGGACGUUGCUUU	1	11	5	68.9352	2.80944			experimental		mature miRNA	standard	MIMAT0007617
316	gga-miR-1806	AGGCAGGAUCACAAGGUCUGGA	1	11	6	67.75	2.83873			experimental		mature miRNA	standard	MIMAT0007724
317	gga-miR-301a-3p	CAGUGCAAUAAUAUUGUCAAAGCAU	1	11	7	87.2963	3.80177			experimental		mature miRNA	standard	MIMAT0001166
318	gga-miR-6547-3p	ACCCCUCCAUCCACCCACUCA	1	11	8	70.6204	2.04947			experimental		mature miRNA	standard	MIMAT0025598
319	gga-miR-6615-5p	UUGGGGACACCAUCAGAACAGCCA	1	11	9	76.6944	3.76273			experimental		mature miRNA	standard	MIMAT0025710
320	gga-miR-7438-3p	UGAGUUGUCUUCCUGAAUAGUU	1	11	10	73.2315	3.65218			experimental		mature miRNA	standard	MIMAT0029031
321	empty		1	11	11	87.7037	4.93369			control	control_empty
322	gga-let-7a-5p	UGAGGUAGUAGGUUGUAUAGUU	1	11	12	79.3796	2.54205			experimental		mature miRNA	standard	MIMAT0001101,MIMAT0001181
323	gga-miR-1550-3p	CUUCACUUACACUGCUCACUGGU	1	11	13	72.8611	3.63898			experimental		mature miRNA	standard	MIMAT0007404
324	gga-miR-1634	UGCGACGCAUCGGCCUUUCUUC	1	11	14	71.2222	3.71743			experimental		mature miRNA	standard	MIMAT0007507
325	gga-miR-1720-5p	UGAUCACCUCGGACGUUGCUUU	1	11	15	76.1759	5.09504			experimental		mature miRNA	standard	MIMAT0007617
326	gga-miR-1806	AGGCAGGAUCACAAGGUCUGGA	1	11	16	72.8889	2.75591			experimental		mature miRNA	standard	MIMAT0007724
327	gga-miR-301a-3p	CAGUGCAAUAAUAUUGUCAAAGCAU	1	11	17	89.6852	3.04068			experimental		mature miRNA	standard	MIMAT0001166
328	gga-miR-6547-3p	ACCCCUCCAUCCACCCACUCA	1	11	18	77.787	2.5137			experimental		mature miRNA	standard	MIMAT0025598
329	gga-miR-6615-5p	UUGGGGACACCAUCAGAACAGCCA	1	11	19	76.2407	3.01048			experimental		mature miRNA	standard	MIMAT0025710
330	gga-miR-7438-3p	UGAGUUGUCUUCCUGAAUAGUU	1	11	20	75.2963	1.86587			experimental		mature miRNA	standard	MIMAT0029031
331	empty		1	11	21	97.9815	5.22392			control	control_empty
332	gga-let-7a-5p	UGAGGUAGUAGGUUGUAUAGUU	1	11	22	85.4907	4.74685			experimental		mature miRNA	standard	MIMAT0001101,MIMAT0001181
333	gga-miR-1550-3p	CUUCACUUACACUGCUCACUGGU	1	11	23	74.0926	2.73276			experimental		mature miRNA	standard	MIMAT0007404
334	gga-miR-1634	UGCGACGCAUCGGCCUUUCUUC	1	11	24	76.1667	2.61377			experimental		mature miRNA	standard	MIMAT0007507
335	gga-miR-1720-5p	UGAUCACCUCGGACGUUGCUUU	1	11	25	74.3519	3.83129			experimental		mature miRNA	standard	MIMAT0007617
336	gga-miR-1806	AGGCAGGAUCACAAGGUCUGGA	1	11	26	76.037	3.79357			experimental		mature miRNA	standard	MIMAT0007724
337	gga-miR-301a-3p	CAGUGCAAUAAUAUUGUCAAAGCAU	1	11	27	92.5463	5.01658			experimental		mature miRNA	standard	MIMAT0001166
338	gga-miR-6547-3p	ACCCCUCCAUCCACCCACUCA	1	11	28	74.8333	3.54016			experimental		mature miRNA	standard	MIMAT0025598
339	gga-miR-6615-5p	UUGGGGACACCAUCAGAACAGCCA	1	11	29	79.0648	4.15871			experimental		mature miRNA	standard	MIMAT0025710
340	gga-miR-7438-3p	UGAGUUGUCUUCCUGAAUAGUU	1	11	30	74.4352	4.9394			experimental		mature miRNA	standard	MIMAT0029031
341	empty		1	11	31	93.2037	5.51931			control	control_empty
342	empty		1	12	1	76.9907	5.65767			control	control_empty
343	gga-let-7b	UGAGGUAGUAGGUUGUGUGGUU	1	12	2	68.1204	2.38264			experimental		mature miRNA	standard	MIMAT0001102
344	gga-miR-1550-5p	UGAUGGGGGUGUAGUGCAGCA	1	12	3	65.4722	2.62432			experimental		mature miRNA	standard	MIMAT0007403
345	gga-miR-1635	UGCCCAGGCUGUGCUGUGCUCUGGG	1	12	4	71.0741	3.6703			experimental		mature miRNA	standard	MIMAT0007508
346	gga-miR-1721	AGAGAUGAUGUUGGUCUGAUG	1	12	5	67.4167	3.36036			experimental		mature miRNA	standard	MIMAT0007619
347	gga-miR-1807	GCAGAAUGAGGCUAGAGCUGAG	1	12	6	67.787	3.40986			experimental		mature miRNA	standard	MIMAT0007725
348	gga-miR-301a-5p	UCUGACAAUGUUGCACUACU	1	12	7	71.0833	2.24701			experimental		mature miRNA	standard	MIMAT0026531
349	gga-miR-6547-5p	GUGGGAUGUGGGGACGGGGUGA	1	12	8	85.8519	3.78095			experimental		mature miRNA	standard	MIMAT0025597
350	gga-miR-6616-5p	GCUCUGUGAUGGCUAGCUGAGA	1	12	9	70.1574	2.57291			experimental		mature miRNA	standard	MIMAT0025712
351	gga-miR-7438-5p	UUUUUCAAGGGGACAACUCAGA	1	12	10	74.713	3.69149			experimental		mature miRNA	standard	MIMAT0029030
352	empty		1	12	11	83.1389	4.48353			control	control_empty
353	gga-let-7b	UGAGGUAGUAGGUUGUGUGGUU	1	12	12	74.1574	2.97391			experimental		mature miRNA	standard	MIMAT0001102
354	gga-miR-1550-5p	UGAUGGGGGUGUAGUGCAGCA	1	12	13	73.6204	2.3669			experimental		mature miRNA	standard	MIMAT0007403
355	gga-miR-1635	UGCCCAGGCUGUGCUGUGCUCUGGG	1	12	14	72.0648	3.32443			experimental		mature miRNA	standard	MIMAT0007508
356	gga-miR-1721	AGAGAUGAUGUUGGUCUGAUG	1	12	15	74.6481	3.13054			experimental		mature miRNA	standard	MIMAT0007619
357	gga-miR-1807	GCAGAAUGAGGCUAGAGCUGAG	1	12	16	73.0278	2.23171			experimental		mature miRNA	standard	MIMAT0007725
358	gga-miR-301a-5p	UCUGACAAUGUUGCACUACU	1	12	17	74.4815	4.23488			experimental		mature miRNA	standard	MIMAT0026531
359	gga-miR-6547-5p	GUGGGAUGUGGGGACGGGGUGA	1	12	18	94.2963	3.23607			experimental		mature miRNA	standard	MIMAT0025597
360	gga-miR-6616-5p	GCUCUGUGAUGGCUAGCUGAGA	1	12	19	71.8611	3.47073			experimental		mature miRNA	standard	MIMAT0025712
361	gga-miR-7438-5p	UUUUUCAAGGGGACAACUCAGA	1	12	20	75.6296	3.1224			experimental		mature miRNA	standard	MIMAT0029030
362	empty		1	12	21	92.6852	8.47718			control	control_empty
363	gga-let-7b	UGAGGUAGUAGGUUGUGUGGUU	1	12	22	75.7685	2.28611			experimental		mature miRNA	standard	MIMAT0001102
364	gga-miR-1550-5p	UGAUGGGGGUGUAGUGCAGCA	1	12	23	74.8796	2.69897			experimental		mature miRNA	standard	MIMAT0007403
365	gga-miR-1635	UGCCCAGGCUGUGCUGUGCUCUGGG	1	12	24	76.1389	3.45183			experimental		mature miRNA	standard	MIMAT0007508
366	gga-miR-1721	AGAGAUGAUGUUGGUCUGAUG	1	12	25	71.3889	3.65532			experimental		mature miRNA	standard	MIMAT0007619
367	gga-miR-1807	GCAGAAUGAGGCUAGAGCUGAG	1	12	26	75.1296	1.98166			experimental		mature miRNA	standard	MIMAT0007725
368	gga-miR-301a-5p	UCUGACAAUGUUGCACUACU	1	12	27	76.3426	3.5021			experimental		mature miRNA	standard	MIMAT0026531
369	gga-miR-6547-5p	GUGGGAUGUGGGGACGGGGUGA	1	12	28	87.1389	3.35294			experimental		mature miRNA	standard	MIMAT0025597
370	gga-miR-6616-5p	GCUCUGUGAUGGCUAGCUGAGA	1	12	29	73.5926	1.9481			experimental		mature miRNA	standard	MIMAT0025712
371	gga-miR-7438-5p	UUUUUCAAGGGGACAACUCAGA	1	12	30	79.6667	2.57958			experimental		mature miRNA	standard	MIMAT0029030
372	empty		1	12	31	90.8704	5.80701			control	control_empty
373	empty		1	13	1	72.1574	2.94549			control	control_empty
374	gga-let-7c-3p	CUGUACAACCUUCUAGCUUUCC	1	13	2	67.5741	2.80588			experimental		mature miRNA	standard	MIMAT0026492
375	gga-miR-1551-3p	UGAGUUUGUGUUGCUGCUUUCU	1	13	3	71.3796	2.32708			experimental		mature miRNA	standard	MIMAT0007406
376	gga-miR-1636	UGCAGGUGAUGGCGGGGCUG	1	13	4	79.4907	3.85119			experimental		mature miRNA	standard	MIMAT0007509
377	gga-miR-1722-3p	UAGAGCAUCACCAAGGGGCAAG	1	13	5	69.5741	3.06382			experimental		mature miRNA	standard	MIMAT0007621
378	gga-miR-1808	UUUGUUGGGAAUGAAUACAUAUU	1	13	6	68.6296	2.29421			experimental		mature miRNA	standard	MIMAT0007726
379	gga-miR-301b-3p	CAGUGCAAUAGUAUUGUCAAAGCAU	1	13	7	75.25	2.18801			experimental		mature miRNA	standard	MIMAT0007742
380	gga-miR-6548-3p	AGAGGUGCCCCGCUGUUGCUGU	1	13	8	70.3056	3.86322			experimental		mature miRNA	standard	MIMAT0025602
381	gga-miR-6617-3p	UGUUUCAGAGCAGGUCAGUCGUU	1	13	9	69.6481	2.56254			experimental		mature miRNA	standard	MIMAT0025713
382	gga-miR-7439-3p	UUCUCCAGUAGUUCCUGAGUGCU	1	13	10	73.5185	4.20387			experimental		mature miRNA	standard	MIMAT0029033
383	empty		1	13	11	81.9907	4.42486			control	control_empty
384	gga-let-7c-3p	CUGUACAACCUUCUAGCUUUCC	1	13	12	73.1481	2.47913			experimental		mature miRNA	standard	MIMAT0026492
385	gga-miR-1551-3p	UGAGUUUGUGUUGCUGCUUUCU	1	13	13	80.6852	2.78396			experimental		mature miRNA	standard	MIMAT0007406
386	gga-miR-1636	UGCAGGUGAUGGCGGGGCUG	1	13	14	81.1759	3.07486			experimental		mature miRNA	standard	MIMAT0007509
387	gga-miR-1722-3p	UAGAGCAUCACCAAGGGGCAAG	1	13	15	72.4167	2.78891			experimental		mature miRNA	standard	MIMAT0007621
388	gga-miR-1808	UUUGUUGGGAAUGAAUACAUAUU	1	13	16	73.0648	2.1148			experimental		mature miRNA	standard	MIMAT0007726
389	gga-miR-301b-3p	CAGUGCAAUAGUAUUGUCAAAGCAU	1	13	17	78.5741	3.44843			experimental		mature miRNA	standard	MIMAT0007742
390	gga-miR-6548-3p	AGAGGUGCCCCGCUGUUGCUGU	1	13	18	75.1759	3.07486			experimental		mature miRNA	standard	MIMAT0025602
391	gga-miR-6617-3p	UGUUUCAGAGCAGGUCAGUCGUU	1	13	19	71.8426	2.43864			experimental		mature miRNA	standard	MIMAT0025713
392	gga-miR-7439-3p	UUCUCCAGUAGUUCCUGAGUGCU	1	13	20	75.2315	2.95956			experimental		mature miRNA	standard	MIMAT0029033
393	empty		1	13	21	87.8148	4.85711			control	control_empty
394	gga-let-7c-3p	CUGUACAACCUUCUAGCUUUCC	1	13	22	73.75	2.2345			experimental		mature miRNA	standard	MIMAT0026492
395	gga-miR-1551-3p	UGAGUUUGUGUUGCUGCUUUCU	1	13	23	80.5926	4.16716			experimental		mature miRNA	standard	MIMAT0007406
396	gga-miR-1636	UGCAGGUGAUGGCGGGGCUG	1	13	24	86.9815	4.00696			experimental		mature miRNA	standard	MIMAT0007509
397	gga-miR-1722-3p	UAGAGCAUCACCAAGGGGCAAG	1	13	25	75.0556	3.79334			experimental		mature miRNA	standard	MIMAT0007621
398	gga-miR-1808	UUUGUUGGGAAUGAAUACAUAUU	1	13	26	75.037	2.04128			experimental		mature miRNA	standard	MIMAT0007726
399	gga-miR-301b-3p	CAGUGCAAUAGUAUUGUCAAAGCAU	1	13	27	82.5	3.85606			experimental		mature miRNA	standard	MIMAT0007742
400	gga-miR-6548-3p	AGAGGUGCCCCGCUGUUGCUGU	1	13	28	74.0648	3.21873			experimental		mature miRNA	standard	MIMAT0025602
401	gga-miR-6617-3p	UGUUUCAGAGCAGGUCAGUCGUU	1	13	29	76.0556	2.88675			experimental		mature miRNA	standard	MIMAT0025713
402	gga-miR-7439-3p	UUCUCCAGUAGUUCCUGAGUGCU	1	13	30	75.2037	3.06551			experimental		mature miRNA	standard	MIMAT0029033
403	empty		1	13	31	85.7593	5.25049			control	control_empty
404	empty		1	14	1	66.3519	3.18676			control	control_empty
405	gga-let-7c-5p	UGAGGUAGUAGGUUGUAUGGUU	1	14	2	70.3148	4.23083			experimental		mature miRNA	standard	MIMAT0001104
406	gga-miR-1551-5p	CUAGCAGCAAAAAGAACUUCAGA	1	14	3	80.7963	6.26779			experimental		mature miRNA	standard	MIMAT0007405
407	gga-miR-1637	UGAUAGCUGCUGUGGCACGGA	1	14	4	69.8889	2.73548			experimental		mature miRNA	standard	MIMAT0007510
408	gga-miR-1722-5p	UGUCACCCUAAGACUGCUCUAAU	1	14	5	69.3148	2.84046			experimental		mature miRNA	standard	MIMAT0007620
409	gga-miR-1809	ACGUGGGAAGUUUGGCAGAGCAUG	1	14	6	85.0741	3.4633			experimental		mature miRNA	standard	MIMAT0007727
410	gga-miR-301b-5p	GCUCUGACUUUAUUGCACUACU	1	14	7	71.8611	2.36192			experimental		mature miRNA	standard	MIMAT0007741
411	gga-miR-6548-5p	AACAACAGCUGCGUGCCAUGCC	1	14	8	69	4.5096			experimental		mature miRNA	standard	MIMAT0025601
412	gga-miR-6618-5p	AGAGGCUGCUGUUCCUCUCCUG	1	14	9	71.7037	3.37461			experimental		mature miRNA	standard	MIMAT0025714
413	gga-miR-7439-5p	UGACUUGGGAACAUGGGAAGAGG	1	14	10	75.1389	5.02416			experimental		mature miRNA	standard	MIMAT0029032
414	empty		1	14	11	89.1111	9.09075			control	control_empty
415	gga-let-7c-5p	UGAGGUAGUAGGUUGUAUGGUU	1	14	12	76.6667	2.26307			experimental		mature miRNA	standard	MIMAT0001104
416	gga-miR-1551-5p	CUAGCAGCAAAAAGAACUUCAGA	1	14	13	70.3333	3.47756			experimental		mature miRNA	standard	MIMAT0007405
417	gga-miR-1637	UGAUAGCUGCUGUGGCACGGA	1	14	14	69.7685	1.95561			experimental		mature miRNA	standard	MIMAT0007510
418	gga-miR-1722-5p	UGUCACCCUAAGACUGCUCUAAU	1	14	15	73.7315	2.87629			experimental		mature miRNA	standard	MIMAT0007620
419	gga-miR-1809	ACGUGGGAAGUUUGGCAGAGCAUG	1	14	16	94.6389	6.02403			experimental		mature miRNA	standard	MIMAT0007727
420	gga-miR-301b-5p	GCUCUGACUUUAUUGCACUACU	1	14	17	71.1296	3.84049			experimental		mature miRNA	standard	MIMAT0007741
421	gga-miR-6548-5p	AACAACAGCUGCGUGCCAUGCC	1	14	18	73	3.30392			experimental		mature miRNA	standard	MIMAT0025601
422	gga-miR-6618-5p	AGAGGCUGCUGUUCCUCUCCUG	1	14	19	71.4815	2.75301			experimental		mature miRNA	standard	MIMAT0025714
423	gga-miR-7439-5p	UGACUUGGGAACAUGGGAAGAGG	1	14	20	76.5648	2.65201			experimental		mature miRNA	standard	MIMAT0029032
424	empty		1	14	21	84.8056	5.10901			control	control_empty
425	gga-let-7c-5p	UGAGGUAGUAGGUUGUAUGGUU	1	14	22	74.1204	2.32708			experimental		mature miRNA	standard	MIMAT0001104
426	gga-miR-1551-5p	CUAGCAGCAAAAAGAACUUCAGA	1	14	23	72.6111	2.32352			experimental		mature miRNA	standard	MIMAT0007405
427	gga-miR-1637	UGAUAGCUGCUGUGGCACGGA	1	14	24	72.6852	2.85359			experimental		mature miRNA	standard	MIMAT0007510
428	gga-miR-1722-5p	UGUCACCCUAAGACUGCUCUAAU	1	14	25	73.1852	2.24711			experimental		mature miRNA	standard	MIMAT0007620
429	gga-miR-1809	ACGUGGGAAGUUUGGCAGAGCAUG	1	14	26	93.037	3.89086			experimental		mature miRNA	standard	MIMAT0007727
430	gga-miR-301b-5p	GCUCUGACUUUAUUGCACUACU	1	14	27	72.5093	3.52692			experimental		mature miRNA	standard	MIMAT0007741
431	gga-miR-6548-5p	AACAACAGCUGCGUGCCAUGCC	1	14	28	69.2407	3.63233			experimental		mature miRNA	standard	MIMAT0025601
432	gga-miR-6618-5p	AGAGGCUGCUGUUCCUCUCCUG	1	14	29	73.6389	3.32495			experimental		mature miRNA	standard	MIMAT0025714
433	gga-miR-7439-5p	UGACUUGGGAACAUGGGAAGAGG	1	14	30	74.7222	3.43112			experimental		mature miRNA	standard	MIMAT0029032
434	empty		1	14	31	86.8704	3.41545			control	control_empty
435	gga-5S-b1	GCCUACGGCCAUACCACCCUGG	1	15	1	424.944	16.8189			control	control_biosequence	LC Internal Use	control
436	gga-let-7d	AGAGGUAGUGGGUUGCAUAGU	1	15	2	63.5926	3.42349			experimental		mature miRNA	standard	MIMAT0001161
437	gga-miR-1552-3p	CUAGCUGCUCUGCACUGACUG	1	15	3	64.7593	5.03051			experimental		mature miRNA	standard	MIMAT0007408
438	gga-miR-1638	GUAGUUUGUGUUGUUUGUUU	1	15	4	75.6389	2.8034			experimental		mature miRNA	standard	MIMAT0007511
439	gga-miR-1723	UGGGAGCGGAAUGUGCAGCCUCA	1	15	5	68.0093	4.57031			experimental		mature miRNA	standard	MIMAT0007622
440	gga-miR-1811	UAUUGCAGCGCUGGGUGCAU	1	15	6	161.38	6.16247			experimental		mature miRNA	standard	MIMAT0007729
441	gga-miR-302a	AAGUGCUUCCAUGUUUUAGUGA	1	15	7	1232.84	54.0338			experimental		mature miRNA	standard	MIMAT0001143
442	gga-miR-6549-3p	ACAGCUGUAAGCAGAAGGCACCC	1	15	8	76	4.46795			experimental		mature miRNA	standard	MIMAT0025604
443	gga-miR-6619-5p	AGGAGAAGUGACGGAGCAGUGC	1	15	9	74.213	2.59421			experimental		mature miRNA	standard	MIMAT0025715
444	gga-miR-7440-3p	UUUGGUGUAGGCCAGGACAGC	1	15	10	72.8426	3.82359			experimental		mature miRNA	standard	MIMAT0029035
445	gga-5S-b1	GCCUACGGCCAUACCACCCUGG	1	15	11	502.796	36.6519			control	control_biosequence	LC Internal Use	control
446	gga-let-7d	AGAGGUAGUGGGUUGCAUAGU	1	15	12	71.1759	3.56994			experimental		mature miRNA	standard	MIMAT0001161
447	gga-miR-1552-3p	CUAGCUGCUCUGCACUGACUG	1	15	13	71.3704	3.25431			experimental		mature miRNA	standard	MIMAT0007408
448	gga-miR-1638	GUAGUUUGUGUUGUUUGUUU	1	15	14	75.9444	4.62386			experimental		mature miRNA	standard	MIMAT0007511
449	gga-miR-1723	UGGGAGCGGAAUGUGCAGCCUCA	1	15	15	73.6574	2.43864			experimental		mature miRNA	standard	MIMAT0007622
450	gga-miR-1811	UAUUGCAGCGCUGGGUGCAU	1	15	16	171.898	8.42109			experimental		mature miRNA	standard	MIMAT0007729
451	gga-miR-302a	AAGUGCUUCCAUGUUUUAGUGA	1	15	17	1510.91	46.4256			experimental		mature miRNA	standard	MIMAT0001143
452	gga-miR-6549-3p	ACAGCUGUAAGCAGAAGGCACCC	1	15	18	80.0556	2.45648			experimental		mature miRNA	standard	MIMAT0025604
453	gga-miR-6619-5p	AGGAGAAGUGACGGAGCAGUGC	1	15	19	76.7685	4.81355			experimental		mature miRNA	standard	MIMAT0025715
454	gga-miR-7440-3p	UUUGGUGUAGGCCAGGACAGC	1	15	20	77.0185	2.45323			experimental		mature miRNA	standard	MIMAT0029035
455	gga-5S-b1	GCCUACGGCCAUACCACCCUGG	1	15	21	576.287	28.904			control	control_biosequence	LC Internal Use	control
456	gga-let-7d	AGAGGUAGUGGGUUGCAUAGU	1	15	22	73.4537	4.79171			experimental		mature miRNA	standard	MIMAT0001161
457	gga-miR-1552-3p	CUAGCUGCUCUGCACUGACUG	1	15	23	74.537	2.80995			experimental		mature miRNA	standard	MIMAT0007408
458	gga-miR-1638	GUAGUUUGUGUUGUUUGUUU	1	15	24	81.3426	5.4278			experimental		mature miRNA	standard	MIMAT0007511
459	gga-miR-1723	UGGGAGCGGAAUGUGCAGCCUCA	1	15	25	74.9444	4.20688			experimental		mature miRNA	standard	MIMAT0007622
460	gga-miR-1811	UAUUGCAGCGCUGGGUGCAU	1	15	26	173.194	5.63278			experimental		mature miRNA	standard	MIMAT0007729
461	gga-miR-302a	AAGUGCUUCCAUGUUUUAGUGA	1	15	27	1466.17	40.2389			experimental		mature miRNA	standard	MIMAT0001143
462	gga-miR-6549-3p	ACAGCUGUAAGCAGAAGGCACCC	1	15	28	77.3148	4.53161			experimental		mature miRNA	standard	MIMAT0025604
463	gga-miR-6619-5p	AGGAGAAGUGACGGAGCAGUGC	1	15	29	77.8426	3.37434			experimental		mature miRNA	standard	MIMAT0025715
464	gga-miR-7440-3p	UUUGGUGUAGGCCAGGACAGC	1	15	30	72.8148	4.07671			experimental		mature miRNA	standard	MIMAT0029035
465	gga-5S-b1	GCCUACGGCCAUACCACCCUGG	1	15	31	571.954	24.5202			control	control_biosequence	LC Internal Use	control
466	gga-5S-b2	GGAAACGCCCGAUCUCGUCUGA	1	16	1	1746.97	31.9361			control	control_biosequence	LC Internal Use	control
467	gga-let-7f-3p	CUAUACAAUCUAUUGCCUUCCC	1	16	2	67.1852	3.93439			experimental		mature miRNA	standard	MIMAT0026528
468	gga-miR-1552-5p	UUAGUGCGCGGUAAGCUAGGGUG	1	16	3	71.0093	3.05249			experimental		mature miRNA	standard	MIMAT0007407
469	gga-miR-1639	UUGUGCAAGGUACGUUGGGUU	1	16	4	68.6111	3.19413			experimental		mature miRNA	standard	MIMAT0007514
470	gga-miR-1724	UGCUGAGCGUUGGCUGCGCUGCG	1	16	5	66.6667	3.17996			experimental		mature miRNA	standard	MIMAT0007623
471	gga-miR-1812-3p	CAUACUAUACAGUAUAUAUCUA	1	16	6	69.5185	3.12207			experimental		mature miRNA	standard	MIMAT0026785
472	gga-miR-302b-3p	UAAGUGCUUCCAUGUUUUAGUAG	1	16	7	366.481	24.9645			experimental		mature miRNA	standard	MIMAT0003357
473	gga-miR-6549-5p	AGCCUUCUGUUGUGCAUCUGAGA	1	16	8	68.963	2.0275			experimental		mature miRNA	standard	MIMAT0025603
474	gga-miR-6620-5p	AGAGAUGGAAGCGCUGCGCACGG	1	16	9	68.7963	1.73345			experimental		mature miRNA	standard	MIMAT0025716
475	gga-miR-7440-5p	UGUUUGAGUGCACCUGGGU	1	16	10	73.7315	3.86599			experimental		mature miRNA	standard	MIMAT0029034
476	gga-5S-b2	GGAAACGCCCGAUCUCGUCUGA	1	16	11	2160.25	134.311			control	control_biosequence	LC Internal Use	control
477	gga-let-7f-3p	CUAUACAAUCUAUUGCCUUCCC	1	16	12	76.5463	3.07958			experimental		mature miRNA	standard	MIMAT0026528
478	gga-miR-1552-5p	UUAGUGCGCGGUAAGCUAGGGUG	1	16	13	75.6852	1.96534			experimental		mature miRNA	standard	MIMAT0007407
479	gga-miR-1639	UUGUGCAAGGUACGUUGGGUU	1	16	14	70.9074	3.7455			experimental		mature miRNA	standard	MIMAT0007514
480	gga-miR-1724	UGCUGAGCGUUGGCUGCGCUGCG	1	16	15	72.2685	3.9497			experimental		mature miRNA	standard	MIMAT0007623
481	gga-miR-1812-3p	CAUACUAUACAGUAUAUAUCUA	1	16	16	71.0648	2.64848			experimental		mature miRNA	standard	MIMAT0026785
482	gga-miR-302b-3p	UAAGUGCUUCCAUGUUUUAGUAG	1	16	17	469.454	18.2277			experimental		mature miRNA	standard	MIMAT0003357
483	gga-miR-6549-5p	AGCCUUCUGUUGUGCAUCUGAGA	1	16	18	73.75	2.5325			experimental		mature miRNA	standard	MIMAT0025603
484	gga-miR-6620-5p	AGAGAUGGAAGCGCUGCGCACGG	1	16	19	71.2407	4.1735			experimental		mature miRNA	standard	MIMAT0025716
485	gga-miR-7440-5p	UGUUUGAGUGCACCUGGGU	1	16	20	75.9815	4.72413			experimental		mature miRNA	standard	MIMAT0029034
486	gga-5S-b2	GGAAACGCCCGAUCUCGUCUGA	1	16	21	2436.31	117.595			control	control_biosequence	LC Internal Use	control
487	gga-let-7f-3p	CUAUACAAUCUAUUGCCUUCCC	1	16	22	75.2222	4.17454			experimental		mature miRNA	standard	MIMAT0026528
488	gga-miR-1552-5p	UUAGUGCGCGGUAAGCUAGGGUG	1	16	23	84.8426	3.58908			experimental		mature miRNA	standard	MIMAT0007407
489	gga-miR-1639	UUGUGCAAGGUACGUUGGGUU	1	16	24	74.4074	3.37953			experimental		mature miRNA	standard	MIMAT0007514
490	gga-miR-1724	UGCUGAGCGUUGGCUGCGCUGCG	1	16	25	72.1481	4.24664			experimental		mature miRNA	standard	MIMAT0007623
491	gga-miR-1812-3p	CAUACUAUACAGUAUAUAUCUA	1	16	26	74.9074	2.46295			experimental		mature miRNA	standard	MIMAT0026785
492	gga-miR-302b-3p	UAAGUGCUUCCAUGUUUUAGUAG	1	16	27	455.157	23.5027			experimental		mature miRNA	standard	MIMAT0003357
493	gga-miR-6549-5p	AGCCUUCUGUUGUGCAUCUGAGA	1	16	28	73.0093	2.67035			experimental		mature miRNA	standard	MIMAT0025603
494	gga-miR-6620-5p	AGAGAUGGAAGCGCUGCGCACGG	1	16	29	73.5648	4.16544			experimental		mature miRNA	standard	MIMAT0025716
495	gga-miR-7440-5p	UGUUUGAGUGCACCUGGGU	1	16	30	72.5278	3.62612			experimental		mature miRNA	standard	MIMAT0029034
496	gga-5S-b2	GGAAACGCCCGAUCUCGUCUGA	1	16	31	2436.17	93.3748			control	control_biosequence	LC Internal Use	control
497	gga-5S-b3	GAUCUCGGAAGCUAAGCAGGGU	1	17	1	550.389	180.362			control	control_biosequence	LC Internal Use	control
498	gga-let-7f-5p	UGAGGUAGUAGAUUGUAUAGUU	1	17	2	70.4722	4.4877			experimental		mature miRNA	standard	MIMAT0001162
499	gga-miR-1553-3p	UGUGGUGGGAGGACAGUGAUGU	1	17	3	69.1481	4.81977			experimental		mature miRNA	standard	MIMAT0007410
500	gga-miR-1640	UUGUCACUGCAGGGCCCCGCGGCC	1	17	4	82.3426	4.01903			experimental		mature miRNA	standard	MIMAT0007515
501	gga-miR-1725	UAUGAUAUAGUUAGAGCUGCU	1	17	5	67.1019	3.50418			experimental		mature miRNA	standard	MIMAT0007624
502	gga-miR-1812-5p	AUAUAUACUGUAUACUGUGUCA	1	17	6	69	3.82075			experimental		mature miRNA	standard	MIMAT0007730
503	gga-miR-302b-5p	ACUUUAACAUGGAGGUGCUUUCU	1	17	7	1252.82	41.677			experimental		mature miRNA	standard	MIMAT0003356
504	gga-miR-6550-3p	GCUCCACCCUCGGCUGCUUUGA	1	17	8	66.1111	3.68968			experimental		mature miRNA	standard	MIMAT0025606
505	gga-miR-6621-5p	ACAGGGAUUACAGGGCUCUGA	1	17	9	68.25	3.34364			experimental		mature miRNA	standard	MIMAT0025718
506	gga-miR-7441-3p	AUGUUGGGAUCCUCUUCUGCA	1	17	10	69.0463	2.26878			experimental		mature miRNA	standard	MIMAT0029037
507	gga-5S-b3	GAUCUCGGAAGCUAAGCAGGGU	1	17	11	9485.99	746.862			control	control_biosequence	LC Internal Use	control
508	gga-let-7f-5p	UGAGGUAGUAGAUUGUAUAGUU	1	17	12	79.2963	3.30182			experimental		mature miRNA	standard	MIMAT0001162
509	gga-miR-1553-3p	UGUGGUGGGAGGACAGUGAUGU	1	17	13	75.3796	4.72163			experimental		mature miRNA	standard	MIMAT0007410
510	gga-miR-1640	UUGUCACUGCAGGGCCCCGCGGCC	1	17	14	68.7685	3.33939			experimental		mature miRNA	standard	MIMAT0007515
511	gga-miR-1725	UAUGAUAUAGUUAGAGCUGCU	1	17	15	71.3611	2.82333			experimental		mature miRNA	standard	MIMAT0007624
512	gga-miR-1812-5p	AUAUAUACUGUAUACUGUGUCA	1	17	16	69.6296	2.80384			experimental		mature miRNA	standard	MIMAT0007730
513	gga-miR-302b-5p	ACUUUAACAUGGAGGUGCUUUCU	1	17	17	1400.79	39.6506			experimental		mature miRNA	standard	MIMAT0003356
514	gga-miR-6550-3p	GCUCCACCCUCGGCUGCUUUGA	1	17	18	73.6574	2.90073			experimental		mature miRNA	standard	MIMAT0025606
515	gga-miR-6621-5p	ACAGGGAUUACAGGGCUCUGA	1	17	19	73.2315	3.13141			experimental		mature miRNA	standard	MIMAT0025718
516	gga-miR-7441-3p	AUGUUGGGAUCCUCUUCUGCA	1	17	20	71.1019	2.98576			experimental		mature miRNA	standard	MIMAT0029037
517	gga-5S-b3	GAUCUCGGAAGCUAAGCAGGGU	1	17	21	10725	534.631			control	control_biosequence	LC Internal Use	control
518	gga-let-7f-5p	UGAGGUAGUAGAUUGUAUAGUU	1	17	22	80.8611	5.26576			experimental		mature miRNA	standard	MIMAT0001162
519	gga-miR-1553-3p	UGUGGUGGGAGGACAGUGAUGU	1	17	23	73.5093	2.58499			experimental		mature miRNA	standard	MIMAT0007410
520	gga-miR-1640	UUGUCACUGCAGGGCCCCGCGGCC	1	17	24	74.5278	4.0104			experimental		mature miRNA	standard	MIMAT0007515
521	gga-miR-1725	UAUGAUAUAGUUAGAGCUGCU	1	17	25	69.4352	3.86761			experimental		mature miRNA	standard	MIMAT0007624
522	gga-miR-1812-5p	AUAUAUACUGUAUACUGUGUCA	1	17	26	69.8981	3.168			experimental		mature miRNA	standard	MIMAT0007730
523	gga-miR-302b-5p	ACUUUAACAUGGAGGUGCUUUCU	1	17	27	1410	52.1585			experimental		mature miRNA	standard	MIMAT0003356
524	gga-miR-6550-3p	GCUCCACCCUCGGCUGCUUUGA	1	17	28	71.2685	4.01308			experimental		mature miRNA	standard	MIMAT0025606
525	gga-miR-6621-5p	ACAGGGAUUACAGGGCUCUGA	1	17	29	73.1667	2.99064			experimental		mature miRNA	standard	MIMAT0025718
526	gga-miR-7441-3p	AUGUUGGGAUCCUCUUCUGCA	1	17	30	74.5278	4.3802			experimental		mature miRNA	standard	MIMAT0029037
527	gga-5S-b3	GAUCUCGGAAGCUAAGCAGGGU	1	17	31	10492.6	610.505			control	control_biosequence	LC Internal Use	control
528	gga-5S-b4	GUCGGGCUCGGUUAGUACUUGG	1	18	1	162.278	14.0166			control	control_biosequence	LC Internal Use	control
529	gga-let-7g-3p	CUGUACAGGCCACUGCCUUGCC	1	18	2	66.6389	3.16363			experimental		mature miRNA	standard	MIMAT0026527
530	gga-miR-1553-5p	AGUCCUGUCCUGUCUACCUACUGU	1	18	3	67.713	3.70413			experimental		mature miRNA	standard	MIMAT0007409
531	gga-miR-1641	UGAGGAUUAAUGACUGUCUGGG	1	18	4	68.0463	2.89823			experimental		mature miRNA	standard	MIMAT0007516
532	gga-miR-1726	AAGCUUGUUGGGUUUGGUUUGU	1	18	5	67.6852	3.3423			experimental		mature miRNA	standard	MIMAT0007625
533	gga-miR-1813	UUCUGUGGCUGCAAGGAGAG	1	18	6	67.1759	3.71868			experimental		mature miRNA	standard	MIMAT0007600
534	gga-miR-302c-3p	UAAGUGCUUCCAUGUUUCAGUGG	1	18	7	724.574	59.4876			experimental		mature miRNA	standard	MIMAT0003359
535	gga-miR-6550-5p	AAAGCAGCCCAGGAAGCGCU	1	18	8	66.3056	4.32221			experimental		mature miRNA	standard	MIMAT0025605
536	gga-miR-6622-3p	UGUGGGGACAUUUCUGUGGCAUU	1	18	9	69.6667	2.68607			experimental		mature miRNA	standard	MIMAT0025825
537	gga-miR-7441-5p	CUGAGGAGGGUUUGUAACAUGG	1	18	10	70.0093	3.07992			experimental		mature miRNA	standard	MIMAT0029036
538	gga-5S-b4	GUCGGGCUCGGUUAGUACUUGG	1	18	11	197.75	14.2134			control	control_biosequence	LC Internal Use	control
539	gga-let-7g-3p	CUGUACAGGCCACUGCCUUGCC	1	18	12	73.4352	5.32368			experimental		mature miRNA	standard	MIMAT0026527
540	gga-miR-1553-5p	AGUCCUGUCCUGUCUACCUACUGU	1	18	13	72.1667	3.75786			experimental		mature miRNA	standard	MIMAT0007409
541	gga-miR-1641	UGAGGAUUAAUGACUGUCUGGG	1	18	14	67.1019	3.37927			experimental		mature miRNA	standard	MIMAT0007516
542	gga-miR-1726	AAGCUUGUUGGGUUUGGUUUGU	1	18	15	70.3796	2.68856			experimental		mature miRNA	standard	MIMAT0007625
543	gga-miR-1813	UUCUGUGGCUGCAAGGAGAG	1	18	16	71.7593	3.38184			experimental		mature miRNA	standard	MIMAT0007600
544	gga-miR-302c-3p	UAAGUGCUUCCAUGUUUCAGUGG	1	18	17	840.722	35.7425			experimental		mature miRNA	standard	MIMAT0003359
545	gga-miR-6550-5p	AAAGCAGCCCAGGAAGCGCU	1	18	18	76.3148	3.59815			experimental		mature miRNA	standard	MIMAT0025605
546	gga-miR-6622-3p	UGUGGGGACAUUUCUGUGGCAUU	1	18	19	68.8333	3.10712			experimental		mature miRNA	standard	MIMAT0025825
547	gga-miR-7441-5p	CUGAGGAGGGUUUGUAACAUGG	1	18	20	71.3148	3.98044			experimental		mature miRNA	standard	MIMAT0029036
548	gga-5S-b4	GUCGGGCUCGGUUAGUACUUGG	1	18	21	225.111	10.2941			control	control_biosequence	LC Internal Use	control
549	gga-let-7g-3p	CUGUACAGGCCACUGCCUUGCC	1	18	22	71.6296	3.29427			experimental		mature miRNA	standard	MIMAT0026527
550	gga-miR-1553-5p	AGUCCUGUCCUGUCUACCUACUGU	1	18	23	75.5741	4.1832			experimental		mature miRNA	standard	MIMAT0007409
551	gga-miR-1641	UGAGGAUUAAUGACUGUCUGGG	1	18	24	74.213	3.66099			experimental		mature miRNA	standard	MIMAT0007516
552	gga-miR-1726	AAGCUUGUUGGGUUUGGUUUGU	1	18	25	70.9907	3.74539			experimental		mature miRNA	standard	MIMAT0007625
553	gga-miR-1813	UUCUGUGGCUGCAAGGAGAG	1	18	26	73.6111	4.8488			experimental		mature miRNA	standard	MIMAT0007600
554	gga-miR-302c-3p	UAAGUGCUUCCAUGUUUCAGUGG	1	18	27	823.759	54.2171			experimental		mature miRNA	standard	MIMAT0003359
555	gga-miR-6550-5p	AAAGCAGCCCAGGAAGCGCU	1	18	28	71.3796	3.3369			experimental		mature miRNA	standard	MIMAT0025605
556	gga-miR-6622-3p	UGUGGGGACAUUUCUGUGGCAUU	1	18	29	73.7593	4.36184			experimental		mature miRNA	standard	MIMAT0025825
557	gga-miR-7441-5p	CUGAGGAGGGUUUGUAACAUGG	1	18	30	75.0093	3.20775			experimental		mature miRNA	standard	MIMAT0029036
558	gga-5S-b4	GUCGGGCUCGGUUAGUACUUGG	1	18	31	215.472	10.8088			control	control_biosequence	LC Internal Use	control
559	gga-5S-b5	GGAUGGGAGACUGCCUGGGAAU	1	19	1	6104.86	157.437			control	control_biosequence	LC Internal Use	control
560	gga-let-7g-5p	UGAGGUAGUAGUUUGUACAGU	1	19	2	66.3056	2.1112			experimental		mature miRNA	standard	MIMAT0001160
561	gga-miR-1554	GCAGGUGAUGAGGCUUUGCUG	1	19	3	64.5833	3.81126			experimental		mature miRNA	standard	MIMAT0007411
562	gga-miR-1642	UGAGAGGCUGUCAGUUUGUGGGG	1	19	4	69.4167	4.70459			experimental		mature miRNA	standard	MIMAT0007517
563	gga-miR-1727	AAGCUGCUCUAAUGAACUGAAGG	1	19	5	66.7037	3.13634			experimental		mature miRNA	standard	MIMAT0007626
564	gga-miR-1814	AGGUUGUUUGGUUUUGUUUU	1	19	6	64.7963	2.61469			experimental		mature miRNA	standard	MIMAT0007513
565	gga-miR-302c-5p	UUUAACAUGGAGGUACCUGCUG	1	19	7	648.519	17.091			experimental		mature miRNA	standard	MIMAT0003358
566	gga-miR-6551-3p	GGGCUGUGAGAGAUGUUCCCUU	1	19	8	65.7407	4.62696			experimental		mature miRNA	standard	MIMAT0025610
567	gga-miR-6623-3p	ACAGCUGGAGACCAUCUUUUCA	1	19	9	66.9074	3.45475			experimental		mature miRNA	standard	MIMAT0025719
568	gga-miR-7442-3p	UCUGCUUCCUCCUCCUGCAGC	1	19	10	71.0093	3.08901			experimental		mature miRNA	standard	MIMAT0029039
569	gga-5S-b5	GGAUGGGAGACUGCCUGGGAAU	1	19	11	7416.24	338.149			control	control_biosequence	LC Internal Use	control
570	gga-let-7g-5p	UGAGGUAGUAGUUUGUACAGU	1	19	12	72.0648	3.57633			experimental		mature miRNA	standard	MIMAT0001160
571	gga-miR-1554	GCAGGUGAUGAGGCUUUGCUG	1	19	13	70.5	1.76413			experimental		mature miRNA	standard	MIMAT0007411
572	gga-miR-1642	UGAGAGGCUGUCAGUUUGUGGGG	1	19	14	70.7407	4.58435			experimental		mature miRNA	standard	MIMAT0007517
573	gga-miR-1727	AAGCUGCUCUAAUGAACUGAAGG	1	19	15	72.787	2.35237			experimental		mature miRNA	standard	MIMAT0007626
574	gga-miR-1814	AGGUUGUUUGGUUUUGUUUU	1	19	16	68.3796	2.12558			experimental		mature miRNA	standard	MIMAT0007513
575	gga-miR-302c-5p	UUUAACAUGGAGGUACCUGCUG	1	19	17	699.63	19.9324			experimental		mature miRNA	standard	MIMAT0003358
576	gga-miR-6551-3p	GGGCUGUGAGAGAUGUUCCCUU	1	19	18	72.3148	2.57467			experimental		mature miRNA	standard	MIMAT0025610
577	gga-miR-6623-3p	ACAGCUGGAGACCAUCUUUUCA	1	19	19	70.7222	4.12613			experimental		mature miRNA	standard	MIMAT0025719
578	gga-miR-7442-3p	UCUGCUUCCUCCUCCUGCAGC	1	19	20	74.9722	3.59766			experimental		mature miRNA	standard	MIMAT0029039
579	gga-5S-b5	GGAUGGGAGACUGCCUGGGAAU	1	19	21	8209.16	167.21			control	control_biosequence	LC Internal Use	control
580	gga-let-7g-5p	UGAGGUAGUAGUUUGUACAGU	1	19	22	72.0463	2.77971			experimental		mature miRNA	standard	MIMAT0001160
581	gga-miR-1554	GCAGGUGAUGAGGCUUUGCUG	1	19	23	71.0741	2.89603			experimental		mature miRNA	standard	MIMAT0007411
582	gga-miR-1642	UGAGAGGCUGUCAGUUUGUGGGG	1	19	24	73.4444	3.178			experimental		mature miRNA	standard	MIMAT0007517
583	gga-miR-1727	AAGCUGCUCUAAUGAACUGAAGG	1	19	25	67.4537	4.90734			experimental		mature miRNA	standard	MIMAT0007626
584	gga-miR-1814	AGGUUGUUUGGUUUUGUUUU	1	19	26	69.4815	4.1389			experimental		mature miRNA	standard	MIMAT0007513
585	gga-miR-302c-5p	UUUAACAUGGAGGUACCUGCUG	1	19	27	730.62	17.9614			experimental		mature miRNA	standard	MIMAT0003358
586	gga-miR-6551-3p	GGGCUGUGAGAGAUGUUCCCUU	1	19	28	70.8611	4.5374			experimental		mature miRNA	standard	MIMAT0025610
587	gga-miR-6623-3p	ACAGCUGGAGACCAUCUUUUCA	1	19	29	74.2685	4.02238			experimental		mature miRNA	standard	MIMAT0025719
588	gga-miR-7442-3p	UCUGCUUCCUCCUCCUGCAGC	1	19	30	76.6667	4.7103			experimental		mature miRNA	standard	MIMAT0029039
589	gga-5S-b5	GGAUGGGAGACUGCCUGGGAAU	1	19	31	8073.03	181.59			control	control_biosequence	LC Internal Use	control
590	gga-5S-b6	GAAUACCGAGUGUCGUAGGCGU	1	20	1	402.222	20.8077			control	control_biosequence	LC Internal Use	control
591	gga-let-7i	UGAGGUAGUAGUUUGUGCUGU	1	20	2	67.1481	3.57775			experimental		mature miRNA	standard	MIMAT0001098
592	gga-miR-1555-3p	CAGGGUUAUUGGUUUUGUGUGA	1	20	3	66.3148	3.75325			experimental		mature miRNA	standard	MIMAT0007412
593	gga-miR-1643-3p	UAAAAGUGCUGCUGGUGGAAGAA	1	20	4	69.5185	3.05244			experimental		mature miRNA	standard	MIMAT0007519
594	gga-miR-1728-3p	AGGCUUCUGUAGAUCAGCCAGC	1	20	5	69.3611	2.50778			experimental		mature miRNA	standard	MIMAT0007628
595	gga-miR-1815	UAGGUUUUAUGGUUUUGUUUU	1	20	6	65.3611	4.47518			experimental		mature miRNA	standard	MIMAT0007512
596	gga-miR-302d	UAAGUGCUUCCAUGUUUUAGUUG	1	20	7	1702.84	122.475			experimental		mature miRNA	standard	MIMAT0003360
597	gga-miR-6551-5p	CGGUGCAUCUCUGCAGCCCGCA	1	20	8	70.1389	2.8034			experimental		mature miRNA	standard	MIMAT0025609
598	gga-miR-6624-3p	UCCAGGGAAGGGCUUCUGUUU	1	20	9	67.7685	3.91166			experimental		mature miRNA	standard	MIMAT0025720
599	gga-miR-7442-5p	CACAGGACCAUGGGAGCGUGGC	1	20	10	73.5833	3.28442			experimental		mature miRNA	standard	MIMAT0029038
600	gga-5S-b6	GAAUACCGAGUGUCGUAGGCGU	1	20	11	483.852	19.4484			control	control_biosequence	LC Internal Use	control
601	gga-let-7i	UGAGGUAGUAGUUUGUGCUGU	1	20	12	70.9907	3.69009			experimental		mature miRNA	standard	MIMAT0001098
602	gga-miR-1555-3p	CAGGGUUAUUGGUUUUGUGUGA	1	20	13	69.7037	3.29048			experimental		mature miRNA	standard	MIMAT0007412
603	gga-miR-1643-3p	UAAAAGUGCUGCUGGUGGAAGAA	1	20	14	67.75	3.14189			experimental		mature miRNA	standard	MIMAT0007519
604	gga-miR-1728-3p	AGGCUUCUGUAGAUCAGCCAGC	1	20	15	72.2685	2.13387			experimental		mature miRNA	standard	MIMAT0007628
605	gga-miR-1815	UAGGUUUUAUGGUUUUGUUUU	1	20	16	70.3796	2.6816			experimental		mature miRNA	standard	MIMAT0007512
606	gga-miR-302d	UAAGUGCUUCCAUGUUUUAGUUG	1	20	17	2169.23	100.655			experimental		mature miRNA	standard	MIMAT0003360
607	gga-miR-6551-5p	CGGUGCAUCUCUGCAGCCCGCA	1	20	18	76.5741	3.98643			experimental		mature miRNA	standard	MIMAT0025609
608	gga-miR-6624-3p	UCCAGGGAAGGGCUUCUGUUU	1	20	19	72.4907	2.84653			experimental		mature miRNA	standard	MIMAT0025720
609	gga-miR-7442-5p	CACAGGACCAUGGGAGCGUGGC	1	20	20	72.9907	2.13338			experimental		mature miRNA	standard	MIMAT0029038
610	gga-5S-b6	GAAUACCGAGUGUCGUAGGCGU	1	20	21	547.389	13.6415			control	control_biosequence	LC Internal Use	control
611	gga-let-7i	UGAGGUAGUAGUUUGUGCUGU	1	20	22	75.25	3.59939			experimental		mature miRNA	standard	MIMAT0001098
612	gga-miR-1555-3p	CAGGGUUAUUGGUUUUGUGUGA	1	20	23	69.5093	2.52648			experimental		mature miRNA	standard	MIMAT0007412
613	gga-miR-1643-3p	UAAAAGUGCUGCUGGUGGAAGAA	1	20	24	74.8333	2.33022			experimental		mature miRNA	standard	MIMAT0007519
614	gga-miR-1728-3p	AGGCUUCUGUAGAUCAGCCAGC	1	20	25	72.8796	2.93454			experimental		mature miRNA	standard	MIMAT0007628
615	gga-miR-1815	UAGGUUUUAUGGUUUUGUUUU	1	20	26	70.5463	4.21032			experimental		mature miRNA	standard	MIMAT0007512
616	gga-miR-302d	UAAGUGCUUCCAUGUUUUAGUUG	1	20	27	2110	110.216			experimental		mature miRNA	standard	MIMAT0003360
617	gga-miR-6551-5p	CGGUGCAUCUCUGCAGCCCGCA	1	20	28	72.4907	3.28831			experimental		mature miRNA	standard	MIMAT0025609
618	gga-miR-6624-3p	UCCAGGGAAGGGCUUCUGUUU	1	20	29	75.3333	3.61461			experimental		mature miRNA	standard	MIMAT0025720
619	gga-miR-7442-5p	CACAGGACCAUGGGAGCGUGGC	1	20	30	73.6204	2.87665			experimental		mature miRNA	standard	MIMAT0029038
620	gga-5S-b6	GAAUACCGAGUGUCGUAGGCGU	1	20	31	529.593	20.9472			control	control_biosequence	LC Internal Use	control
621	empty		1	21	1	62.463	3.10389			control	control_empty
622	gga-let-7j-3p	CUAUACAGUCUAUUGCCUUCCU	1	21	2	70.0185	3.52821			experimental		mature miRNA	standard	MIMAT0026542
623	gga-miR-1555-5p	AGCAAACCCUUCACCCUGCC	1	21	3	69.7407	1.95926			experimental		mature miRNA	standard	MIMAT0026774
624	gga-miR-1643-5p	UCUUAUCACGAGGAGCACUUUU	1	21	4	68.8981	2.5355			experimental		mature miRNA	standard	MIMAT0007518
625	gga-miR-1728-5p	UGGUUGAUCCAUUGGAAGACUGA	1	21	5	66.8611	3.0216			experimental		mature miRNA	standard	MIMAT0007627
626	gga-miR-1816	GUAGGUUUUGUGGUUUUGUU	1	21	6	66.0556	2.32754			experimental		mature miRNA	standard	MIMAT0007656
627	gga-miR-3064-3p	UUGCCACACUGCAACACUUUACA	1	21	7	72.4444	3.26217			experimental		mature miRNA	standard	MIMAT0025632
628	gga-miR-6552-3p	CAACAAGAAGUGGACAGACUG	1	21	8	68.0648	3.38295			experimental		mature miRNA	standard	MIMAT0025612
629	gga-miR-6625-5p	UGGGGGAACUGGAAGCAAGAGU	1	21	9	67.8796	3.185			experimental		mature miRNA	standard	MIMAT0025721
630	gga-miR-7443-3p	UCCCUUGGGCUGCAGCACCCUCC	1	21	10	70.8704	2.36047			experimental		mature miRNA	standard	MIMAT0029041
631	empty		1	21	11	77.5093	6.63676			control	control_empty
632	gga-let-7j-3p	CUAUACAGUCUAUUGCCUUCCU	1	21	12	74.3981	4.2994			experimental		mature miRNA	standard	MIMAT0026542
633	gga-miR-1555-5p	AGCAAACCCUUCACCCUGCC	1	21	13	76.6389	4.97744			experimental		mature miRNA	standard	MIMAT0026774
634	gga-miR-1643-5p	UCUUAUCACGAGGAGCACUUUU	1	21	14	71.5556	2.72521			experimental		mature miRNA	standard	MIMAT0007518
635	gga-miR-1728-5p	UGGUUGAUCCAUUGGAAGACUGA	1	21	15	69.8981	1.57634			experimental		mature miRNA	standard	MIMAT0007627
636	gga-miR-1816	GUAGGUUUUGUGGUUUUGUU	1	21	16	72.1574	3.02686			experimental		mature miRNA	standard	MIMAT0007656
637	gga-miR-3064-3p	UUGCCACACUGCAACACUUUACA	1	21	17	73.2685	3.55361			experimental		mature miRNA	standard	MIMAT0025632
638	gga-miR-6552-3p	CAACAAGAAGUGGACAGACUG	1	21	18	73.1667	3.07082			experimental		mature miRNA	standard	MIMAT0025612
639	gga-miR-6625-5p	UGGGGGAACUGGAAGCAAGAGU	1	21	19	73.1944	3.70768			experimental		mature miRNA	standard	MIMAT0025721
640	gga-miR-7443-3p	UCCCUUGGGCUGCAGCACCCUCC	1	21	20	73.6019	2.63669			experimental		mature miRNA	standard	MIMAT0029041
641	empty		1	21	21	81.3704	4.04089			control	control_empty
642	gga-let-7j-3p	CUAUACAGUCUAUUGCCUUCCU	1	21	22	73.8889	4.07484			experimental		mature miRNA	standard	MIMAT0026542
643	gga-miR-1555-5p	AGCAAACCCUUCACCCUGCC	1	21	23	73.6481	3.23623			experimental		mature miRNA	standard	MIMAT0026774
644	gga-miR-1643-5p	UCUUAUCACGAGGAGCACUUUU	1	21	24	76.9722	3.72528			experimental		mature miRNA	standard	MIMAT0007518
645	gga-miR-1728-5p	UGGUUGAUCCAUUGGAAGACUGA	1	21	25	72.5833	4.40926			experimental		mature miRNA	standard	MIMAT0007627
646	gga-miR-1816	GUAGGUUUUGUGGUUUUGUU	1	21	26	69.9815	3.14444			experimental		mature miRNA	standard	MIMAT0007656
647	gga-miR-3064-3p	UUGCCACACUGCAACACUUUACA	1	21	27	75.7963	2.39063			experimental		mature miRNA	standard	MIMAT0025632
648	gga-miR-6552-3p	CAACAAGAAGUGGACAGACUG	1	21	28	72.8519	4.02983			experimental		mature miRNA	standard	MIMAT0025612
649	gga-miR-6625-5p	UGGGGGAACUGGAAGCAAGAGU	1	21	29	73.7593	2.17836			experimental		mature miRNA	standard	MIMAT0025721
650	gga-miR-7443-3p	UCCCUUGGGCUGCAGCACCCUCC	1	21	30	72.463	3.23366			experimental		mature miRNA	standard	MIMAT0029041
651	empty		1	21	31	81.5463	5.9584			control	control_empty
652	empty		1	22	1	60.0463	2.39698			control	control_empty
653	gga-let-7k-5p	UGAGGUAGUAGAUUGAAUAGUU	1	22	2	64.5185	2.25265			experimental		mature miRNA	standard	MIMAT0001182
654	gga-miR-1556	UGCAGGCUGGAAGUAGGAGUGU	1	22	3	64.8981	2.5355			experimental		mature miRNA	standard	MIMAT0007413
655	gga-miR-1644	UCUGUUGUGCAGGGCUGUGCU	1	22	4	73.3148	3.08644			experimental		mature miRNA	standard	MIMAT0007520
656	gga-miR-1729-3p	CUACUCGGUGAGUAAGGAUAGC	1	22	5	70.5741	4.06076			experimental		mature miRNA	standard	MIMAT0007630
657	gga-miR-181a-3p	ACCAUCGACCGUUGAUUGUACC	1	22	6	67.9352	3.16604			experimental		mature miRNA	standard	MIMAT0001150
658	gga-miR-3064-5p	UGGCUGUUGUGGUGUGCAAAA	1	22	7	68.3519	3.74993			experimental		mature miRNA	standard	MIMAT0025631
659	gga-miR-6552-5p	GUCUGUCCAGGUCUUGUUGGA	1	22	8	66.7315	3.11945			experimental		mature miRNA	standard	MIMAT0025611
660	gga-miR-6626-5p	AGGAGAGAGAAGGGUUGCU	1	22	9	78.9907	3.99648			experimental		mature miRNA	standard	MIMAT0025722
661	gga-miR-7443-5p	UGGUGGCUGCCCUCAGGGAGAGC	1	22	10	71.7963	4.96108			experimental		mature miRNA	standard	MIMAT0029040
662	empty		1	22	11	74.4722	3.82432			control	control_empty
663	gga-let-7k-5p	UGAGGUAGUAGAUUGAAUAGUU	1	22	12	66.8426	3.00517			experimental		mature miRNA	standard	MIMAT0001182
664	gga-miR-1556	UGCAGGCUGGAAGUAGGAGUGU	1	22	13	70.0648	2.27655			experimental		mature miRNA	standard	MIMAT0007413
665	gga-miR-1644	UCUGUUGUGCAGGGCUGUGCU	1	22	14	72.1111	4.17902			experimental		mature miRNA	standard	MIMAT0007520
666	gga-miR-1729-3p	CUACUCGGUGAGUAAGGAUAGC	1	22	15	72.6111	2.78794			experimental		mature miRNA	standard	MIMAT0007630
667	gga-miR-181a-3p	ACCAUCGACCGUUGAUUGUACC	1	22	16	76.2037	2.95372			experimental		mature miRNA	standard	MIMAT0001150
668	gga-miR-3064-5p	UGGCUGUUGUGGUGUGCAAAA	1	22	17	72.4352	2.49588			experimental		mature miRNA	standard	MIMAT0025631
669	gga-miR-6552-5p	GUCUGUCCAGGUCUUGUUGGA	1	22	18	70.9167	2.77548			experimental		mature miRNA	standard	MIMAT0025611
670	gga-miR-6626-5p	AGGAGAGAGAAGGGUUGCU	1	22	19	89.6296	4.37408			experimental		mature miRNA	standard	MIMAT0025722
671	gga-miR-7443-5p	UGGUGGCUGCCCUCAGGGAGAGC	1	22	20	72.3148	3.48199			experimental		mature miRNA	standard	MIMAT0029040
672	empty		1	22	21	80.3889	3.83255			control	control_empty
673	gga-let-7k-5p	UGAGGUAGUAGAUUGAAUAGUU	1	22	22	71.9352	4.50601			experimental		mature miRNA	standard	MIMAT0001182
674	gga-miR-1556	UGCAGGCUGGAAGUAGGAGUGU	1	22	23	71.6852	3.10155			experimental		mature miRNA	standard	MIMAT0007413
675	gga-miR-1644	UCUGUUGUGCAGGGCUGUGCU	1	22	24	76.1759	3.22325			experimental		mature miRNA	standard	MIMAT0007520
676	gga-miR-1729-3p	CUACUCGGUGAGUAAGGAUAGC	1	22	25	70.0278	3.20472			experimental		mature miRNA	standard	MIMAT0007630
677	gga-miR-181a-3p	ACCAUCGACCGUUGAUUGUACC	1	22	26	76.5926	3.30968			experimental		mature miRNA	standard	MIMAT0001150
678	gga-miR-3064-5p	UGGCUGUUGUGGUGUGCAAAA	1	22	27	76.1019	2.14406			experimental		mature miRNA	standard	MIMAT0025631
679	gga-miR-6552-5p	GUCUGUCCAGGUCUUGUUGGA	1	22	28	70.0278	3.93037			experimental		mature miRNA	standard	MIMAT0025611
680	gga-miR-6626-5p	AGGAGAGAGAAGGGUUGCU	1	22	29	86.6944	5.49164			experimental		mature miRNA	standard	MIMAT0025722
681	gga-miR-7443-5p	UGGUGGCUGCCCUCAGGGAGAGC	1	22	30	74.6574	3.34933			experimental		mature miRNA	standard	MIMAT0029040
682	empty		1	22	31	76.1944	2.67721			control	control_empty
683	empty		1	23	1	61.8426	2.97077			control	control_empty
684	gga-miR-100-3p	AAGCUUGUAUCUAUAGGUAUG	1	23	2	66.2037	2.48645			experimental		mature miRNA	standard	MIMAT0026539
685	gga-miR-1557	CCCGUCGGCUGAGCGGCUGC	1	23	3	67.3796	4.01101			experimental		mature miRNA	standard	MIMAT0007414
686	gga-miR-1645	UCUGCUGAAGUACUGUCAGA	1	23	4	71.0463	3.27375			experimental		mature miRNA	standard	MIMAT0007521
687	gga-miR-1729-5p	AUCCCUUACUCACAUGAGUAGUC	1	23	5	69.0463	2.07965			experimental		mature miRNA	standard	MIMAT0007629
688	gga-miR-181a-5p	AACAUUCAACGCUGUCGGUGAGU	1	23	6	861.454	42.6135			experimental		mature miRNA	standard	MIMAT0001168
689	gga-miR-30a-3p	CUUUCAGUCGGAUGUUUGCAGC	1	23	7	71.8519	2.29512			experimental		mature miRNA	standard	MIMAT0001136
690	gga-miR-6553-3p	AACACUACCCUGAGCUGCUCC	1	23	8	66.4074	3.28416			experimental		mature miRNA	standard	MIMAT0025614
691	gga-miR-6627-3p	GGAAUGAAGGUGAUGCUGUGGA	1	23	9	69.9722	2.95909			experimental		mature miRNA	standard	MIMAT0025723
692	gga-miR-7444-3p	AGUGUUAGGUGCAGCCUUGCUG	1	23	10	71.5093	4.20613			experimental		mature miRNA	standard	MIMAT0029043
693	empty		1	23	11	74.7685	5.78526			control	control_empty
694	gga-miR-100-3p	AAGCUUGUAUCUAUAGGUAUG	1	23	12	71.1667	2.47794			experimental		mature miRNA	standard	MIMAT0026539
695	gga-miR-1557	CCCGUCGGCUGAGCGGCUGC	1	23	13	74.1481	2.62203			experimental		mature miRNA	standard	MIMAT0007414
696	gga-miR-1645	UCUGCUGAAGUACUGUCAGA	1	23	14	68.9259	3.48214			experimental		mature miRNA	standard	MIMAT0007521
697	gga-miR-1729-5p	AUCCCUUACUCACAUGAGUAGUC	1	23	15	73.8889	3.59993			experimental		mature miRNA	standard	MIMAT0007629
698	gga-miR-181a-5p	AACAUUCAACGCUGUCGGUGAGU	1	23	16	962.935	33.4977			experimental		mature miRNA	standard	MIMAT0001168
699	gga-miR-30a-3p	CUUUCAGUCGGAUGUUUGCAGC	1	23	17	75.9537	5.42473			experimental		mature miRNA	standard	MIMAT0001136
700	gga-miR-6553-3p	AACACUACCCUGAGCUGCUCC	1	23	18	77.4537	2.5075			experimental		mature miRNA	standard	MIMAT0025614
701	gga-miR-6627-3p	GGAAUGAAGGUGAUGCUGUGGA	1	23	19	73.8519	2.99475			experimental		mature miRNA	standard	MIMAT0025723
702	gga-miR-7444-3p	AGUGUUAGGUGCAGCCUUGCUG	1	23	20	75.287	2.66879			experimental		mature miRNA	standard	MIMAT0029043
703	empty		1	23	21	80.8241	2.51288			control	control_empty
704	gga-miR-100-3p	AAGCUUGUAUCUAUAGGUAUG	1	23	22	70.6204	3.66524			experimental		mature miRNA	standard	MIMAT0026539
705	gga-miR-1557	CCCGUCGGCUGAGCGGCUGC	1	23	23	75.3056	3.62096			experimental		mature miRNA	standard	MIMAT0007414
706	gga-miR-1645	UCUGCUGAAGUACUGUCAGA	1	23	24	74.6019	2.47583			experimental		mature miRNA	standard	MIMAT0007521
707	gga-miR-1729-5p	AUCCCUUACUCACAUGAGUAGUC	1	23	25	74.1759	2.11726			experimental		mature miRNA	standard	MIMAT0007629
708	gga-miR-181a-5p	AACAUUCAACGCUGUCGGUGAGU	1	23	26	991.491	42.9663			experimental		mature miRNA	standard	MIMAT0001168
709	gga-miR-30a-3p	CUUUCAGUCGGAUGUUUGCAGC	1	23	27	74.1852	2.96758			experimental		mature miRNA	standard	MIMAT0001136
710	gga-miR-6553-3p	AACACUACCCUGAGCUGCUCC	1	23	28	70.4352	1.48685			experimental		mature miRNA	standard	MIMAT0025614
711	gga-miR-6627-3p	GGAAUGAAGGUGAUGCUGUGGA	1	23	29	73.4167	2.97694			experimental		mature miRNA	standard	MIMAT0025723
712	gga-miR-7444-3p	AGUGUUAGGUGCAGCCUUGCUG	1	23	30	75.1204	2.6816			experimental		mature miRNA	standard	MIMAT0029043
713	empty		1	23	31	76.7963	4.70585			control	control_empty
714	empty		1	24	1	60.287	3.08464			control	control_empty
715	gga-miR-100-5p	AACCCGUAGAUCCGAACUUGUG	1	24	2	70.4444	2.16744			experimental		mature miRNA	standard	MIMAT0001178
716	gga-miR-1558	CUGCUGUGAUGGGAGCUCUG	1	24	3	64.7593	3.05975			experimental		mature miRNA	standard	MIMAT0007415
717	gga-miR-1646	UCUGCCCUGCAGCACUGAGAUCU	1	24	4	70.5648	3.34125			experimental		mature miRNA	standard	MIMAT0007522
718	gga-miR-1730-3p	AAGGCCAUGGCUGUUUGCUGCU	1	24	5	68.3426	2.06964			experimental		mature miRNA	standard	MIMAT0007632
719	gga-miR-181b-1-3p	UCACUGAACAAUGAAUGCAAC	1	24	6	67.963	2.41462			experimental		mature miRNA	standard	MIMAT0026522
720	gga-miR-30a-5p	UGUAAACAUCCUCGACUGGAAG	1	24	7	164.315	12.0028			experimental		mature miRNA	standard	MIMAT0001135
721	gga-miR-6553-5p	AGCAGCCCUGUGAUAGCUGUUUGC	1	24	8	68.9815	3.29537			experimental		mature miRNA	standard	MIMAT0025613
722	gga-miR-6628-3p	CAGAAGUCGUGGCCUGGCACA	1	24	9	71.9259	3.15548			experimental		mature miRNA	standard	MIMAT0025724
723	gga-miR-7444-5p	GUAAGGCUCCUUCUGACCUCC	1	24	10	74.4907	2.96867			experimental		mature miRNA	standard	MIMAT0029042
724	empty		1	24	11	73.5741	4.98822			control	control_empty
725	gga-miR-100-5p	AACCCGUAGAUCCGAACUUGUG	1	24	12	75.0556	4.44874			experimental		mature miRNA	standard	MIMAT0001178
726	gga-miR-1558	CUGCUGUGAUGGGAGCUCUG	1	24	13	72.6019	2.61534			experimental		mature miRNA	standard	MIMAT0007415
727	gga-miR-1646	UCUGCCCUGCAGCACUGAGAUCU	1	24	14	68.75	3.52594			experimental		mature miRNA	standard	MIMAT0007522
728	gga-miR-1730-3p	AAGGCCAUGGCUGUUUGCUGCU	1	24	15	73.1759	3.89783			experimental		mature miRNA	standard	MIMAT0007632
729	gga-miR-181b-1-3p	UCACUGAACAAUGAAUGCAAC	1	24	16	73.0556	3.28358			experimental		mature miRNA	standard	MIMAT0026522
730	gga-miR-30a-5p	UGUAAACAUCCUCGACUGGAAG	1	24	17	193.556	11.4584			experimental		mature miRNA	standard	MIMAT0001135
731	gga-miR-6553-5p	AGCAGCCCUGUGAUAGCUGUUUGC	1	24	18	73.7037	2.53299			experimental		mature miRNA	standard	MIMAT0025613
732	gga-miR-6628-3p	CAGAAGUCGUGGCCUGGCACA	1	24	19	71.3426	3.02686			experimental		mature miRNA	standard	MIMAT0025724
733	gga-miR-7444-5p	GUAAGGCUCCUUCUGACCUCC	1	24	20	75.7593	4.09666			experimental		mature miRNA	standard	MIMAT0029042
734	empty		1	24	21	81.0093	3.80726			control	control_empty
735	gga-miR-100-5p	AACCCGUAGAUCCGAACUUGUG	1	24	22	75.5463	4.71106			experimental		mature miRNA	standard	MIMAT0001178
736	gga-miR-1558	CUGCUGUGAUGGGAGCUCUG	1	24	23	73.5278	2.48531			experimental		mature miRNA	standard	MIMAT0007415
737	gga-miR-1646	UCUGCCCUGCAGCACUGAGAUCU	1	24	24	75.6759	3.13803			experimental		mature miRNA	standard	MIMAT0007522
738	gga-miR-1730-3p	AAGGCCAUGGCUGUUUGCUGCU	1	24	25	71.8981	1.96673			experimental		mature miRNA	standard	MIMAT0007632
739	gga-miR-181b-1-3p	UCACUGAACAAUGAAUGCAAC	1	24	26	75.5185	2.29376			experimental		mature miRNA	standard	MIMAT0026522
740	gga-miR-30a-5p	UGUAAACAUCCUCGACUGGAAG	1	24	27	195.287	13.0119			experimental		mature miRNA	standard	MIMAT0001135
741	gga-miR-6553-5p	AGCAGCCCUGUGAUAGCUGUUUGC	1	24	28	77.3333	2.9922			experimental		mature miRNA	standard	MIMAT0025613
742	gga-miR-6628-3p	CAGAAGUCGUGGCCUGGCACA	1	24	29	74	2.87756			experimental		mature miRNA	standard	MIMAT0025724
743	gga-miR-7444-5p	GUAAGGCUCCUUCUGACCUCC	1	24	30	78.9537	2.87556			experimental		mature miRNA	standard	MIMAT0029042
744	empty		1	24	31	78.3519	4.44555			control	control_empty
745	empty		1	25	1	60.1944	2.17229			control	control_empty
746	gga-miR-101-1-5p	UCGGUUAUCAUGGUACCGGUGCU	1	25	2	66.8333	2.20238			experimental		mature miRNA	standard	MIMAT0026545
747	gga-miR-1559-3p	AGUUACAUGUAUGCAUCGAGCA	1	25	3	65.6389	3.98234			experimental		mature miRNA	standard	MIMAT0026775
748	gga-miR-1647	UCUCUGCCUGAGGGGUACUCU	1	25	4	68.7407	2.46231			experimental		mature miRNA	standard	MIMAT0007523
749	gga-miR-1730-5p	CAGCUAACAGAGGUGGAACCUUG	1	25	5	69.5648	2.31724			experimental		mature miRNA	standard	MIMAT0007631
750	gga-miR-181b-2-3p	UCACUGAUCAAUGAAUGCAAA	1	25	6	67.1852	3.49405			experimental		mature miRNA	standard	MIMAT0031059
751	gga-miR-30b-3p	CUGGGGGGUGGAUGUUUACUUC	1	25	7	81.9907	3.36139			experimental		mature miRNA	standard	MIMAT0026512
752	gga-miR-6554-3p	UGCUGUGUGGUUUAAGGAUACU	1	25	8	69.2037	2.4902			experimental		mature miRNA	standard	MIMAT0025616
753	gga-miR-6629-5p	CUGGGAACUUGAGGCAGCUGUUGAGU	1	25	9	69.6574	2.93277			experimental		mature miRNA	standard	MIMAT0025725
754	gga-miR-7445-3p	GGAUGAGUCUGUUUAACUUUAU	1	25	10	72.6296	2.21968			experimental		mature miRNA	standard	MIMAT0029045
755	empty		1	25	11	73.7593	5.57006			control	control_empty
756	gga-miR-101-1-5p	UCGGUUAUCAUGGUACCGGUGCU	1	25	12	72.7407	3.55825			experimental		mature miRNA	standard	MIMAT0026545
757	gga-miR-1559-3p	AGUUACAUGUAUGCAUCGAGCA	1	25	13	71.6204	3.18794			experimental		mature miRNA	standard	MIMAT0026775
758	gga-miR-1647	UCUCUGCCUGAGGGGUACUCU	1	25	14	70.8426	4.2781			experimental		mature miRNA	standard	MIMAT0007523
759	gga-miR-1730-5p	CAGCUAACAGAGGUGGAACCUUG	1	25	15	76.1111	3.40789			experimental		mature miRNA	standard	MIMAT0007631
760	gga-miR-181b-2-3p	UCACUGAUCAAUGAAUGCAAA	1	25	16	71.6481	2.91408			experimental		mature miRNA	standard	MIMAT0031059
761	gga-miR-30b-3p	CUGGGGGGUGGAUGUUUACUUC	1	25	17	87.8796	2.70243			experimental		mature miRNA	standard	MIMAT0026512
762	gga-miR-6554-3p	UGCUGUGUGGUUUAAGGAUACU	1	25	18	71.3241	2.64338			experimental		mature miRNA	standard	MIMAT0025616
763	gga-miR-6629-5p	CUGGGAACUUGAGGCAGCUGUUGAGU	1	25	19	73.4352	4.19451			experimental		mature miRNA	standard	MIMAT0025725
764	gga-miR-7445-3p	GGAUGAGUCUGUUUAACUUUAU	1	25	20	71.5093	2.04389			experimental		mature miRNA	standard	MIMAT0029045
765	empty		1	25	21	78.2778	2.24996			control	control_empty
766	gga-miR-101-1-5p	UCGGUUAUCAUGGUACCGGUGCU	1	25	22	73.6389	3.5742			experimental		mature miRNA	standard	MIMAT0026545
767	gga-miR-1559-3p	AGUUACAUGUAUGCAUCGAGCA	1	25	23	71.7778	2.62744			experimental		mature miRNA	standard	MIMAT0026775
768	gga-miR-1647	UCUCUGCCUGAGGGGUACUCU	1	25	24	76.8889	2.61674			experimental		mature miRNA	standard	MIMAT0007523
769	gga-miR-1730-5p	CAGCUAACAGAGGUGGAACCUUG	1	25	25	71.4352	3.67938			experimental		mature miRNA	standard	MIMAT0007631
770	gga-miR-181b-2-3p	UCACUGAUCAAUGAAUGCAAA	1	25	26	74.8889	3.8774			experimental		mature miRNA	standard	MIMAT0031059
771	gga-miR-30b-3p	CUGGGGGGUGGAUGUUUACUUC	1	25	27	88.9907	3.32505			experimental		mature miRNA	standard	MIMAT0026512
772	gga-miR-6554-3p	UGCUGUGUGGUUUAAGGAUACU	1	25	28	71.25	2.92947			experimental		mature miRNA	standard	MIMAT0025616
773	gga-miR-6629-5p	CUGGGAACUUGAGGCAGCUGUUGAGU	1	25	29	73.3426	2.89751			experimental		mature miRNA	standard	MIMAT0025725
774	gga-miR-7445-3p	GGAUGAGUCUGUUUAACUUUAU	1	25	30	72.9907	3.61589			experimental		mature miRNA	standard	MIMAT0029045
775	empty		1	25	31	78.7778	3.5791			control	control_empty
776	empty		1	26	1	62.4259	3.16583			control	control_empty
777	gga-miR-101-2-5p	UCAGUUAUCACAGUGCUGAUGCU	1	26	2	65.9444	2.09063			experimental		mature miRNA	standard	MIMAT0031077
778	gga-miR-1559-5p	UUCGAUGCUUGUAUGCUACUCC	1	26	3	66.537	4.63111			experimental		mature miRNA	standard	MIMAT0007416
779	gga-miR-1648-3p	UGGGAGUGGAGCGGAGCUGUC	1	26	4	71.713	2.22581			experimental		mature miRNA	standard	MIMAT0007525
780	gga-miR-1731-3p	UGGCAGUUCCUUGGUCUUGUCC	1	26	5	67.287	3.79634			experimental		mature miRNA	standard	MIMAT0026780
781	gga-miR-181b-5p	AACAUUCAUUGCUGUCGGUGGG	1	26	6	313.296	23.0592			experimental		mature miRNA	standard	MIMAT0001151
782	gga-miR-30b-5p	UGUAAACAUCCUACACUCAGCU	1	26	7	105.917	4.24952			experimental		mature miRNA	standard	MIMAT0001130
783	gga-miR-6554-5p	UGUUUUUACAUUACACAGCAUA	1	26	8	67.3704	2.63191			experimental		mature miRNA	standard	MIMAT0025615
784	gga-miR-6630-3p	CUGCACAAACCGAAGGCUUUUU	1	26	9	67.7315	2.44034			experimental		mature miRNA	standard	MIMAT0025726
785	gga-miR-7445-5p	AAAGUUAAACAGACUCAUCCAC	1	26	10	72.037	3.55708			experimental		mature miRNA	standard	MIMAT0029044
786	empty		1	26	11	72.787	4.39424			control	control_empty
787	gga-miR-101-2-5p	UCAGUUAUCACAGUGCUGAUGCU	1	26	12	72.0278	2.14196			experimental		mature miRNA	standard	MIMAT0031077
788	gga-miR-1559-5p	UUCGAUGCUUGUAUGCUACUCC	1	26	13	70.2778	3.37344			experimental		mature miRNA	standard	MIMAT0007416
789	gga-miR-1648-3p	UGGGAGUGGAGCGGAGCUGUC	1	26	14	71.3426	2.16671			experimental		mature miRNA	standard	MIMAT0007525
790	gga-miR-1731-3p	UGGCAGUUCCUUGGUCUUGUCC	1	26	15	71.8981	4.11503			experimental		mature miRNA	standard	MIMAT0026780
791	gga-miR-181b-5p	AACAUUCAUUGCUGUCGGUGGG	1	26	16	348.5	15.6184			experimental		mature miRNA	standard	MIMAT0001151
792	gga-miR-30b-5p	UGUAAACAUCCUACACUCAGCU	1	26	17	112.472	6.21794			experimental		mature miRNA	standard	MIMAT0001130
793	gga-miR-6554-5p	UGUUUUUACAUUACACAGCAUA	1	26	18	71.5926	3.44255			experimental		mature miRNA	standard	MIMAT0025615
794	gga-miR-6630-3p	CUGCACAAACCGAAGGCUUUUU	1	26	19	70.6111	2.63277			experimental		mature miRNA	standard	MIMAT0025726
795	gga-miR-7445-5p	AAAGUUAAACAGACUCAUCCAC	1	26	20	72.9259	3.38138			experimental		mature miRNA	standard	MIMAT0029044
796	empty		1	26	21	77.1204	3.66779			control	control_empty
797	gga-miR-101-2-5p	UCAGUUAUCACAGUGCUGAUGCU	1	26	22	72.8981	2.95745			experimental		mature miRNA	standard	MIMAT0031077
798	gga-miR-1559-5p	UUCGAUGCUUGUAUGCUACUCC	1	26	23	74.6852	2.92155			experimental		mature miRNA	standard	MIMAT0007416
799	gga-miR-1648-3p	UGGGAGUGGAGCGGAGCUGUC	1	26	24	77.1019	4.24471			experimental		mature miRNA	standard	MIMAT0007525
800	gga-miR-1731-3p	UGGCAGUUCCUUGGUCUUGUCC	1	26	25	73.1759	3.45012			experimental		mature miRNA	standard	MIMAT0026780
801	gga-miR-181b-5p	AACAUUCAUUGCUGUCGGUGGG	1	26	26	358.009	13.9502			experimental		mature miRNA	standard	MIMAT0001151
802	gga-miR-30b-5p	UGUAAACAUCCUACACUCAGCU	1	26	27	112.63	6.24064			experimental		mature miRNA	standard	MIMAT0001130
803	gga-miR-6554-5p	UGUUUUUACAUUACACAGCAUA	1	26	28	70.6667	2.53204			experimental		mature miRNA	standard	MIMAT0025615
804	gga-miR-6630-3p	CUGCACAAACCGAAGGCUUUUU	1	26	29	72.9722	3.25679			experimental		mature miRNA	standard	MIMAT0025726
805	gga-miR-7445-5p	AAAGUUAAACAGACUCAUCCAC	1	26	30	71.5185	3.48959			experimental		mature miRNA	standard	MIMAT0029044
806	empty		1	26	31	78.6111	5.2806			control	control_empty
807	empty		1	27	1	62.0278	3.23664			control	control_empty
808	gga-miR-101-3p	GUACAGUACUGUGAUAACUGAA	1	27	2	78.6389	5.45407			experimental		mature miRNA	standard	MIMAT0001185
809	gga-miR-1560-3p	GCAUCUCUGGACGCGCUCGUUC	1	27	3	66.9074	1.57988			experimental		mature miRNA	standard	MIMAT0007418
810	gga-miR-1648-5p	CGGCUCGGCUCGGCUCCGCUC	1	27	4	69.25	2.3606			experimental		mature miRNA	standard	MIMAT0007524
811	gga-miR-1731-5p	ACUUGACUGCAGGCACUGCUGCU	1	27	5	65.713	2.85818			experimental		mature miRNA	standard	MIMAT0007633
812	gga-miR-183	UAUGGCACUGGUAGAAUUCACUG	1	27	6	79.7685	3.1788			experimental		mature miRNA	standard	MIMAT0001191
813	gga-miR-30c-1-3p	UGGGAGAGGAUUGUUUACGCC	1	27	7	80.0093	3.14002			experimental		mature miRNA	standard	MIMAT0031105
814	gga-miR-6555-3p	AAUGUGGCCUCAACAGAGCAG	1	27	8	68.2222	4.26972			experimental		mature miRNA	standard	MIMAT0025620
815	gga-miR-6631-5p	GAAGAGAAUGCUGUGGUUCUGC	1	27	9	69.8981	2.86435			experimental		mature miRNA	standard	MIMAT0025727
816	gga-miR-7446-3p	GCGGACGUGUGAGGAGGG	1	27	10	107.75	4.2053			experimental		mature miRNA	standard	MIMAT0029047
817	empty		1	27	11	74.963	6.41687			control	control_empty
818	gga-miR-101-3p	GUACAGUACUGUGAUAACUGAA	1	27	12	93.3889	3.68841			experimental		mature miRNA	standard	MIMAT0001185
819	gga-miR-1560-3p	GCAUCUCUGGACGCGCUCGUUC	1	27	13	70.0463	2.26878			experimental		mature miRNA	standard	MIMAT0007418
820	gga-miR-1648-5p	CGGCUCGGCUCGGCUCCGCUC	1	27	14	71.1481	3.5699			experimental		mature miRNA	standard	MIMAT0007524
821	gga-miR-1731-5p	ACUUGACUGCAGGCACUGCUGCU	1	27	15	70.1019	3.75149			experimental		mature miRNA	standard	MIMAT0007633
822	gga-miR-183	UAUGGCACUGGUAGAAUUCACUG	1	27	16	84.8981	3.28958			experimental		mature miRNA	standard	MIMAT0001191
823	gga-miR-30c-1-3p	UGGGAGAGGAUUGUUUACGCC	1	27	17	85.5648	3.0974			experimental		mature miRNA	standard	MIMAT0031105
824	gga-miR-6555-3p	AAUGUGGCCUCAACAGAGCAG	1	27	18	72.6574	3.08194			experimental		mature miRNA	standard	MIMAT0025620
825	gga-miR-6631-5p	GAAGAGAAUGCUGUGGUUCUGC	1	27	19	72.1111	2.55896			experimental		mature miRNA	standard	MIMAT0025727
826	gga-miR-7446-3p	GCGGACGUGUGAGGAGGG	1	27	20	110.12	3.71589			experimental		mature miRNA	standard	MIMAT0029047
827	empty		1	27	21	77.7778	4.62487			control	control_empty
828	gga-miR-101-3p	GUACAGUACUGUGAUAACUGAA	1	27	22	93.7315	3.94496			experimental		mature miRNA	standard	MIMAT0001185
829	gga-miR-1560-3p	GCAUCUCUGGACGCGCUCGUUC	1	27	23	76.3611	2.83983			experimental		mature miRNA	standard	MIMAT0007418
830	gga-miR-1648-5p	CGGCUCGGCUCGGCUCCGCUC	1	27	24	74.3519	2.19734			experimental		mature miRNA	standard	MIMAT0007524
831	gga-miR-1731-5p	ACUUGACUGCAGGCACUGCUGCU	1	27	25	72.9167	3.28157			experimental		mature miRNA	standard	MIMAT0007633
832	gga-miR-183	UAUGGCACUGGUAGAAUUCACUG	1	27	26	93.787	5.06417			experimental		mature miRNA	standard	MIMAT0001191
833	gga-miR-30c-1-3p	UGGGAGAGGAUUGUUUACGCC	1	27	27	86.3333	4.89325			experimental		mature miRNA	standard	MIMAT0031105
834	gga-miR-6555-3p	AAUGUGGCCUCAACAGAGCAG	1	27	28	69.4907	3.91855			experimental		mature miRNA	standard	MIMAT0025620
835	gga-miR-6631-5p	GAAGAGAAUGCUGUGGUUCUGC	1	27	29	73.4259	3.13617			experimental		mature miRNA	standard	MIMAT0025727
836	gga-miR-7446-3p	GCGGACGUGUGAGGAGGG	1	27	30	105.806	6.5915			experimental		mature miRNA	standard	MIMAT0029047
837	empty		1	27	31	75.7037	3.95361			control	control_empty
838	empty		1	28	1	61.7685	2.65318			control	control_empty
839	gga-miR-103-1-5p	UCGGCUUCUUUACAGUGCUGCCUUG	1	28	2	66.3333	3.60944			experimental		mature miRNA	standard	MIMAT0031070
840	gga-miR-1560-5p	GCGGCGCGAGCAGAGAGGCGCU	1	28	3	214.176	13.8698			experimental		mature miRNA	standard	MIMAT0007417
841	gga-miR-1649-3p	CUCCGUGCACUCUGCAGGCA	1	28	4	69.9907	2.99687			experimental		mature miRNA	standard	MIMAT0007527
842	gga-miR-1732	CACCGUGCUGCUGUCGGGCUG	1	28	5	67.6111	3.76366			experimental		mature miRNA	standard	MIMAT0007634
843	gga-miR-184-3p	UGGACGGAGAACUGAUAAGGGU	1	28	6	69.8241	3.8301			experimental		mature miRNA	standard	MIMAT0001158
844	gga-miR-30c-2-3p	UGGGAGAAGGCUGUUUACUCU	1	28	7	74.8519	3.0227			experimental		mature miRNA	standard	MIMAT0026515
845	gga-miR-6555-5p	GAUCUGCAGAGCCCACAACUAG	1	28	8	67.0648	3.05487			experimental		mature miRNA	standard	MIMAT0025619
846	gga-miR-6632-5p	AGAGAUGAGAGGAGUGGAUGACAGC	1	28	9	73.0648	4.02857			experimental		mature miRNA	standard	MIMAT0025728
847	gga-miR-7446-5p	CGCCAUGUCCACCUCCGCGC	1	28	10	71.2407	3.22916			experimental		mature miRNA	standard	MIMAT0029046
848	empty		1	28	11	71.1852	5.57388			control	control_empty
849	gga-miR-103-1-5p	UCGGCUUCUUUACAGUGCUGCCUUG	1	28	12	74.3426	3.22711			experimental		mature miRNA	standard	MIMAT0031070
850	gga-miR-1560-5p	GCGGCGCGAGCAGAGAGGCGCU	1	28	13	268.139	14.3256			experimental		mature miRNA	standard	MIMAT0007417
851	gga-miR-1649-3p	CUCCGUGCACUCUGCAGGCA	1	28	14	71.3241	3.78346			experimental		mature miRNA	standard	MIMAT0007527
852	gga-miR-1732	CACCGUGCUGCUGUCGGGCUG	1	28	15	72.287	2.35634			experimental		mature miRNA	standard	MIMAT0007634
853	gga-miR-184-3p	UGGACGGAGAACUGAUAAGGGU	1	28	16	72.6389	3.98234			experimental		mature miRNA	standard	MIMAT0001158
854	gga-miR-30c-2-3p	UGGGAGAAGGCUGUUUACUCU	1	28	17	79.0556	3.42567			experimental		mature miRNA	standard	MIMAT0026515
855	gga-miR-6555-5p	GAUCUGCAGAGCCCACAACUAG	1	28	18	74.1204	1.83791			experimental		mature miRNA	standard	MIMAT0025619
856	gga-miR-6632-5p	AGAGAUGAGAGGAGUGGAUGACAGC	1	28	19	75.3056	3.72779			experimental		mature miRNA	standard	MIMAT0025728
857	gga-miR-7446-5p	CGCCAUGUCCACCUCCGCGC	1	28	20	76.8889	3.07031			experimental		mature miRNA	standard	MIMAT0029046
858	empty		1	28	21	75.4537	4.35436			control	control_empty
859	gga-miR-103-1-5p	UCGGCUUCUUUACAGUGCUGCCUUG	1	28	22	73.963	4.04629			experimental		mature miRNA	standard	MIMAT0031070
860	gga-miR-1560-5p	GCGGCGCGAGCAGAGAGGCGCU	1	28	23	287.509	15.9541			experimental		mature miRNA	standard	MIMAT0007417
861	gga-miR-1649-3p	CUCCGUGCACUCUGCAGGCA	1	28	24	73.3796	2.80093			experimental		mature miRNA	standard	MIMAT0007527
862	gga-miR-1732	CACCGUGCUGCUGUCGGGCUG	1	28	25	73.8889	3.40515			experimental		mature miRNA	standard	MIMAT0007634
863	gga-miR-184-3p	UGGACGGAGAACUGAUAAGGGU	1	28	26	75.8889	3.00571			experimental		mature miRNA	standard	MIMAT0001158
864	gga-miR-30c-2-3p	UGGGAGAAGGCUGUUUACUCU	1	28	27	77.6852	3.10757			experimental		mature miRNA	standard	MIMAT0026515
865	gga-miR-6555-5p	GAUCUGCAGAGCCCACAACUAG	1	28	28	70.8056	4.26123			experimental		mature miRNA	standard	MIMAT0025619
866	gga-miR-6632-5p	AGAGAUGAGAGGAGUGGAUGACAGC	1	28	29	75.5	2.84654			experimental		mature miRNA	standard	MIMAT0025728
867	gga-miR-7446-5p	CGCCAUGUCCACCUCCGCGC	1	28	30	73.5463	3.44078			experimental		mature miRNA	standard	MIMAT0029046
868	empty		1	28	31	75.5093	4.75669			control	control_empty
869	empty		1	29	1	62.1667	2.91147			control	control_empty
870	gga-miR-103-2-5p	AGCUUCUUUACAGUGCUGCCUUG	1	29	2	64.8056	3.54269			experimental		mature miRNA	standard	MIMAT0026519
871	gga-miR-1561	GCCGGGUUUGCGGCCGCUUUU	1	29	3	66.9537	3.76502			experimental		mature miRNA	standard	MIMAT0007419
872	gga-miR-1649-5p	UCCUGCAGAAGGUGCGGCUG	1	29	4	67.4722	3.20764			experimental		mature miRNA	standard	MIMAT0007526
873	gga-miR-1733	CUGGAUGGCUGUGAAUUGUCU	1	29	5	67.5185	5.36252			experimental		mature miRNA	standard	MIMAT0007635
874	gga-miR-1845	CCGGCUGCGCCCGGAGGA	1	29	6	68.5278	4.11848			experimental		mature miRNA	standard	MIMAT0007749
875	gga-miR-30c-5p	UGUAAACAUCCUACACUCUCAGCU	1	29	7	202.972	10.5869			experimental		mature miRNA	standard	MIMAT0001137
876	gga-miR-6556-3p	GGCGGCGGUCCGAGCAGCUCCC	1	29	8	67.1204	2.1948			experimental		mature miRNA	standard	MIMAT0025622
877	gga-miR-6633-5p	AGAGGAAACUAUGGCUGACUGU	1	29	9	67.037	1.80304			experimental		mature miRNA	standard	MIMAT0025729
878	gga-miR-7447-3p	UGAGCACUCAGCCCAACUCCUA	1	29	10	73.5556	3.9797			experimental		mature miRNA	standard	MIMAT0029049
879	empty		1	29	11	69.5278	5.47801			control	control_empty
880	gga-miR-103-2-5p	AGCUUCUUUACAGUGCUGCCUUG	1	29	12	70.6481	3.30764			experimental		mature miRNA	standard	MIMAT0026519
881	gga-miR-1561	GCCGGGUUUGCGGCCGCUUUU	1	29	13	72.3704	4.02235			experimental		mature miRNA	standard	MIMAT0007419
882	gga-miR-1649-5p	UCCUGCAGAAGGUGCGGCUG	1	29	14	67.9537	4.68321			experimental		mature miRNA	standard	MIMAT0007526
883	gga-miR-1733	CUGGAUGGCUGUGAAUUGUCU	1	29	15	72.0185	3.18578			experimental		mature miRNA	standard	MIMAT0007635
884	gga-miR-1845	CCGGCUGCGCCCGGAGGA	1	29	16	72.8889	3.52119			experimental		mature miRNA	standard	MIMAT0007749
885	gga-miR-30c-5p	UGUAAACAUCCUACACUCUCAGCU	1	29	17	216.556	13.409			experimental		mature miRNA	standard	MIMAT0001137
886	gga-miR-6556-3p	GGCGGCGGUCCGAGCAGCUCCC	1	29	18	74.9722	3.22507			experimental		mature miRNA	standard	MIMAT0025622
887	gga-miR-6633-5p	AGAGGAAACUAUGGCUGACUGU	1	29	19	69.5833	4.12679			experimental		mature miRNA	standard	MIMAT0025729
888	gga-miR-7447-3p	UGAGCACUCAGCCCAACUCCUA	1	29	20	76.2037	2.79773			experimental		mature miRNA	standard	MIMAT0029049
889	empty		1	29	21	74.5556	2.82622			control	control_empty
890	gga-miR-103-2-5p	AGCUUCUUUACAGUGCUGCCUUG	1	29	22	72.787	4.3105			experimental		mature miRNA	standard	MIMAT0026519
891	gga-miR-1561	GCCGGGUUUGCGGCCGCUUUU	1	29	23	72.4352	3.29903			experimental		mature miRNA	standard	MIMAT0007419
892	gga-miR-1649-5p	UCCUGCAGAAGGUGCGGCUG	1	29	24	73.463	4.01731			experimental		mature miRNA	standard	MIMAT0007526
893	gga-miR-1733	CUGGAUGGCUGUGAAUUGUCU	1	29	25	68.6204	4.98731			experimental		mature miRNA	standard	MIMAT0007635
894	gga-miR-1845	CCGGCUGCGCCCGGAGGA	1	29	26	73.0741	3.22289			experimental		mature miRNA	standard	MIMAT0007749
895	gga-miR-30c-5p	UGUAAACAUCCUACACUCUCAGCU	1	29	27	227.88	8.78265			experimental		mature miRNA	standard	MIMAT0001137
896	gga-miR-6556-3p	GGCGGCGGUCCGAGCAGCUCCC	1	29	28	69.4907	1.81631			experimental		mature miRNA	standard	MIMAT0025622
897	gga-miR-6633-5p	AGAGGAAACUAUGGCUGACUGU	1	29	29	71.4722	3.11901			experimental		mature miRNA	standard	MIMAT0025729
898	gga-miR-7447-3p	UGAGCACUCAGCCCAACUCCUA	1	29	30	77.2037	4.62169			experimental		mature miRNA	standard	MIMAT0029049
899	empty		1	29	31	72.7963	3.31172			control	control_empty
900	empty		1	30	1	59.7315	2.45941			control	control_empty
901	gga-miR-103-3p	AGCAGCAUUGUACAGGGCUAUGA	1	30	2	233.87	9.82852			experimental		mature miRNA	standard	MIMAT0001145
902	gga-miR-1562-3p	UGUGCCCCGUGUAUGCAGUGCA	1	30	3	64.037	3.74896			experimental		mature miRNA	standard	MIMAT0007421
903	gga-miR-1650	UCCUCUGAGCUCAGCUUCGCCUCU	1	30	4	69.5	4.30062			experimental		mature miRNA	standard	MIMAT0007528
904	gga-miR-1734	AUAUGCCCCAAUGUAUAAGCU	1	30	5	64.6111	2.76437			experimental		mature miRNA	standard	MIMAT0007636
905	gga-miR-184-5p	CCUUAUCACUUUUCCAGCCCAGC	1	30	6	71.4537	2.72196			experimental		mature miRNA	standard	MIMAT0026526
906	gga-miR-30d	UGUAAACAUCCCCGACUGGAAG	1	30	7	241.519	7.93605			experimental		mature miRNA	standard	MIMAT0001129
907	gga-miR-6556-5p	AAGGCUGCUCGGCCCGCGCUGC	1	30	8	66.1759	4.11705			experimental		mature miRNA	standard	MIMAT0025621
908	gga-miR-6634-5p	UCUCAGGGUUCUGAAGGAGCUGGC	1	30	9	68.7407	3.00582			experimental		mature miRNA	standard	MIMAT0025730
909	gga-miR-7447-5p	AAAGUUGGUAGUGAUUGCUGAUG	1	30	10	69.537	2.38933			experimental		mature miRNA	standard	MIMAT0029048
910	empty		1	30	11	68.8519	4.26421			control	control_empty
911	gga-miR-103-3p	AGCAGCAUUGUACAGGGCUAUGA	1	30	12	269.787	10.0643			experimental		mature miRNA	standard	MIMAT0001145
912	gga-miR-1562-3p	UGUGCCCCGUGUAUGCAGUGCA	1	30	13	72.9815	2.22971			experimental		mature miRNA	standard	MIMAT0007421
913	gga-miR-1650	UCCUCUGAGCUCAGCUUCGCCUCU	1	30	14	66.6111	3.64251			experimental		mature miRNA	standard	MIMAT0007528
914	gga-miR-1734	AUAUGCCCCAAUGUAUAAGCU	1	30	15	71.2222	3.06726			experimental		mature miRNA	standard	MIMAT0007636
915	gga-miR-184-5p	CCUUAUCACUUUUCCAGCCCAGC	1	30	16	79.3704	4.77649			experimental		mature miRNA	standard	MIMAT0026526
916	gga-miR-30d	UGUAAACAUCCCCGACUGGAAG	1	30	17	265.204	14.8114			experimental		mature miRNA	standard	MIMAT0001129
917	gga-miR-6556-5p	AAGGCUGCUCGGCCCGCGCUGC	1	30	18	71.2963	3.4675			experimental		mature miRNA	standard	MIMAT0025621
918	gga-miR-6634-5p	UCUCAGGGUUCUGAAGGAGCUGGC	1	30	19	73.6296	4.85989			experimental		mature miRNA	standard	MIMAT0025730
919	gga-miR-7447-5p	AAAGUUGGUAGUGAUUGCUGAUG	1	30	20	70.25	3.75692			experimental		mature miRNA	standard	MIMAT0029048
920	empty		1	30	21	72.1389	4.78013			control	control_empty
921	gga-miR-103-3p	AGCAGCAUUGUACAGGGCUAUGA	1	30	22	283.074	13.1744			experimental		mature miRNA	standard	MIMAT0001145
922	gga-miR-1562-3p	UGUGCCCCGUGUAUGCAGUGCA	1	30	23	75.9352	2.81277			experimental		mature miRNA	standard	MIMAT0007421
923	gga-miR-1650	UCCUCUGAGCUCAGCUUCGCCUCU	1	30	24	73.0556	3.22616			experimental		mature miRNA	standard	MIMAT0007528
924	gga-miR-1734	AUAUGCCCCAAUGUAUAAGCU	1	30	25	71.0648	4.46643			experimental		mature miRNA	standard	MIMAT0007636
925	gga-miR-184-5p	CCUUAUCACUUUUCCAGCCCAGC	1	30	26	79.2222	3.21891			experimental		mature miRNA	standard	MIMAT0026526
926	gga-miR-30d	UGUAAACAUCCCCGACUGGAAG	1	30	27	276.731	13.3295			experimental		mature miRNA	standard	MIMAT0001129
927	gga-miR-6556-5p	AAGGCUGCUCGGCCCGCGCUGC	1	30	28	67.3426	5.05329			experimental		mature miRNA	standard	MIMAT0025621
928	gga-miR-6634-5p	UCUCAGGGUUCUGAAGGAGCUGGC	1	30	29	73.8611	3.80717			experimental		mature miRNA	standard	MIMAT0025730
929	gga-miR-7447-5p	AAAGUUGGUAGUGAUUGCUGAUG	1	30	30	70.8426	3.08497			experimental		mature miRNA	standard	MIMAT0029048
930	empty		1	30	31	79.4167	10.2411			control	control_empty
931	empty		1	31	1	59.9907	2.11136			control	control_empty
932	gga-miR-106-3p	ACUGCAGUAUAAGCACUUCUGG	1	31	2	76.0185	4.49918			experimental		mature miRNA	standard	MIMAT0026517
933	gga-miR-1562-5p	GCACUGUAGAUGGAGGGGCUGC	1	31	3	67.5741	2.7282			experimental		mature miRNA	standard	MIMAT0007420
934	gga-miR-1651-3p	UUGCUUUUGUUGGCCUCUGCUG	1	31	4	66.9444	3.52516			experimental		mature miRNA	standard	MIMAT0007530
935	gga-miR-1735	AGGGGCUUUGGGCAGCAUCUG	1	31	5	70.6667	2.83832			experimental		mature miRNA	standard	MIMAT0007637
936	gga-miR-187-3p	UCGUGUCUUGUGUUGCAGCC	1	31	6	69.6759	3.20289			experimental		mature miRNA	standard	MIMAT0001124
937	gga-miR-30e-3p	UUUCAGUCGGAUGUUUACAGC	1	31	7	74.8056	2.94326			experimental		mature miRNA	standard	MIMAT0026538
938	gga-miR-6557-3p	CGCGCCGAUUGUCUCCUCCGGGCAC	1	31	8	65.5741	4.25848			experimental		mature miRNA	standard	MIMAT0025829
939	gga-miR-6635-5p	GUGAAGGAUCAGAACAGCGUGCUU	1	31	9	65.3611	2.96225			experimental		mature miRNA	standard	MIMAT0025731
940	gga-miR-7448-3p	AACUGUUGUAGAACAGGAGAAGC	1	31	10	92.4259	4.23648			experimental		mature miRNA	standard	MIMAT0029051
941	empty		1	31	11	67.5093	5.10908			control	control_empty
942	gga-miR-106-3p	ACUGCAGUAUAAGCACUUCUGG	1	31	12	85.0463	4.0079			experimental		mature miRNA	standard	MIMAT0026517
943	gga-miR-1562-5p	GCACUGUAGAUGGAGGGGCUGC	1	31	13	76.8333	4.18162			experimental		mature miRNA	standard	MIMAT0007420
944	gga-miR-1651-3p	UUGCUUUUGUUGGCCUCUGCUG	1	31	14	68.8981	3.71644			experimental		mature miRNA	standard	MIMAT0007530
945	gga-miR-1735	AGGGGCUUUGGGCAGCAUCUG	1	31	15	78.9537	4.57417			experimental		mature miRNA	standard	MIMAT0007637
946	gga-miR-187-3p	UCGUGUCUUGUGUUGCAGCC	1	31	16	74.963	4.22924			experimental		mature miRNA	standard	MIMAT0001124
947	gga-miR-30e-3p	UUUCAGUCGGAUGUUUACAGC	1	31	17	77.9074	4.70342			experimental		mature miRNA	standard	MIMAT0026538
948	gga-miR-6557-3p	CGCGCCGAUUGUCUCCUCCGGGCAC	1	31	18	74.0278	2.48155			experimental		mature miRNA	standard	MIMAT0025829
949	gga-miR-6635-5p	GUGAAGGAUCAGAACAGCGUGCUU	1	31	19	71.6296	4.54385			experimental		mature miRNA	standard	MIMAT0025731
950	gga-miR-7448-3p	AACUGUUGUAGAACAGGAGAAGC	1	31	20	94.0278	4.38233			experimental		mature miRNA	standard	MIMAT0029051
951	empty		1	31	21	73.7037	4.70883			control	control_empty
952	gga-miR-106-3p	ACUGCAGUAUAAGCACUUCUGG	1	31	22	87.1389	4.76447			experimental		mature miRNA	standard	MIMAT0026517
953	gga-miR-1562-5p	GCACUGUAGAUGGAGGGGCUGC	1	31	23	80.2778	1.84863			experimental		mature miRNA	standard	MIMAT0007420
954	gga-miR-1651-3p	UUGCUUUUGUUGGCCUCUGCUG	1	31	24	72.8426	3.9746			experimental		mature miRNA	standard	MIMAT0007530
955	gga-miR-1735	AGGGGCUUUGGGCAGCAUCUG	1	31	25	72.9815	3.63519			experimental		mature miRNA	standard	MIMAT0007637
956	gga-miR-187-3p	UCGUGUCUUGUGUUGCAGCC	1	31	26	76.713	2.8087			experimental		mature miRNA	standard	MIMAT0001124
957	gga-miR-30e-3p	UUUCAGUCGGAUGUUUACAGC	1	31	27	79.4907	2.72577			experimental		mature miRNA	standard	MIMAT0026538
958	gga-miR-6557-3p	CGCGCCGAUUGUCUCCUCCGGGCAC	1	31	28	67.9259	3.44707			experimental		mature miRNA	standard	MIMAT0025829
959	gga-miR-6635-5p	GUGAAGGAUCAGAACAGCGUGCUU	1	31	29	72.4907	3.42747			experimental		mature miRNA	standard	MIMAT0025731
960	gga-miR-7448-3p	AACUGUUGUAGAACAGGAGAAGC	1	31	30	93.5278	3.97764			experimental		mature miRNA	standard	MIMAT0029051
961	empty		1	31	31	71.8333	3.45465			control	control_empty
962	empty		1	32	1	60.8981	3.10243			control	control_empty
963	gga-miR-106-5p	AAAAGUGCUUACAGUGCAGGUA	1	32	2	400.204	18.4192			experimental		mature miRNA	standard	MIMAT0001142
964	gga-miR-1563	GCACAUGAUGAGGAAGCACUGAAA	1	32	3	484.361	25.1595			experimental		mature miRNA	standard	MIMAT0007422
965	gga-miR-1651-5p	GCUAAGACUGAUAAAAGCAAGC	1	32	4	67.1204	2.67112			experimental		mature miRNA	standard	MIMAT0007529
966	gga-miR-1736-3p	AGCACCUUCGGAACUGUCCUCA	1	32	5	71.1852	2.96127			experimental		mature miRNA	standard	MIMAT0007639
967	gga-miR-187-5p	GGCUACAACACAGGACAUGGGA	1	32	6	68.0556	2.80131			experimental		mature miRNA	standard	MIMAT0026507
968	gga-miR-30e-5p	UGUAAACAUCCUUGACUGG	1	32	7	115.148	8.39873			experimental		mature miRNA	standard	MIMAT0001177
969	gga-miR-6557-5p	CCGGAGGAGCCCGGCGCUGC	1	32	8	71.2407	2.74073			experimental		mature miRNA	standard	MIMAT0025828
970	gga-miR-6637-3p	GCUGGGCUGUGCCUGCAAUCGGU	1	32	9	67.3981	2.53182			experimental		mature miRNA	standard	MIMAT0025733
971	gga-miR-7448-5p	CUCAUCCUCCAUGGUCUCCAGCAACGCC	1	32	10	75.5648	4.08158			experimental		mature miRNA	standard	MIMAT0029050
972	empty		1	32	11	71.7963	7.12867			control	control_empty
973	gga-miR-106-5p	AAAAGUGCUUACAGUGCAGGUA	1	32	12	457.722	16.8167			experimental		mature miRNA	standard	MIMAT0001142
974	gga-miR-1563	GCACAUGAUGAGGAAGCACUGAAA	1	32	13	557.731	22.9003			experimental		mature miRNA	standard	MIMAT0007422
975	gga-miR-1651-5p	GCUAAGACUGAUAAAAGCAAGC	1	32	14	68.1759	4.31002			experimental		mature miRNA	standard	MIMAT0007529
976	gga-miR-1736-3p	AGCACCUUCGGAACUGUCCUCA	1	32	15	72.7963	3.95479			experimental		mature miRNA	standard	MIMAT0007639
977	gga-miR-187-5p	GGCUACAACACAGGACAUGGGA	1	32	16	75.3426	3.4129			experimental		mature miRNA	standard	MIMAT0026507
978	gga-miR-30e-5p	UGUAAACAUCCUUGACUGG	1	32	17	128.62	8.01018			experimental		mature miRNA	standard	MIMAT0001177
979	gga-miR-6557-5p	CCGGAGGAGCCCGGCGCUGC	1	32	18	77.5648	2.64495			experimental		mature miRNA	standard	MIMAT0025828
980	gga-miR-6637-3p	GCUGGGCUGUGCCUGCAAUCGGU	1	32	19	76.2037	3.02562			experimental		mature miRNA	standard	MIMAT0025733
981	gga-miR-7448-5p	CUCAUCCUCCAUGGUCUCCAGCAACGCC	1	32	20	76.963	3.18855			experimental		mature miRNA	standard	MIMAT0029050
982	empty		1	32	21	76.0463	3.33877			control	control_empty
983	gga-miR-106-5p	AAAAGUGCUUACAGUGCAGGUA	1	32	22	471.167	18.4013			experimental		mature miRNA	standard	MIMAT0001142
984	gga-miR-1563	GCACAUGAUGAGGAAGCACUGAAA	1	32	23	579.898	17.5136			experimental		mature miRNA	standard	MIMAT0007422
985	gga-miR-1651-5p	GCUAAGACUGAUAAAAGCAAGC	1	32	24	73.7685	2.97216			experimental		mature miRNA	standard	MIMAT0007529
986	gga-miR-1736-3p	AGCACCUUCGGAACUGUCCUCA	1	32	25	73.2407	3.33733			experimental		mature miRNA	standard	MIMAT0007639
987	gga-miR-187-5p	GGCUACAACACAGGACAUGGGA	1	32	26	73.7222	3.55684			experimental		mature miRNA	standard	MIMAT0026507
988	gga-miR-30e-5p	UGUAAACAUCCUUGACUGG	1	32	27	131.639	7.32868			experimental		mature miRNA	standard	MIMAT0001177
989	gga-miR-6557-5p	CCGGAGGAGCCCGGCGCUGC	1	32	28	72.3611	3.53212			experimental		mature miRNA	standard	MIMAT0025828
990	gga-miR-6637-3p	GCUGGGCUGUGCCUGCAAUCGGU	1	32	29	71.1111	2.44694			experimental		mature miRNA	standard	MIMAT0025733
991	gga-miR-7448-5p	CUCAUCCUCCAUGGUCUCCAGCAACGCC	1	32	30	75.3611	4.09572			experimental		mature miRNA	standard	MIMAT0029050
992	empty		1	32	31	72.787	5.08994			control	control_empty
993	empty		1	33	1	60.8519	2.10835			control	control_empty
994	gga-miR-107-3p	AGCAGCAUUGUACAGGGCUAUCA	1	33	2	235.194	8.53849			experimental		mature miRNA	standard	MIMAT0001147
995	gga-miR-1564-3p	CUCCUCUGCCGUGCUGGUUGUG	1	33	3	65.9167	3.30993			experimental		mature miRNA	standard	MIMAT0007424
996	gga-miR-1652	UCCCUGUGUCCCCUCGGUGGCA	1	33	4	72.0648	3.04874			experimental		mature miRNA	standard	MIMAT0007531
997	gga-miR-1736-5p	AGGGCAAUUCCUGAUAGGUGCU	1	33	5	68.2037	3.09585			experimental		mature miRNA	standard	MIMAT0007638
998	gga-miR-18a-3p	ACUGCCCUAAGUGCUCCUUCUG	1	33	6	89.787	3.06335			experimental		mature miRNA	standard	MIMAT0026499
999	gga-miR-31-3p	UGCUAUGCCAACAUAUUGUCAUC	1	33	7	70.8889	4.03567			experimental		mature miRNA	standard	MIMAT0026549
1000	gga-miR-6558-3p	AGGCCUUCUUGCGUAGCACUUGA	1	33	8	68.3704	3.0711			experimental		mature miRNA	standard	MIMAT0025624
1001	gga-miR-6639-5p	UACAGAACUUCGGCAUGAUUGCU	1	33	9	69.0556	3.56209			experimental		mature miRNA	standard	MIMAT0025735
1002	gga-miR-7449-3p	AGGGUUGGACGAGAUGGUCUUU	1	33	10	72.75	3.58378			experimental		mature miRNA	standard	MIMAT0029053
1003	empty		1	33	11	68.4259	5.70654			control	control_empty
1004	gga-miR-107-3p	AGCAGCAUUGUACAGGGCUAUCA	1	33	12	262.278	15.5244			experimental		mature miRNA	standard	MIMAT0001147
1005	gga-miR-1564-3p	CUCCUCUGCCGUGCUGGUUGUG	1	33	13	73.8333	2.37786			experimental		mature miRNA	standard	MIMAT0007424
1006	gga-miR-1652	UCCCUGUGUCCCCUCGGUGGCA	1	33	14	72.2593	4.25006			experimental		mature miRNA	standard	MIMAT0007531
1007	gga-miR-1736-5p	AGGGCAAUUCCUGAUAGGUGCU	1	33	15	71.8333	3			experimental		mature miRNA	standard	MIMAT0007638
1008	gga-miR-18a-3p	ACUGCCCUAAGUGCUCCUUCUG	1	33	16	97.6759	4.1125			experimental		mature miRNA	standard	MIMAT0026499
1009	gga-miR-31-3p	UGCUAUGCCAACAUAUUGUCAUC	1	33	17	71.6759	3.26931			experimental		mature miRNA	standard	MIMAT0026549
1010	gga-miR-6558-3p	AGGCCUUCUUGCGUAGCACUUGA	1	33	18	73.3241	4.23344			experimental		mature miRNA	standard	MIMAT0025624
1011	gga-miR-6639-5p	UACAGAACUUCGGCAUGAUUGCU	1	33	19	72.6019	2.28747			experimental		mature miRNA	standard	MIMAT0025735
1012	gga-miR-7449-3p	AGGGUUGGACGAGAUGGUCUUU	1	33	20	71.3426	4.79127			experimental		mature miRNA	standard	MIMAT0029053
1013	empty		1	33	21	75.3333	4.56111			control	control_empty
1014	gga-miR-107-3p	AGCAGCAUUGUACAGGGCUAUCA	1	33	22	287.509	10.1902			experimental		mature miRNA	standard	MIMAT0001147
1015	gga-miR-1564-3p	CUCCUCUGCCGUGCUGGUUGUG	1	33	23	75.8519	3.58818			experimental		mature miRNA	standard	MIMAT0007424
1016	gga-miR-1652	UCCCUGUGUCCCCUCGGUGGCA	1	33	24	79.5093	2.05301			experimental		mature miRNA	standard	MIMAT0007531
1017	gga-miR-1736-5p	AGGGCAAUUCCUGAUAGGUGCU	1	33	25	72.4722	4.7938			experimental		mature miRNA	standard	MIMAT0007638
1018	gga-miR-18a-3p	ACUGCCCUAAGUGCUCCUUCUG	1	33	26	99.3704	4.06626			experimental		mature miRNA	standard	MIMAT0026499
1019	gga-miR-31-3p	UGCUAUGCCAACAUAUUGUCAUC	1	33	27	77.4259	3.45655			experimental		mature miRNA	standard	MIMAT0026549
1020	gga-miR-6558-3p	AGGCCUUCUUGCGUAGCACUUGA	1	33	28	70.7963	3.72102			experimental		mature miRNA	standard	MIMAT0025624
1021	gga-miR-6639-5p	UACAGAACUUCGGCAUGAUUGCU	1	33	29	73.4815	2.65626			experimental		mature miRNA	standard	MIMAT0025735
1022	gga-miR-7449-3p	AGGGUUGGACGAGAUGGUCUUU	1	33	30	75	4.52614			experimental		mature miRNA	standard	MIMAT0029053
1023	empty		1	33	31	71.8981	5.09891			control	control_empty
1024	empty		1	34	1	62.2778	3.25213			control	control_empty
1025	gga-miR-107-5p	AGCUUCUUUACAGUGUUGCCUUG	1	34	2	68.4722	2.47023			experimental		mature miRNA	standard	MIMAT0026520
1026	gga-miR-1564-5p	GCAAUGAACACGGCAGUAGAGGU	1	34	3	67.7593	2.71675			experimental		mature miRNA	standard	MIMAT0007423
1027	gga-miR-1653	CAGGAGCUGUGCUGCAUGCAGG	1	34	4	69.9074	3.00945			experimental		mature miRNA	standard	MIMAT0007532
1028	gga-miR-1737	CAGCACUGCUGCGCUCGGUG	1	34	5	69.9722	3.67985			experimental		mature miRNA	standard	MIMAT0007640
1029	gga-miR-18a-5p	UAAGGUGCAUCUAGUGCAGAUA	1	34	6	139.63	6.92765			experimental		mature miRNA	standard	MIMAT0001113
1030	gga-miR-31-5p	AGGCAAGAUGUUGGCAUAGCUG	1	34	7	73.6481	2.60953			experimental		mature miRNA	standard	MIMAT0001189
1031	gga-miR-6558-5p	AAGUGAAACGUUGAGGUGGCUUGU	1	34	8	69.0185	4.41319			experimental		mature miRNA	standard	MIMAT0025623
1032	gga-miR-6640-5p	UCUGGAAUUGUAGUAGAGUGUAU	1	34	9	67.8889	4.41817			experimental		mature miRNA	standard	MIMAT0025736
1033	gga-miR-7449-5p	AGGUCAUCUAGUCCAACUUCCC	1	34	10	72.0833	2.97065			experimental		mature miRNA	standard	MIMAT0029052
1034	empty		1	34	11	72.0648	8.05504			control	control_empty
1035	gga-miR-107-5p	AGCUUCUUUACAGUGUUGCCUUG	1	34	12	73.4167	3.53388			experimental		mature miRNA	standard	MIMAT0026520
1036	gga-miR-1564-5p	GCAAUGAACACGGCAGUAGAGGU	1	34	13	75.8611	3.60285			experimental		mature miRNA	standard	MIMAT0007423
1037	gga-miR-1653	CAGGAGCUGUGCUGCAUGCAGG	1	34	14	68.9167	2.64089			experimental		mature miRNA	standard	MIMAT0007532
1038	gga-miR-1737	CAGCACUGCUGCGCUCGGUG	1	34	15	73.1019	2.76811			experimental		mature miRNA	standard	MIMAT0007640
1039	gga-miR-18a-5p	UAAGGUGCAUCUAGUGCAGAUA	1	34	16	162.667	6.83312			experimental		mature miRNA	standard	MIMAT0001113
1040	gga-miR-31-5p	AGGCAAGAUGUUGGCAUAGCUG	1	34	17	76.6667	4.70434			experimental		mature miRNA	standard	MIMAT0001189
1041	gga-miR-6558-5p	AAGUGAAACGUUGAGGUGGCUUGU	1	34	18	74.8796	2.35105			experimental		mature miRNA	standard	MIMAT0025623
1042	gga-miR-6640-5p	UCUGGAAUUGUAGUAGAGUGUAU	1	34	19	72.1204	4.03424			experimental		mature miRNA	standard	MIMAT0025736
1043	gga-miR-7449-5p	AGGUCAUCUAGUCCAACUUCCC	1	34	20	73.5926	3.42622			experimental		mature miRNA	standard	MIMAT0029052
1044	empty		1	34	21	76.8889	4.40758			control	control_empty
1045	gga-miR-107-5p	AGCUUCUUUACAGUGUUGCCUUG	1	34	22	73.4167	3.02366			experimental		mature miRNA	standard	MIMAT0026520
1046	gga-miR-1564-5p	GCAAUGAACACGGCAGUAGAGGU	1	34	23	74.1111	3.03048			experimental		mature miRNA	standard	MIMAT0007423
1047	gga-miR-1653	CAGGAGCUGUGCUGCAUGCAGG	1	34	24	75.1111	3.19267			experimental		mature miRNA	standard	MIMAT0007532
1048	gga-miR-1737	CAGCACUGCUGCGCUCGGUG	1	34	25	73.8426	4.40934			experimental		mature miRNA	standard	MIMAT0007640
1049	gga-miR-18a-5p	UAAGGUGCAUCUAGUGCAGAUA	1	34	26	161.037	7.67314			experimental		mature miRNA	standard	MIMAT0001113
1050	gga-miR-31-5p	AGGCAAGAUGUUGGCAUAGCUG	1	34	27	81.9167	3.99796			experimental		mature miRNA	standard	MIMAT0001189
1051	gga-miR-6558-5p	AAGUGAAACGUUGAGGUGGCUUGU	1	34	28	70.5741	3.55518			experimental		mature miRNA	standard	MIMAT0025623
1052	gga-miR-6640-5p	UCUGGAAUUGUAGUAGAGUGUAU	1	34	29	72.4537	4.74073			experimental		mature miRNA	standard	MIMAT0025736
1053	gga-miR-7449-5p	AGGUCAUCUAGUCCAACUUCCC	1	34	30	73.7407	2.37735			experimental		mature miRNA	standard	MIMAT0029052
1054	empty		1	34	31	72.7963	3.69329			control	control_empty
1055	empty		1	35	1	63.7593	4.55059			control	control_empty
1056	gga-miR-10a-3p	AAAUUCGUAUCUAGGGGAAUA	1	35	2	66.6759	3.13207			experimental		mature miRNA	standard	MIMAT0007732
1057	gga-miR-1565	CGAGGGUCGUGCCUGGUUUUGCU	1	35	3	67.3333	3.82808			experimental		mature miRNA	standard	MIMAT0007425
1058	gga-miR-1654	UUGCUGGUGGAGGGAGCUGAG	1	35	4	91.1759	3.50921			experimental		mature miRNA	standard	MIMAT0007533
1059	gga-miR-1738	ACUGACUGCUCAGAGGGAUUGG	1	35	5	70.4074	3.18007			experimental		mature miRNA	standard	MIMAT0007641
1060	gga-miR-18b-3p	UACUGCCCUAAAUGCUCCUUCUGGC	1	35	6	160.972	9.83742			experimental		mature miRNA	standard	MIMAT0026516
1061	gga-miR-32-3p	AAUUUAGUGUGUGCGAUACU	1	35	7	74.4815	3.43016			experimental		mature miRNA	standard	MIMAT0026508
1062	gga-miR-6559-3p	AGAGUUGACUCUUCCUUGCAGU	1	35	8	68.7685	2.80722			experimental		mature miRNA	standard	MIMAT0025626
1063	gga-miR-6641-3p	CUGCUGGGAGAAAAAAGCUAU	1	35	9	69.1019	2.6046			experimental		mature miRNA	standard	MIMAT0025738
1064	gga-miR-7450-3p	CCCGUUUCCUGGAAGUGAUGGAGC	1	35	10	74.2778	2.7406			experimental		mature miRNA	standard	MIMAT0029055
1065	empty		1	35	11	72.3796	6.44563			control	control_empty
1066	gga-miR-10a-3p	AAAUUCGUAUCUAGGGGAAUA	1	35	12	70.6574	3.39092			experimental		mature miRNA	standard	MIMAT0007732
1067	gga-miR-1565	CGAGGGUCGUGCCUGGUUUUGCU	1	35	13	72.3333	3.96244			experimental		mature miRNA	standard	MIMAT0007425
1068	gga-miR-1654	UUGCUGGUGGAGGGAGCUGAG	1	35	14	94.9444	4.84495			experimental		mature miRNA	standard	MIMAT0007533
1069	gga-miR-1738	ACUGACUGCUCAGAGGGAUUGG	1	35	15	71.713	3.42626			experimental		mature miRNA	standard	MIMAT0007641
1070	gga-miR-18b-3p	UACUGCCCUAAAUGCUCCUUCUGGC	1	35	16	177.852	7.00576			experimental		mature miRNA	standard	MIMAT0026516
1071	gga-miR-32-3p	AAUUUAGUGUGUGCGAUACU	1	35	17	79.5	4.33525			experimental		mature miRNA	standard	MIMAT0026508
1072	gga-miR-6559-3p	AGAGUUGACUCUUCCUUGCAGU	1	35	18	76.0093	2.74967			experimental		mature miRNA	standard	MIMAT0025626
1073	gga-miR-6641-3p	CUGCUGGGAGAAAAAAGCUAU	1	35	19	70.7593	2.14376			experimental		mature miRNA	standard	MIMAT0025738
1074	gga-miR-7450-3p	CCCGUUUCCUGGAAGUGAUGGAGC	1	35	20	75.5741	3.60738			experimental		mature miRNA	standard	MIMAT0029055
1075	empty		1	35	21	76.0185	6.0835			control	control_empty
1076	gga-miR-10a-3p	AAAUUCGUAUCUAGGGGAAUA	1	35	22	72.9722	4.04521			experimental		mature miRNA	standard	MIMAT0007732
1077	gga-miR-1565	CGAGGGUCGUGCCUGGUUUUGCU	1	35	23	79.5741	8.68472			experimental		mature miRNA	standard	MIMAT0007425
1078	gga-miR-1654	UUGCUGGUGGAGGGAGCUGAG	1	35	24	99.7685	5.50039			experimental		mature miRNA	standard	MIMAT0007533
1079	gga-miR-1738	ACUGACUGCUCAGAGGGAUUGG	1	35	25	74.1019	2.31185			experimental		mature miRNA	standard	MIMAT0007641
1080	gga-miR-18b-3p	UACUGCCCUAAAUGCUCCUUCUGGC	1	35	26	183.472	7.59175			experimental		mature miRNA	standard	MIMAT0026516
1081	gga-miR-32-3p	AAUUUAGUGUGUGCGAUACU	1	35	27	83.6481	3.13054			experimental		mature miRNA	standard	MIMAT0026508
1082	gga-miR-6559-3p	AGAGUUGACUCUUCCUUGCAGU	1	35	28	74.1111	5.14161			experimental		mature miRNA	standard	MIMAT0025626
1083	gga-miR-6641-3p	CUGCUGGGAGAAAAAAGCUAU	1	35	29	73.1852	3.10305			experimental		mature miRNA	standard	MIMAT0025738
1084	gga-miR-7450-3p	CCCGUUUCCUGGAAGUGAUGGAGC	1	35	30	74.9722	3.60026			experimental		mature miRNA	standard	MIMAT0029055
1085	empty		1	35	31	75.6852	5.78533			control	control_empty
1086	BKG0		1	36	1	65.7037	1.55437			control	control_empty	LC Internal Use	control
1087	gga-miR-10a-5p	UACCCUGUAGAUCCGAAUUUGU	1	36	2	67.4722	3.50556			experimental		mature miRNA	standard	MIMAT0007731
1088	gga-miR-1567	GACUGCUCAUGGCUGCCUGUUC	1	36	3	65.4815	2.62796			experimental		mature miRNA	standard	MIMAT0007427
1089	gga-miR-1655-3p	AUUUACCCAUGGUGGGCUGAUA	1	36	4	71.6019	3.31223			experimental		mature miRNA	standard	MIMAT0026777
1090	gga-miR-1739	CACAGGACAGGUAGCCAGGCUGG	1	36	5	77.037	2.35585			experimental		mature miRNA	standard	MIMAT0007642
1091	gga-miR-18b-5p	UAAGGUGCAUCUAGUGCAGUUA	1	36	6	131.63	4.50253			experimental		mature miRNA	standard	MIMAT0001141
1092	gga-miR-32-5p	UAUUGCACAUUACUAAGUUGC	1	36	7	70.7593	1.73943			experimental		mature miRNA	standard	MIMAT0001125
1093	gga-miR-6559-5p	UGGGAGAAAGAGUCAUUACCUGA	1	36	8	66.037	2.50952			experimental		mature miRNA	standard	MIMAT0025625
1094	gga-miR-6641-5p	ACAGCUUUUUUAUUUCCAGUUA	1	36	9	70.9907	3.58735			experimental		mature miRNA	standard	MIMAT0025737
1095	gga-miR-7450-5p	UCUGUUCUUAAGGAGGCUGAGGC	1	36	10	82.8148	2.29648			experimental		mature miRNA	standard	MIMAT0029054
1096	BKG0		1	36	11	73.1759	8.73903			control	control_empty	LC Internal Use	control
1097	gga-miR-10a-5p	UACCCUGUAGAUCCGAAUUUGU	1	36	12	71.75	3.52063			experimental		mature miRNA	standard	MIMAT0007731
1098	gga-miR-1567	GACUGCUCAUGGCUGCCUGUUC	1	36	13	71.2315	1.83225			experimental		mature miRNA	standard	MIMAT0007427
1099	gga-miR-1655-3p	AUUUACCCAUGGUGGGCUGAUA	1	36	14	71.5926	2.84502			experimental		mature miRNA	standard	MIMAT0026777
1100	gga-miR-1739	CACAGGACAGGUAGCCAGGCUGG	1	36	15	81.7222	3.92651			experimental		mature miRNA	standard	MIMAT0007642
1101	gga-miR-18b-5p	UAAGGUGCAUCUAGUGCAGUUA	1	36	16	147.454	3.75757			experimental		mature miRNA	standard	MIMAT0001141
1102	gga-miR-32-5p	UAUUGCACAUUACUAAGUUGC	1	36	17	73.1019	4.28852			experimental		mature miRNA	standard	MIMAT0001125
1103	gga-miR-6559-5p	UGGGAGAAAGAGUCAUUACCUGA	1	36	18	74.0926	2.33037			experimental		mature miRNA	standard	MIMAT0025625
1104	gga-miR-6641-5p	ACAGCUUUUUUAUUUCCAGUUA	1	36	19	73.3611	2.5115			experimental		mature miRNA	standard	MIMAT0025737
1105	gga-miR-7450-5p	UCUGUUCUUAAGGAGGCUGAGGC	1	36	20	84.9722	3.23375			experimental		mature miRNA	standard	MIMAT0029054
1106	BKG0		1	36	21	76.9815	4.76745			control	control_empty	LC Internal Use	control
1107	gga-miR-10a-5p	UACCCUGUAGAUCCGAAUUUGU	1	36	22	74.5185	2.2733			experimental		mature miRNA	standard	MIMAT0007731
1108	gga-miR-1567	GACUGCUCAUGGCUGCCUGUUC	1	36	23	74.9815	2.59756			experimental		mature miRNA	standard	MIMAT0007427
1109	gga-miR-1655-3p	AUUUACCCAUGGUGGGCUGAUA	1	36	24	77.25	1.9389			experimental		mature miRNA	standard	MIMAT0026777
1110	gga-miR-1739	CACAGGACAGGUAGCCAGGCUGG	1	36	25	82.9907	4.30495			experimental		mature miRNA	standard	MIMAT0007642
1111	gga-miR-18b-5p	UAAGGUGCAUCUAGUGCAGUUA	1	36	26	149.185	5.8997			experimental		mature miRNA	standard	MIMAT0001141
1112	gga-miR-32-5p	UAUUGCACAUUACUAAGUUGC	1	36	27	77.5833	4.6727			experimental		mature miRNA	standard	MIMAT0001125
1113	gga-miR-6559-5p	UGGGAGAAAGAGUCAUUACCUGA	1	36	28	70.6111	2.91574			experimental		mature miRNA	standard	MIMAT0025625
1114	gga-miR-6641-5p	ACAGCUUUUUUAUUUCCAGUUA	1	36	29	72.3611	1.63752			experimental		mature miRNA	standard	MIMAT0025737
1115	gga-miR-7450-5p	UCUGUUCUUAAGGAGGCUGAGGC	1	36	30	81.7407	2.34569			experimental		mature miRNA	standard	MIMAT0029054
1116	BKG0		1	36	31	73.4815	5.06681			control	control_empty	LC Internal Use	control
1117	PUC2PM		1	37	1	5964.78	117.098			control	control_spike_calibration	LC Internal Use	control
1118	gga-miR-10b-3p	AGAUUCGAUUCUAGGGGAAUA	1	37	2	65.7963	2.9852			experimental		mature miRNA	standard	MIMAT0026521
1119	gga-miR-1568	GACUCAUAGAUCUGAAGGCAG	1	37	3	65.5093	3.16669			experimental		mature miRNA	standard	MIMAT0007428
1120	gga-miR-1655-5p	UCAGCUGGUCUUGGGUAAAUGC	1	37	4	69.4167	3.58117			experimental		mature miRNA	standard	MIMAT0007534
1121	gga-miR-17-3p	ACUGCAGUGAAGGCACUUGU	1	37	5	78.1481	3.68583			experimental		mature miRNA	standard	MIMAT0001115
1122	gga-miR-190a-3p	CUAUAUAUCAAACAUAUUCCU	1	37	6	66.9074	2.98763			experimental		mature miRNA	standard	MIMAT0026525
1123	gga-miR-33-3p	AAUGUUCCUGCAGUGCAGUA	1	37	7	72.8889	2.56989			experimental		mature miRNA	standard	MIMAT0026490
1124	gga-miR-6560-3p	UACCAGGAUGGACCGCUGCACACC	1	37	8	72.7037	4.49352			experimental		mature miRNA	standard	MIMAT0025628
1125	gga-miR-6642-3p	CGGGCGGCCGUCGGGGAAAGCGG	1	37	9	72.2963	3.28195			experimental		mature miRNA	standard	MIMAT0025740
1126	gga-miR-7451-3p	UUGCUUCUUCUUAUCCCACAGU	1	37	10	73.1944	2.64913			experimental		mature miRNA	standard	MIMAT0029057
1127	PUC2PM		1	37	11	8596	357.992			control	control_spike_calibration	LC Internal Use	control
1128	gga-miR-10b-3p	AGAUUCGAUUCUAGGGGAAUA	1	37	12	72.0833	2.77211			experimental		mature miRNA	standard	MIMAT0026521
1129	gga-miR-1568	GACUCAUAGAUCUGAAGGCAG	1	37	13	73.1111	2.19742			experimental		mature miRNA	standard	MIMAT0007428
1130	gga-miR-1655-5p	UCAGCUGGUCUUGGGUAAAUGC	1	37	14	70.6389	2.99363			experimental		mature miRNA	standard	MIMAT0007534
1131	gga-miR-17-3p	ACUGCAGUGAAGGCACUUGU	1	37	15	80.7685	2.53428			experimental		mature miRNA	standard	MIMAT0001115
1132	gga-miR-190a-3p	CUAUAUAUCAAACAUAUUCCU	1	37	16	72.1296	3.09686			experimental		mature miRNA	standard	MIMAT0026525
1133	gga-miR-33-3p	AAUGUUCCUGCAGUGCAGUA	1	37	17	72.787	2.35634			experimental		mature miRNA	standard	MIMAT0026490
1134	gga-miR-6560-3p	UACCAGGAUGGACCGCUGCACACC	1	37	18	80.6111	2.78794			experimental		mature miRNA	standard	MIMAT0025628
1135	gga-miR-6642-3p	CGGGCGGCCGUCGGGGAAAGCGG	1	37	19	74.4352	3.01793			experimental		mature miRNA	standard	MIMAT0025740
1136	gga-miR-7451-3p	UUGCUUCUUCUUAUCCCACAGU	1	37	20	75.787	3.22389			experimental		mature miRNA	standard	MIMAT0029057
1137	PUC2PM		1	37	21	9228.57	313.83			control	control_spike_calibration	LC Internal Use	control
1138	gga-miR-10b-3p	AGAUUCGAUUCUAGGGGAAUA	1	37	22	72.5463	2.87881			experimental		mature miRNA	standard	MIMAT0026521
1139	gga-miR-1568	GACUCAUAGAUCUGAAGGCAG	1	37	23	74.1574	3.52339			experimental		mature miRNA	standard	MIMAT0007428
1140	gga-miR-1655-5p	UCAGCUGGUCUUGGGUAAAUGC	1	37	24	75.9907	2.603			experimental		mature miRNA	standard	MIMAT0007534
1141	gga-miR-17-3p	ACUGCAGUGAAGGCACUUGU	1	37	25	81.2037	2.73352			experimental		mature miRNA	standard	MIMAT0001115
1142	gga-miR-190a-3p	CUAUAUAUCAAACAUAUUCCU	1	37	26	75.7222	3.57518			experimental		mature miRNA	standard	MIMAT0026525
1143	gga-miR-33-3p	AAUGUUCCUGCAGUGCAGUA	1	37	27	78.6204	2.4331			experimental		mature miRNA	standard	MIMAT0026490
1144	gga-miR-6560-3p	UACCAGGAUGGACCGCUGCACACC	1	37	28	76.2778	3.6808			experimental		mature miRNA	standard	MIMAT0025628
1145	gga-miR-6642-3p	CGGGCGGCCGUCGGGGAAAGCGG	1	37	29	76.5463	4.61688			experimental		mature miRNA	standard	MIMAT0025740
1146	gga-miR-7451-3p	UUGCUUCUUCUUAUCCCACAGU	1	37	30	75.8704	3.06957			experimental		mature miRNA	standard	MIMAT0029057
1147	PUC2PM		1	37	31	9347.38	411.804			control	control_spike_calibration	LC Internal Use	control
1148	PUC2MM		1	38	1	1159.73	25.049			control	control_spike_calibration	LC Internal Use	control
1149	gga-miR-10b-5p	UACCCUGUAGAACCGAAUUUGU	1	38	2	65.5926	2.66173			experimental		mature miRNA	standard	MIMAT0001148
1150	gga-miR-1569	UGUUUGGGACGUUGCUCUGCAG	1	38	3	66.3426	4.56349			experimental		mature miRNA	standard	MIMAT0007429
1151	gga-miR-1656	UCACCAGCGGGCAUUGGCAUCA	1	38	4	66.037	3.05992			experimental		mature miRNA	standard	MIMAT0007535
1152	gga-miR-1740-3p	UCAUCCAAUUAAACCACAAA	1	38	5	66.6759	3.65787			experimental		mature miRNA	standard	MIMAT0007644
1153	gga-miR-190a-5p	UGAUAUGUUUGAUAUAUUAGGU	1	38	6	65.5833	2.33272			experimental		mature miRNA	standard	MIMAT0001155
1154	gga-miR-33-5p	GUGCAUUGUAGUUGCAUUGC	1	38	7	69.287	3.03885			experimental		mature miRNA	standard	MIMAT0001100
1155	gga-miR-6560-5p	UGUGUUGCUCCAUACUGUGGUCU	1	38	8	67.3333	2.95764			experimental		mature miRNA	standard	MIMAT0025627
1156	gga-miR-6642-5p	UUCCCCGACGGCCGAGCGGGCC	1	38	9	70.9444	2.12169			experimental		mature miRNA	standard	MIMAT0025739
1157	gga-miR-7451-5p	CGUGGGAAUUAAGAGUGGCAGUC	1	38	10	74.5648	3.239			experimental		mature miRNA	standard	MIMAT0029056
1158	PUC2MM		1	38	11	2396.4	239.643			control	control_spike_calibration	LC Internal Use	control
1159	gga-miR-10b-5p	UACCCUGUAGAACCGAAUUUGU	1	38	12	73.0463	2.39308			experimental		mature miRNA	standard	MIMAT0001148
1160	gga-miR-1569	UGUUUGGGACGUUGCUCUGCAG	1	38	13	69.6944	2.59207			experimental		mature miRNA	standard	MIMAT0007429
1161	gga-miR-1656	UCACCAGCGGGCAUUGGCAUCA	1	38	14	68.2778	4.48014			experimental		mature miRNA	standard	MIMAT0007535
1162	gga-miR-1740-3p	UCAUCCAAUUAAACCACAAA	1	38	15	73.5278	2.18516			experimental		mature miRNA	standard	MIMAT0007644
1163	gga-miR-190a-5p	UGAUAUGUUUGAUAUAUUAGGU	1	38	16	69.4907	2.75645			experimental		mature miRNA	standard	MIMAT0001155
1164	gga-miR-33-5p	GUGCAUUGUAGUUGCAUUGC	1	38	17	72.9444	4.08515			experimental		mature miRNA	standard	MIMAT0001100
1165	gga-miR-6560-5p	UGUGUUGCUCCAUACUGUGGUCU	1	38	18	74.7778	3.11863			experimental		mature miRNA	standard	MIMAT0025627
1166	gga-miR-6642-5p	UUCCCCGACGGCCGAGCGGGCC	1	38	19	73.8241	4.22239			experimental		mature miRNA	standard	MIMAT0025739
1167	gga-miR-7451-5p	CGUGGGAAUUAAGAGUGGCAGUC	1	38	20	75.9074	3.09216			experimental		mature miRNA	standard	MIMAT0029056
1168	PUC2MM		1	38	21	2710.23	218.896			control	control_spike_calibration	LC Internal Use	control
1169	gga-miR-10b-5p	UACCCUGUAGAACCGAAUUUGU	1	38	22	73.3148	3.04376			experimental		mature miRNA	standard	MIMAT0001148
1170	gga-miR-1569	UGUUUGGGACGUUGCUCUGCAG	1	38	23	77.3426	2.39611			experimental		mature miRNA	standard	MIMAT0007429
1171	gga-miR-1656	UCACCAGCGGGCAUUGGCAUCA	1	38	24	74.1204	4.12587			experimental		mature miRNA	standard	MIMAT0007535
1172	gga-miR-1740-3p	UCAUCCAAUUAAACCACAAA	1	38	25	74.5185	4.43959			experimental		mature miRNA	standard	MIMAT0007644
1173	gga-miR-190a-5p	UGAUAUGUUUGAUAUAUUAGGU	1	38	26	71.9259	2.48624			experimental		mature miRNA	standard	MIMAT0001155
1174	gga-miR-33-5p	GUGCAUUGUAGUUGCAUUGC	1	38	27	73.9537	3.56353			experimental		mature miRNA	standard	MIMAT0001100
1175	gga-miR-6560-5p	UGUGUUGCUCCAUACUGUGGUCU	1	38	28	70.5741	4.05155			experimental		mature miRNA	standard	MIMAT0025627
1176	gga-miR-6642-5p	UUCCCCGACGGCCGAGCGGGCC	1	38	29	80.0556	3.71618			experimental		mature miRNA	standard	MIMAT0025739
1177	gga-miR-7451-5p	CGUGGGAAUUAAGAGUGGCAGUC	1	38	30	69.3704	3.21094			experimental		mature miRNA	standard	MIMAT0029056
1178	PUC2MM		1	38	31	2742.75	304.944			control	control_spike_calibration	LC Internal Use	control
1179	PUC2PM-20B		1	39	1	3495.22	64.2722			control	control_spike_calibration	LC Internal Use	control
1180	gga-miR-122-3p	AACGCCAUUAUCACACUAAAUA	1	39	2	63.0556	3.3512			experimental		mature miRNA	standard	MIMAT0026550
1181	gga-miR-1570	GAAGGGUGUGCAGAAGAAUGUGA	1	39	3	64.9537	2.4775			experimental		mature miRNA	standard	MIMAT0007430
1182	gga-miR-1657	UAUAUGUGUAUUGUUGGUGUGUG	1	39	4	78.7037	3.07617			experimental		mature miRNA	standard	MIMAT0007537
1183	gga-miR-1740-5p	UGUAGUUUAAGAGGAUAGGUCUU	1	39	5	68.463	3.38337			experimental		mature miRNA	standard	MIMAT0007643
1184	gga-miR-193a-3p	AACUGGCCUACAAAGUCCCAGU	1	39	6	72.9352	4.01463			experimental		mature miRNA	standard	MIMAT0007740
1185	gga-miR-34a-3p	CAAUCAGCAAGUAUACUGCCCUA	1	39	7	71.8333	4.02213			experimental		mature miRNA	standard	MIMAT0026535
1186	gga-miR-6561-3p	GGGAGCCCAGAACUGGAAACAG	1	39	8	67.0278	3.42191			experimental		mature miRNA	standard	MIMAT0025630
1187	gga-miR-6643-5p	CCAGGGCUGGCAGGGGAGGGU	1	39	9	141.185	6.39092			experimental		mature miRNA	standard	MIMAT0025741
1188	gga-miR-7452-3p	GCGGAUUCUUGAACCAGUCCUGCUGC	1	39	10	71.5833	4.84551			experimental		mature miRNA	standard	MIMAT0029059
1189	PUC2PM-20B		1	39	11	5846.94	446.615			control	control_spike_calibration	LC Internal Use	control
1190	gga-miR-122-3p	AACGCCAUUAUCACACUAAAUA	1	39	12	73.1574	2.34486			experimental		mature miRNA	standard	MIMAT0026550
1191	gga-miR-1570	GAAGGGUGUGCAGAAGAAUGUGA	1	39	13	69.287	3.5098			experimental		mature miRNA	standard	MIMAT0007430
1192	gga-miR-1657	UAUAUGUGUAUUGUUGGUGUGUG	1	39	14	82.963	3.57019			experimental		mature miRNA	standard	MIMAT0007537
1193	gga-miR-1740-5p	UGUAGUUUAAGAGGAUAGGUCUU	1	39	15	71.6204	3.34529			experimental		mature miRNA	standard	MIMAT0007643
1194	gga-miR-193a-3p	AACUGGCCUACAAAGUCCCAGU	1	39	16	76.2222	3.38312			experimental		mature miRNA	standard	MIMAT0007740
1195	gga-miR-34a-3p	CAAUCAGCAAGUAUACUGCCCUA	1	39	17	74.5093	5.1709			experimental		mature miRNA	standard	MIMAT0026535
1196	gga-miR-6561-3p	GGGAGCCCAGAACUGGAAACAG	1	39	18	72.8148	3.6279			experimental		mature miRNA	standard	MIMAT0025630
1197	gga-miR-6643-5p	CCAGGGCUGGCAGGGGAGGGU	1	39	19	152.491	6.53602			experimental		mature miRNA	standard	MIMAT0025741
1198	gga-miR-7452-3p	GCGGAUUCUUGAACCAGUCCUGCUGC	1	39	20	75.2407	2.72363			experimental		mature miRNA	standard	MIMAT0029059
1199	PUC2PM-20B		1	39	21	6801.35	458.687			control	control_spike_calibration	LC Internal Use	control
1200	gga-miR-122-3p	AACGCCAUUAUCACACUAAAUA	1	39	22	71.8426	3.14498			experimental		mature miRNA	standard	MIMAT0026550
1201	gga-miR-1570	GAAGGGUGUGCAGAAGAAUGUGA	1	39	23	76.5	2.53388			experimental		mature miRNA	standard	MIMAT0007430
1202	gga-miR-1657	UAUAUGUGUAUUGUUGGUGUGUG	1	39	24	86.2778	3.55684			experimental		mature miRNA	standard	MIMAT0007537
1203	gga-miR-1740-5p	UGUAGUUUAAGAGGAUAGGUCUU	1	39	25	69.9444	2.1523			experimental		mature miRNA	standard	MIMAT0007643
1204	gga-miR-193a-3p	AACUGGCCUACAAAGUCCCAGU	1	39	26	79.4907	4.94549			experimental		mature miRNA	standard	MIMAT0007740
1205	gga-miR-34a-3p	CAAUCAGCAAGUAUACUGCCCUA	1	39	27	75.5648	4.58211			experimental		mature miRNA	standard	MIMAT0026535
1206	gga-miR-6561-3p	GGGAGCCCAGAACUGGAAACAG	1	39	28	67.6019	3.72398			experimental		mature miRNA	standard	MIMAT0025630
1207	gga-miR-6643-5p	CCAGGGCUGGCAGGGGAGGGU	1	39	29	158.417	9.92224			experimental		mature miRNA	standard	MIMAT0025741
1208	gga-miR-7452-3p	GCGGAUUCUUGAACCAGUCCUGCUGC	1	39	30	71.0556	4.59751			experimental		mature miRNA	standard	MIMAT0029059
1209	PUC2PM-20B		1	39	31	6962.88	719.571			control	control_spike_calibration	LC Internal Use	control
1210	PUC2MM-20B		1	40	1	69.7685	2.66723			control	control_spike_calibration	LC Internal Use	control
1211	gga-miR-122-5p	UGGAGUGUGACAAUGGUGUUUGU	1	40	2	64.5093	3.72035			experimental		mature miRNA	standard	MIMAT0001190
1212	gga-miR-1571	UGUUUCCUAUCCAGGCAGCACU	1	40	3	72.0278	2.99363			experimental		mature miRNA	standard	MIMAT0007431
1213	gga-miR-1658-3p	GAGCUGUGGGUUGGUGUUGAUGG	1	40	4	66.4074	3.16239			experimental		mature miRNA	standard	MIMAT0007539
1214	gga-miR-1741	AUGGCUCUGGAUUACACCUU	1	40	5	66.8611	3.38898			experimental		mature miRNA	standard	MIMAT0007645
1215	gga-miR-193a-5p	UGGGUCUUUGCGGGCGAGAUGA	1	40	6	75.3241	3.04738			experimental		mature miRNA	standard	MIMAT0026787
1216	gga-miR-34a-5p	UGGCAGUGUCUUAGCUGGUUGUU	1	40	7	136.222	4.37139			experimental		mature miRNA	standard	MIMAT0001173
1217	gga-miR-6561-5p	UCUUUCCAGGCAGGAGCUCCCU	1	40	8	69.0833	3.48863			experimental		mature miRNA	standard	MIMAT0025629
1218	gga-miR-6644-3p	GGGGCUAAGAUGGUACAGCGGA	1	40	9	70.5926	3.48035			experimental		mature miRNA	standard	MIMAT0025745
1219	gga-miR-7452-5p	ACAGGGCUGGCUGAUCCGUGC	1	40	10	73.8426	4.56349			experimental		mature miRNA	standard	MIMAT0029058
1220	PUC2MM-20B		1	40	11	71.3889	2.33956			control	control_spike_calibration	LC Internal Use	control
1221	gga-miR-122-5p	UGGAGUGUGACAAUGGUGUUUGU	1	40	12	73.5278	2.98112			experimental		mature miRNA	standard	MIMAT0001190
1222	gga-miR-1571	UGUUUCCUAUCCAGGCAGCACU	1	40	13	78.4907	2.35811			experimental		mature miRNA	standard	MIMAT0007431
1223	gga-miR-1658-3p	GAGCUGUGGGUUGGUGUUGAUGG	1	40	14	70.7593	3.53849			experimental		mature miRNA	standard	MIMAT0007539
1224	gga-miR-1741	AUGGCUCUGGAUUACACCUU	1	40	15	72.1111	1.38977			experimental		mature miRNA	standard	MIMAT0007645
1225	gga-miR-193a-5p	UGGGUCUUUGCGGGCGAGAUGA	1	40	16	82.1944	4.72903			experimental		mature miRNA	standard	MIMAT0026787
1226	gga-miR-34a-5p	UGGCAGUGUCUUAGCUGGUUGUU	1	40	17	150	6.55102			experimental		mature miRNA	standard	MIMAT0001173
1227	gga-miR-6561-5p	UCUUUCCAGGCAGGAGCUCCCU	1	40	18	72.963	2.42235			experimental		mature miRNA	standard	MIMAT0025629
1228	gga-miR-6644-3p	GGGGCUAAGAUGGUACAGCGGA	1	40	19	71.3889	3.2636			experimental		mature miRNA	standard	MIMAT0025745
1229	gga-miR-7452-5p	ACAGGGCUGGCUGAUCCGUGC	1	40	20	75.6389	5.17806			experimental		mature miRNA	standard	MIMAT0029058
1230	PUC2MM-20B		1	40	21	78.7037	3.41317			control	control_spike_calibration	LC Internal Use	control
1231	gga-miR-122-5p	UGGAGUGUGACAAUGGUGUUUGU	1	40	22	72.1574	3.47531			experimental		mature miRNA	standard	MIMAT0001190
1232	gga-miR-1571	UGUUUCCUAUCCAGGCAGCACU	1	40	23	83.0833	3.27872			experimental		mature miRNA	standard	MIMAT0007431
1233	gga-miR-1658-3p	GAGCUGUGGGUUGGUGUUGAUGG	1	40	24	74.1667	3.27694			experimental		mature miRNA	standard	MIMAT0007539
1234	gga-miR-1741	AUGGCUCUGGAUUACACCUU	1	40	25	73.5741	3.09417			experimental		mature miRNA	standard	MIMAT0007645
1235	gga-miR-193a-5p	UGGGUCUUUGCGGGCGAGAUGA	1	40	26	84.1204	3.36479			experimental		mature miRNA	standard	MIMAT0026787
1236	gga-miR-34a-5p	UGGCAGUGUCUUAGCUGGUUGUU	1	40	27	151.602	5.8148			experimental		mature miRNA	standard	MIMAT0001173
1237	gga-miR-6561-5p	UCUUUCCAGGCAGGAGCUCCCU	1	40	28	70.7778	3.61806			experimental		mature miRNA	standard	MIMAT0025629
1238	gga-miR-6644-3p	GGGGCUAAGAUGGUACAGCGGA	1	40	29	71.3796	3.30595			experimental		mature miRNA	standard	MIMAT0025745
1239	gga-miR-7452-5p	ACAGGGCUGGCUGAUCCGUGC	1	40	30	71.2407	2.85431			experimental		mature miRNA	standard	MIMAT0029058
1240	PUC2MM-20B		1	40	31	77.6852	3.24584			control	control_spike_calibration	LC Internal Use	control
1241	a2-PUC2PM-20B		1	41	1	34977.1	1716.69			control	control_spike_calibration	LC Internal Use	control
1242	gga-miR-122b	AGUGUGACACUGGUGUUUUU	1	41	2	64.7037	3.24184			experimental		mature miRNA	standard	MIMAT0007719
1243	gga-miR-1572	GAACCUGACACACGGGCCUGC	1	41	3	64.7593	4.88345			experimental		mature miRNA	standard	MIMAT0007432
1244	gga-miR-1658-5p	UAUACCACCCCCAGGAGUUCUGC	1	41	4	69.8056	3.28536			experimental		mature miRNA	standard	MIMAT0007538
1245	gga-miR-1742	AAUCGUCGUUCGGGAUCCGC	1	41	5	68.3333	2.89376			experimental		mature miRNA	standard	MIMAT0007646
1246	gga-miR-193b-3p	AACUGGCCCACAAAGUCCCGCUUU	1	41	6	69.8148	3.4347			experimental		mature miRNA	standard	MIMAT0003353
1247	gga-miR-34b-3p	AAUCACUAAAUUCACUGCCAUC	1	41	7	165.935	8.77472			experimental		mature miRNA	standard	MIMAT0026540
1248	gga-miR-6562-3p	UCAGUCAUUUCUUGCUCUCUGU	1	41	8	65.4259	3.99112			experimental		mature miRNA	standard	MIMAT0025833
1249	gga-miR-6645-5p	UGGGAGGUAGCAGUGGUGGUGA	1	41	9	72.1852	3.7694			experimental		mature miRNA	standard	MIMAT0025742
1250	gga-miR-7453-3p	CAGCUUUUCUCUCUGGCU	1	41	10	72.7407	3.86058			experimental		mature miRNA	standard	MIMAT0029061
1251	a2-PUC2PM-20B		1	41	11	51138.2	2138.93			control	control_spike_calibration	LC Internal Use	control
1252	gga-miR-122b	AGUGUGACACUGGUGUUUUU	1	41	12	72.787	3.85254			experimental		mature miRNA	standard	MIMAT0007719
1253	gga-miR-1572	GAACCUGACACACGGGCCUGC	1	41	13	70.8333	3.01863			experimental		mature miRNA	standard	MIMAT0007432
1254	gga-miR-1658-5p	UAUACCACCCCCAGGAGUUCUGC	1	41	14	73.4722	3.4788			experimental		mature miRNA	standard	MIMAT0007538
1255	gga-miR-1742	AAUCGUCGUUCGGGAUCCGC	1	41	15	72.2778	3.86413			experimental		mature miRNA	standard	MIMAT0007646
1256	gga-miR-193b-3p	AACUGGCCCACAAAGUCCCGCUUU	1	41	16	75.1481	3.61413			experimental		mature miRNA	standard	MIMAT0003353
1257	gga-miR-34b-3p	AAUCACUAAAUUCACUGCCAUC	1	41	17	184.417	7.5605			experimental		mature miRNA	standard	MIMAT0026540
1258	gga-miR-6562-3p	UCAGUCAUUUCUUGCUCUCUGU	1	41	18	71.5093	4.42908			experimental		mature miRNA	standard	MIMAT0025833
1259	gga-miR-6645-5p	UGGGAGGUAGCAGUGGUGGUGA	1	41	19	73.7407	3.76499			experimental		mature miRNA	standard	MIMAT0025742
1260	gga-miR-7453-3p	CAGCUUUUCUCUCUGGCU	1	41	20	74.0093	3.58474			experimental		mature miRNA	standard	MIMAT0029061
1261	a2-PUC2PM-20B		1	41	21	56177	1760.4			control	control_spike_calibration	LC Internal Use	control
1262	gga-miR-122b	AGUGUGACACUGGUGUUUUU	1	41	22	73.3889	3.44471			experimental		mature miRNA	standard	MIMAT0007719
1263	gga-miR-1572	GAACCUGACACACGGGCCUGC	1	41	23	73.537	2.22738			experimental		mature miRNA	standard	MIMAT0007432
1264	gga-miR-1658-5p	UAUACCACCCCCAGGAGUUCUGC	1	41	24	77.8241	3.79579			experimental		mature miRNA	standard	MIMAT0007538
1265	gga-miR-1742	AAUCGUCGUUCGGGAUCCGC	1	41	25	71.0278	2.95593			experimental		mature miRNA	standard	MIMAT0007646
1266	gga-miR-193b-3p	AACUGGCCCACAAAGUCCCGCUUU	1	41	26	78.6944	3.79488			experimental		mature miRNA	standard	MIMAT0003353
1267	gga-miR-34b-3p	AAUCACUAAAUUCACUGCCAUC	1	41	27	182.657	10.0997			experimental		mature miRNA	standard	MIMAT0026540
1268	gga-miR-6562-3p	UCAGUCAUUUCUUGCUCUCUGU	1	41	28	69.0741	4.04346			experimental		mature miRNA	standard	MIMAT0025833
1269	gga-miR-6645-5p	UGGGAGGUAGCAGUGGUGGUGA	1	41	29	73.1759	2.60778			experimental		mature miRNA	standard	MIMAT0025742
1270	gga-miR-7453-3p	CAGCUUUUCUCUCUGGCU	1	41	30	73.6296	3.1905			experimental		mature miRNA	standard	MIMAT0029061
1271	a2-PUC2PM-20B		1	41	31	55409	2843.01			control	control_spike_calibration	LC Internal Use	control
1272	a2-PUC2MM-20B		1	42	1	89.6852	4.4714			control	control_spike_calibration	LC Internal Use	control
1273	gga-miR-124a-3p	UUAAGGCACGCGGUGAAUGCCA	1	42	2	71.8148	3.13601			experimental		mature miRNA	standard	MIMAT0001128
1274	gga-miR-1573	UGUUCUGCAGGUGCCAGUCU	1	42	3	66.5	3.59517			experimental		mature miRNA	standard	MIMAT0007433
1275	gga-miR-1659	UAGGGCAGAAUGAAGGAGUCCCU	1	42	4	69.963	4.30372			experimental		mature miRNA	standard	MIMAT0007540
1276	gga-miR-1743	UGGAAUGCAGCAAUUAUCACCU	1	42	5	66.3981	3.59111			experimental		mature miRNA	standard	MIMAT0007647
1277	gga-miR-193b-5p	CGGGGUUUUGGGGGCGAGAUGA	1	42	6	69.6944	2.48155			experimental		mature miRNA	standard	MIMAT0026629
1278	gga-miR-34b-5p	CAGGCAGUGUAGUUAGCUGAUUG	1	42	7	68.0185	2.48728			experimental		mature miRNA	standard	MIMAT0001179
1279	gga-miR-6562-5p	AGGGGAAAGGAAUGUGCUGUGG	1	42	8	75.0278	5.19428			experimental		mature miRNA	standard	MIMAT0025832
1280	gga-miR-6646-3p	UCUGGUGGUAGCAGCUGGAAGG	1	42	9	69.4815	2.83002			experimental		mature miRNA	standard	MIMAT0025743
1281	gga-miR-7453-5p	UCAGAUGUGAGAACUCAGCAGCG	1	42	10	70.4074	3.39609			experimental		mature miRNA	standard	MIMAT0029060
1282	a2-PUC2MM-20B		1	42	11	100.352	3.84833			control	control_spike_calibration	LC Internal Use	control
1283	gga-miR-124a-3p	UUAAGGCACGCGGUGAAUGCCA	1	42	12	80.0833	2.91026			experimental		mature miRNA	standard	MIMAT0001128
1284	gga-miR-1573	UGUUCUGCAGGUGCCAGUCU	1	42	13	71.5278	1.92115			experimental		mature miRNA	standard	MIMAT0007433
1285	gga-miR-1659	UAGGGCAGAAUGAAGGAGUCCCU	1	42	14	73.6574	3.77439			experimental		mature miRNA	standard	MIMAT0007540
1286	gga-miR-1743	UGGAAUGCAGCAAUUAUCACCU	1	42	15	69.7407	2.86575			experimental		mature miRNA	standard	MIMAT0007647
1287	gga-miR-193b-5p	CGGGGUUUUGGGGGCGAGAUGA	1	42	16	76.5185	3.18138			experimental		mature miRNA	standard	MIMAT0026629
1288	gga-miR-34b-5p	CAGGCAGUGUAGUUAGCUGAUUG	1	42	17	70.8704	3.72185			experimental		mature miRNA	standard	MIMAT0001179
1289	gga-miR-6562-5p	AGGGGAAAGGAAUGUGCUGUGG	1	42	18	81.3333	3.41793			experimental		mature miRNA	standard	MIMAT0025832
1290	gga-miR-6646-3p	UCUGGUGGUAGCAGCUGGAAGG	1	42	19	70.6667	2.92588			experimental		mature miRNA	standard	MIMAT0025743
1291	gga-miR-7453-5p	UCAGAUGUGAGAACUCAGCAGCG	1	42	20	73.7593	2.88363			experimental		mature miRNA	standard	MIMAT0029060
1292	a2-PUC2MM-20B		1	42	21	116.269	3.71057			control	control_spike_calibration	LC Internal Use	control
1293	gga-miR-124a-3p	UUAAGGCACGCGGUGAAUGCCA	1	42	22	83.6019	5.03991			experimental		mature miRNA	standard	MIMAT0001128
1294	gga-miR-1573	UGUUCUGCAGGUGCCAGUCU	1	42	23	75.9444	4.23124			experimental		mature miRNA	standard	MIMAT0007433
1295	gga-miR-1659	UAGGGCAGAAUGAAGGAGUCCCU	1	42	24	78.3519	3.56335			experimental		mature miRNA	standard	MIMAT0007540
1296	gga-miR-1743	UGGAAUGCAGCAAUUAUCACCU	1	42	25	70.9907	2.94972			experimental		mature miRNA	standard	MIMAT0007647
1297	gga-miR-193b-5p	CGGGGUUUUGGGGGCGAGAUGA	1	42	26	74.7593	2.94139			experimental		mature miRNA	standard	MIMAT0026629
1298	gga-miR-34b-5p	CAGGCAGUGUAGUUAGCUGAUUG	1	42	27	75.3426	4.01437			experimental		mature miRNA	standard	MIMAT0001179
1299	gga-miR-6562-5p	AGGGGAAAGGAAUGUGCUGUGG	1	42	28	76.1667	4.36533			experimental		mature miRNA	standard	MIMAT0025832
1300	gga-miR-6646-3p	UCUGGUGGUAGCAGCUGGAAGG	1	42	29	72.4907	4.67744			experimental		mature miRNA	standard	MIMAT0025743
1301	gga-miR-7453-5p	UCAGAUGUGAGAACUCAGCAGCG	1	42	30	70.5926	3.15054			experimental		mature miRNA	standard	MIMAT0029060
1302	a2-PUC2MM-20B		1	42	31	115.185	5.58896			control	control_spike_calibration	LC Internal Use	control
1303	a3-PUC2PM-20B		1	43	1	34242.5	1683.66			control	control_spike_calibration	LC Internal Use	control
1304	gga-miR-124a-5p	GUUCACAGCGGACCUUGAU	1	43	2	66.1574	3.56033			experimental		mature miRNA	standard	MIMAT0026511
1305	gga-miR-1574-3p	ACAGGAGGAUGUCAGGAAGCUU	1	43	3	65.6852	4.47767			experimental		mature miRNA	standard	MIMAT0007435
1306	gga-miR-16-5p	UAGCAGCACGUAAAUAUUGGUG	1	43	4	242.352	12.0593			experimental		mature miRNA	standard	MIMAT0001116
1307	gga-miR-1744-3p	ACUUCAACAGGAGCAAGACUGA	1	43	5	66.6111	5.66153			experimental		mature miRNA	standard	MIMAT0007649
1308	gga-miR-194	UGUAACAGCAACUCCAUGUGGA	1	43	6	68.3426	2.6197			experimental		mature miRNA	standard	MIMAT0001133
1309	gga-miR-34c-3p	AAUCACUAACCACACAGCCAGG	1	43	7	87.3241	6.23501			experimental		mature miRNA	standard	MIMAT0026541
1310	gga-miR-6563-3p	ACUGGGCACACUGUGACUGGCUAC	1	43	8	64.3519	3.80682			experimental		mature miRNA	standard	MIMAT0025835
1311	gga-miR-6647-5p	CGCUCUGGCCAUGUGACGCAGCU	1	43	9	66.75	2.5325			experimental		mature miRNA	standard	MIMAT0025744
1312	gga-miR-7454-3p	ACUUUCCAGCUUGCGAAAGCAGACAG	1	43	10	73.3056	3.64155			experimental		mature miRNA	standard	MIMAT0029063
1313	a3-PUC2PM-20B		1	43	11	49699.3	1812.57			control	control_spike_calibration	LC Internal Use	control
1314	gga-miR-124a-5p	GUUCACAGCGGACCUUGAU	1	43	12	71.6019	2.89356			experimental		mature miRNA	standard	MIMAT0026511
1315	gga-miR-1574-3p	ACAGGAGGAUGUCAGGAAGCUU	1	43	13	69.8056	3.4301			experimental		mature miRNA	standard	MIMAT0007435
1316	gga-miR-16-5p	UAGCAGCACGUAAAUAUUGGUG	1	43	14	260.472	7.85911			experimental		mature miRNA	standard	MIMAT0001116
1317	gga-miR-1744-3p	ACUUCAACAGGAGCAAGACUGA	1	43	15	75.2778	3.63224			experimental		mature miRNA	standard	MIMAT0007649
1318	gga-miR-194	UGUAACAGCAACUCCAUGUGGA	1	43	16	73.2315	4.24618			experimental		mature miRNA	standard	MIMAT0001133
1319	gga-miR-34c-3p	AAUCACUAACCACACAGCCAGG	1	43	17	87.213	2.59781			experimental		mature miRNA	standard	MIMAT0026541
1320	gga-miR-6563-3p	ACUGGGCACACUGUGACUGGCUAC	1	43	18	74.3426	3.22711			experimental		mature miRNA	standard	MIMAT0025835
1321	gga-miR-6647-5p	CGCUCUGGCCAUGUGACGCAGCU	1	43	19	72.9074	3.88993			experimental		mature miRNA	standard	MIMAT0025744
1322	gga-miR-7454-3p	ACUUUCCAGCUUGCGAAAGCAGACAG	1	43	20	78.3056	4.32221			experimental		mature miRNA	standard	MIMAT0029063
1323	a3-PUC2PM-20B		1	43	21	54773.8	1722.34			control	control_spike_calibration	LC Internal Use	control
1324	gga-miR-124a-5p	GUUCACAGCGGACCUUGAU	1	43	22	76.537	4.43104			experimental		mature miRNA	standard	MIMAT0026511
1325	gga-miR-1574-3p	ACAGGAGGAUGUCAGGAAGCUU	1	43	23	72.2963	2.63782			experimental		mature miRNA	standard	MIMAT0007435
1326	gga-miR-16-5p	UAGCAGCACGUAAAUAUUGGUG	1	43	24	281.648	12.4798			experimental		mature miRNA	standard	MIMAT0001116
1327	gga-miR-1744-3p	ACUUCAACAGGAGCAAGACUGA	1	43	25	71.2963	4.8051			experimental		mature miRNA	standard	MIMAT0007649
1328	gga-miR-194	UGUAACAGCAACUCCAUGUGGA	1	43	26	73.8241	3.16768			experimental		mature miRNA	standard	MIMAT0001133
1329	gga-miR-34c-3p	AAUCACUAACCACACAGCCAGG	1	43	27	97.2037	5.57826			experimental		mature miRNA	standard	MIMAT0026541
1330	gga-miR-6563-3p	ACUGGGCACACUGUGACUGGCUAC	1	43	28	66.5741	2.91372			experimental		mature miRNA	standard	MIMAT0025835
1331	gga-miR-6647-5p	CGCUCUGGCCAUGUGACGCAGCU	1	43	29	73.0093	4.92086			experimental		mature miRNA	standard	MIMAT0025744
1332	gga-miR-7454-3p	ACUUUCCAGCUUGCGAAAGCAGACAG	1	43	30	71.537	3.20754			experimental		mature miRNA	standard	MIMAT0029063
1333	a3-PUC2PM-20B		1	43	31	54281.4	2159.9			control	control_spike_calibration	LC Internal Use	control
1334	a3-PUC2MM-20B		1	44	1	88.287	7.28852			control	control_spike_calibration	LC Internal Use	control
1335	gga-miR-124b	UUAAGGCACGCAGUGAAUGCCA	1	44	2	70.8333	2.88567			experimental		mature miRNA	standard	MIMAT0001174
1336	gga-miR-1574-5p	CUGUGACUUCUCCUUGUCAGA	1	44	3	64.25	3.25009			experimental		mature miRNA	standard	MIMAT0007434
1337	gga-miR-1660	UAGGCCUGUGUUUUUGUGCAUA	1	44	4	66.6667	2.56504			experimental		mature miRNA	standard	MIMAT0007541
1338	gga-miR-1744-5p	UGCUCUGUUGAACUCAAAAGCU	1	44	5	70.213	2.1094			experimental		mature miRNA	standard	MIMAT0007648
1339	gga-miR-196-1-3p	CAAGAACAUCAAACUACCUGAU	1	44	6	65.8611	2.84969			experimental		mature miRNA	standard	MIMAT0031017
1340	gga-miR-34c-5p	AGGCAGUGUAGUUAGCUGAUUGC	1	44	7	70.0741	2.199			experimental		mature miRNA	standard	MIMAT0001180
1341	gga-miR-6563-5p	GUUGGUCGGUUGUGCUUAGAGA	1	44	8	65.7315	2.69859			experimental		mature miRNA	standard	MIMAT0025834
1342	gga-miR-6648-3p	UCCGGCAUUCUGAACGCUCCU	1	44	9	68.5093	3.81217			experimental		mature miRNA	standard	MIMAT0025747
1343	gga-miR-7454-5p	UUCUGUGAGACAAACUGAAGUGC	1	44	10	72.7037	3.7298			experimental		mature miRNA	standard	MIMAT0029062
1344	a3-PUC2MM-20B		1	44	11	104.139	8.03201			control	control_spike_calibration	LC Internal Use	control
1345	gga-miR-124b	UUAAGGCACGCAGUGAAUGCCA	1	44	12	77.3241	3.50388			experimental		mature miRNA	standard	MIMAT0001174
1346	gga-miR-1574-5p	CUGUGACUUCUCCUUGUCAGA	1	44	13	71.25	2.57277			experimental		mature miRNA	standard	MIMAT0007434
1347	gga-miR-1660	UAGGCCUGUGUUUUUGUGCAUA	1	44	14	69.0278	3.67476			experimental		mature miRNA	standard	MIMAT0007541
1348	gga-miR-1744-5p	UGCUCUGUUGAACUCAAAAGCU	1	44	15	71.0741	2.43688			experimental		mature miRNA	standard	MIMAT0007648
1349	gga-miR-196-1-3p	CAAGAACAUCAAACUACCUGAU	1	44	16	73.1574	3.67655			experimental		mature miRNA	standard	MIMAT0031017
1350	gga-miR-34c-5p	AGGCAGUGUAGUUAGCUGAUUGC	1	44	17	72.2685	4.02006			experimental		mature miRNA	standard	MIMAT0001180
1351	gga-miR-6563-5p	GUUGGUCGGUUGUGCUUAGAGA	1	44	18	72.7778	3.13358			experimental		mature miRNA	standard	MIMAT0025834
1352	gga-miR-6648-3p	UCCGGCAUUCUGAACGCUCCU	1	44	19	75.6852	3.59815			experimental		mature miRNA	standard	MIMAT0025747
1353	gga-miR-7454-5p	UUCUGUGAGACAAACUGAAGUGC	1	44	20	74.2407	3.11724			experimental		mature miRNA	standard	MIMAT0029062
1354	a3-PUC2MM-20B		1	44	21	117.676	5.02857			control	control_spike_calibration	LC Internal Use	control
1355	gga-miR-124b	UUAAGGCACGCAGUGAAUGCCA	1	44	22	80.037	2.65431			experimental		mature miRNA	standard	MIMAT0001174
1356	gga-miR-1574-5p	CUGUGACUUCUCCUUGUCAGA	1	44	23	71.6019	3.67345			experimental		mature miRNA	standard	MIMAT0007434
1357	gga-miR-1660	UAGGCCUGUGUUUUUGUGCAUA	1	44	24	72.713	2.95464			experimental		mature miRNA	standard	MIMAT0007541
1358	gga-miR-1744-5p	UGCUCUGUUGAACUCAAAAGCU	1	44	25	73.5185	3.86327			experimental		mature miRNA	standard	MIMAT0007648
1359	gga-miR-196-1-3p	CAAGAACAUCAAACUACCUGAU	1	44	26	72.2778	2.63277			experimental		mature miRNA	standard	MIMAT0031017
1360	gga-miR-34c-5p	AGGCAGUGUAGUUAGCUGAUUGC	1	44	27	74.8333	4.22387			experimental		mature miRNA	standard	MIMAT0001180
1361	gga-miR-6563-5p	GUUGGUCGGUUGUGCUUAGAGA	1	44	28	68.9259	3.06534			experimental		mature miRNA	standard	MIMAT0025834
1362	gga-miR-6648-3p	UCCGGCAUUCUGAACGCUCCU	1	44	29	72.0926	3.48974			experimental		mature miRNA	standard	MIMAT0025747
1363	gga-miR-7454-5p	UUCUGUGAGACAAACUGAAGUGC	1	44	30	74.3426	2.93596			experimental		mature miRNA	standard	MIMAT0029062
1364	a3-PUC2MM-20B		1	44	31	117.241	4.98572			control	control_spike_calibration	LC Internal Use	control
1365	a-PUC2PM		1	45	1	10187.5	298.526			control	control_spike_calibration	LC Internal Use	control
1366	gga-miR-124c-3p	UCAAGGUCCGCUGUGAACACGG	1	45	2	68.2685	2.589			experimental		mature miRNA	standard	MIMAT0025600
1367	gga-miR-1575	CUGGCAGCACGUAGGAGCAGG	1	45	3	65.7593	3.61428			experimental		mature miRNA	standard	MIMAT0007436
1368	gga-miR-1661	UAGCAGAUGUUUAGGAAUGUGCCU	1	45	4	68.4815	2.98746			experimental		mature miRNA	standard	MIMAT0007542
1369	gga-miR-1745	UGCUCUGCUUGGCAAACUGCUC	1	45	5	69.3241	4.1622			experimental		mature miRNA	standard	MIMAT0007650
1370	gga-miR-196-2-3p	CUACAGCACGAAACUGCCUUAA	1	45	6	68.9722	3.38898			experimental		mature miRNA	standard	MIMAT0026504
1371	gga-miR-3523	CCGCGCAGUGCCUCGUCCUCGA	1	45	7	110.019	6.51236			experimental		mature miRNA	standard	MIMAT0016373
1372	gga-miR-6564-3p	UGGACGGAGGAAGCGCGGGCAG	1	45	8	86.9907	3.85119			experimental		mature miRNA	standard	MIMAT0025634
1373	gga-miR-6648-5p	AGGAGCGUUCAGAAUGCCGGUG	1	45	9	67.0185	4.2448			experimental		mature miRNA	standard	MIMAT0025746
1374	gga-miR-7455-3p	CUUCCCUCCGUCGGCGCGCACAC	1	45	10	74.7685	2.18579			experimental		mature miRNA	standard	MIMAT0029065
1375	a-PUC2PM		1	45	11	14252.1	499.256			control	control_spike_calibration	LC Internal Use	control
1376	gga-miR-124c-3p	UCAAGGUCCGCUGUGAACACGG	1	45	12	73.4815	2.75301			experimental		mature miRNA	standard	MIMAT0025600
1377	gga-miR-1575	CUGGCAGCACGUAGGAGCAGG	1	45	13	73.3333	2.9418			experimental		mature miRNA	standard	MIMAT0007436
1378	gga-miR-1661	UAGCAGAUGUUUAGGAAUGUGCCU	1	45	14	69.0463	2.65592			experimental		mature miRNA	standard	MIMAT0007542
1379	gga-miR-1745	UGCUCUGCUUGGCAAACUGCUC	1	45	15	71.3519	2.01079			experimental		mature miRNA	standard	MIMAT0007650
1380	gga-miR-196-2-3p	CUACAGCACGAAACUGCCUUAA	1	45	16	80.9259	4.79818			experimental		mature miRNA	standard	MIMAT0026504
1381	gga-miR-3523	CCGCGCAGUGCCUCGUCCUCGA	1	45	17	111.333	7.99065			experimental		mature miRNA	standard	MIMAT0016373
1382	gga-miR-6564-3p	UGGACGGAGGAAGCGCGGGCAG	1	45	18	92.5926	3.73925			experimental		mature miRNA	standard	MIMAT0025634
1383	gga-miR-6648-5p	AGGAGCGUUCAGAAUGCCGGUG	1	45	19	75.713	2.91964			experimental		mature miRNA	standard	MIMAT0025746
1384	gga-miR-7455-3p	CUUCCCUCCGUCGGCGCGCACAC	1	45	20	72.4815	3.63133			experimental		mature miRNA	standard	MIMAT0029065
1385	a-PUC2PM		1	45	21	15454.6	397.408			control	control_spike_calibration	LC Internal Use	control
1386	gga-miR-124c-3p	UCAAGGUCCGCUGUGAACACGG	1	45	22	74.463	4.6673			experimental		mature miRNA	standard	MIMAT0025600
1387	gga-miR-1575	CUGGCAGCACGUAGGAGCAGG	1	45	23	73.6574	4.34314			experimental		mature miRNA	standard	MIMAT0007436
1388	gga-miR-1661	UAGCAGAUGUUUAGGAAUGUGCCU	1	45	24	73.7037	3.81894			experimental		mature miRNA	standard	MIMAT0007542
1389	gga-miR-1745	UGCUCUGCUUGGCAAACUGCUC	1	45	25	73.8796	4.24422			experimental		mature miRNA	standard	MIMAT0007650
1390	gga-miR-196-2-3p	CUACAGCACGAAACUGCCUUAA	1	45	26	76.3056	4.00341			experimental		mature miRNA	standard	MIMAT0026504
1391	gga-miR-3523	CCGCGCAGUGCCUCGUCCUCGA	1	45	27	122.528	6.10264			experimental		mature miRNA	standard	MIMAT0016373
1392	gga-miR-6564-3p	UGGACGGAGGAAGCGCGGGCAG	1	45	28	91.2315	3.28863			experimental		mature miRNA	standard	MIMAT0025634
1393	gga-miR-6648-5p	AGGAGCGUUCAGAAUGCCGGUG	1	45	29	71.4537	4.28731			experimental		mature miRNA	standard	MIMAT0025746
1394	gga-miR-7455-3p	CUUCCCUCCGUCGGCGCGCACAC	1	45	30	76.3981	3.00759			experimental		mature miRNA	standard	MIMAT0029065
1395	a-PUC2PM		1	45	31	15536.1	583.185			control	control_spike_calibration	LC Internal Use	control
1396	a-PUC2MM2d		1	46	1	70.6852	2.81733			control	control_spike_calibration	LC Internal Use	control
1397	gga-miR-124c-5p	CAUUCACCGCGUGCCUUAAUU	1	46	2	68.3704	3.38935			experimental		mature miRNA	standard	MIMAT0025599
1398	gga-miR-1576	CUCGGGCGGGCGGAGCGGCAC	1	46	3	339.602	21.5528			experimental		mature miRNA	standard	MIMAT0007437
1399	gga-miR-1662	UUGACAUCAUCAUACUUGGGAU	1	46	4	67.3333	3.55202			experimental		mature miRNA	standard	MIMAT0007543
1400	gga-miR-1746	CUCAGAGCUGUGGUCCCAUGGU	1	46	5	69.9815	3.9906			experimental		mature miRNA	standard	MIMAT0007651
1401	gga-miR-196-5p	UAGGUAGUUUCAUGUUGUUGG	1	46	6	66.1389	3.43554			experimental		mature miRNA	standard	MIMAT0001121
1402	gga-miR-3524a	CAGAAUCGCAGAAUGGCUGAGG	1	46	7	71.7593	4.28401			experimental		mature miRNA	standard	MIMAT0016374
1403	gga-miR-6564-5p	CGCCGUGCUUUCUCCCGCCGU	1	46	8	72.5	4.05223			experimental		mature miRNA	standard	MIMAT0025633
1404	gga-miR-6649-3p	UGCUGGCAGUGCUGUGGUAGUG	1	46	9	68.1296	2.99249			experimental		mature miRNA	standard	MIMAT0025749
1405	gga-miR-7455-5p	UCGCGCGGCGCGGAGGGAGCGGG	1	46	10	81.9907	3.89463			experimental		mature miRNA	standard	MIMAT0029064
1406	a-PUC2MM2d		1	46	11	80.6481	5.2655			control	control_spike_calibration	LC Internal Use	control
1407	gga-miR-124c-5p	CAUUCACCGCGUGCCUUAAUU	1	46	12	69.4259	5.28125			experimental		mature miRNA	standard	MIMAT0025599
1408	gga-miR-1576	CUCGGGCGGGCGGAGCGGCAC	1	46	13	415.759	14.74			experimental		mature miRNA	standard	MIMAT0007437
1409	gga-miR-1662	UUGACAUCAUCAUACUUGGGAU	1	46	14	70.3889	4.53611			experimental		mature miRNA	standard	MIMAT0007543
1410	gga-miR-1746	CUCAGAGCUGUGGUCCCAUGGU	1	46	15	73.5463	4.3907			experimental		mature miRNA	standard	MIMAT0007651
1411	gga-miR-196-5p	UAGGUAGUUUCAUGUUGUUGG	1	46	16	72.8981	3.19445			experimental		mature miRNA	standard	MIMAT0001121
1412	gga-miR-3524a	CAGAAUCGCAGAAUGGCUGAGG	1	46	17	70.4537	2.99652			experimental		mature miRNA	standard	MIMAT0016374
1413	gga-miR-6564-5p	CGCCGUGCUUUCUCCCGCCGU	1	46	18	75.8704	2.90694			experimental		mature miRNA	standard	MIMAT0025633
1414	gga-miR-6649-3p	UGCUGGCAGUGCUGUGGUAGUG	1	46	19	73.8981	3.39857			experimental		mature miRNA	standard	MIMAT0025749
1415	gga-miR-7455-5p	UCGCGCGGCGCGGAGGGAGCGGG	1	46	20	79.3704	4.64153			experimental		mature miRNA	standard	MIMAT0029064
1416	a-PUC2MM2d		1	46	21	91.5648	4.33476			control	control_spike_calibration	LC Internal Use	control
1417	gga-miR-124c-5p	CAUUCACCGCGUGCCUUAAUU	1	46	22	75.6667	3.34608			experimental		mature miRNA	standard	MIMAT0025599
1418	gga-miR-1576	CUCGGGCGGGCGGAGCGGCAC	1	46	23	427.463	22.9096			experimental		mature miRNA	standard	MIMAT0007437
1419	gga-miR-1662	UUGACAUCAUCAUACUUGGGAU	1	46	24	77.7593	2.74754			experimental		mature miRNA	standard	MIMAT0007543
1420	gga-miR-1746	CUCAGAGCUGUGGUCCCAUGGU	1	46	25	73.3519	4.23672			experimental		mature miRNA	standard	MIMAT0007651
1421	gga-miR-196-5p	UAGGUAGUUUCAUGUUGUUGG	1	46	26	70.1296	2.36838			experimental		mature miRNA	standard	MIMAT0001121
1422	gga-miR-3524a	CAGAAUCGCAGAAUGGCUGAGG	1	46	27	76.5185	4.34167			experimental		mature miRNA	standard	MIMAT0016374
1423	gga-miR-6564-5p	CGCCGUGCUUUCUCCCGCCGU	1	46	28	71.9537	3.72259			experimental		mature miRNA	standard	MIMAT0025633
1424	gga-miR-6649-3p	UGCUGGCAGUGCUGUGGUAGUG	1	46	29	73.1759	3.51453			experimental		mature miRNA	standard	MIMAT0025749
1425	gga-miR-7455-5p	UCGCGCGGCGCGGAGGGAGCGGG	1	46	30	83.5741	2.81253			experimental		mature miRNA	standard	MIMAT0029064
1426	a-PUC2MM2d		1	46	31	87.4167	3.99094			control	control_spike_calibration	LC Internal Use	control
1427	Ctr01-3P		1	47	1	2185.88	121.213			control	control_spike_calibration	LC Internal Use	control
1428	gga-miR-125b-3p	ACAAGUCAGGCUCUUGGGACCU	1	47	2	68.0185	1.74003			experimental		mature miRNA	standard	MIMAT0026493
1429	gga-miR-1577	CUCAGGGGUGGAAGUAGGAGAA	1	47	3	66.3981	3.54923			experimental		mature miRNA	standard	MIMAT0007438
1430	gga-miR-1663-3p	UGGCAUCCAGAACAGCGGUAC	1	47	4	70.8241	2.96026			experimental		mature miRNA	standard	MIMAT0007545
1431	gga-miR-1747-3p	CCUGAAUCCCUUCAAGUGGACA	1	47	5	70.1389	3.74779			experimental		mature miRNA	standard	MIMAT0026781
1432	gga-miR-199-3p	UACAGUAGUCUGCACAUUGG	1	47	6	68.4167	4.0073			experimental		mature miRNA	standard	MIMAT0003721
1433	gga-miR-3524b-3p	CACAGAAUUGUGGGAUGGCUG	1	47	7	72.9537	3.24508			experimental		mature miRNA	standard	MIMAT0025753
1434	gga-miR-6565-3p	UCUGUGCUUGUGUACUCAUAG	1	47	8	68.1111	3.73249			experimental		mature miRNA	standard	MIMAT0025636
1435	gga-miR-6649-5p	UUUAUCACAUCAAUGCCAAGCAG	1	47	9	70.4815	2.92102			experimental		mature miRNA	standard	MIMAT0025748
1436	gga-miR-7456-3p	CAGGGAGAUGUACCUGUAGGAG	1	47	10	71.3426	2.23047			experimental		mature miRNA	standard	MIMAT0029067
1437	Ctr01-3P		1	47	11	3112.91	94.7253			control	control_spike_calibration	LC Internal Use	control
1438	gga-miR-125b-3p	ACAAGUCAGGCUCUUGGGACCU	1	47	12	71.213	3.20354			experimental		mature miRNA	standard	MIMAT0026493
1439	gga-miR-1577	CUCAGGGGUGGAAGUAGGAGAA	1	47	13	70.7778	2.2809			experimental		mature miRNA	standard	MIMAT0007438
1440	gga-miR-1663-3p	UGGCAUCCAGAACAGCGGUAC	1	47	14	71.4259	3.03008			experimental		mature miRNA	standard	MIMAT0007545
1441	gga-miR-1747-3p	CCUGAAUCCCUUCAAGUGGACA	1	47	15	73.6667	2.62625			experimental		mature miRNA	standard	MIMAT0026781
1442	gga-miR-199-3p	UACAGUAGUCUGCACAUUGG	1	47	16	76.0093	3.82196			experimental		mature miRNA	standard	MIMAT0003721
1443	gga-miR-3524b-3p	CACAGAAUUGUGGGAUGGCUG	1	47	17	74.8333	3.04944			experimental		mature miRNA	standard	MIMAT0025753
1444	gga-miR-6565-3p	UCUGUGCUUGUGUACUCAUAG	1	47	18	75.4907	3.0031			experimental		mature miRNA	standard	MIMAT0025636
1445	gga-miR-6649-5p	UUUAUCACAUCAAUGCCAAGCAG	1	47	19	75.3796	4.11452			experimental		mature miRNA	standard	MIMAT0025748
1446	gga-miR-7456-3p	CAGGGAGAUGUACCUGUAGGAG	1	47	20	73.0278	2.2855			experimental		mature miRNA	standard	MIMAT0029067
1447	Ctr01-3P		1	47	21	3494.19	58.2175			control	control_spike_calibration	LC Internal Use	control
1448	gga-miR-125b-3p	ACAAGUCAGGCUCUUGGGACCU	1	47	22	74.0741	2.9345			experimental		mature miRNA	standard	MIMAT0026493
1449	gga-miR-1577	CUCAGGGGUGGAAGUAGGAGAA	1	47	23	73.287	2.10496			experimental		mature miRNA	standard	MIMAT0007438
1450	gga-miR-1663-3p	UGGCAUCCAGAACAGCGGUAC	1	47	24	75.3611	3.07981			experimental		mature miRNA	standard	MIMAT0007545
1451	gga-miR-1747-3p	CCUGAAUCCCUUCAAGUGGACA	1	47	25	73.7222	2.8113			experimental		mature miRNA	standard	MIMAT0026781
1452	gga-miR-199-3p	UACAGUAGUCUGCACAUUGG	1	47	26	76.6944	2.48155			experimental		mature miRNA	standard	MIMAT0003721
1453	gga-miR-3524b-3p	CACAGAAUUGUGGGAUGGCUG	1	47	27	75.4352	2.43906			experimental		mature miRNA	standard	MIMAT0025753
1454	gga-miR-6565-3p	UCUGUGCUUGUGUACUCAUAG	1	47	28	69.0185	2.61191			experimental		mature miRNA	standard	MIMAT0025636
1455	gga-miR-6649-5p	UUUAUCACAUCAAUGCCAAGCAG	1	47	29	73.8796	2.51247			experimental		mature miRNA	standard	MIMAT0025748
1456	gga-miR-7456-3p	CAGGGAGAUGUACCUGUAGGAG	1	47	30	72.7778	3.03048			experimental		mature miRNA	standard	MIMAT0029067
1457	Ctr01-3P		1	47	31	3354.8	111.299			control	control_spike_calibration	LC Internal Use	control
1458	Ctr01-3M05		1	48	1	67.037	2.53914			control	control_spike_calibration	LC Internal Use	control
1459	gga-miR-125b-5p	UCCCUGAGACCCUAACUUGUGA	1	48	2	302.231	16.0185			experimental		mature miRNA	standard	MIMAT0001105
1460	gga-miR-1578	UGUGCCGUUCUGACACAGCUCU	1	48	3	67.4444	4.60867			experimental		mature miRNA	standard	MIMAT0007439
1461	gga-miR-1663-5p	UACCACUGUCCUGGGUGCCU	1	48	4	69.9167	2.3126			experimental		mature miRNA	standard	MIMAT0007544
1462	gga-miR-1747-5p	UGCACUUGAAUGGAGUUCUGGG	1	48	5	69.3519	3.9984			experimental		mature miRNA	standard	MIMAT0007652
1463	gga-miR-199-5p	CCCAGUGUUCAGACUACCUGUUC	1	48	6	70.7407	3.20447			experimental		mature miRNA	standard	MIMAT0001152
1464	gga-miR-3525	CAGCCAUUCUGCGAUUCUGUGA	1	48	7	75.3333	2.50979			experimental		mature miRNA	standard	MIMAT0016382
1465	gga-miR-6565-5p	AUGAGAUAGCAAAGCACACUUC	1	48	8	71.3981	3.12045			experimental		mature miRNA	standard	MIMAT0025635
1466	gga-miR-6650-5p	AGCCAGCAGAAGAGCAACUGGGCA	1	48	9	69.7778	3.19852			experimental		mature miRNA	standard	MIMAT0025750
1467	gga-miR-7456-5p	CCUGCAGCUGCAUUUUCCCUAUG	1	48	10	73.2778	3.52782			experimental		mature miRNA	standard	MIMAT0029066
1468	Ctr01-3M05		1	48	11	70.2685	2.98785			control	control_spike_calibration	LC Internal Use	control
1469	gga-miR-125b-5p	UCCCUGAGACCCUAACUUGUGA	1	48	12	355.759	15.3622			experimental		mature miRNA	standard	MIMAT0001105
1470	gga-miR-1578	UGUGCCGUUCUGACACAGCUCU	1	48	13	72.9722	3.34177			experimental		mature miRNA	standard	MIMAT0007439
1471	gga-miR-1663-5p	UACCACUGUCCUGGGUGCCU	1	48	14	71.1389	3.76521			experimental		mature miRNA	standard	MIMAT0007544
1472	gga-miR-1747-5p	UGCACUUGAAUGGAGUUCUGGG	1	48	15	74.1944	4.45215			experimental		mature miRNA	standard	MIMAT0007652
1473	gga-miR-199-5p	CCCAGUGUUCAGACUACCUGUUC	1	48	16	76.4074	2.38389			experimental		mature miRNA	standard	MIMAT0001152
1474	gga-miR-3525	CAGCCAUUCUGCGAUUCUGUGA	1	48	17	74.8333	1.9116			experimental		mature miRNA	standard	MIMAT0016382
1475	gga-miR-6565-5p	AUGAGAUAGCAAAGCACACUUC	1	48	18	78.9167	3.04829			experimental		mature miRNA	standard	MIMAT0025635
1476	gga-miR-6650-5p	AGCCAGCAGAAGAGCAACUGGGCA	1	48	19	74.2963	3.31031			experimental		mature miRNA	standard	MIMAT0025750
1477	gga-miR-7456-5p	CCUGCAGCUGCAUUUUCCCUAUG	1	48	20	76.0926	2.6246			experimental		mature miRNA	standard	MIMAT0029066
1478	Ctr01-3M05		1	48	21	76.3889	2.94762			control	control_spike_calibration	LC Internal Use	control
1479	gga-miR-125b-5p	UCCCUGAGACCCUAACUUGUGA	1	48	22	374.315	13.7131			experimental		mature miRNA	standard	MIMAT0001105
1480	gga-miR-1578	UGUGCCGUUCUGACACAGCUCU	1	48	23	74.4444	3.42157			experimental		mature miRNA	standard	MIMAT0007439
1481	gga-miR-1663-5p	UACCACUGUCCUGGGUGCCU	1	48	24	76.6852	3.98982			experimental		mature miRNA	standard	MIMAT0007544
1482	gga-miR-1747-5p	UGCACUUGAAUGGAGUUCUGGG	1	48	25	75.3796	5.51924			experimental		mature miRNA	standard	MIMAT0007652
1483	gga-miR-199-5p	CCCAGUGUUCAGACUACCUGUUC	1	48	26	78.3333	4.13103			experimental		mature miRNA	standard	MIMAT0001152
1484	gga-miR-3525	CAGCCAUUCUGCGAUUCUGUGA	1	48	27	76.0741	3.60349			experimental		mature miRNA	standard	MIMAT0016382
1485	gga-miR-6565-5p	AUGAGAUAGCAAAGCACACUUC	1	48	28	74.7407	4.35004			experimental		mature miRNA	standard	MIMAT0025635
1486	gga-miR-6650-5p	AGCCAGCAGAAGAGCAACUGGGCA	1	48	29	75.8796	2.72653			experimental		mature miRNA	standard	MIMAT0025750
1487	gga-miR-7456-5p	CCUGCAGCUGCAUUUUCCCUAUG	1	48	30	74.6111	2.84435			experimental		mature miRNA	standard	MIMAT0029066
1488	Ctr01-3M05		1	48	31	76.2685	3.34498			control	control_spike_calibration	LC Internal Use	control
1489	Ctr01-3M10		1	49	1	68.8426	2.78233			control	control_spike_calibration	LC Internal Use	control
1490	gga-miR-126-3p	UCGUACCGUGAGUAAUAAUGCGC	1	49	2	67.6574	4.14946			experimental		mature miRNA	standard	MIMAT0001169
1491	gga-miR-1579	CGUGGCGGGAAGGGAUGGGCG	1	49	3	80.3981	3.56761			experimental		mature miRNA	standard	MIMAT0007440
1492	gga-miR-1664-3p	UCUGUGACCUCAUUUACCUCC	1	49	4	71.0926	3.43304			experimental		mature miRNA	standard	MIMAT0007547
1493	gga-miR-1748	ACUGAGGUCUGGGUGCAGCUGA	1	49	5	68.1296	3.34913			experimental		mature miRNA	standard	MIMAT0007653
1494	gga-miR-199b	CAGUAGUCUGCACAUUUGGU	1	49	6	68.6481	5.02203			experimental		mature miRNA	standard	MIMAT0007583
1495	gga-miR-3526	UUGAAGAUGAAGUUGGUGU	1	49	7	69.3056	1.85683			experimental		mature miRNA	standard	MIMAT0016375
1496	gga-miR-6566-3p	CAGCAGGCCAUGGGGUCGCAG	1	49	8	72.2778	2.35944			experimental		mature miRNA	standard	MIMAT0025638
1497	gga-miR-6651-5p	ACCAGGUUGCCUAAGGAGGGG	1	49	9	75.1019	2.38743			experimental		mature miRNA	standard	MIMAT0025751
1498	gga-miR-7457-3p	ACUUGGAGGCCUGUGGCUAG	1	49	10	71.3889	2.06363			experimental		mature miRNA	standard	MIMAT0029069
1499	Ctr01-3M10		1	49	11	75.7778	3.23339			control	control_spike_calibration	LC Internal Use	control
1500	gga-miR-126-3p	UCGUACCGUGAGUAAUAAUGCGC	1	49	12	75.8148	2.41935			experimental		mature miRNA	standard	MIMAT0001169
1501	gga-miR-1579	CGUGGCGGGAAGGGAUGGGCG	1	49	13	90.0093	3.16374			experimental		mature miRNA	standard	MIMAT0007440
1502	gga-miR-1664-3p	UCUGUGACCUCAUUUACCUCC	1	49	14	74.0278	2.43594			experimental		mature miRNA	standard	MIMAT0007547
1503	gga-miR-1748	ACUGAGGUCUGGGUGCAGCUGA	1	49	15	73.1389	1.85179			experimental		mature miRNA	standard	MIMAT0007653
1504	gga-miR-199b	CAGUAGUCUGCACAUUUGGU	1	49	16	73.4815	3.26546			experimental		mature miRNA	standard	MIMAT0007583
1505	gga-miR-3526	UUGAAGAUGAAGUUGGUGU	1	49	17	75.0463	1.83111			experimental		mature miRNA	standard	MIMAT0016375
1506	gga-miR-6566-3p	CAGCAGGCCAUGGGGUCGCAG	1	49	18	76.9907	2.15951			experimental		mature miRNA	standard	MIMAT0025638
1507	gga-miR-6651-5p	ACCAGGUUGCCUAAGGAGGGG	1	49	19	78.9907	4.04529			experimental		mature miRNA	standard	MIMAT0025751
1508	gga-miR-7457-3p	ACUUGGAGGCCUGUGGCUAG	1	49	20	74.9074	2.6246			experimental		mature miRNA	standard	MIMAT0029069
1509	Ctr01-3M10		1	49	21	79.7407	3.19863			control	control_spike_calibration	LC Internal Use	control
1510	gga-miR-126-3p	UCGUACCGUGAGUAAUAAUGCGC	1	49	22	78.5556	3.34701			experimental		mature miRNA	standard	MIMAT0001169
1511	gga-miR-1579	CGUGGCGGGAAGGGAUGGGCG	1	49	23	93.0185	4.46792			experimental		mature miRNA	standard	MIMAT0007440
1512	gga-miR-1664-3p	UCUGUGACCUCAUUUACCUCC	1	49	24	78.9815	2.84155			experimental		mature miRNA	standard	MIMAT0007547
1513	gga-miR-1748	ACUGAGGUCUGGGUGCAGCUGA	1	49	25	75.463	3.73772			experimental		mature miRNA	standard	MIMAT0007653
1514	gga-miR-199b	CAGUAGUCUGCACAUUUGGU	1	49	26	75.5833	2.64796			experimental		mature miRNA	standard	MIMAT0007583
1515	gga-miR-3526	UUGAAGAUGAAGUUGGUGU	1	49	27	76.6852	1.73285			experimental		mature miRNA	standard	MIMAT0016375
1516	gga-miR-6566-3p	CAGCAGGCCAUGGGGUCGCAG	1	49	28	71.3056	3.98234			experimental		mature miRNA	standard	MIMAT0025638
1517	gga-miR-6651-5p	ACCAGGUUGCCUAAGGAGGGG	1	49	29	81.5556	3.39415			experimental		mature miRNA	standard	MIMAT0025751
1518	gga-miR-7457-3p	ACUUGGAGGCCUGUGGCUAG	1	49	30	71.963	2.64725			experimental		mature miRNA	standard	MIMAT0029069
1519	Ctr01-3M10		1	49	31	76.8519	2.01775			control	control_spike_calibration	LC Internal Use	control
1520	Ctr02-3P		1	50	1	77.1204	4.24422			control	control_spike_calibration	LC Internal Use	control
1521	gga-miR-126-5p	CAUUAUUACUUUUGGUACGCG	1	50	2	63.7685	2.53058			experimental		mature miRNA	standard	MIMAT0003723
1522	gga-miR-1580	CGGCUUCUCGGUACCUGCGUU	1	50	3	64.6574	4.1898			experimental		mature miRNA	standard	MIMAT0007441
1523	gga-miR-1664-5p	CCAGACAGGGAGAGAACAGG	1	50	4	74.8611	3.89934			experimental		mature miRNA	standard	MIMAT0007546
1524	gga-miR-1749-3p	UUGGCUCUGUUCCCUAUUUCC	1	50	5	67.8981	2.74437			experimental		mature miRNA	standard	MIMAT0007655
1525	gga-miR-19a-3p	UGUGCAAAUCUAUGCAAAACUGA	1	50	6	93.0556	4.17118			experimental		mature miRNA	standard	MIMAT0001112
1526	gga-miR-3528	CAUGCCCCAGUCGUGUUGCAGA	1	50	7	105.148	6.07094			experimental		mature miRNA	standard	MIMAT0016377
1527	gga-miR-6566-5p	GAGGCCCGAUGUGUCAUUCCU	1	50	8	66.3519	3.64118			experimental		mature miRNA	standard	MIMAT0025637
1528	gga-miR-6652-5p	UGGGUGUAUGUGGGACAGCUC	1	50	9	69.0741	2.95038			experimental		mature miRNA	standard	MIMAT0025752
1529	gga-miR-7457-5p	GGCAUUCAUAGGGCUGUGAUCGG	1	50	10	69.6296	1.53216			experimental		mature miRNA	standard	MIMAT0029068
1530	Ctr02-3P		1	50	11	86.8241	3.35954			control	control_spike_calibration	LC Internal Use	control
1531	gga-miR-126-5p	CAUUAUUACUUUUGGUACGCG	1	50	12	70.463	2.38542			experimental		mature miRNA	standard	MIMAT0003723
1532	gga-miR-1580	CGGCUUCUCGGUACCUGCGUU	1	50	13	71.1481	3.03504			experimental		mature miRNA	standard	MIMAT0007441
1533	gga-miR-1664-5p	CCAGACAGGGAGAGAACAGG	1	50	14	73.963	2.74092			experimental		mature miRNA	standard	MIMAT0007546
1534	gga-miR-1749-3p	UUGGCUCUGUUCCCUAUUUCC	1	50	15	72.4537	1.89137			experimental		mature miRNA	standard	MIMAT0007655
1535	gga-miR-19a-3p	UGUGCAAAUCUAUGCAAAACUGA	1	50	16	100.12	6.08156			experimental		mature miRNA	standard	MIMAT0001112
1536	gga-miR-3528	CAUGCCCCAGUCGUGUUGCAGA	1	50	17	111.435	5.24052			experimental		mature miRNA	standard	MIMAT0016377
1537	gga-miR-6566-5p	GAGGCCCGAUGUGUCAUUCCU	1	50	18	74.2593	3.31908			experimental		mature miRNA	standard	MIMAT0025637
1538	gga-miR-6652-5p	UGGGUGUAUGUGGGACAGCUC	1	50	19	72.5556	3.11563			experimental		mature miRNA	standard	MIMAT0025752
1539	gga-miR-7457-5p	GGCAUUCAUAGGGCUGUGAUCGG	1	50	20	75.0278	3.88734			experimental		mature miRNA	standard	MIMAT0029068
1540	Ctr02-3P		1	50	21	93.9722	3.22217			control	control_spike_calibration	LC Internal Use	control
1541	gga-miR-126-5p	CAUUAUUACUUUUGGUACGCG	1	50	22	72.3981	2.96692			experimental		mature miRNA	standard	MIMAT0003723
1542	gga-miR-1580	CGGCUUCUCGGUACCUGCGUU	1	50	23	74.5648	3.38019			experimental		mature miRNA	standard	MIMAT0007441
1543	gga-miR-1664-5p	CCAGACAGGGAGAGAACAGG	1	50	24	83	3.32928			experimental		mature miRNA	standard	MIMAT0007546
1544	gga-miR-1749-3p	UUGGCUCUGUUCCCUAUUUCC	1	50	25	73.463	3.49747			experimental		mature miRNA	standard	MIMAT0007655
1545	gga-miR-19a-3p	UGUGCAAAUCUAUGCAAAACUGA	1	50	26	104.481	4.59069			experimental		mature miRNA	standard	MIMAT0001112
1546	gga-miR-3528	CAUGCCCCAGUCGUGUUGCAGA	1	50	27	111.917	3.69927			experimental		mature miRNA	standard	MIMAT0016377
1547	gga-miR-6566-5p	GAGGCCCGAUGUGUCAUUCCU	1	50	28	70.6667	3.70652			experimental		mature miRNA	standard	MIMAT0025637
1548	gga-miR-6652-5p	UGGGUGUAUGUGGGACAGCUC	1	50	29	74.2593	3.28796			experimental		mature miRNA	standard	MIMAT0025752
1549	gga-miR-7457-5p	GGCAUUCAUAGGGCUGUGAUCGG	1	50	30	71.1481	4.50091			experimental		mature miRNA	standard	MIMAT0029068
1550	Ctr02-3P		1	50	31	92.4907	3.11312			control	control_spike_calibration	LC Internal Use	control
1551	Ctr02-3M05		1	51	1	65.9259	2.77743			control	control_spike_calibration	LC Internal Use	control
1552	gga-miR-128-1-5p	CGGGGCCGUAACACUGUCUGAGA	1	51	2	68.5556	3.08549			experimental		mature miRNA	standard	MIMAT0031096
1553	gga-miR-1581	CGAGCCGAAGGGGUGGGCGCUGC	1	51	3	67.463	4.81514			experimental		mature miRNA	standard	MIMAT0007442
1554	gga-miR-1665	UAAGGCCCAGGAGCGCUGCAGC	1	51	4	67.7037	2.51448			experimental		mature miRNA	standard	MIMAT0007548
1555	gga-miR-1749-5p	AGAUAAGGAACUGAACUGGCU	1	51	5	65.9815	3.53615			experimental		mature miRNA	standard	MIMAT0007654
1556	gga-miR-19a-5p	AGUUUUGCAUAGUUGCACUAC	1	51	6	69.4074	4.13338			experimental		mature miRNA	standard	MIMAT0026498
1557	gga-miR-3529	AGGCAGACUGUGACUUGUUGU	1	51	7	67.5833	2.01455			experimental		mature miRNA	standard	MIMAT0016378
1558	gga-miR-6567-3p	GGCAGCGCGGAGCGGAGCUUU	1	51	8	73.5926	4.28219			experimental		mature miRNA	standard	MIMAT0025640
1559	gga-miR-6653-3p	CGCGGGAUGCAGAGCAGGCGC	1	51	9	84.0648	3.35521			experimental		mature miRNA	standard	MIMAT0025754
1560	gga-miR-7458-3p	CACUGGGAUCAUCUCAGCAGAG	1	51	10	72.2963	2.24757			experimental		mature miRNA	standard	MIMAT0029071
1561	Ctr02-3M05		1	51	11	70.8519	5.7856			control	control_spike_calibration	LC Internal Use	control
1562	gga-miR-128-1-5p	CGGGGCCGUAACACUGUCUGAGA	1	51	12	76.1389	3.48148			experimental		mature miRNA	standard	MIMAT0031096
1563	gga-miR-1581	CGAGCCGAAGGGGUGGGCGCUGC	1	51	13	68.6111	3.06879			experimental		mature miRNA	standard	MIMAT0007442
1564	gga-miR-1665	UAAGGCCCAGGAGCGCUGCAGC	1	51	14	67.713	3.32099			experimental		mature miRNA	standard	MIMAT0007548
1565	gga-miR-1749-5p	AGAUAAGGAACUGAACUGGCU	1	51	15	73.4259	2.11007			experimental		mature miRNA	standard	MIMAT0007654
1566	gga-miR-19a-5p	AGUUUUGCAUAGUUGCACUAC	1	51	16	72.0463	5.48981			experimental		mature miRNA	standard	MIMAT0026498
[truncated: 2,402 more rows]

## Sheet: Bkg Sub
		A-E-(111f)-cy3
[truncated: 3,969 more rows]

## Sheet: Flat
		A-E-(111f)-cy3
[truncated: 3,969 more rows]
