# Supplementary material for: Comparison of the MicroRNA Expression Profiles of Male and Female Avian Primordial Germ Cell Lines
Source: Stem Cells Int. 2018 Jul 10;2018:1780679. doi: 10.1155/2018/1780679 (PMC6079386; doi:10.1155/2018/1780679)
Supplement: Supplementary 4 — Table 7: LC array paired t-test—male versus female data. [file 1780679.f4.xls]

## Sheet: Report
Statistic Test Report
Test No.	Paired T-test-01
Test Name:	Male vs Female
Group No.	Sample Name	Group Name	Pair	Comment
1	C-(5ZPf)	Female	1
1	E-(111f)	Female	2
2	B-(4ZPm)	Male	1
2	D-(101m)	Male	2

## Sheet: Test Result
			Group 1		Group 2				Group 1	Group 1	Group 2	Group 2	Pair 01	Pair 02
			Female		Male		Log2 (G2/G1)	Log2 (G2/G1)	S03 - C-(5ZPf)	S05 - E-(111f)	S02 - B-(4ZPm)	S04 - D-(101m)	Log2 (G2/G1)	Log2 (G2/G1)					MRA-1005_miRChicken_21.xls
Rpter Index	Reporter Name	p-value	Mean	StDev	Mean	StDev	Mean	StDev	Signal	Signal	Signal	Signal			Target Sequence (5' to 3')	Note	Reporter Source	Accession No.	Reporter Name	Chicken
630	gga-miR-2127	0.00204509	409.948	9.55965	584.399	14.5687	0.511484	0.00232369	416.708	403.189	594.701	574.097	0.513127	0.509841	CGGGAGGGGAGGGAGGGCGGG	mature miRNA	standard	MIMAT0011203	gga-miR-2127	gga-miR-2127
358	gga-miR-1599	0.0215416	11716.5	663.086	18119.2	1402.15	0.627972	0.030062	12185.3	11247.6	19110.6	17127.7	0.649229	0.606715	GGAGGGAGGAAAAAAAAAAA	mature miRNA	standard	MIMAT0007465	gga-miR-1599	gga-miR-1599
221	gga-miR-302b-3p	0.0748994	441.965	507.462	123.709	150.742	-2.03892	0.340819	83.135	800.795	17.1183	230.299	-2.27991	-1.79792	UAAGUGCUUCCAUGUUUUAGUAG	mature miRNA	standard	MIMAT0003357	gga-miR-302b-3p	gga-miR-302b-3p
331	gga-miR-1576	0.0784827	742.653	61.0435	988.49	31.5566	0.414611	0.0726538	785.817	699.489	1010.8	966.176	0.363237	0.465985	CUCGGGCGGGCGGAGCGGCAC	mature miRNA	standard	MIMAT0007437	gga-miR-1576	gga-miR-1576
Following transcripts are statistically significant but have low signals (signal < 500)
569	gga-miR-1767	0.00100678	90.3465	20.5542	69.1088	15.6822	-0.386501	0.000864393	104.881	75.8125	80.1978	58.0198	-0.387112	-0.38589	AGGCGAGGAGAACAGCAGCU	mature miRNA	standard	MIMAT0007675	gga-miR-1767	gga-miR-1767
271	gga-miR-1354	0.00251031	127.623	111.63	54.0816	47.4643	-1.24172	0.00692455	206.558	48.6889	87.6439	20.5193	-1.23682	-1.24661	CAUGGUGAUGAUGUGCUGAAG	mature miRNA	standard	MIMAT0007446	gga-miR-1354	gga-miR-1354
339	gga-miR-1584	0.00911074	86.142	12.879	148.973	20.6357	0.79141	0.0160184	77.0352	95.2488	134.381	163.564	0.802737	0.780084	CCGGGUGGGGCUGGGCUGGG	mature miRNA	standard	MIMAT0007445	gga-miR-1584	gga-miR-1584
78	gga-miR-30c-5p	0.0123984	189.426	245.547	48.3419	62.3715	-1.93581	0.0533234	15.7984	363.054	4.23863	92.4452	-1.8981	-1.97351	UGUAAACAUCCUACACUCUCAGCU	mature miRNA	standard	MIMAT0001137	gga-miR-30c-5p	gga-miR-30c-5p
505	gga-miR-1718	0.0641483	42.2784	37.3011	23.6061	22.0618	-0.899181	0.12857	68.6543	15.9025	39.2062	8.00602	-0.808268	-0.990094	ACUAAGGACAGAGGAACGGAG	mature miRNA	standard	MIMAT0007615	gga-miR-1718	gga-miR-1718
894	gga-miR-6711-5p	0.0666084	42.1778	50.7737	8.80187	10.0051	-2.07967	0.30885	78.0802	6.27543	15.8765	1.7272	-2.29806	-1.86128	CACUUGGGAUUGAGAAGAAGCA	mature miRNA	standard	MIMAT0025821	gga-miR-6711-5p	gga-miR-6711-5p
370	gga-miR-1611	0.0716378	19.7686	14.2208	23.9191	16.6275	0.291421	0.0465733	29.8243	9.71298	35.6765	12.1617	0.258489	0.324354	GGAGGGCUUGCAGGCGGUGUGC	mature miRNA	standard	MIMAT0007477	gga-miR-1611	gga-miR-1611
596	gga-miR-1788-5p	0.0839999	5.68703	7.6195	18.4667	25.0681	1.50824	0.283083	11.0748	0.299228	36.1926	0.740917	1.70841	1.30807	GGCUUGUUUUCCGUUGCCUGCG	mature miRNA	standard	MIMAT0007700	gga-miR-1788-5p	gga-miR-1788-5p
491	gga-miR-1706	0.0893417	10.8388	9.24035	21.2955	19.7466	0.894751	0.178754	17.3727	4.30486	35.2585	7.33257	1.02115	0.768352	UGUGGAGGUGGGAUGAGGUUCC	mature miRNA	standard	MIMAT0007598	gga-miR-1706	gga-miR-1706
92	gga-miR-34c-3p	0.0927215	41.3501	12.6719	106.046	50.8334	1.30538	0.270794	32.3897	50.3105	70.101	141.99	1.1139	1.49686	AAUCACUAACCACACAGCCAGG	mature miRNA	standard	MIMAT0026541	gga-miR-34c-3p	gga-miR-34c-3p
137	gga-miR-135a-2-3p	0.0980406	47.2419	28.9575	164.965	132.45	1.67346	0.367374	26.7659	67.718	71.3089	258.622	1.41369	1.93323	AUGUAGGGAUGGAAGCCAUGAA	mature miRNA	standard	MIMAT0026489	gga-miR-135a-2-3p	gga-miR-135a-2-3p
Following transcripts are statistically insignificant (p-value > 0.1)
563	gga-miR-1762	0.100707	47.3288	1.22937	23.4342	3.12077	-1.02029	0.230176	48.1981	46.4595	21.2275	25.6409	-1.18305	-0.857527	GGCAGGAGGGAAGCAGAGCUUAGA	mature miRNA	standard	MIMAT0007669	gga-miR-1762	gga-miR-1762
41	gga-miR-18a-3p	0.101723	43.2538	33.0819	25.7642	21.958	-0.823402	0.187664	19.8614	66.6462	10.2375	41.2908	-0.956101	-0.690703	ACUGCCCUAAGUGCUCCUUCUG	mature miRNA	standard	MIMAT0026499	gga-miR-18a-3p	gga-miR-18a-3p
155	gga-miR-146b-5p	0.135638	9.71921	7.04501	40.9932	39.8063	1.83635	0.561843	14.7008	4.73764	69.1405	12.8459	2.23364	1.43907	UGAGAACUGAAUUCCAUAGGCG	mature miRNA	standard	MIMAT0003351	gga-miR-146b-5p	gga-miR-146b-5p
560	gga-miR-1759-5p	0.14743	345.13	8.2637	303.284	20.42	-0.187899	0.0626627	339.286	350.973	288.845	317.723	-0.232208	-0.14359	UAGGGUAGGAGGAGAGAGGUGU	mature miRNA	standard	MIMAT0007666	gga-miR-1759-5p	gga-miR-1759-5p
73	gga-miR-30a-5p	0.176273	159.081	191.803	73.4388	82.6675	-0.903217	0.363007	23.456	294.706	14.984	131.894	-0.646533	-1.1599	UGUAAACAUCCUCGACUGGAAG	mature miRNA	standard	MIMAT0001135	gga-miR-30a-5p	gga-miR-30a-5p
102	gga-miR-101-3p	0.18123	28.1239	34.037	11.1592	14.6456	-1.80733	0.747931	4.05613	52.1917	0.803242	21.5152	-2.3362	-1.27846	GUACAGUACUGUGAUAACUGAA	mature miRNA	standard	MIMAT0001185	gga-miR-101-3p	gga-miR-101-3p
197	gga-miR-206	0.191082	29.4684	26.8153	6.71015	8.3329	-2.81274	1.23114	10.5071	48.4296	0.817904	12.6024	-3.68329	-1.94219	UGGAAUGUAAGGAAGUGUGUGG	mature miRNA	standard	MIMAT0001139	gga-miR-206	gga-miR-206
474	gga-miR-1690-5p	0.195708	66.5367	39.1697	34.9264	12.4811	-0.840164	0.377223	94.2339	38.8396	43.7519	26.1009	-1.1069	-0.573428	UCCAGAGGCAAAGGAGCACUGCU	mature miRNA	standard	MIMAT0007581	gga-miR-1690-5p	gga-miR-1690-5p
90	gga-miR-34b-3p	0.235216	123.97	130.701	388.264	205.154	2.1239	1.16319	31.5506	216.39	243.198	533.33	2.9464	1.30139	AAUCACUAAAUUCACUGCCAUC	mature miRNA	standard	MIMAT0026540	gga-miR-34b-3p	gga-miR-34b-3p
456	gga-miR-1678	0.237377	114.002	51.533	35.0075	5.51985	-1.6346	0.904259	150.441	77.5625	31.1044	38.9107	-2.27401	-0.995193	UUUGACAAAGACAGAAGGAGCU	mature miRNA	standard	MIMAT0007564	gga-miR-1678	gga-miR-1678
641	gga-miR-3523	0.241186	112.775	0.0161917	92.911	10.2877	-0.283964	0.159865	112.764	112.787	85.6365	100.185	-0.397006	-0.170923	CCGCGCAGUGCCUCGUCCUCGA	mature miRNA	standard	MIMAT0016373	gga-miR-3523	gga-miR-3523
134	gga-miR-133c-3p	0.245038	23.3059	22.6491	2.69444	0.365223	-2.6583	1.52298	7.29049	39.3212	2.43619	2.95269	-1.58139	-3.73521	UUGGUCCCCUUCAACCAGCUGC	mature miRNA	standard	MIMAT0001176	gga-miR-133c-3p	gga-miR-133c-3p
366	gga-miR-1607	0.252572	356.27	61.7636	517.243	26.2449	0.547866	0.324607	312.596	399.943	535.801	498.685	0.777398	0.318334	AGGGGCGGGAGGGGUCGGGC	mature miRNA	standard	MIMAT0007473	gga-miR-1607	gga-miR-1607
573	gga-miR-1770	0.27158	577.845	65.6131	682.102	3.47898	0.243959	0.15681	624.241	531.45	684.562	679.642	0.133078	0.354841	CUGCGGGGGAGGAGGGAGGGGG	mature miRNA	standard	MIMAT0007679	gga-miR-1770	gga-miR-1770
868	gga-miR-6687-3p	0.279393	47.5534	13.4773	64.252	4.80408	0.461742	0.30652	57.0833	38.0235	67.649	60.855	0.245	0.678484	AGCGACUGCCGGGAGGGGCUCGC	mature miRNA	standard	MIMAT0025793	gga-miR-6687-3p	gga-miR-6687-3p
127	gga-miR-130b-3p	0.28042	53.2666	63.7396	20.6485	21.1549	-0.996056	0.66399	8.19593	98.3373	5.68974	35.6072	-0.526545	-1.46557	CAGUGCAAUAAUGAAAGGGCGU	mature miRNA	standard	MIMAT0001165	gga-miR-130b-3p	gga-miR-130b-3p
594	gga-miR-1787	0.283934	25.7543	23.101	35.4258	34.9874	0.348743	0.235815	42.0892	9.41947	60.1657	10.6859	0.515489	0.181997	UGUUGUUUACGGAAGGGGGA	mature miRNA	standard	MIMAT0007699	gga-miR-1787	gga-miR-1787
131	gga-miR-133a-3p	0.287671	23.3296	24.8098	1.74702	0.196692	-3.14256	2.15709	5.78644	40.8728	1.88611	1.60794	-1.61727	-4.66785	UUGGUCCCCUUCAACCAGCUGU	mature miRNA	standard	MIMAT0001126	gga-miR-133a-3p	gga-miR-133a-3p
133	gga-miR-133b	0.289238	21.3315	19.5663	1.2734	0.884931	-3.87181	2.67433	7.496	35.167	1.89914	0.647655	-1.98078	-5.76285	UUGGUCCCCUUCAACCAGCUA	mature miRNA	standard	MIMAT0001138	gga-miR-133b	gga-miR-133b
648	gga-miR-3530-3p	0.290016	645.875	548.375	239.6	97.528	-1.17059	0.811055	1033.63	258.116	308.563	170.637	-1.74409	-0.597087	CAAUGGUGUGAGCUGGGAUGG	mature miRNA	standard	MIMAT0016379	gga-miR-3530-3p	gga-miR-3530-3p
590	gga-miR-1783	0.297911	132.827	179.327	25.245	30.8418	-1.63683	1.16991	259.63	6.02324	47.0534	3.43654	-2.46409	-0.809581	UGCUCUGAACGAGCUGAGAGGCA	mature miRNA	standard	MIMAT0007695	gga-miR-1783	gga-miR-1783
974	gga-miR-7475-3p	0.303149	194.389	42.3617	337.963	62.5698	0.802782	0.585559	164.435	224.343	382.206	293.719	1.21684	0.38873	ACGGGCGGGUGGGCGCGGU	mature miRNA	standard	MIMAT0029105	gga-miR-7475-3p	gga-miR-7475-3p
834	gga-miR-6657-3p	0.307007	75.795	6.76554	29.1839	18.997	-1.54579	1.14434	80.579	71.0111	15.751	42.6169	-2.35496	-0.736619	ACAUGGUGGGAGAAGGGUGAC	mature miRNA	standard	MIMAT0025758	gga-miR-6657-3p	gga-miR-6657-3p
42	gga-miR-18a-5p	0.308697	101.323	138.83	25.9038	33.7315	-1.3121	0.977629	3.15546	199.491	2.052	49.7556	-0.620816	-2.00339	UAAGGUGCAUCUAGUGCAGAUA	mature miRNA	standard	MIMAT0001113	gga-miR-18a-5p	gga-miR-18a-5p
637	gga-miR-2188-5p	0.308899	81.3896	81.6437	77.1154	79.7616	-0.125499	0.0935789	139.12	23.6588	133.515	20.7155	-0.0593283	-0.191669	AAGGUCCAACCUCACAUGUCCU	mature miRNA	standard	MIMAT0016372	gga-miR-2188-5p	gga-miR-2188-5p
830	gga-miR-6653-3p	0.30975	41.1052	7.86626	37.1292	10.1154	-0.160715	0.120227	35.5429	46.6675	29.9765	44.2819	-0.245729	-0.0757018	CGCGGGAUGCAGAGCAGGCGC	mature miRNA	standard	MIMAT0025754	gga-miR-6653-3p	gga-miR-6653-3p
566	gga-miR-1764-5p	0.319426	33.1956	2.80795	25.5928	7.63158	-0.405475	0.314571	31.2101	35.1812	20.1965	30.9892	-0.62791	-0.183039	GCUCAGGCAGCAGGAGGCUUG	mature miRNA	standard	MIMAT0007671	gga-miR-1764-5p	gga-miR-1764-5p
495	gga-miR-1710	0.32147	74.9829	79.246	236.72	36.2384	2.23976	1.75088	18.9475	131.018	211.096	262.345	3.47782	1.0017	UCAUCUGCUGCAUAACCAUCCA	mature miRNA	standard	MIMAT0007605	gga-miR-1710	gga-miR-1710
638	gga-miR-2954	0.333804	764.064	999.249	2421.11	1451.46	2.91485	2.38403	57.4884	1470.64	1394.77	3447.45	4.60062	1.22909	CAUCCCCAUUCCACUCCUAGCA	mature miRNA	standard	MIMAT0014448	gga-miR-2954	gga-miR-2954
268	gga-miR-1306-5p	0.337065	61.3398	35.0848	67.5304	42.1614	0.111186	0.092016	86.1485	36.5311	97.343	37.7178	0.176251	0.0461206	ACCACCUCCCCUGCAAACGUCCAGU	mature miRNA	standard	MIMAT0026763	gga-miR-1306-5p	gga-miR-1306-5p
230	gga-miR-367	0.347196	55.5265	62.9874	3.42941	1.40779	-3.33684	2.8633	10.9877	100.065	4.42487	2.43396	-1.31218	-5.3615	AAUUGCACUUUAGCAAUGGUG	mature miRNA	standard	MIMAT0003369	gga-miR-367	gga-miR-367
979	gga-miR-7477-5p	0.378859	16.8571	14.238	26.8963	9.06633	0.950074	0.909599	26.9249	6.78933	33.3071	20.4854	0.30689	1.59326	ACAGCGCGGAUCGGGGCUGGGAG	mature miRNA	standard	MIMAT0029108	gga-miR-7477-5p	gga-miR-7477-5p
81	gga-miR-30e-5p	0.406732	90.7537	117.952	20.7259	29.3103	-8.05255	8.45932	7.34895	174.158	0.00043804	41.4514	-14.0342	-2.07091	UGUAAACAUCCUUGACUGG	mature miRNA	standard	MIMAT0001177	gga-miR-30e-5p	gga-miR-30e-5p
664	gga-miR-3607-3p	0.412727	132.676	162.541	181.652	163.123	1.08216	1.15935	17.7425	247.61	66.3068	296.997	1.90195	0.262381	CUGUAAACGCUUUCUGAUGUGCC	mature miRNA	standard	MIMAT0025608	gga-miR-3607-3p	gga-miR-3607-3p
196	gga-miR-205b	0.413339	22.9261	27.4603	2.87732	0.573306	-2.09725	2.25133	3.50875	42.3435	2.47193	3.28271	-0.50532	-3.68918	CCCUUCAUUCCACCGGAAUCUG	mature miRNA	standard	MIMAT0001164	gga-miR-205b	gga-miR-205b
601	gga-miR-1792	0.415894	17.3694	21.2791	15.6448	20.2937	-0.477423	0.516781	32.416	2.32273	29.9946	1.29502	-0.112003	-0.842842	GCGAUAGCUCAGGAACACUGCAG	mature miRNA	standard	MIMAT0007706	gga-miR-1792	gga-miR-1792
788	gga-miR-6614-3p	0.421055	175.047	152.289	21.484	25.1312	-3.5148	3.86886	282.732	67.363	3.71352	39.2544	-6.2505	-0.779103	ACAGGACAGCGAGAAGGC	mature miRNA	standard	MIMAT0025709	gga-miR-6614-3p	gga-miR-6614-3p
216	gga-miR-301a-3p	0.422144	36.5298	44.764	10.4269	14.7454	-7.80737	8.62421	4.87689	68.1828	0.000317788	20.8534	-13.9056	-1.70913	CAGUGCAAUAAUAUUGUCAAAGCAU	mature miRNA	standard	MIMAT0001166	gga-miR-301a-3p	gga-miR-301a-3p
75	gga-miR-30b-5p	0.446513	71.669	83.1861	27.227	38.5042	-8.11628	9.69505	12.8475	130.49	0.000399837	54.4536	-14.9717	-1.26084	UGUAAACAUCCUACACUCAGCU	mature miRNA	standard	MIMAT0001130	gga-miR-30b-5p	gga-miR-30b-5p
486	gga-miR-1702	0.449757	74.7582	49.4437	62.0258	59.2908	-0.531652	0.641661	109.72	39.7962	103.951	20.1009	-0.0779288	-0.985375	AUUGCAUUCAGAGCGAGCUGU	mature miRNA	standard	MIMAT0007594	gga-miR-1702	gga-miR-1702
920	gga-miR-7448-3p	0.451042	83.1069	26.9395	32.7678	30.1806	-1.70189	2.06246	102.156	64.0578	11.4269	54.1087	-3.16027	-0.243514	AACUGUUGUAGAACAGGAGAAGC	mature miRNA	standard	MIMAT0029051	gga-miR-7448-3p	gga-miR-7448-3p
169	gga-miR-183	0.467094	27.8107	30.6684	14.7448	20.8518	-7.59437	9.68345	6.12489	49.4966	0.00027526	29.4892	-14.4416	-0.747141	UAUGGCACUGGUAGAAUUCACUG	mature miRNA	standard	MIMAT0001191	gga-miR-183	gga-miR-183
835	gga-miR-6658-3p	0.471961	47.1027	1.44618	28.2377	24.0246	-1.06195	1.37504	46.0801	48.1253	11.2497	45.2256	-2.03425	-0.0896547	CAUGGACGGGGGAAGGAGAUAGC	mature miRNA	standard	MIMAT0025759	gga-miR-6658-3p	gga-miR-6658-3p
843	gga-miR-6666-3p	0.480726	45.6133	13.5659	22.651	16.4786	-1.19898	1.59593	55.2059	36.0208	10.9988	34.3031	-2.32747	-0.0704883	UCGGGUGAUGAGGACAGGAGGA	mature miRNA	standard	MIMAT0025767	gga-miR-6666-3p	gga-miR-6666-3p
266	gga-miR-762	0.48192	201.717	77.3054	257.378	4.27624	0.406478	0.543088	256.38	147.053	260.402	254.354	0.0224564	0.790499	GGGGCUUUGGGGAGGGAGGGGA	mature miRNA	standard	MIMAT0007752	gga-miR-762	gga-miR-762
212	gga-miR-222a	0.483824	34.0034	35.6757	40.8318	27.907	0.648762	0.872009	8.77688	59.23	21.0986	60.5651	1.26537	0.0321588	AGCUACAUCUGGCUACUGGGUCUC	mature miRNA	standard	MIMAT0001107	gga-miR-222a	gga-miR-222a
74	gga-miR-30b-3p	0.514783	47.5111	17.4986	39.73	56.1865	-8.58018	12.7113	35.1377	59.8845	0.000180783	79.4599	-17.5684	0.408044	CUGGGGGGUGGAUGUUUACUUC	mature miRNA	standard	MIMAT0026512	gga-miR-30b-3p	gga-miR-30b-3p
589	gga-miR-1782	0.515368	703.101	923.964	161.764	155.611	-1.13161	1.67953	1356.44	49.7604	271.798	51.7298	-2.31922	0.0559981	ACAUUCAUUGGAGCAGGGACA	mature miRNA	standard	MIMAT0007694	gga-miR-1782	gga-miR-1782
76	gga-miR-30c-1-3p	0.517253	27.1118	24.8284	29.4858	41.6987	-7.19182	10.7375	9.55551	44.6681	0.000338614	58.9713	-14.7844	0.400767	UGGGAGAGGAUUGUUUACGCC	mature miRNA	standard	MIMAT0031105	gga-miR-30c-1-3p	gga-miR-30c-1-3p
901	gga-miR-7438-5p	0.525396	15.9147	6.6751	16.3878	23.1758	-8.02868	12.2983	11.1946	20.6347	0.00010335	32.7756	-16.7249	0.667552	UUUUUCAAGGGGACAACUCAGA	mature miRNA	standard	MIMAT0029030	gga-miR-7438-5p	gga-miR-7438-5p
207	gga-miR-218-5p	0.525763	3.06077	4.28492	22.7358	25.7153	4.97616	7.63129	0.0308714	6.09066	40.9193	4.55237	10.3723	-0.419982	UUGUGCUUGAUCUAACCAUGU	mature miRNA	standard	MIMAT0001144	gga-miR-218-5p	gga-miR-218-5p
680	gga-miR-6547-5p	0.528421	61.1222	9.40061	42.8493	60.1617	-3.56525	5.51357	54.475	67.7694	0.308553	85.3901	-7.46393	0.333434	GUGGGAUGUGGGGACGGGGUGA	mature miRNA	standard	MIMAT0025597	gga-miR-6547-5p	gga-miR-6547-5p
801	gga-miR-6626-5p	0.535259	41.9934	2.25093	26.7538	35.0679	-2.06279	3.25968	40.4017	43.585	1.95697	51.5505	-4.36773	0.242155	AGGAGAGAGAAGGGUUGCU	mature miRNA	standard	MIMAT0025722	gga-miR-6626-5p	gga-miR-6626-5p
620	gga-miR-1809	0.540557	56.1957	8.05717	38.73	51.2143	-2.0255	3.25487	50.4984	61.893	2.51599	74.944	-4.32704	0.276037	ACGUGGGAAGUUUGGCAGAGCAUG	mature miRNA	standard	MIMAT0007727	gga-miR-1809	gga-miR-1809
807	gga-miR-6632-5p	0.546534	18.3423	3.58246	18.4335	26.0686	-7.73033	12.6599	20.8754	15.8091	0.000198511	36.8667	-16.6822	1.22157	AGAGAUGAGAGGAGUGGAUGACAGC	mature miRNA	standard	MIMAT0025728	gga-miR-6632-5p	gga-miR-6632-5p
903	gga-miR-7439-5p	0.549332	26.667	13.3147	22.2374	31.4481	-8.11459	13.4079	36.0819	17.2521	0.000182201	44.4746	-17.5954	1.36621	UGACUUGGGAACAUGGGAAGAGG	mature miRNA	standard	MIMAT0029032	gga-miR-7439-5p	gga-miR-7439-5p
404	gga-miR-1638	0.552028	21.7972	6.71294	35.4581	50.1452	-7.94548	13.2416	17.0505	26.544	0.000105027	70.9161	-17.3087	1.41773	GUAGUUUGUGUUGUUUGUUU	mature miRNA	standard	MIMAT0007511	gga-miR-1638	gga-miR-1638
283	gga-miR-1456-5p	0.553693	268.052	174.882	325.049	64.1636	0.436573	0.731441	391.713	144.392	370.42	279.679	-0.080634	0.95378	GAAAGGACGGAGGCGGCCCGCGC	mature miRNA	standard	MIMAT0007333	gga-miR-1456-5p	gga-miR-1456-5p
862	gga-miR-6682-3p	0.559221	55.7645	63.6306	14.5421	2.51378	-1.19061	2.03027	100.758	10.7709	16.3196	12.7645	-2.62622	0.245008	UGGAACAAAGUAGGUGGCGUGC	mature miRNA	standard	MIMAT0025787	gga-miR-6682-3p	gga-miR-6682-3p
550	gga-miR-1752	0.559483	79.9189	24.2205	54.4888	19.2352	-0.565073	0.964392	97.0454	62.7924	40.8874	68.0901	-1.247	0.116855	UUCUGUUGGAGAGAAGAGACA	mature miRNA	standard	MIMAT0007659	gga-miR-1752	gga-miR-1752
298	gga-miR-1551-3p	0.568922	21.7409	2.72175	20.7715	29.2132	-3.31242	5.82693	19.8163	23.6654	0.1147	41.4284	-7.43268	0.807837	UGAGUUUGUGUUGCUGCUUUCU	mature miRNA	standard	MIMAT0007406	gga-miR-1551-3p	gga-miR-1551-3p
621	gga-miR-1811	0.570589	123.975	145.165	135.748	86.9507	0.799765	1.41445	21.328	226.622	74.2647	197.232	1.79993	-0.2004	UAUUGCAGCGCUGGGUGCAU	mature miRNA	standard	MIMAT0007729	gga-miR-1811	gga-miR-1811
195	gga-miR-205a	0.572475	41.9849	52.4665	11.3531	7.81198	-0.986777	1.75583	4.8855	79.0843	5.82916	16.877	0.254782	-2.22834	UCCUUCAUUCCACCGGAGUCUG	mature miRNA	standard	MIMAT0001184	gga-miR-205a	gga-miR-205a
904	gga-miR-7440-3p	0.57528	11.2886	0.358879	22.8678	32.3399	-7.36671	13.2273	11.0349	11.5424	0.000102237	45.7356	-16.7198	1.98637	UUUGGUGUAGGCCAGGACAGC	mature miRNA	standard	MIMAT0029035	gga-miR-7440-3p	gga-miR-7440-3p
713	gga-miR-6564-3p	0.582453	55.5505	0.479241	43.2426	25.4375	-0.498358	0.915867	55.8894	55.2116	25.2555	61.2296	-1.14597	0.149258	UGGACGGAGGAAGCGCGGGCAG	mature miRNA	standard	MIMAT0025634	gga-miR-6564-3p	gga-miR-6564-3p
891	gga-miR-6708-5p	0.583359	68.7593	50.8554	79.0235	24.5188	0.395639	0.729238	104.72	32.7991	96.3609	61.6861	-0.120011	0.911288	UAUGGGAGGAGCGGUGAGCAGCA	mature miRNA	standard	MIMAT0025818	gga-miR-6708-5p	gga-miR-6708-5p
313	gga-miR-1560-5p	0.590959	543.309	235.197	771.112	207.543	0.549525	1.03831	709.619	377	624.357	917.868	-0.184674	1.28372	GCGGCGCGAGCAGAGAGGCGCU	mature miRNA	standard	MIMAT0007417	gga-miR-1560-5p	gga-miR-1560-5p
54	gga-miR-21-5p	0.594207	39.3572	44.6298	8.18726	4.9626	-1.66871	3.18675	7.79919	70.9152	11.6963	4.67817	0.584663	-3.92208	UAGCUUAUCAGACUGAUGUUGA	mature miRNA	standard	MIMAT0003774	gga-miR-21-5p	gga-miR-21-5p
911	gga-miR-7443-5p	0.595885	5.11393	2.49024	16.667	23.5706	-6.36489	12.2223	3.35306	6.8748	0.000101805	33.334	-15.0074	2.2776	UGGUGGCUGCCCUCAGGGAGAGC	mature miRNA	standard	MIMAT0029040	gga-miR-7443-5p	gga-miR-7443-5p
656	gga-miR-3535	0.601129	1034.09	1168.07	1778.41	723.691	1.45278	2.8384	208.137	1860.04	2290.14	1266.69	3.45983	-0.554275	GGAUAUGAUGACUGAUUAUCUGAAA	mature miRNA	standard	MIMAT0016386	gga-miR-3535	gga-miR-3535
908	gga-miR-7442-3p	0.602806	7.66152	4.98637	31.5408	44.6053	-6.41118	12.5957	4.13563	11.1874	0.000101263	63.0816	-15.3177	2.49534	UCUGCUUCCUCCUCCUGCAGC	mature miRNA	standard	MIMAT0029039	gga-miR-7442-3p	gga-miR-7442-3p
177	gga-miR-193a-5p	0.608456	21.4053	7.29289	19.3705	23.4298	-1.04954	2.10106	16.2484	26.5621	2.80307	35.9379	-2.53522	0.436133	UGGGUCUUUGCGGGCGAGAUGA	mature miRNA	standard	MIMAT0026787	gga-miR-193a-5p	gga-miR-193a-5p
29	gga-miR-15a	0.610673	33.256	43.6049	3.1784	3.96922	-3.06244	6.17619	2.42264	64.0893	5.98506	0.371735	1.30479	-7.42967	UAGCAGCACAUAAUGGUUUGU	mature miRNA	standard	MIMAT0001117	gga-miR-15a	gga-miR-15a
918	gga-miR-7447-3p	0.610786	34.4738	28.3061	13.8687	16.6548	-1.93812	3.91019	54.4893	14.4583	2.09196	25.6454	-4.70305	0.826801	UGAGCACUCAGCCCAACUCCUA	mature miRNA	standard	MIMAT0029049	gga-miR-7447-3p	gga-miR-7447-3p
583	gga-miR-1777	0.616237	814.04	430.397	921.218	146.716	0.27784	0.570885	1118.38	509.703	1024.96	817.474	-0.125836	0.681517	GUGGGCGGUGCGGGGCGGCG	mature miRNA	standard	MIMAT0007688	gga-miR-1777	gga-miR-1777
317	gga-miR-1563	0.616759	566.366	662.065	717.406	3.46897	1.17033	2.40892	98.2154	1034.52	719.859	714.953	2.87369	-0.533038	GCACAUGAUGAGGAAGCACUGAAA	mature miRNA	standard	MIMAT0007422	gga-miR-1563	gga-miR-1563
975	gga-miR-7475-5p	0.617778	24.1472	16.5063	46.0571	28.0342	0.97573	2.01528	12.4755	35.819	65.8803	26.2339	2.40075	-0.449289	CCGCCGCCGCCGCGCCCUCC	mature miRNA	standard	MIMAT0029104	gga-miR-7475-5p	gga-miR-7475-5p
411	gga-miR-1644	0.620976	17.6763	7.31419	19.1281	26.9538	-3.38147	7.05994	22.8482	12.5044	0.0688882	38.1873	-8.37361	1.61066	UCUGUUGUGCAGGGCUGUGCU	mature miRNA	standard	MIMAT0007520	gga-miR-1644	gga-miR-1644
45	gga-miR-19a-3p	0.621265	37.6122	49.9735	11.7996	12.5841	-0.733485	1.53289	2.27563	72.9488	2.9013	20.6979	0.350432	-1.8174	UGUGCAAAUCUAUGCAAAACUGA	mature miRNA	standard	MIMAT0001112	gga-miR-19a-3p	gga-miR-19a-3p
95	gga-miR-92-5p	0.621932	28.2239	33.5394	35.3948	0.983197	1.20956	2.53354	4.50798	51.9398	36.09	34.6995	3.00104	-0.581924	AGGUUGGGAUCAGUUGCAAUGCU	mature miRNA	standard	MIMAT0026495	gga-miR-92-5p	gga-miR-92-5p
895	gga-miR-6712-5p	0.627099	23.0831	29.7575	6.273	8.86344	-5.16214	11.0041	2.0414	44.1248	12.5404	0.00560252	2.61895	-12.9432	AGUGGUGGCUGAGAACAGUGAC	mature miRNA	standard	MIMAT0025822	gga-miR-6712-5p	gga-miR-6712-5p
402	gga-miR-1636	0.628374	65.1259	37.6439	41.925	55.979	-2.10503	4.50685	91.7442	38.5077	2.34192	81.5082	-5.29185	1.0818	UGCAGGUGAUGGCGGGGCUG	mature miRNA	standard	MIMAT0007509	gga-miR-1636	gga-miR-1636
751	gga-miR-6583-5p	0.628463	76.1696	14.6089	71.3799	27.4467	-0.135706	0.290634	86.4996	65.8395	90.7877	51.9721	0.0698034	-0.341215	AGAGGAGCUGGGAGGAUG	mature miRNA	standard	MIMAT0025673	gga-miR-6583-5p	gga-miR-6583-5p
533	gga-miR-1739	0.629697	20.6168	6.36645	63.8261	73.6469	0.875161	1.88221	16.115	25.1185	11.7498	115.902	-0.455764	2.20609	CACAGGACAGGUAGCCAGGCUGG	mature miRNA	standard	MIMAT0007642	gga-miR-1739	gga-miR-1739
659	gga-miR-3538	0.634729	923.829	1145.68	1363.25	567.401	1.55294	3.39812	113.712	1733.95	1764.46	962.037	3.95578	-0.849894	GUUCGGUGAUGAAACCAUGGA	mature miRNA	standard	MIMAT0016389	gga-miR-3538	gga-miR-3538
338	gga-miR-1583	0.640696	23.6623	17.7248	11.1786	11.1233	-1.33724	2.98719	36.1956	11.1289	3.31323	19.044	-3.4495	0.775016	CGUAGGGCCGUGGGACGGCA	mature miRNA	standard	MIMAT0007444	gga-miR-1583	gga-miR-1583
991	gga-miR-7483-5p	0.641516	20.9853	29.3165	13.8983	6.53825	2.00553	4.49281	41.7153	0.255418	18.5215	9.27505	-1.17137	5.18242	GCAUGGUGUAGUGACGCAGGCAG	mature miRNA	standard	MIMAT0029120	gga-miR-7483-5p	gga-miR-7483-5p
94	gga-miR-92-3p	0.643131	3962.43	4628.47	4219.37	1125.99	0.891435	2.00828	689.602	7235.25	3423.18	5015.56	2.3115	-0.528631	UAUUGCACUUGUCCCGGCCUG	mature miRNA	standard	MIMAT0001109	gga-miR-92-3p	gga-miR-92-3p
438	gga-miR-1664-5p	0.644434	30.5181	15.5492	18.3243	13.931	-0.881643	1.99528	41.513	19.5232	8.47361	28.175	-2.29252	0.52923	CCAGACAGGGAGAGAACAGG	mature miRNA	standard	MIMAT0007546	gga-miR-1664-5p	gga-miR-1664-5p
907	gga-miR-7441-5p	0.6463	9.25574	4.8991	16.379	23.1525	-4.09242	9.32237	12.7199	5.79155	0.00773002	32.7504	-10.6843	2.49949	CUGAGGAGGGUUUGUAACAUGG	mature miRNA	standard	MIMAT0029036	gga-miR-7441-5p	gga-miR-7441-5p
960	gga-miR-7468-3p	0.646806	433.415	591.273	26.9701	19.5554	-2.30244	5.25419	851.508	15.3226	13.1424	40.7979	-6.01772	1.41284	UGAUGGAAGAUGUUGAGCAGGCC	mature miRNA	standard	MIMAT0029091	gga-miR-7468-3p	gga-miR-7468-3p
956	gga-miR-7466-3p	0.650128	826.846	812.588	365.721	31.4854	-0.703807	1.62497	1401.43	252.26	387.985	343.457	-1.85283	0.445218	UUUUCCUGUAGAGGAAGCAGGAG	mature miRNA	standard	MIMAT0029087	gga-miR-7466-3p	gga-miR-7466-3p
352	gga-miR-1595-5p	0.656927	66.8887	89.5514	6.21808	3.56196	-1.92238	4.54676	130.211	3.56631	3.69939	8.73676	-5.13742	1.29267	AAGCACGAGUGUGGUGGAGCUC	mature miRNA	standard	MIMAT0007458	gga-miR-1595-5p	gga-miR-1595-5p
454	gga-miR-1677-3p	0.658038	168.995	225.098	17.6771	6.41512	-1.73279	4.11464	328.164	9.82631	13.1409	22.2132	-4.64228	1.1767	UGACUUCAGUAGGAGCAGGAUU	mature miRNA	standard	MIMAT0007563	gga-miR-1677-3p	gga-miR-1677-3p
50	gga-miR-20a-5p	0.671033	230.293	289.922	76.6154	56.9927	-0.687199	1.71027	25.2877	435.299	36.3154	116.915	0.522144	-1.89654	UAAAGUGCUUAUAGUGCAGGUAG	mature miRNA	standard	MIMAT0001111	gga-miR-20a-5p	gga-miR-20a-5p
828	gga-miR-6651-5p	0.671555	21.7253	0.588439	19.2688	20.9089	-0.813781	2.02917	21.3092	22.1414	4.48399	34.0536	-2.24862	0.621061	ACCAGGUUGCCUAAGGAGGGG	mature miRNA	standard	MIMAT0025751	gga-miR-6651-5p	gga-miR-6651-5p
925	gga-miR-7450-5p	0.681657	45.9518	21.2074	31.7228	32.473	-0.98875	2.55926	60.9476	30.9559	8.76088	54.6846	-2.79842	0.820922	UCUGUUCUUAAGGAGGCUGAGGC	mature miRNA	standard	MIMAT0029054	gga-miR-7450-5p	gga-miR-7450-5p
985	gga-miR-7480-5p	0.695976	27.3753	22.9974	13.432	10.108	-0.953398	2.60536	11.1137	43.637	20.5795	6.28457	0.888868	-2.79566	UUCUGAACGAGACUGAAGGAAGC	mature miRNA	standard	MIMAT0029114	gga-miR-7480-5p	gga-miR-7480-5p
119	gga-miR-125b-5p	0.696343	312.147	432.471	20.2442	2.73507	-1.6355	4.47567	6.3436	617.949	18.3102	22.1782	1.52928	-4.80027	UCCCUGAGACCCUAACUUGUGA	mature miRNA	standard	MIMAT0001105	gga-miR-125b-5p	gga-miR-125b-5p
129	gga-miR-130c-3p	0.699695	32.0639	39.9289	7.85056	0.859876	-0.95721	2.65364	3.82987	60.2979	7.24254	8.45859	0.919199	-2.83362	CAGUGCAAUGUUAAAAGGGCAU	mature miRNA	standard	MIMAT0007734	gga-miR-130c-3p	gga-miR-130c-3p
220	gga-miR-302a	0.704675	1452.92	1938	330.491	261.718	-0.818065	2.31241	82.5452	2823.29	145.428	515.554	0.817053	-2.45318	AAGUGCUUCCAUGUUUUAGUGA	mature miRNA	standard	MIMAT0001143	gga-miR-302a	gga-miR-302a
781	gga-miR-6608-3p	0.709526	266.435	312.117	96.7763	32.3959	-0.666718	1.92104	487.135	45.7353	119.684	73.869	-2.0251	0.69166	AGCACUGCAAGAGGGAGAGAGAU	mature miRNA	standard	MIMAT0025703	gga-miR-6608-3p	gga-miR-6608-3p
281	gga-miR-1454	0.731156	1161.03	1539.11	800.749	314.154	0.927648	2.91965	72.7206	2249.35	578.608	1022.89	2.99215	-1.13686	GUACAAUGAUGAGACUUUGGCUCC	mature miRNA	standard	MIMAT0007331	gga-miR-1454	gga-miR-1454
606	gga-miR-1797	0.734923	113.831	160.904	23.9595	28.4744	1.87748	6.00387	227.607	0.0548876	44.0939	3.82504	-2.3679	6.12285	GCUUGGAACUGAGCAGGAACUG	mature miRNA	standard	MIMAT0007711	gga-miR-1797	gga-miR-1797
646	gga-miR-3528	0.740442	51.8768	62.9948	42.2856	20.9146	0.575168	1.88326	7.33274	96.4209	27.4968	57.0744	1.90684	-0.756501	CAUGCCCCAGUCGUGUUGCAGA	mature miRNA	standard	MIMAT0016377	gga-miR-3528	gga-miR-3528
276	gga-miR-1434	0.741166	540.779	732.725	403.325	132.216	1.34061	4.40329	22.6645	1058.89	496.816	309.834	4.4542	-1.77299	GUGCGUGAUGAUGGAAAAUU	mature miRNA	standard	MIMAT0007295	gga-miR-1434	gga-miR-1434
69	gga-miR-29b-3p	0.743962	69.3692	83.902	19.4869	16.7177	-1.21442	4.03756	10.0415	128.697	31.3081	7.66575	1.64056	-4.06941	UAGCACCAUUUGAAAUCAGUGUU	mature miRNA	standard	MIMAT0001097	gga-miR-29b-3p	gga-miR-29b-3p
31	gga-miR-15b-5p	0.745675	119.479	160.012	80.7801	82.4869	0.542031	1.81562	6.33338	232.624	22.4531	139.107	1.82587	-0.741806	UAGCAGCACAUCAUGGUUUGCA	mature miRNA	standard	MIMAT0001154	gga-miR-15b-5p	gga-miR-15b-5p
233	gga-miR-383-5p	0.746765	131.717	167.211	67.0657	68.7326	-0.328906	1.10701	13.4806	249.953	18.4645	115.667	0.453867	-1.11168	AGAUCAGAAGGUGAUUGUGGCU	mature miRNA	standard	MIMAT0003363	gga-miR-383-5p	gga-miR-383-5p
44	gga-miR-18b-5p	0.748	85.6722	119.048	14.7064	16.2501	-0.794831	2.6898	1.49282	169.852	3.21581	26.1969	1.10714	-2.6968	UAAGGUGCAUCUAGUGCAGUUA	mature miRNA	standard	MIMAT0001141	gga-miR-18b-5p	gga-miR-18b-5p
165	gga-miR-181a-5p	0.752021	986.345	1242.33	745.158	295.506	0.673225	2.31933	107.889	1864.8	536.204	954.113	2.31324	-0.966791	AACAUUCAACGCUGUCGGUGAGU	mature miRNA	standard	MIMAT0001168	gga-miR-181a-5p	gga-miR-181a-5p
278	gga-miR-1451-5p	0.754697	92.1824	109.36	87.3889	15.9517	0.788285	2.74856	14.8533	169.512	98.6685	76.1093	2.73181	-1.15524	UCGCACAGGAGCAAGUUACCGC	mature miRNA	standard	MIMAT0007324	gga-miR-1451-5p	gga-miR-1451-5p
980	gga-miR-7478-3p	0.75599	35.2024	39.1791	30.735	14.9302	0.410372	1.43925	62.9062	7.49857	41.2922	20.1777	-0.607332	1.42807	CUACAUGCACGGGCAGGUGAG	mature miRNA	standard	MIMAT0029111	gga-miR-7478-3p	gga-miR-7478-3p
483	gga-miR-1699	0.757237	17.0981	0.299354	18.9037	21.95	-0.663875	2.34156	17.3098	16.8864	34.4246	3.38273	0.991854	-2.31961	CCAGAGGGACAUGGCAGGGCAA	mature miRNA	standard	MIMAT0007591	gga-miR-1699	gga-miR-1699
330	gga-miR-1575	0.779976	168.764	234.403	13.978	13.9123	-1.67743	6.58838	334.511	3.01586	4.14044	23.8155	-6.33613	2.98126	CUGGCAGCACGUAGGAGCAGG	mature miRNA	standard	MIMAT0007436	gga-miR-1575	gga-miR-1575
428	gga-miR-1657	0.780528	36.8093	5.75303	33.1241	21.6225	-0.316159	1.24516	40.8773	32.7413	17.8346	48.4135	-1.19662	0.564299	UAUAUGUGUAUUGUUGGUGUGUG	mature miRNA	standard	MIMAT0007537	gga-miR-1657	gga-miR-1657
157	gga-miR-146c-5p	0.782637	41.2938	57.2711	29.3757	24.9054	1.54203	6.13694	0.797007	81.7905	46.9864	11.7649	5.88151	-2.79744	UGAGAACUGAAUUCCAUGGACUG	mature miRNA	standard	MIMAT0007735	gga-miR-146c-5p	gga-miR-146c-5p
598	gga-miR-1790	0.79266	1470.09	1971.3	320.096	183.313	-0.674297	2.82368	2864	76.1673	449.718	190.474	-2.67094	1.32235	CGGGUGAGGGCGGUGGGGGA	mature miRNA	standard	MIMAT0007703	gga-miR-1790	gga-miR-1790
55	gga-miR-22-3p	0.796646	22.0113	28.0715	17.8102	7.09333	0.845156	3.61366	2.16175	41.8608	22.8259	12.7944	3.4004	-1.71008	AAGCUGCCAGUUGAAGAACUGU	mature miRNA	standard	MIMAT0007288	gga-miR-22-3p	gga-miR-22-3p
666	gga-miR-4732-5p	0.796703	40.5091	36.4957	38.2615	24.8013	0.123062	0.526338	66.3155	14.7028	55.7987	20.7244	-0.249115	0.495239	UGGAGGAGGGAGCAGGAAUAU	mature miRNA	standard	MIMAT0025717	gga-miR-4732-5p	gga-miR-4732-5p
585	gga-miR-1779	0.799829	42.4374	43.1836	36.0508	32.1983	-0.0763432	0.33198	72.9728	11.9019	58.8185	13.2832	-0.311088	0.158402	AGACGUGGACUGGAACACCUGAG	mature miRNA	standard	MIMAT0007690	gga-miR-1779	gga-miR-1779
909	gga-miR-7442-5p	0.801913	5.96679	3.47454	17.9184	25.0413	-0.986222	4.33683	3.50992	8.42366	0.211483	35.6253	-4.05283	2.08038	CACAGGACCAUGGGAGCGUGGC	mature miRNA	standard	MIMAT0029038	gga-miR-7442-5p	gga-miR-7442-5p
424	gga-miR-1654	0.805369	124.905	78.3415	92.2682	56.1146	-0.426443	1.91078	180.301	69.5092	52.5892	131.947	-1.77757	0.924683	UUGCUGGUGGAGGGAGCUGAG	mature miRNA	standard	MIMAT0007533	gga-miR-1654	gga-miR-1654
779	gga-miR-6606-5p	0.806099	827.148	636.363	799.499	352.389	0.130364	0.586467	1277.13	377.171	1048.68	550.323	-0.284331	0.545058	GAGGAGCGGGAGGAGCGGGA	mature miRNA	standard	MIMAT0025700	gga-miR-6606-5p	gga-miR-6606-5p
125	gga-miR-130a-3p	0.809004	33.9854	44.9467	15.4565	16.9156	-0.29823	1.36336	2.20327	65.7675	3.4954	27.4176	0.665813	-1.26227	CAGUGCAAUAUUAAAAGGGCAU	mature miRNA	standard	MIMAT0001167	gga-miR-130a-3p	gga-miR-130a-3p
415	gga-miR-1648-3p	0.813752	16.5792	11.0787	18.9133	24.2814	-0.881333	4.13808	24.413	8.74533	1.74374	36.0829	-3.80739	2.04473	UGGGAGUGGAGCGGAGCUGUC	mature miRNA	standard	MIMAT0007525	gga-miR-1648-3p	gga-miR-1648-3p
371	gga-miR-1612	0.814173	68.6584	25.4979	59.3138	38.9048	-0.334246	1.57314	50.6286	86.6881	86.8236	31.804	0.778135	-1.44663	GAAGGAAAAGGAGCUGACUGGG	mature miRNA	standard	MIMAT0007478	gga-miR-1612	gga-miR-1612
334	gga-miR-1579	0.82192	60.1575	17.0381	55.1742	40.6342	-0.323419	1.59223	72.2053	48.1097	26.4415	83.9069	-1.4493	0.802461	CGUGGCGGGAAGGGAUGGGCG	mature miRNA	standard	MIMAT0007440	gga-miR-1579	gga-miR-1579
916	gga-miR-7446-3p	0.825015	136.793	56.6247	121.205	95.6222	-0.37887	1.89998	176.833	96.7537	53.5897	188.82	-1.72236	0.964622	GCGGACGUGUGAGGAGGG	mature miRNA	standard	MIMAT0029047	gga-miR-7446-3p	gga-miR-7446-3p
79	gga-miR-30d	0.825803	229.596	301.49	96.6745	96.2798	-0.31258	1.57501	16.4105	442.782	28.5944	164.755	0.801117	-1.42628	UGUAAACAUCCCCGACUGGAAG	mature miRNA	standard	MIMAT0001129	gga-miR-30d	gga-miR-30d
124	gga-miR-128-3p	0.832025	472.934	649.773	201.764	158.629	0.581318	3.04311	13.4753	932.393	89.5963	313.932	2.73312	-1.57049	UCACAGUGAACCGGUCUCUUU	mature miRNA	standard	MIMAT0001123	gga-miR-128-3p	gga-miR-128-3p
153	gga-miR-146a-5p	0.839511	4.54252	5.50408	21.3068	30.1223	-2.09317	11.4925	0.65055	8.43449	42.6064	0.00707375	6.03327	-10.2196	UGAGAACUGAAUUCCAUGGGUU	mature miRNA	standard	MIMAT0001163	gga-miR-146a-5p	gga-miR-146a-5p
65	gga-miR-29a-3p	0.846892	30.5981	40.6667	15.7353	21.4524	-1.32191	7.62274	1.84237	59.3538	30.9044	0.566153	4.06818	-6.712	UAGCACCAUUUGAAAUCGGUU	mature miRNA	standard	MIMAT0001096	gga-miR-29a-3p	gga-miR-29a-3p
562	gga-miR-1761	0.848004	96.6494	136.619	495.872	700.644	2.82159	16.3943	193.253	0.045407	0.442397	991.302	-8.77093	14.4141	CAGGGGUCACUUUUUUGUUU	mature miRNA	standard	MIMAT0007668	gga-miR-1761	gga-miR-1761
225	gga-miR-302d	0.852743	2014.89	2723.73	467.647	284.569	-0.487762	2.92877	88.9178	3940.86	266.426	668.868	1.58319	-2.55872	UAAGUGCUUCCAUGUUUUAGUUG	mature miRNA	standard	MIMAT0003360	gga-miR-302d	gga-miR-302d
36	gga-miR-16-5p	0.860965	224.439	302.961	93.8018	106.129	-0.250174	1.59415	10.2129	438.664	18.7574	168.846	0.877062	-1.37741	UAGCAGCACGUAAAUAUUGGUG	mature miRNA	standard	MIMAT0001116	gga-miR-16-5p	gga-miR-16-5p
107	gga-miR-106-5p	0.861428	407.051	536.992	125.678	79.2943	-0.382874	2.44817	27.3402	786.762	69.6086	181.748	1.34824	-2.11399	AAAAGUGCUUACAGUGCAGGUA	mature miRNA	standard	MIMAT0001142	gga-miR-106-5p	gga-miR-106-5p
52	gga-miR-20b-5p	0.864138	162.172	213.727	48.6215	26.8399	-0.394066	2.57158	11.0448	313.3	29.6428	67.6001	1.42431	-2.21245	CAAAGUGCUCAUAGUGCAGGUAG	mature miRNA	standard	MIMAT0001411	gga-miR-20b-5p	gga-miR-20b-5p
263	gga-miR-551-3p	0.864785	17.0061	23.1942	7.81291	3.43178	0.723849	4.747	0.605248	33.4069	10.2395	5.38628	4.08048	-2.63278	GCGACCCAUACUUGGUUUCAG	mature miRNA	standard	MIMAT0007290	gga-miR-551-3p	gga-miR-551-3p
394	gga-miR-1629	0.866204	262.794	291.063	200.086	49.978	0.269288	1.78529	56.9815	468.607	164.746	235.426	1.53168	-0.993105	UGCUGUCGGUGGGUUUGUUCU	mature miRNA	standard	MIMAT0007500	gga-miR-1629	gga-miR-1629
748	gga-miR-6581-5p	0.868286	124.346	14.7542	129.4	18.0836	0.0554891	0.373861	134.779	113.914	116.613	142.187	-0.208871	0.319849	AGUGAGCUCAGAGGAGGACUGGG	mature miRNA	standard	MIMAT0025669	gga-miR-6581-5p	gga-miR-6581-5p
168	gga-miR-181b-5p	0.868933	312.25	371.97	216.724	213.137	-0.111733	0.756636	49.2277	575.273	66.0135	367.435	0.423289	-0.646756	AACAUUCAUUGCUGUCGGUGGG	mature miRNA	standard	MIMAT0001151	gga-miR-181b-5p	gga-miR-181b-5p
256	gga-miR-466	0.870877	76.7579	24.7796	97.2258	62.2959	0.213894	1.47088	59.2361	94.2798	141.276	53.1759	1.25396	-0.826175	AUAUAUACACACACACAUAAGAC	mature miRNA	standard	MIMAT0003370	gga-miR-466	gga-miR-466
146	gga-miR-140-3p	0.871984	181.873	226.541	113.293	6.01756	0.394545	2.73728	21.6846	342.062	109.038	117.548	2.33009	-1.541	CCACAGGGUAGAACCACGGAC	mature miRNA	standard	MIMAT0003722	gga-miR-140-3p	gga-miR-140-3p
224	gga-miR-302c-5p	0.872614	678.823	903.658	342.671	259.449	0.337001	2.34993	39.8403	1317.81	159.212	526.129	1.99865	-1.32465	UUUAACAUGGAGGUACCUGCUG	mature miRNA	standard	MIMAT0003358	gga-miR-302c-5p	gga-miR-302c-5p
246	gga-miR-456-3p	0.872648	82.7694	101.512	35.1014	14.6748	-0.297507	2.0751	10.9897	154.549	24.7247	45.4781	1.16981	-1.76482	CAGGCUGGUUAGAUGGUUGUCA	mature miRNA	standard	MIMAT0003777	gga-miR-456-3p	gga-miR-456-3p
89	gga-miR-34a-5p	0.879629	98.8869	124.183	49.4915	41.9463	-0.198855	1.46958	11.0762	186.698	19.831	79.152	0.840295	-1.23801	UGGCAGUGUCUUAGCUGGUUGUU	mature miRNA	standard	MIMAT0001173	gga-miR-34a-5p	gga-miR-34a-5p
106	gga-miR-106-3p	0.880596	17.1026	23.6952	5.27094	2.56823	0.528521	3.93825	0.347568	33.8576	3.45492	7.08695	3.31329	-2.25624	ACUGCAGUAUAAGCACUUCUGG	mature miRNA	standard	MIMAT0026517	gga-miR-106-3p	gga-miR-106-3p
47	gga-miR-19b-3p	0.881002	209.532	282.16	56.4871	37.976	-0.365046	2.72964	10.0149	409.05	29.634	83.3401	1.5651	-2.29519	UGUGCAAAUCCAUGCAAAACUGA	mature miRNA	standard	MIMAT0001110	gga-miR-19b-3p	gga-miR-19b-3p
145	gga-miR-138-5p	0.888936	37.7539	44.7	21.4155	15.4556	-0.16492	1.32329	6.14622	69.3616	10.4867	32.3442	0.77079	-1.10063	AGCUGGUGUUGUGAAUC	mature miRNA	standard	MIMAT0001122	gga-miR-138-5p	gga-miR-138-5p
316	gga-miR-1562-5p	0.890092	51.44	54.734	32.4509	29.143	-0.434783	3.52607	90.1427	12.7372	11.8437	53.0581	-2.92809	2.05853	GCACUGUAGAUGGAGGGGCUGC	mature miRNA	standard	MIMAT0007420	gga-miR-1562-5p	gga-miR-1562-5p
38	gga-miR-16c-5p	0.893111	81.1079	104.008	52.5073	31.1918	0.478479	3.99223	7.56313	154.653	74.5633	30.4514	3.30141	-2.34445	UAGCAGCACGUAAAUACUGGAG	mature miRNA	standard	MIMAT0007739	gga-miR-16c-5p	gga-miR-16c-5p
210	gga-miR-221-3p	0.893255	69.2802	85.1259	43.9138	26.2799	0.214105	1.78886	9.0871	129.473	25.3311	62.4965	1.47902	-1.05081	AGCUACAUUGUCUGCUGGGUUUC	mature miRNA	standard	MIMAT0001108	gga-miR-221-3p	gga-miR-221-3p
485	gga-miR-1701	0.898461	28.5839	20.4457	32.3117	19.9308	0.237772	2.09033	14.1266	43.0413	46.4049	18.2185	1.71586	-1.24032	GGCUGGUUAGUUGGUUGUUU	mature miRNA	standard	MIMAT0007593	gga-miR-1701	gga-miR-1701
105	gga-miR-103-3p	0.902413	234.811	309.528	96.138	87.0812	-0.203999	1.86728	15.942	453.68	34.5623	157.714	1.11637	-1.52437	AGCAGCAUUGUACAGGGCUAUGA	mature miRNA	standard	MIMAT0001145	gga-miR-103-3p	gga-miR-103-3p
57	gga-miR-23b-3p	0.903391	76.7342	98.6289	40.5775	1.62422	0.341818	3.16098	6.99299	146.475	41.726	39.429	2.57696	-1.89333	AUCACAUUGCCAGGGAUUACC	mature miRNA	standard	MIMAT0001186	gga-miR-23b-3p	gga-miR-23b-3p
108	gga-miR-107-3p	0.909333	229.678	307.043	79.9434	67.6661	-0.226463	2.23354	12.5659	446.79	32.0962	127.791	1.35289	-1.80582	AGCAGCAUUGUACAGGGCUAUCA	mature miRNA	standard	MIMAT0001147	gga-miR-107-3p	gga-miR-107-3p
818	gga-miR-6643-5p	0.911307	167.924	20.4456	191.463	108.485	0.0684034	0.689859	153.467	182.381	114.753	268.174	-0.419401	0.556208	CCAGGGCUGGCAGGGGAGGGU	mature miRNA	standard	MIMAT0025741	gga-miR-6643-5p	gga-miR-6643-5p
40	gga-miR-17-5p	0.912722	334.325	441.545	124.336	97.8923	-0.210948	2.1624	22.1049	646.544	55.1158	193.556	1.3181	-1.74	CAAAGUGCUUACAGUGCAGGUAGU	mature miRNA	standard	MIMAT0001114	gga-miR-17-5p	gga-miR-17-5p
186	gga-miR-199b	0.916191	5.12998	0.346727	18.4802	25.5693	-0.422137	4.50857	4.88481	5.37515	0.400015	36.5604	-3.61018	2.7659	CAGUAGUCUGCACAUUUGGU	mature miRNA	standard	MIMAT0007583	gga-miR-199b	gga-miR-199b
605	gga-miR-1796	0.921789	92.1293	84.8456	66.978	21.0003	-0.0983196	1.1261	152.124	32.1344	81.8274	52.1285	-0.894593	0.697954	GAACUGCUGAAGGAGGGCUGA	mature miRNA	standard	MIMAT0007710	gga-miR-1796	gga-miR-1796
499	gga-miR-1713	0.92381	42.8573	47.9234	34.1569	28.6505	0.0678032	0.79738	76.7442	8.97033	54.4159	13.8979	-0.496029	0.631636	CUCGGAGAGGGAAGAACGCGGUG	mature miRNA	standard	MIMAT0007609	gga-miR-1713	gga-miR-1713
935	gga-miR-7455-5p	0.933157	42.2135	22.5003	43.3047	36.2467	-0.163738	2.1973	58.1237	26.3034	17.6744	68.935	-1.71746	1.38999	UCGCGCGGCGCGGAGGGAGCGGG	mature miRNA	standard	MIMAT0029064	gga-miR-7455-5p	gga-miR-7455-5p
22	gga-miR-7b	0.935939	17.9391	21.1449	12.9283	14.5001	-0.331979	4.64992	2.98739	32.8908	23.1814	2.67519	2.95601	-3.61997	UGGAAGACUAGUGAUUUUUGUU	mature miRNA	standard	MIMAT0001192	gga-miR-7b	gga-miR-7b
159	gga-miR-148a-3p	0.940455	31.443	39.643	22.749	28.1879	-0.37735	5.68884	3.41114	59.4748	42.6809	2.81715	3.64527	-4.39997	UCAGUGCACUACAGAACUUUGU	mature miRNA	standard	MIMAT0001120	gga-miR-148a-3p	gga-miR-148a-3p
59	gga-miR-24-3p	0.944227	68.3773	86.7554	36.4517	13.6322	0.219008	3.5263	7.03201	129.723	46.0911	26.8123	2.71248	-2.27447	UGGCUCAGUUCAGCAGGAACAG	mature miRNA	standard	MIMAT0001188	gga-miR-24-3p	gga-miR-24-3p
369	gga-miR-1610	0.945106	350.783	483.221	79.7634	56.5509	-0.201435	3.29552	692.472	9.09435	119.751	39.7758	-2.53172	2.12885	UGGCUUGUGGUGGAACGGGCG	mature miRNA	standard	MIMAT0007476	gga-miR-1610	gga-miR-1610
883	gga-miR-6700-5p	0.946542	31.8405	34.9416	23.0779	13.0821	0.0741382	1.24566	56.5479	7.13302	32.3283	13.8275	-0.806675	0.954951	CUGGGAUUGUUCAGGAGAGGAGGC	mature miRNA	standard	MIMAT0025809	gga-miR-6700-5p	gga-miR-6700-5p
668	gga-miR-6516-5p	0.948315	12.5325	10.1883	17.5582	21.544	-0.232201	4.03588	5.32832	19.7367	32.7921	2.32432	2.6216	-3.086	AUGCAGUAACAGGUGUGAGCAU	mature miRNA	standard	MIMAT0025806	gga-miR-6516-5p	gga-miR-6516-5p
564	gga-miR-1763	0.948452	261.99	95.1725	247.217	41.448	-0.0447059	0.779113	194.693	329.287	276.525	217.909	0.50621	-0.595622	GAGGGCGGGAGCGGAGCGCGGGA	mature miRNA	standard	MIMAT0007670	gga-miR-1763	gga-miR-1763
222	gga-miR-302b-5p	0.952972	1384.87	1841.36	561.268	293.878	0.144239	2.7563	82.836	2686.91	353.465	769.071	2.09324	-1.80476	ACUUUAACAUGGAGGUGCUUUCU	mature miRNA	standard	MIMAT0003356	gga-miR-302b-5p	gga-miR-302b-5p
705	gga-miR-6560-3p	0.961725	39.2884	29.397	32.1208	3.10546	-0.0570847	1.34116	60.0752	18.5017	29.9249	34.3167	-1.00542	0.891255	UACCAGGAUGGACCGCUGCACACC	mature miRNA	standard	MIMAT0025628	gga-miR-6560-3p	gga-miR-6560-3p
198	gga-miR-214	0.962158	33.9144	9.80388	41.7323	34.0246	0.038626	0.917896	40.8468	26.982	65.7913	17.6733	0.687676	-0.610424	ACAGCAGGCACAGACAGGCAG	mature miRNA	standard	MIMAT0007751	gga-miR-214	gga-miR-214
62	gga-miR-26a-5p	0.966954	266.567	355.459	97.2467	12.6013	0.125307	3.41083	15.2191	517.914	88.3363	106.157	2.53713	-2.28651	UUCAAGUAAUCCAGGAUAGGC	mature miRNA	standard	MIMAT0001118	gga-miR-26a-5p	gga-miR-26a-5p
667	gga-miR-6516-3p	0.967116	42.1026	24.5586	40.397	24.0796	-0.0662384	1.81191	24.737	59.4682	57.4238	23.3701	1.21498	-1.34745	CAUGUAUGAUACUGCACACAACG	mature miRNA	standard	MIMAT0025807	gga-miR-6516-3p	gga-miR-6516-3p
43	gga-miR-18b-3p	0.969743	132.265	160.827	90.3839	82.1209	0.0363841	1.08183	18.5431	245.987	32.3157	148.452	0.801353	-0.728585	UACUGCCCUAAAUGCUCCUUCUGGC	mature miRNA	standard	MIMAT0026516	gga-miR-18b-3p	gga-miR-18b-3p
242	gga-miR-454-3p	0.971413	47.0725	53.7584	26.391	0.362907	-0.0732311	2.30479	9.05954	85.0854	26.6476	26.1344	1.5565	-1.70296	UAGUGCAAUAUUGCUUAUAGGGU	mature miRNA	standard	MIMAT0007292	gga-miR-454-3p	gga-miR-454-3p
223	gga-miR-302c-3p	0.972235	768.338	1043.06	236.729	172.779	-0.0865144	2.8036	30.7813	1505.89	114.556	358.903	1.89593	-2.06896	UAAGUGCUUCCAUGUUUCAGUGG	mature miRNA	standard	MIMAT0003359	gga-miR-302c-3p	gga-miR-302c-3p
889	gga-miR-6706-5p	0.975688	18.8224	23.3314	13.1639	13.2819	0.0257026	0.951354	35.3202	2.32462	22.5557	3.77219	-0.647006	0.698412	AGGAGAAAUGGAGUGGGCUGAG	mature miRNA	standard	MIMAT0025816	gga-miR-6706-5p	gga-miR-6706-5p
33	gga-miR-15c-5p	0.975942	84.4488	106.707	48.0235	39.5292	0.0421866	1.57796	8.9952	159.902	20.0722	75.9749	1.15797	-1.0736	UAGCAGCACAUCAUGGUUUGUA	mature miRNA	standard	MIMAT0007737	gga-miR-15c-5p	gga-miR-15c-5p
967	gga-miR-7471-5p	0.990129	30.2634	26.6822	24.8807	9.12004	0.0222778	2.03179	49.1305	11.3962	18.4319	31.3296	-1.41442	1.45897	GUCGGUGCCGUGCGGGGC	mature miRNA	standard	MIMAT0029096	gga-miR-7471-5p	gga-miR-7471-5p
